# Supplementary material for: A eutherian-specific microRNA controls the translation of Satb2 in a model of cortical differentiation
Source: Stem Cell Reports. 2021 May 20;16(6):1496–509. doi: 10.1016/j.stemcr.2021.04.020 (PMC8190598; doi:10.1016/j.stemcr.2021.04.020)
Supplement: Data S1. COTAN coex-values and p-values of selected genes [file mmc2.xlsx]

## Sheet: coex_E11_5_selected_genes
""	"Gapdh"	"Actb"	"Tbp"	"Taf1"	"Taf2"	"Taf3"	"Nes"	"Map2"	"Tubb3"	"Notch1"	"Dcx"	"Vim"	"Hes5"	"Hes1"	"Satb2"	"Bcl11b"	"Neurog2"	"Eomes"	"Tbr1"	"Fezf2"	"Sox2"	"Sox1"	"Cux1"
"0610007N19Rik"	0.341482	-0.394663	0.398399	3.04911	-0.302247	1.45967	0.886797	-2.48415	-2.23563	1.83274	-3.52986	1.67407	1.14503	1.52477	0.596705	-1.90975	-0.613472	-1.05021	-4.20937	0.57285	2.72758	3.13941	0.0591835
"0610007P14Rik"	-0.0188503	0.517661	1.05311	-0.62323	-0.00097125	-0.13104	0.0909866	-3.44863	-0.570583	1.06103	-3.24705	1.77716	3.96827	2.46906	0.100496	-2.23185	2.35707	-2.52332	-3.86179	2.47433	3.88191	1.26246	0.840369
"0610009B22Rik"	0.752655	1.42511	1.84963	1.82031	-0.0380477	0.10422	-0.179858	-0.728772	1.63059	-0.257808	0.0231705	-1.14322	1.02971	1.75523	-0.507416	-0.879672	0.467836	-0.816496	-0.472129	0.191572	0.641292	1.22573	0.740554
"0610009D07Rik"	-0.0718927	0.231676	1.16292	0.149626	-0.57993	0.0359941	-1.26805	-1.48864	-0.0228443	1.63545	-3.52664	0.153417	2.55783	2.24611	-0.316201	-1.57605	1.83425	-1.2918	-2.07527	-0.381974	3.24576	0.65349	-0.384413
"0610009E02Rik"	0.165309	0.194903	-0.617419	-0.365871	-0.732905	-0.0703611	-0.590347	-0.558338	0.0264042	6.54457	-1.60426	-0.0683617	0.0565649	0.731863	-0.764962	-0.241129	1.07332	-0.443412	-1.70874	-0.216631	0.404233	-0.0913725	2.94401
"0610009L18Rik"	0.34865	0.273655	-0.131992	0.0609676	0.933078	0.0214543	-0.897721	1.73534	1.56606	0.343208	1.89759	-2.10838	-0.572026	0.846499	-1.04693	1.60637	0.946872	2.12267	2.99798	-0.753906	-1.88906	0.839055	-0.19905
"0610009O20Rik"	-0.589781	-0.586115	0.27793	1.31976	0.447481	0.725743	0.999837	-0.130408	0.761507	2.65451	0.647146	-0.388087	0.590574	1.65279	0.248929	1.85582	-0.61455	-0.795904	-0.409318	0.525155	0.612269	0.303966	0.597367
"0610010F05Rik"	-1.08316	0.569651	-2.69146	-1.16534	0.373546	0.161573	-2.78923	5.07349	4.01948	0.560351	4.67684	-3.31517	-1.8732	-1.59413	1.25477	3.43302	-1.95981	1.14965	5.26755	0.208972	-4.17968	-0.899654	-0.871141
"0610010K14Rik"	-0.423764	0.0410515	0.868208	1.51365	-0.781989	2.22816	0.809151	0.661188	0.762829	-1.25391	0.654009	-0.222972	-0.591996	1.29402	-0.175666	-0.571606	0.357854	0.0339047	-0.0126899	-0.888688	-0.0377905	-0.743601	-1.25369
"0610011F06Rik"	2.3927	0.720736	0.830239	1.00641	-0.465235	1.09365	1.38778	-2.25148	1.41677	1.29322	-3.24597	2.32214	3.4891	2.02301	0.791957	-1.07671	1.84281	-1.86592	-3.90728	0.165901	3.69284	0.892428	1.82272
"0610030E20Rik"	1.06957	-0.185902	0.292355	0.925316	0.0742841	-0.378457	-0.272018	-2.50689	-1.08095	0.653573	-1.27406	-1.43698	2.29121	1.53186	-0.0259447	-1.19004	2.13406	-1.03344	-2.62275	1.05926	1.47046	-0.325582	-0.144628
"0610031J06Rik"	-0.520597	0.552321	-0.888388	-0.304605	-0.273672	-0.358925	-1.63004	0.546268	0.680462	-1.03836	-0.236577	-0.634791	0.979825	1.27152	-0.0670197	-0.13904	-0.82789	0.00848241	1.75338	-0.279856	-1.01169	1.49279	-1.35981
"0610037L13Rik"	-1.18269	-0.327991	0.713866	0.49697	-0.15491	1.20039	0.566827	-1.35243	-0.244276	1.32943	-1.10308	2.05746	1.70332	1.67461	-0.310275	-0.947732	0.812074	-1.91742	-2.01633	0.652236	2.5644	0.713202	-0.507724
"0610040B10Rik"	-1.22468	0.143475	1.61324	-0.276802	0.0978467	2.19802	-1.75482	0.762966	1.2732	-0.267017	1.83343	-1.33797	0.493161	0.236573	-0.591563	-0.863059	0.630294	0.919317	0.379415	-1.03293	-0.158001	1.76297	0.340109
"0610040J01Rik"	0.799821	0.0298726	-0.918756	-0.525178	0.630934	-1.1989	1.39563	-0.214438	0.355935	0.0982508	-0.551464	-0.480877	0.94027	0.281559	2.11057	-0.180491	0.91126	-0.399346	-0.435165	0.511952	1.00449	-0.545489	1.06129
"1110001A16Rik"	-0.124749	-0.409528	2.07555	-0.325402	-0.735563	-0.339275	-1.2509	-1.38518	0.417511	-0.771108	-2.04951	0.979455	0.204347	1.6991	0.744239	-0.727087	1.23927	-1.17421	-0.335642	0.44659	2.57036	-2.16027	0.530642
"1110001J03Rik"	1.33469	0.0467853	1.80068	0.25141	-0.688892	0.371507	0.460521	-3.93912	-1.68826	0.256688	-4.48052	1.14223	2.77197	3.27838	2.0966	-3.23388	-0.350212	-3.30013	-4.02071	0.489913	2.74552	0.912634	0.724875
"1110002J07Rik"	-0.36715	-1.06834	-1.08453	-0.752661	0.324787	-1.31386	0.618462	0.25897	-0.346322	0.960221	0.101163	-0.349525	-1.14603	-0.0366963	-0.152073	0.575808	-0.364668	2.11466	1.15026	0.202559	-1.21881	-0.644626	0.655121
"1110002L01Rik"	0.0530599	0.559183	0.462367	-1.0384	0.923771	-0.444537	0.677151	-1.15228	-1.79769	1.99055	-0.739864	0.999218	2.33927	2.42967	-0.010716	0.297023	1.66189	-0.542973	-0.692295	1.13216	2.56954	-1.73903	1.14312
"1110004E09Rik"	0.0344442	0.509244	1.35535	-0.163042	0.0753262	-0.588892	0.226119	-1.23767	1.01055	0.0675359	-2.57128	0.98554	3.52727	3.502	2.36797	-1.17213	0.232588	-3.04897	-1.37981	1.70417	2.91536	1.54982	1.4973
"1110004F10Rik"	-0.888554	0.870025	1.21917	-0.099668	-0.176799	-0.698178	-0.213071	-0.314437	-0.0628969	0.586628	-1.64109	1.06739	2.95345	2.42681	1.49885	-1.29854	-0.241741	-0.285088	-1.99388	-0.627824	2.15189	1.12029	0.181154
"1110006G14Rik"	-0.480179	0.0464291	-0.302334	-0.357001	1.43658	-1.51817	-0.600529	-1.83995	0.132084	1.41693	-1.15638	-0.099478	-0.114551	0.207646	-0.19905	-0.730838	0.985867	1.39079	-1.02073	-0.283696	0.985552	1.3028	-0.710955
"1110007C09Rik"	-0.421948	0.171031	0.832688	1.10812	0.691759	1.39732	0.483543	-1.26301	0.746846	2.5651	-1.07094	1.9636	2.03375	-0.117712	-0.641264	0.290968	-0.130166	-0.296287	-0.377051	-1.7026	2.34748	0.894514	1.17381
"1110008F13Rik"	-0.215741	0.374815	0.0464202	0.0292147	0.122103	-0.971092	0.487646	-2.3663	-0.184038	2.01038	-3.45989	1.30529	3.22756	3.89247	1.02868	-1.76157	-0.967957	-2.18069	-2.40774	1.67272	2.82523	0.902736	0.750929
"1110008J03Rik"	0.847323	0.299275	1.61544	0.322504	-1.73383	0.0787962	0.78511	0.874608	0.578863	2.35384	-0.118091	-0.472521	1.6659	3.7866	-1.092	-0.140761	0.950318	-1.21913	-0.361387	0.834154	1.02381	-0.364665	-0.91435
"1110008L16Rik"	-0.899927	0.260695	0.946144	0.0575265	-0.134035	-0.844263	-0.847025	0.354766	1.00281	1.00617	-0.735837	0.0645729	1.39574	2.2188	-0.980001	-1.02988	0.128966	0.0640074	-1.42095	0.231185	0.175509	-0.0279108	0.501641
"1110008P14Rik"	-1.36781	-0.0336709	0.402431	-0.360693	-2.02684	-0.300369	-2.25957	2.42021	3.5381	-0.0301976	1.95273	-1.10731	-1.77883	-0.435584	0.281688	3.13563	0.36846	2.02361	3.87308	2.42931	-2.30298	-1.50631	-1.36604
"1110012L19Rik"	-0.433542	-0.353518	-0.725995	0.354986	0.318852	0.488726	-0.724279	-1.21409	0.882976	0.892302	0.580958	-0.777573	1.77997	1.23717	-0.999987	-0.814828	0.209157	-0.610888	-0.337039	-0.0136627	1.86867	2.56549	-0.452217
"1110017D15Rik"	-0.378754	0.148939	-1.19937	0.0265036	2.2053	-0.826112	-0.282065	2.56329	2.25769	-0.356204	2.51995	-0.00553601	-0.894201	-1.16833	-0.615108	0.923572	0.509921	2.54696	4.19438	-1.57808	-1.9888	-0.351422	1.00362
"1110019D14Rik"	0.119889	0.200392	-0.686491	-0.0978799	0.350297	1.10488	-1.2408	-1.05674	0.908349	0.892108	-0.946144	1.06858	-1.51126	2.07063	-0.788451	0.0796882	-0.285416	-1.32348	-1.02319	0.440891	0.897329	-0.148195	-0.489721
"1110020A21Rik"	1.04064	0.196579	-0.0146852	0.189114	2.26414	1.38219	-0.256421	0.717702	1.14768	2.08422	0.860354	-2.27943	-0.493756	-0.607057	-0.728802	-0.108836	0.786645	-0.713351	0.399582	-0.0578397	0.305248	1.84622	0.575158
"1110032A03Rik"	-1.26457	0.488112	-0.390286	-1.73632	-2.11133	-1.10551	-1.27145	0.773792	0.967872	-0.813619	0.832617	0.267723	-0.994771	-0.661055	-0.659271	1.89421	-0.472778	0.781784	1.1294	-1.25664	-2.83646	0.425958	-0.731608
"1110032F04Rik"	-0.480179	0.0464291	1.6129	2.71697	1.43658	-0.664711	0.978275	-0.413482	-0.66565	-0.42162	-1.92064	0.970911	1.33669	2.45366	-0.19905	-0.730838	-1.54677	-1.76941	-1.80421	0.49385	0.985552	-0.842391	-0.710955
"1110034G24Rik"	-0.393159	0.411066	0.698123	-0.18554	-0.0999527	0.640857	-0.552773	2.1539	1.38747	-0.0560319	2.35639	-1.82763	-0.953691	0.529904	-0.447308	0.0731248	1.62247	0.551395	0.68752	-0.787145	-1.57545	0.621777	0.281975
"1110035M17Rik"	-0.310448	0.0298726	-0.918756	-0.525178	-0.373624	-1.1989	-0.599928	0.686655	0.355935	-1.02036	0.413917	-1.59006	0.0235841	-0.664156	-0.128449	-0.180491	-0.155118	0.598666	-0.435165	-0.470122	0.097246	-0.545489	-0.793991
"1110037F02Rik"	-0.0933031	-0.574816	2.24207	-0.259758	2.03118	-0.855265	1.30122	-2.5922	-0.768202	1.57705	-3.70057	0.654838	0.614892	2.38414	1.77895	-1.36515	-0.0438619	-1.52923	-1.58481	0.815032	1.73398	0.543274	0.385826
"1110038B12Rik"	0.795281	1.2357	3.81242	0.335494	0.344437	-1.10752	1.55292	-3.21941	0.142433	1.92405	-4.86672	0.588269	3.78228	3.82627	1.16584	-0.203028	2.20818	-2.36183	-3.86654	2.57316	4.62927	1.97294	0.604568
"1110038F14Rik"	-0.711546	-1.01968	-0.615634	-0.65237	-0.159614	-1.46853	-0.622466	-0.302273	1.13926	1.31292	-0.600182	-0.730899	0.713956	-0.410301	1.53878	-2.88082	0.827245	-0.112688	-1.29534	-1.72541	0.584045	0.445944	-0.530657
"1110051M20Rik"	0.49872	0.526412	1.20143	0.136338	1.567	-0.623255	1.42391	-2.24427	0.426867	0.0945425	-3.15716	1.1331	2.3599	2.80766	-0.279617	1.16027	-1.15259	-2.48924	-2.73177	-0.18993	3.21558	0.283175	0.638031
"1110054M08Rik"	0.134612	-0.852769	-2.09903	-0.803903	-1.97856	-0.120061	0.904422	-2.37869	-2.77754	-1.36425	-2.40459	-0.119195	2.54029	2.17481	-0.779997	-1.53704	-1.06274	-2.44085	-1.34923	1.28377	0.350662	0.471462	-0.0583054
"1110057K04Rik"	0.103396	0.146228	0.942623	0.573955	1.20107	1.32674	0.963627	-0.80842	-0.271856	1.70088	-1.12708	1.64496	3.52977	4.38617	1.67863	2.15448	-0.666183	-1.92981	-1.24522	0.954783	2.51061	0.786181	1.184
"1110058L19Rik"	0.53405	0.76566	0.695318	1.2843	-0.97769	0.159404	-2.00481	2.19137	2.13035	-1.39485	1.64777	-2.39519	-0.628508	0.246526	0.132959	1.20128	-0.659543	0.728247	2.62905	0.343803	-0.399006	-0.433138	0.967998
"1110059E24Rik"	1.32128	-1.38488	0.0362846	0.634713	-0.0429973	-1.2446	0.285353	-0.399933	0.942976	2.98097	-1.62843	-0.75897	1.99205	1.86874	-1.02932	-0.344149	-0.271066	-0.185478	-1.40788	0.580673	2.22659	0.931599	0.465154
"1110059G10Rik"	-1.47286	-0.000252756	-0.52708	0.773658	2.26524	-0.156296	0.409413	-0.731249	0.495745	1.06329	0.861337	1.30803	0.403308	1.86599	-1.54541	0.210049	-1.10836	-0.367938	-0.76176	-0.15444	1.14316	0.672412	-0.858846
"1110065P20Rik"	0.0128873	0.272033	-0.743989	-0.963741	1.10872	-1.37604	0.776047	-2.19774	-1.95445	0.376259	-1.28035	-0.448555	1.16152	2.42674	0.25665	0.523638	-1.9706	-1.24654	-1.80752	-0.402913	2.16212	0.696429	0.260816
"1190002N15Rik"	0.891102	0.200392	0.740966	-0.0978799	0.350297	-1.4312	-0.0913897	2.44315	-0.257257	0.435943	2.44231	1.60607	-0.0848932	0.227231	-0.788451	0.0796882	0.13057	1.00968	2.44965	-1.09447	-0.506139	-0.74186	-1.21349
"1190005I06Rik"	0.247282	0.0831894	-0.917609	0.444306	1.35388	-0.0357602	-2.37665	-0.108058	-0.0996937	-0.351916	-0.780037	-0.307916	0.294561	-0.39966	0.726654	0.493973	0.531213	0.0714282	-1.1825	1.14162	-1.09876	-0.31512	-1.17694
"1190007I07Rik"	-1.1186	0.429136	-1.67294	-0.210173	-0.0737725	-0.126784	1.39562	-1.2681	-0.934062	0.480783	-1.88949	1.354	0.157207	2.20356	-0.560456	-2.65048	-2.00427	-2.61853	-1.16319	-1.55028	1.90174	-0.505265	-0.116073
"1200014J11Rik"	-0.375327	1.13664	-1.04886	0.41531	-0.735921	0.272164	-1.01326	0.481794	0.430407	-0.025805	-1.10655	-0.686781	0.340697	1.62711	-0.0778399	0.147652	-1.31115	-0.987937	-0.148714	-0.776511	0.0160743	0.617841	-1.50663
"1300002E11Rik"	0.23427	0.816759	-0.483687	-0.278076	0.465078	1.37661	-0.612988	2.22251	-0.590322	-0.80726	2.06114	-0.729879	1.38253	-0.000620845	1.21602	1.18429	-0.235913	0.3956	1.60129	1.44971	0.421024	0.596818	0.215355
"1500002C15Rik"	-0.310448	0.0298726	-0.918756	-1.49581	-0.373624	-1.1989	0.39785	0.686655	1.36412	-1.02036	-0.551464	0.628305	-0.893102	-0.664156	-0.128449	-0.180491	-1.2215	-0.399346	0.554529	-0.470122	-0.810001	0.565184	-0.793991
"1500009C09Rik"	-0.502289	0.293658	-0.0920205	-0.153139	1.3675	-1.09781	0.479926	-1.90498	-1.29681	0.321782	-0.572423	-0.0371072	1.77375	2.67546	-0.143822	0.0737449	-0.539218	-1.64862	-0.172153	0.0399382	2.22893	0.0405706	-0.195029
"1500009L16Rik"	1.0754	0.145458	-2.14424	1.85629	2.19389	-1.25842	1.07265	-1.7694	-1.5041	2.32095	-1.8952	1.21892	2.70582	1.54242	-1.73752	-1.13351	-1.81376	-2.67404	-3.0571	0.326868	2.06484	1.18307	1.35104
"1500011B03Rik"	-0.22842	1.28549	-0.121053	0.390624	-1.37033	0.300596	-2.41639	2.7137	3.22922	0.41388	2.82459	-0.151526	-0.0519354	-0.755169	-1.13779	1.79827	1.33318	1.52814	2.86703	0.674734	-2.07042	-1.38595	-0.321417
"1500011K16Rik"	1.33139	1.41888	2.30843	3.52224	-0.104959	-0.254725	2.94301	-4.65081	-0.791488	0.563143	-4.78457	1.81177	4.40014	4.754	1.61377	-2.89908	0.277356	-5.23466	-5.91631	-0.145828	6.60987	0.581742	1.87794
"1500012F01Rik"	-1.17097	0.135618	1.7422	0.243261	-1.19205	2.15018	0.413736	-2.41261	0.155487	1.43835	-2.63293	0.480053	3.98003	5.25451	0.961801	-1.02776	1.56362	0.0328704	-2.35166	1.87769	3.74626	3.57265	2.09739
"1500016L03Rik"	-1.02137	0.124525	-0.588663	-0.78702	-0.48004	0.0116591	-2.68497	2.69523	1.71497	-1.38185	2.15205	-1.15271	-1.54105	-3.05705	0.623894	-1.79819	2.66927	2.51983	1.40677	-1.71619	-0.310199	-1.39785	0.155473
"1500026H17Rik"	-0.53668	0.0520245	-1.33696	0.165152	-0.350972	-0.000680363	0.386865	1.32744	0.328432	-0.555603	1.5666	0.0218205	0.990908	0.661993	-0.222602	1.49758	-0.844929	0.3582	1.04178	0.249329	-0.816191	0.124241	-0.234545
"1600002H07Rik"	1.93167	0.634886	0.560712	0.201997	-1.49162	0.225812	0.428067	-3.06938	-0.110523	1.10256	-3.9374	1.74353	2.17904	2.43786	2.53267	-2.52712	0.461234	-2.14964	-3.20575	0.936551	4.47299	0.297753	0.0754633
"1600002K03Rik"	0.784405	0.317328	1.49559	-0.766984	-2.16534	-2.12203	0.987297	-0.220059	0.762967	0.341164	-1.51023	0.968919	2.31054	0.235209	-0.135265	-0.607103	0.458257	0.868946	-1.14243	0.0423542	1.56744	0.545987	0.701386
"1600012H06Rik"	-0.57216	0.436729	0.644545	0.347931	0.775278	0.487453	1.43603	-2.43491	0.417948	1.76866	-2.89482	1.01536	2.87381	2.23816	-0.55088	-2.34291	2.28891	-0.735834	-2.9914	-0.20101	2.89663	2.78385	0.671858
"1600014C10Rik"	0.847392	0.191449	-1.20884	-0.162946	-0.501338	-0.220676	-1.32422	1.68679	0.47955	0.829152	2.00837	-1.15247	0.218903	-2.034	-0.806322	0.442149	0.0965664	1.35871	0.86145	1.90618	-1.62439	-1.3648	-2.00616
"1600016N20Rik"	-0.762113	0.0741253	-0.855841	-1.20979	-0.351619	0.075136	-0.841851	0.104131	-0.300216	-0.989408	1.15296	-0.459661	-0.643976	0.340484	-0.316402	0.632834	-1.3116	-1.01729	0.776146	-0.513652	-0.855445	1.61964	-0.473154
"1600020E01Rik"	0.500143	-0.506479	-0.495538	-1.09108	-0.619964	-0.231793	0.232553	0.36804	0.462573	-1.224	0.414948	-1.80957	0.771259	-0.596415	-0.0321531	-1.03537	0.356006	0.672167	-0.462819	-0.117455	0.838163	-1.4004	0.630108
"1700001G11Rik"	-0.799914	0.0831894	1.27982	-1.31142	-1.67872	-0.0357602	0.594227	-1.73102	-0.0996937	0.350609	-1.36126	1.36363	1.39644	1.30801	-0.332664	-0.144662	-0.110961	-1.12961	-1.1825	-0.634809	1.61641	0.59837	1.05732
"1700001G17Rik"	-0.36715	0.0354614	0.0140753	0.133877	-0.59276	-0.329399	-0.292644	-0.563973	1.49498	-0.100093	0.101163	-0.349525	1.36557	1.69079	-0.152073	0.575808	0.609284	-1.53133	-0.657555	1.09954	-0.390296	0.449293	-1.03937
"1700001L19Rik"	0.530395	0.0520245	-0.433533	1.61501	-0.350972	-0.000680363	-0.357607	-0.690774	-1.17629	0.31163	-1.31702	0.0218205	-1.06241	-1.45662	-0.222602	-0.874182	0.747731	-0.387026	-1.91441	-1.21761	-0.816191	1.18964	0.458199
"1700001O22Rik"	-1.38496	0.185654	-1.05626	0.892183	-0.659513	0.435058	-0.743303	1.73379	1.10286	0.126397	1.95968	-1.2695	-1.28773	0.468555	-0.748632	1.53734	1.17184	0.0474643	0.746094	1.05551	-1.93796	-0.0499758	-0.631558
"1700001P01Rik"	-0.53668	0.0520245	0.46989	0.165152	2.65043	1.60956	1.13134	-2.03625	1.08079	0.31163	0.124793	1.07529	0.990908	2.0744	-0.222602	2.28817	1.54406	-0.387026	-0.436315	1.71627	1.21533	0.124241	1.15094
"1700003F12Rik"	-0.348124	0.0391849	2.26017	-0.700184	-0.53853	-0.28031	-0.21915	-1.33974	1.52171	-0.0500829	0.148516	-0.30325	-1.1028	-0.855831	0.959468	0.627844	1.62709	0.326632	-0.623849	1.1673	-0.330818	-0.61446	0.729704
"1700006J14Rik"	-0.743394	0.0776969	-1.58769	-1.17382	1.57742	-1.23886	-1.40473	2.38388	1.60068	0.496702	2.39534	-1.28375	-1.75519	-1.39495	-0.309139	1.33028	0.0374229	0.871555	1.42355	-0.477179	-1.94048	-0.234081	0.732383
"1700007L15Rik"	-0.346672	0.140901	-1.14777	0.139793	-0.833378	1.19766	0.906166	-1.28712	-2.82087	-0.285398	-1.6722	0.536417	2.12887	1.07111	-0.596849	-0.878	-0.826053	-0.444912	-0.975294	0.278898	1.04612	0.377961	0.313895
"1700008O03Rik"	-0.36715	0.0354614	-1.08453	1.90695	1.24233	-1.31386	-2.11485	0.25897	1.49498	0.960221	0.982871	0.742593	-1.14603	-1.76418	-0.152073	-0.390994	1.58324	1.20316	-0.657555	1.09954	-1.21881	0.449293	1.50236
"1700010H22Rik"	-0.59313	0.0576236	-1.40988	1.32134	-0.528102	-0.934506	0.565282	-2.85651	-3.06475	0.146034	-1.46473	-0.865222	-0.614878	1.74111	0.826824	-0.254677	-0.974895	-1.97982	-2.01875	0.0311985	1.42469	-1.03984	-1.12368
"1700010I14Rik"	-0.0983647	0.116068	-0.146778	0.446555	1.31409	-1.30306	0.837852	-0.854797	-0.778878	0.826457	0.376511	0.218935	1.00033	1.07604	-0.473844	0.197639	0.781816	-0.282233	0.143784	0.572609	0.230462	0.815009	1.71632
"1700011J10Rik"	0.304328	1.00012	-1.99973	-0.242407	1.57406	-0.257182	-0.554662	0.422795	0.426379	-0.71149	-0.515537	-0.648891	1.34256	0.0561433	3.36116	-0.0679308	1.62939	1.15789	0.00434919	0.855924	0.0188096	0.735068	1.29951
"1700012B15Rik"	-1.45281	0.570238	-0.23388	0.711788	-0.931653	2.33938	-0.367224	0.82553	-0.461619	1.01379	-1.11155	0.0879264	0.821062	2.93569	-1.52753	-0.0828966	-0.0180807	-1.15297	-1.06132	0.742613	2.29548	0.434782	-0.603519
"1700012C14Rik"	0.658937	0.0410515	-0.155001	1.51365	0.0679727	-0.507745	1.65291	-0.863277	-0.0898064	0.710611	-0.979412	-0.222972	0.958918	-0.306111	-0.175666	2.11511	0.357854	0.0339047	-0.84996	-0.0577997	0.729557	0.338193	1.10069
"1700013G23Rik"	0.0131571	0.105161	-0.588165	-0.244246	-0.462683	-1.69204	-1.5133	-0.950509	-0.0440659	-0.142549	-0.30707	0.0628675	-0.0214876	0.470713	0.624938	1.0357	-0.617219	-1.59089	-1.12347	0.389741	0.318111	1.01711	0.201759
"1700017B05Rik"	0.728399	0.124163	0.228346	-0.822549	0.474278	-2.53076	0.0833707	-1.65705	0.465842	1.1174	-0.881122	0.339729	1.46511	1.60194	-0.526875	-1.08819	-0.528636	-1.03127	-0.6293	0.71312	1.86643	1.34	-0.510107
"1700019G17Rik"	-0.423764	0.0410515	-0.155001	1.51365	-1.63195	1.31619	-0.0346124	0.661188	-0.0898064	-1.25391	-0.162702	0.856792	0.183461	0.493953	0.917472	0.323966	1.26001	1.72248	-0.0126899	-1.71958	0.729557	-0.743601	-0.468901
"1700020I14Rik"	-0.690249	0.420057	-0.0894168	-0.59997	0.679572	-0.451468	0.589505	-3.62102	-3.4024	1.16324	-4.96617	-0.572838	1.56869	3.14272	1.81661	-2.33919	-0.103644	-2.88834	-4.82931	1.63671	3.46208	1.49606	-0.373247
"1700021F05Rik"	-0.325661	0.346961	-0.0857463	-1.34128	-1.10864	-0.0520627	-0.33673	-1.83805	-0.63151	-0.0818207	-1.82061	0.43375	1.26192	2.3335	0.0361624	0.295835	-0.514446	-1.54011	-1.77696	0.546251	2.32666	0.48013	-0.15426
"1700021K19Rik"	-0.878796	0.23499	-0.278068	2.25219	0.322729	0.385115	0.575075	0.250454	0.422137	0.261088	0.0799176	1.35058	0.955926	2.07492	-0.960497	0.190759	0.636121	-0.851403	0.805242	-0.694632	-0.181342	2.17811	0.648049
"1700023H06Rik"	-0.277532	0.141791	0.648762	-0.561499	-1.13617	2.39178	-0.0542881	0.991717	-0.651883	-0.147268	-1.08293	0.517175	-0.571333	0.418044	-0.560524	-0.744035	0.281169	0.164805	0.0830654	1.38128	0.527208	-0.208879	0.115605
"1700025G04Rik"	-0.478016	1.0477	-0.558593	0.545067	-1.6973	-0.675414	-0.847244	1.22019	1.35996	-0.550101	0.450022	0.0113533	3.10922	-0.49917	1.24406	-0.317525	-0.426485	-0.724511	-0.392376	0.19261	1.43424	0.745833	0.071549
"1700028J19Rik"	-0.36715	0.0354614	0.0140753	0.133877	-0.59276	-0.329399	-2.11485	1.08191	0.574327	2.02053	0.982871	-1.44164	-1.98324	-0.0366963	-0.152073	-0.390994	-0.364668	1.20316	0.246355	1.09954	-1.21881	-0.644626	-0.192123
"1700029J07Rik"	-0.930868	-0.96459	0.253695	0.58764	0.349227	0.87728	0.271492	-1.08984	-1.50687	-0.596123	-0.554041	-0.144062	0.354967	2.95429	0.668414	0.154817	0.801976	-1.38818	-1.44671	0.704344	0.891774	2.06187	-1.00537
"1700030J22Rik"	-0.705814	0.06862	-0.761814	0.820819	-0.187833	3.02658	-1.05721	0.952241	0.815017	-0.892504	3.27107	0.330383	-1.02963	-1.27506	-0.29299	1.50414	0.17456	0.41476	2.91437	0.925493	-1.13807	-0.172997	-1.47151
"1700030K09Rik"	-0.493327	0.403346	0.158778	-2.30455	-0.345943	-0.77437	0.031956	0.104719	-1.81324	1.34892	-0.0354182	-0.309217	0.540341	1.55961	0.326237	0.44658	1.12134	1.15697	-0.352213	3.29112	0.285242	-0.783465	0.234648
"1700034H15Rik"	-0.480179	0.0464291	-0.302334	1.94847	-0.154259	-1.51817	-0.600529	-0.413482	-0.66565	0.497655	0.37212	0.970911	0.611071	0.207646	0.88571	0.107249	-1.54677	-0.979357	0.546251	0.49385	-1.88635	0.230205	0.0234369
"1700037C18Rik"	-0.346672	-0.903755	-1.14777	0.139793	0.52866	-1.23887	-0.43926	1.55661	1.26076	-0.810554	0.0707844	0.536417	-0.765342	-1.06302	1.49182	1.03486	0.617994	-0.444912	0.364728	-0.164684	-1.40512	-0.304141	-0.94245
"1700037H04Rik"	0.571354	-1.06783	0.575313	2.06813	1.16661	-0.290979	-0.870826	0.032249	1.09788	0.852462	0.0839287	0.884744	1.91862	3.88068	1.61588	-0.0082058	-0.0257763	-1.98782	-0.862989	2.35329	1.94966	2.24625	0.356522
"1700040D17Rik"	-0.686889	0.0722683	-0.731455	0.23698	-0.79909	-1.13328	1.56349	-0.178159	0.190221	-1.62178	-0.448153	0.364528	1.38224	-0.013366	0.779338	0.166401	-0.495749	1.0885	-0.26333	-0.947247	0.664035	1.8275	-0.823626
"1700048O20Rik"	1.09016	-0.590016	0.420225	1.00936	0.911071	0.311205	0.378445	-2.05863	1.18104	1.57286	-0.454742	0.288632	-0.655981	0.60434	-1.3458	1.46905	0.388494	-0.369152	0.293519	2.04949	-0.756795	1.23714	-0.920508
"1700049G17Rik"	-1.31472	-0.872813	1.19505	-0.322861	0.0811291	1.2163	-1.95775	0.0581635	0.39517	-0.581872	0.813824	0.219765	0.645201	-1.09204	-0.678064	0.586813	1.08924	-0.0174635	0.726079	1.47491	0.521906	0.775332	-1.00935
"1700052N19Rik"	-1.35608	-1.25001	-0.897959	1.05313	0.387574	-0.289208	1.06616	-1.05946	-1.4982	1.45978	-2.52992	1.41189	3.59987	2.46107	-0.00236459	-3.70968	1.1778	-1.72067	-1.90392	0.379362	3.19866	4.14022	0.75235
"1700056E22Rik"	-0.53668	0.0520245	-0.433533	-2.00963	0.399379	-0.000680363	-0.357607	-1.36351	-1.17629	0.31163	-1.31702	-1.03165	0.990908	-1.45662	-0.222602	-1.66477	-1.64126	-1.87748	-1.17536	-1.95108	-0.816191	0.124241	1.84369
"1700066M21Rik"	1.20742	-0.884878	-0.303672	1.41116	1.00901	0.367114	1.21613	-0.194047	-1.46001	0.454485	-0.731844	-0.484418	0.770736	1.81509	-0.666767	-0.241454	-0.182267	0.0748414	-1.28612	-0.105807	0.707998	0.169367	0.255371
"1700084J12Rik"	0.593751	0.0464291	1.6129	1.17998	0.641159	0.188751	0.978275	0.29975	-0.66565	0.497655	-1.92064	-0.099478	1.33669	1.70499	-0.19905	-0.730838	0.141655	-0.979357	-1.02073	-0.283696	-0.4504	0.230205	0.0234369
"1700086O06Rik"	1.31361	0.237039	1.15395	-1.41658	1.20684	-0.65084	-0.522849	-1.17773	-0.715258	1.2299	-0.815897	0.848267	0.808806	1.92152	0.114829	-0.44565	1.1437	-0.376007	-1.9037	-0.198896	0.376049	0.104465	1.50816
"1700086P04Rik"	-0.743394	-0.98451	-0.067237	1.25527	0.318634	-0.562888	-0.788599	1.26142	0.976306	0.496702	0.586152	1.31524	0.531151	-0.804352	-0.309139	0.00487957	0.703734	1.49462	1.42355	-1.09161	-1.37722	-0.234081	-0.426719
"1700088E04Rik"	-0.286614	0.268144	-0.899151	-0.500217	-0.340225	-1.37674	-0.667218	2.8074	0.813657	-1.1791	2.67944	-0.782982	0.479296	-1.29113	1.03899	-0.103491	-2.23326	1.22072	3.12701	-2.67778	-2.03841	-1.18301	1.18164
"1700094D03Rik"	-0.0502973	0.35391	1.07178	-0.0735415	0.216296	0.856061	-0.311089	0.70585	0.624436	1.73146	0.0762407	0.805361	0.726716	1.37253	-0.249626	1.56265	0.970383	1.23416	1.40491	0.126748	-0.51529	0.258454	0.625891
"1700112E06Rik"	-0.630401	0.0668254	0.198534	-0.209496	-1.33167	-1.02068	-0.56172	2.52588	2.04865	-0.756988	4.98176	-2.54419	-2.03835	-2.36337	-0.262179	2.50387	-1.07627	3.35789	2.60583	-0.12416	-3.23527	-1.08397	-0.62673
"1700113A16Rik"	1.00926	0.289688	0.67379	1.65046	-0.120213	-0.734697	2.52929	-2.25921	-1.30214	0.320874	-3.0197	1.21007	2.11034	2.36473	2.02171	-0.22325	-0.182591	-2.29127	-3.04305	0.199372	2.80796	0.823519	0.998722
"1700123M08Rik"	-0.517458	0.0558473	-0.395347	-1.24291	-0.30168	-0.768364	-0.295649	-0.649414	0.35927	-1.39617	0.889502	1.10106	-0.338447	-0.711032	-0.215183	0.750962	-0.823563	-0.36094	0.336811	-0.440052	-0.765228	-0.910696	-0.873538
"1700123O20Rik"	-0.531661	0.217449	0.773528	-1.12726	-0.168244	1.23472	0.636703	-1.11984	0.607214	0.548462	-2.05163	1.77584	1.72249	3.06541	0.305163	-1.73911	2.56874	0.0499002	-0.524347	0.544641	2.23453	2.40461	0.857393
"1810009A15Rik"	0.920539	-0.866696	2.88333	2.15891	0.16027	0.609521	4.39602	-6.6047	-4.24028	2.26146	-7.83576	2.67598	5.03	4.83082	0.709382	-1.05614	1.80894	-4.16359	-7.3252	2.19274	7.02283	3.63513	4.42112
"1810010H24Rik"	-0.912968	0.094202	-0.398395	2.81665	0.955642	1.52388	-0.244893	0.458528	0.775683	0.745655	0.560159	-0.11097	1.41567	-0.736534	-0.379738	0.780195	-0.379055	1.43826	0.245093	0.186698	0.925334	0.392015	1.1245
"1810013L24Rik"	-1.10203	-0.611447	-0.984924	0.376654	0.255635	-1.24067	-2.11758	1.47004	0.850026	1.47022	1.28007	-0.17273	0.979654	1.52863	-0.54906	1.66731	-0.526132	0.645003	2.35036	0.0911364	-0.134886	1.1586	-2.03557
"1810014B01Rik"	-0.412781	-0.513819	-1.89976	0.02427	0.526194	1.77871	-0.845412	-3.83993	-1.12282	-0.53774	-4.42352	1.82393	0.520131	1.43774	0.00731913	-1.17362	-1.09086	-3.8485	-3.98009	-1.17545	2.22625	0.934834	0.139022
"1810022K09Rik"	-1.34708	0.675729	-0.24335	-0.590428	0.687446	-0.68267	0.458623	-3.91696	-2.67485	1.12065	-3.86544	2.48166	1.23452	2.58144	1.16503	-2.49889	0.802767	-2.65163	-3.9084	1.26182	2.9215	0.599617	0.649913
"1810024B03Rik"	1.74342	0.268144	-0.482129	0.163575	-1.37331	1.95427	-1.66803	-0.860527	1.15226	0.0198509	-0.612274	0.15067	-0.766922	0.320404	-1.03319	-0.103491	0.676463	0.201049	-0.921056	-0.998793	0.716283	0.899	0.232324
"1810026J23Rik"	-0.291332	-0.172394	-0.695007	-1.57953	-1.26541	-2.61751	0.331298	-0.58977	0.735373	-1.49951	0.911807	-1.31135	0.402906	-1.30536	-0.110511	0.88549	-0.935758	0.0697431	0.657359	0.115277	-1.42153	-2.65663	-1.09656
"1810030O07Rik"	-1.3964	0.533945	1.72097	-0.000441216	0.0091379	-0.918039	1.91764	0.303756	0.440628	1.76741	-2.0688	0.217375	0.468537	2.32482	1.51056	0.63799	1.50232	-0.688911	-1.32701	0.257723	2.35342	-0.203802	1.93769
"1810032O08Rik"	0.890212	0.379932	0.642826	1.06304	0.858773	0.68088	1.26217	-1.59755	-0.389435	1.92548	-2.42563	1.79679	2.14939	1.54108	1.39023	-0.193386	-0.130172	-2.19799	-2.59764	2.14296	2.97302	-0.916244	1.83639
"1810037I17Rik"	-1.88111	0.555922	1.35872	1.57576	-1.02531	-0.152167	1.73597	-3.36357	-1.12376	1.55658	-4.94621	1.59249	0.308633	4.58179	-0.436272	-1.91231	2.16735	-1.74002	-4.9277	0.21373	5.02996	1.67712	-0.379906
"1810041L15Rik"	-0.755832	0.0935041	-0.104433	-1.22732	1.47476	-0.609743	-1.64076	2.68797	2.35389	-0.989852	4.56637	-1.83274	-1.83847	-2.03958	-0.315445	3.8093	-1.35625	3.15158	4.87851	1.84654	-2.08026	-1.19405	-1.63676
"1810043G02Rik"	-2.32245	0.508284	1.32716	0.283959	1.28661	-1.52858	0.688001	-1.77472	-0.0780214	-0.357692	-1.33556	0.735524	0.597528	2.91943	-0.697072	-0.180295	0.163028	-0.682692	-0.582754	1.03488	2.0086	1.08668	0.905365
"1810043H04Rik"	1.39979	-2.97404	-1.3501	-0.472252	-0.904188	-0.522315	0.552242	-2.33874	-3.59062	-0.43837	-3.97573	1.7274	1.50679	4.23824	-0.198247	-2.00734	-1.17931	-3.95046	-4.19963	-0.132369	2.97739	0.345253	1.92145
"1810055G02Rik"	-0.0747166	0.554101	1.11285	0.776787	-0.59751	0.0921748	-1.34264	-1.49784	0.0194785	1.71904	-0.551801	0.696843	0.218943	1.17412	2.10821	0.554946	0.643811	-1.97798	-0.468495	-0.363099	0.141964	1.07042	1.21733
"1810058I24Rik"	1.2057	1.39494	0.180712	-0.455261	0.526254	-0.0706864	-0.963391	-2.34511	0.681924	0.124944	-0.799268	0.693358	1.75536	1.16715	0.0607226	0.352785	-0.420505	-0.762013	-0.0529281	-0.721658	0.359851	1.65904	0.0901016
"2010001A14Rik"	-0.874653	0.0852564	-1.73008	0.779501	0.51975	2.29552	1.27304	0.152805	1.20469	1.52929	-1.51646	-1.05857	1.10729	1.59041	-0.363274	-0.925427	-0.886413	-0.692597	-1.32866	-0.244714	-0.352716	0.463386	0.237285
"2010003O02Rik"	-0.712328	-0.111745	-0.00572718	0.643067	1.06869	-1.16128	2.39162	-3.43272	-1.29783	0.559503	-2.86244	0.782227	1.47836	2.11179	0.486733	-1.33194	-0.842691	-2.83419	-3.00919	0.0044602	2.52534	2.22294	1.17806
"2010012O05Rik"	-0.287912	-1.18212	1.27794	-0.420659	-1.06613	-0.224288	-0.709425	-1.33689	1.98679	1.5645	0.503517	-0.962687	2.18409	0.933374	-0.109324	0.871894	0.317369	-0.156859	-0.550295	-0.486825	0.299589	1.65608	-0.365956
"2010015L04Rik"	-0.199618	0.127065	-0.917309	1.54104	0.503163	-0.954214	2.49494	-2.93406	-2.41098	2.26693	-3.18549	0.361045	0.606525	1.62702	-0.520936	0.459998	0.510723	-1.97857	-2.99491	0.739697	1.45578	0.634215	-1.37337
"2010015M23Rik"	-0.321814	0.147269	-0.558466	-0.685824	0.131126	-0.707512	1.4092	0.383495	0.387257	0.817549	-1.63577	-0.0480751	1.76198	0.264104	1.5046	-1.32215	-0.318047	-0.868084	-0.943697	-0.560167	0.280929	0.416155	-0.0424449
"2010107E04Rik"	-1.11986	0.042578	-0.00435405	0.663955	0.341408	-0.600785	0.857923	-2.06356	-0.188992	1.78368	-2.19054	0.605371	4.07451	3.67576	0.87144	-1.08948	0.884534	-1.42579	-2.24528	0.63623	2.49822	1.39789	2.51409
"2010107G23Rik"	-0.116012	-1.24642	-0.634933	1.26611	-0.636845	-1.61799	-4.25301	5.16242	5.13835	-1.67007	6.16963	-4.61263	-3.28859	-2.9407	-0.628864	2.40462	0.311976	4.80371	5.38696	-0.416342	-4.80834	-1.21399	-1.32319
"2010110K18Rik"	-0.378754	0.148939	-1.73799	0.888195	-0.0265257	-0.34686	1.91246	-0.227386	0.03638	-0.356204	-1.33219	1.8501	-0.488313	0.927733	-0.615108	-0.0165371	0.0370748	-0.548877	-1.50908	0.6015	2.01632	0.320145	1.82634
"2010111I01Rik"	0.105479	0.196654	0.715504	0.632915	0.32206	0.656515	-1.27492	-0.0291209	-0.274889	-0.952533	-0.965482	-1.11051	-0.106209	0.57253	-0.795692	-0.76697	-1.12948	-0.171357	0.502519	0.415141	0.169875	-0.756008	0.202922
"2010204K13Rik"	0.453152	-0.112963	0.424442	-0.209626	-0.61413	0.0701538	1.09177	-4.2211	-2.41085	0.496686	-5.40188	1.05259	2.64144	2.02327	-0.146266	-1.81295	0.992646	-4.6561	-4.43253	-0.657063	4.1454	1.25453	0.532517
"2010315B03Rik"	1.92032	0.251635	-0.718114	-0.201038	-0.0598753	-0.021074	-0.979931	-0.782243	0.556361	-0.994325	1.38893	1.43794	0.554253	0.670853	1.11074	-0.594114	-0.170851	0.502619	0.394744	2.39956	1.60521	-0.527385	-1.68719
"2210008F06Rik"	1.57124	0.145481	-1.02014	0.367546	-0.174883	-1.08893	-0.0196754	-1.05863	-0.171322	1.50393	-1.06214	-0.094011	2.83648	-0.869027	0.49125	0.259631	0.296929	-0.7418	-0.813947	-1.32252	-0.276198	0.514699	-0.279783
"2210013O21Rik"	-0.0774006	0.575185	0.737577	1.15663	-0.175128	-0.111377	1.24326	-1.54844	-0.202455	0.182413	-1.5089	1.03044	2.80673	2.648	1.53335	-0.3983	0.323793	-1.65837	-1.45791	0.10551	1.65351	2.63713	1.61472
"2210016F16Rik"	-0.0606547	0.149256	0.641549	0.8571	0.623511	-0.966852	0.298159	-1.44591	-1.589	0.953932	-1.66662	1.01842	2.2299	0.737164	-0.104787	-0.85239	0.740382	-1.18708	-2.45617	1.60505	2.63937	-0.266676	2.02401
"2210016L21Rik"	0.612151	-0.11535	1.00649	0.252398	-1.22533	0.69272	-1.60087	-0.822995	-0.0710861	-1.40042	-2.54062	0.430663	0.749696	3.04558	0.33908	-1.11984	-0.868272	-1.3485	-0.275066	-1.37259	1.37076	2.58081	-1.34603
"2210018M11Rik"	-0.974348	0.71143	-1.18112	-1.23389	0.037252	0.717006	-1.01534	0.349654	1.81816	-0.36926	-0.374149	0.602494	-0.420891	-1.80306	-1.05124	-0.351864	-0.281218	1.07212	-1.92286	-0.0906405	1.29456	0.347099	-0.382156
"2210404O07Rik"	0.658937	0.0410515	1.89142	-0.949993	0.917934	-0.507745	-0.878376	-0.101045	-0.0898064	-0.271651	-0.162702	-0.222972	-1.36745	0.493953	0.917472	0.323966	-0.544302	0.878194	-0.84996	0.773089	0.729557	0.338193	0.315893
"2210404O09Rik"	-0.363101	0.443795	0.407341	-0.14516	1.92048	-0.527416	-0.86032	-0.343751	0.981575	0.97312	1.5584	-0.89163	1.07504	0.80684	-0.431917	-0.494857	-1.34752	0.264229	0.411833	0.892466	0.39356	1.08889	-1.21899
"2210408I21Rik"	-0.65612	0.216587	0.719165	-0.142609	-0.468167	1.06621	0.097546	-0.102286	-0.103725	-0.0428147	-0.998876	-0.930301	0.185798	0.525008	-0.793076	-0.78525	0.894625	-0.224154	0.450012	1.15054	-0.28445	1.61182	0.895821
"2210417K05Rik"	0.658937	0.0410515	-1.17821	-0.12878	-0.781989	0.404223	-0.0346124	-0.863277	-1.79508	-0.271651	-0.979412	-1.30274	-0.591996	2.09408	-0.175666	-1.46718	-1.44646	-0.810385	-0.84996	-0.888688	-1.57249	0.338193	-0.468901
"2300009A05Rik"	0.464593	-0.161314	-0.525986	-1.30166	-1.569	0.118195	1.39407	-0.390115	0.447332	0.534055	-0.362371	-0.445474	0.0774573	1.19935	1.69731	-0.698481	-0.392168	0.156506	-0.831996	2.54527	1.56252	-0.557603	1.53801
"2310003H01Rik"	0.36242	0.458686	-0.538416	0.788959	-0.322768	-0.0591359	-1.12018	0.244992	0.429458	-0.944123	0.888061	-1.70506	-0.193013	0.122781	-0.61046	1.6132	-1.63789	0.290866	1.68684	-1.27058	-0.289872	0.16968	0.296778
"2310009B15Rik"	-0.71909	1.37597	0.3473	-0.0594046	0.301126	-0.967802	-3.53826	0.918294	1.42562	-0.562258	-0.0139406	-0.74522	1.40331	-0.861934	-0.430027	-1.56182	1.64477	0.954958	0.530615	0.566692	0.298276	1.65889	-0.115459
"2310010G23Rik"	-1.27487	0.154411	0.321825	0.318575	0.291879	0.49573	-1.44909	0.775666	1.02598	1.07946	1.9215	-1.15124	0.160176	-0.463987	1.4472	1.26001	0.39421	-1.09455	2.70136	-1.24779	-1.39355	-0.409738	0.431473
"2310010J17Rik"	0.0757942	0.205889	-0.753761	-0.585596	1.01489	0.163355	1.14923	0.529187	-0.533005	1.69708	-1.04932	1.11407	0.480799	1.19094	-0.811945	-0.0168457	-1.19551	-1.02873	-1.1182	-0.433904	1.37673	0.967074	1.88255
"2310011J03Rik"	1.39064	-0.0572693	1.45232	1.28379	1.01681	0.445671	4.15172	-2.81496	-1.83433	1.6639	-3.61025	2.58368	4.32532	4.43293	-0.870799	-0.806147	1.31704	-3.15166	-3.71545	1.26777	4.58086	2.12068	2.89005
"2310015A10Rik"	-0.838887	0.0923644	2.58627	0.861424	1.19165	0.490954	0.775119	-0.307249	0.665402	0.931815	-0.903967	-0.17022	0.638014	0.559958	-0.34934	0.362579	-1.4758	-2.40024	-1.28811	0.97274	0.245077	1.40884	0.867159
"2310022A10Rik"	0.854412	0.449966	0.699249	-0.0159802	-0.103165	0.185144	0.363068	-0.258182	0.143427	-0.673113	0.350838	0.761934	1.43997	1.81037	0.170033	0.747617	1.12079	0.267131	-0.146734	0.230749	-0.0969179	-1.4466	0.730623
"2310022B05Rik"	0.000108837	-0.0894292	1.29131	2.12138	0.642282	0.803806	1.2655	-1.78736	-0.312526	0.154502	-0.989369	0.374761	0.648469	0.176119	1.03255	-0.675559	1.27033	-2.24014	-2.22939	0.164556	1.40367	0.56483	1.6242
"2310030G06Rik"	0.247282	0.0831894	-0.917609	1.02955	-1.0722	-0.687132	-0.594123	1.51491	1.10437	0.350609	-1.36126	0.527857	0.294561	-0.39966	-0.332664	-0.144662	-0.753134	-0.529092	0.604808	-0.634809	-0.012692	0.59837	-0.618378
"2310033P09Rik"	-0.945088	0.603494	1.30737	0.467005	0.360478	-0.955008	2.18032	-3.10987	-2.12546	0.360221	-5.52491	1.689	2.18602	3.89542	0.122875	-1.5619	0.965212	-3.35974	-3.90406	0.625183	4.51842	1.55186	0.716473
"2310035C23Rik"	1.18056	-0.614035	-1.11834	-0.0974163	-0.268181	0.78181	-1.48826	1.15246	-0.126581	0.779005	0.0238935	-0.613549	-0.149496	-1.22517	2.02623	-1.24453	-0.592533	-0.165927	-0.0324398	-0.951763	-1.11782	-0.73982	0.578796
"2310036O22Rik"	-2.59506	0.446151	0.363081	-0.93385	-0.718277	-0.736553	0.453474	-0.246001	1.29018	-0.946142	-0.65271	-0.484621	2.21479	2.53303	-1.55016	-0.259427	1.32411	-0.897326	0.0132701	-1.75494	2.39543	0.327616	-1.62347
"2310039H08Rik"	0.342892	1.07208	-0.672119	1.58934	2.01097	-0.351034	2.12506	-4.40302	-2.8456	-0.872749	-3.89283	1.34281	2.89126	3.62724	0.720763	-1.00228	-1.33907	-3.03392	-3.76824	0.871748	3.68683	2.56526	2.97647
"2310044G17Rik"	-1.50263	-1.22337	-1.44332	-0.409015	-0.864753	-3.05845	0.406581	-2.34545	-0.33461	-1.27052	-3.12273	-0.594148	1.88814	1.35269	-0.728949	-1.02355	0.361022	-2.29413	-2.28627	-0.471715	1.65328	1.03228	0.0185175
"2310045N01Rik"	-1.11353	-1.04354	-1.02771	-0.916415	-0.0656824	-2.24346	0.358889	0.0656773	1.74636	-0.972648	1.18759	-2.94852	-1.33545	0.58968	1.92413	0.176523	0.0669866	-0.205844	1.245	1.65349	-1.72203	0.0628635	1.17756
"2310047M10Rik"	-0.716861	-0.827479	1.03119	-1.79784	-0.251429	0.480851	-0.998192	0.029382	0.710358	-1.0682	1.04684	-1.45649	-0.702917	-0.381361	1.24175	-0.513391	1.5599	1.90474	0.665344	-0.164926	-0.886852	-1.4116	0.318731
"2310057M21Rik"	1.33836	-0.636424	-0.231944	-0.0371894	1.46176	0.155887	0.640709	0.372594	0.4056	1.04134	-1.26785	1.11989	1.79848	3.36931	-0.418945	-0.999093	1.7725	-0.137289	-0.270661	0.461284	2.21791	-0.16029	-1.11231
"2310058D17Rik"	-0.720916	-1.84941	0.549389	-0.362725	0.0970714	0.856994	0.666617	-1.74439	-0.642309	-0.201231	-1.9238	1.25052	0.939767	-0.0845253	-0.839751	0.248257	1.08828	-0.801236	-1.26118	-0.208152	0.680296	0.880985	2.00869
"2310061I04Rik"	3.7687	0.493617	1.42776	-0.566623	-0.116803	-0.332861	1.2807	-1.37752	-0.728455	1.81937	-2.92375	1.68904	2.85892	1.65986	2.42576	-0.338499	-0.261369	-0.810517	-2.21247	1.67774	3.64221	0.385593	2.4837
"2310067B10Rik"	-1.58871	-0.619686	0.120777	0.560113	2.07355	-0.522709	0.12949	-2.42975	-0.630518	1.93865	-1.15308	0.503247	-0.540234	-0.0637753	-0.514349	-0.76456	-0.102313	-1.08509	-1.22247	-0.53887	0.160978	1.26619	1.67836
"2310069G16Rik"	0.758592	0.0427311	-0.997466	1.14355	1.3777	-0.24495	0.725418	-2.13216	0.634066	-1.10702	-1.60434	0.826541	1.46014	0.0512904	-0.139738	0.666191	0.671983	0.352592	-1.51507	-0.610099	0.536706	1.59276	0.784174
"2410002F23Rik"	-1.05598	0.465872	0.571066	-0.221275	-0.466678	-0.949821	-1.12755	-1.5808	0.790157	1.22693	-1.81726	-1.59799	0.288411	1.79009	-0.728722	0.546585	1.12527	-1.1179	-0.741166	1.96784	-0.269185	0.656904	0.206483
"2410004B18Rik"	1.28041	-1.1112	0.419315	0.118559	-0.261862	0.669304	1.43657	-1.47867	1.77945	1.46104	-2.43867	-0.341762	2.7058	1.77892	0.29552	-0.12676	0.586998	-0.994614	-1.70694	-0.224331	2.16234	-0.562188	0.534206
"2410004I01Rik"	-0.404562	0.0447802	-0.108657	-0.901713	0.98674	-1.38714	-0.802543	-0.817558	-0.0527008	0.770282	0.702258	-1.25681	0.229553	-1.06494	-0.168163	0.36996	-0.518973	-1.63305	0.866209	-0.00527166	-0.747917	-0.713194	-0.406602
"2410004N09Rik"	0.192873	-0.580107	2.54841	0.0938913	-1.03505	0.327148	-0.0923982	-2.15267	0.431436	2.26584	-2.19408	0.665913	4.43157	3.50288	0.148814	0.508002	0.570821	-3.64558	-2.69773	0.675098	3.59099	0.463318	0.221681
"2410006H16Rik"	-0.94871	-1.39193	-0.250575	0.939365	-1.38682	2.88681	0.118286	-2.36426	0.232028	1.31529	-2.08298	1.04001	3.11772	3.49357	0.85256	-0.334803	1.3826	-0.372455	-3.0494	0.828063	2.4389	0.154017	-0.665441
"2410015M20Rik"	1.43082	1.18597	0.386394	0.548581	-0.727863	0.0936058	0.541571	-2.45773	0.0876867	-0.27228	-2.05069	3.27117	4.09425	1.61824	0.603642	-1.44977	0.390789	-1.7627	-2.00782	-1.56739	1.80374	1.07824	0.150227
"2410016O06Rik"	0.202626	0.409125	1.11923	0.733842	1.69664	2.5594	1.29827	-1.47005	0.500161	-0.31161	-1.04754	1.94387	2.48254	3.02427	-0.426428	-0.142123	1.71208	-0.474781	-1.99099	1.23938	2.5923	3.68837	0.920892
"2410018M08Rik"	-0.930868	0.0907766	0.253695	-0.503525	-0.780439	1.48343	-1.4065	1.44002	1.88561	-1.24917	-0.0116177	-0.144062	-0.674736	0.828917	-0.386657	0.749861	-0.995569	0.854462	3.00171	1.25635	-1.65372	-0.481804	-2.0479
"2410066E13Rik"	-1.04166	0.416476	-1.52684	-0.745192	-0.929027	0.0851479	-2.25045	3.44617	4.25405	-0.275238	3.59304	-4.71638	-2.51573	-1.33443	-1.33745	0.985247	-0.673265	2.72485	5.79329	0.283335	-3.97897	-1.21213	-0.067443
"2410089E03Rik"	-1.30473	-2.24495	-0.546738	-0.425285	0.304125	-1.30511	-2.14358	-0.411143	-0.414588	1.5715	0.328215	1.23406	-1.52654	0.0502833	-0.600404	0.0865943	-0.506845	-0.0256106	-0.412165	0.493006	0.944372	1.0698	-0.441129
"2410127L17Rik"	1.08628	0.112391	1.42388	0.861078	0.681448	0.672413	1.18226	-0.417254	-1.0591	-0.713459	-1.28793	0.122257	2.47138	2.04413	0.638215	-1.74524	0.55374	-0.495949	-1.08578	-0.597375	1.33986	1.07311	0.77548
"2410131K14Rik"	-0.913994	0.375919	1.48541	-0.0309865	0.0339697	-0.766988	-0.635755	-0.594108	0.000262736	1.03528	-2.06864	0.241204	1.32982	-0.0727548	-0.422792	-0.990601	0.600201	-0.101847	-1.3626	-0.0857377	1.28812	0.263383	0.204824
"2410133F24Rik"	-0.36715	0.0354614	1.11268	-0.752661	-0.59276	-0.329399	1.52957	-0.563973	0.574327	-0.100093	0.101163	-0.349525	-0.308831	0.827046	-0.152073	0.575808	1.58324	0.291663	-0.657555	0.202559	-0.390296	0.449293	0.655121
"2410137F16Rik"	-0.36715	0.0354614	0.0140753	-0.752661	-0.59276	-1.31386	-1.20375	1.08191	1.49498	-1.16041	0.982871	-1.44164	-1.98324	-1.76418	-0.152073	1.54261	-0.364668	-0.619833	2.95808	-1.59141	-2.87584	-0.644626	-0.192123
"2500002B13Rik"	-0.611711	0.180174	1.34213	-0.31926	-1.10313	-0.469283	-0.000623929	-0.462995	-0.528203	-0.376486	-1.16838	-1.31658	0.146537	0.810543	1.32062	-0.196239	0.29385	-0.374881	-0.0744854	0.226163	0.1914	1.13462	-1.42147
"2500004C02Rik"	-1.53083	0.227862	1.21732	-0.637377	0.559619	-0.591347	1.13415	-1.72053	-0.111922	-1.68664	-0.029014	0.783039	1.93109	2.38483	-0.905957	-1.15251	0.454993	-2.11028	-1.11509	1.31823	1.53207	0.699517	-0.0697459
"2510002D24Rik"	-1.89767	0.949675	1.4964	1.2443	1.90136	0.379021	0.0790333	0.0811337	1.50138	0.117759	0.576524	0.87949	1.65044	2.30198	-0.115663	2.69022	0.20594	0.107209	0.310421	0.413857	2.14552	-0.208497	1.75333
"2510003E04Rik"	0.198183	0.287133	-0.173855	-1.35492	-0.147423	2.02303	-0.416691	-1.18042	1.2822	-0.329658	1.10993	-0.754228	0.836387	1.81327	0.681862	1.62847	-0.278117	0.0917029	0.183997	0.381317	1.1871	0.474791	0.26503
"2510009E07Rik"	-0.811949	-0.419645	-0.298895	-1.80507	-0.126122	-0.779573	-0.609959	0.824384	2.48659	-0.521918	2.88401	-2.38368	0.333139	1.58979	2.51984	2.07404	-2.43863	1.04524	2.21272	1.3814	-1.99607	-0.764559	-0.781514
"2510039O18Rik"	-1.54609	0.22014	-0.162169	-0.334671	-2.06154	-0.635929	-1.80405	-0.127709	0.582847	1.67002	0.281417	-0.272777	-1.11155	-1.10566	-0.921393	-0.416371	0.426622	1.13144	0.293849	-0.166692	0.49679	0.1098	-0.805908
"2510046G10Rik"	2.09538	-0.823488	0.804744	0.129536	0.981847	-1.35188	2.44894	-2.30001	-0.986323	1.34006	-1.38158	-0.334463	2.38039	2.83096	1.17809	-0.720781	1.30787	-1.69122	-2.87849	1.74965	1.02854	0.166032	-0.689166
"2600006K01Rik"	-0.64944	0.0630125	0.157077	1.71493	-0.689647	2.59196	-0.619308	0.0482863	1.34726	-0.788839	0.356173	0.236535	-0.211116	-0.474564	-0.269483	0.305686	-0.373843	-0.0530509	-0.779711	1.82607	1.00462	-1.10021	-0.676845
"2610001J05Rik"	2.18904	0.746359	-0.252106	0.531853	0.635392	0.0435716	2.4278	-2.69467	-1.61065	1.65974	-5.10667	1.559	2.10073	2.35285	-1.2279	-1.92899	0.65959	-2.26594	-4.88272	0.453333	3.79347	1.11602	1.82753
"2610002J02Rik"	-1.30252	-0.231728	0.266121	1.47493	0.931883	-1.52763	-0.304838	-1.35314	0.135096	1.04998	-0.607588	0.589415	0.887558	3.41339	0.593916	0.566784	-0.545405	-2.2964	-2.08647	0.570091	2.18789	0.522634	0.791758
"2610002M06Rik"	-0.0412024	0.436729	0.644545	-0.693069	-0.575022	-1.83465	-3.27173	-1.23703	0.683266	-1.36603	-0.0563018	-0.448936	0.187536	-0.0358724	0.263105	-0.0701184	0.00815571	-1.26864	0.181717	-0.727609	0.257726	-0.482757	-0.568783
"2610008E11Rik"	-0.922981	-0.285411	-0.274184	0.16416	1.27218	-0.135835	-0.453087	1.42657	4.67328	-0.272198	2.04658	-2.77759	-1.32657	-2.33094	1.01543	0.906115	1.65197	2.45041	1.18571	-0.849653	-0.734822	0.423459	1.178
"2610015P09Rik"	-1.43368	-0.108789	0.415468	-0.671804	0.495788	-0.975296	-0.54112	-2.28653	0.517463	1.22119	-2.08511	1.01441	1.21136	1.43363	0.55388	-0.297999	-1.10006	0.119596	-0.855876	1.22317	1.85121	2.37949	1.09435
"2610017I09Rik"	1.19083	-0.190867	-0.998732	-0.00133302	0.684053	1.71612	0.724695	-4.24564	-2.72845	1.41589	-4.23778	1.22891	3.11278	1.67215	-0.0350473	-1.95229	-0.190501	-2.07314	-4.8143	-3.00146	3.62273	3.44843	1.0175
"2610018G03Rik"	-0.614193	0.0703704	1.90436	-0.170413	0.0784328	-0.992352	-0.510798	0.120673	0.0412088	0.0706368	-0.232084	0.306899	1.10208	0.239258	0.812746	1.09921	0.394596	0.673439	-0.730521	1.92711	-1.3585	-0.0276017	-1.21542
"2610019E17Rik"	1.57031	0.11681	1.3204	0.327814	-0.634536	1.43566	0.470799	-4.23698	-1.73735	1.48081	-4.47332	1.66415	4.24986	5.56284	0.19793	-2.85159	0.743235	-3.84744	-4.93459	2.51744	3.42084	1.82454	-1.28182
"2610020C07Rik"	2.02968	0.293658	2.64254	0.158484	0.398165	-0.0565031	0.164641	-2.76779	-0.33833	0.69633	-1.19098	-0.0371072	1.77375	1.46396	-1.11447	0.753911	0.485842	-1.96806	-1.75702	1.30107	0.498186	2.47731	0.399602
"2610020H08Rik"	0.599132	0.22014	-1.04628	0.372482	-0.596247	-1.02924	0.717725	-1.43627	-1.96897	0.397832	-0.772261	0.742828	-0.112365	0.270367	0.116257	-1.57358	0.0386288	-0.320137	-1.86617	0.906505	0.49679	2.86562	1.21966
"2610021A01Rik"	0.707158	0.295293	1.36988	0.65514	0.601785	-1.18291	1.47572	-0.0396928	1.00271	2.8225	0.543759	0.87277	2.78371	1.32738	-0.171268	0.31316	-0.284897	-0.468405	0.0381587	0.23748	0.591905	0.459518	1.43653
"2610034B18Rik"	-0.18356	-0.694026	1.1683	0.480482	-0.0905731	0.892111	-0.302668	1.1407	1.57809	-1.32546	-0.208995	0.3674	1.20411	2.1596	0.572382	-1.2372	-0.527887	-0.802448	-0.0516967	1.2834	0.65429	0.0774245	-0.845957
"2610034M16Rik"	-1.47065	0.72804	1.10491	0.486401	-0.581321	-1.57314	2.30474	-5.12907	-1.85242	4.09627	-4.53451	0.984827	3.68992	2.71231	0.248345	-2.12319	-1.12835	-4.93685	-5.08061	-0.704979	4.99364	3.58304	1.61063
"2610035D17Rik"	0.730988	0.216871	1.85543	-0.0658903	-1.48383	0.789939	0.957159	-1.46468	-1.43568	-1.13362	-0.886758	1.71824	-0.828579	1.27226	0.179311	-0.59943	0.649534	-0.463729	-1.67154	-0.271473	0.950745	0.829416	0.185832
"2610035F20Rik"	-1.08065	0.119881	-0.118019	0.482522	0.844781	1.46161	0.37748	0.0811935	0.253269	0.269183	-1.06053	1.64223	1.0293	2.06378	-0.466603	0.761145	-0.816769	-0.768183	-0.33419	1.10433	1.17366	-0.696735	1.76029
"2610037D02Rik"	1.77009	0.202103	-0.0937967	-0.7048	-0.28526	-1.32046	-0.917692	-0.162426	-0.335085	0.105699	1.49365	-1.10424	0.0958222	-0.725064	0.287571	1.90385	-1.43826	1.55984	1.85114	1.39162	-0.260032	-0.667954	-0.305787
"2610042L04Rik"	0.0538274	0.096302	-1.18274	-0.651223	-0.907216	-2.22051	-0.126658	0.196256	0.332696	-1.32758	-1.22909	1.48237	1.14714	1.14526	0.643279	-0.561965	1.80862	-0.955151	-1.01939	1.06164	1.07433	-1.37117	1.36689
"2610044O15Rik8"	-0.517458	0.0558473	-1.31079	-0.512774	-1.81582	-1.58172	1.91713	0.698225	-1.13723	0.359222	-0.559968	1.10106	0.348052	1.41802	-0.215183	0.750962	0.778066	0.387699	-0.406019	3.25368	1.2614	-0.910696	0.51943
"2610203C20Rik"	-2.12082	0.267711	-0.266156	0.149001	-1.40789	0.763776	0.214229	-0.227282	0.873833	1.52693	0.132659	-1.70999	0.504637	0.379673	-0.00525458	-0.202122	-1.63347	-1.65203	0.946218	-0.197715	-0.324454	0.896137	0.306619
"2610204G22Rik"	-1.06157	0.110588	-0.0471027	-0.392773	-0.593388	2.1448	-0.307311	-0.203333	-1.45707	-0.248815	-0.95547	0.142838	0.265695	0.780956	1.65036	-1.31493	0.376429	-0.144951	-0.729183	0.228962	-0.427727	-1.43962	-1.90205
"2610207O16Rik"	0.197027	0.185654	-0.567783	1.28223	-1.87244	-1.30194	1.62982	-1.14891	-0.500077	2.93705	-2.30031	1.51081	1.28132	0.468555	-0.748632	-1.01653	-0.111748	-2.35295	-2.03246	-0.128418	2.03962	0.559291	0.485125
"2610301B20Rik"	0.0883422	0.00779906	0.711341	-0.043878	0.456652	0.543642	1.12561	0.0453824	1.20529	0.251264	-1.04167	2.05934	2.72721	1.79025	-0.358531	-0.714496	-0.0428578	-0.293932	0.430186	1.61057	1.94757	1.60627	1.34583
"2610305D13Rik"	-0.404562	0.0447802	0.931755	-0.073061	0.127169	1.38411	0.86516	-1.5813	-0.0527008	0.770282	-0.119906	0.903743	1.00792	0.545091	-0.168163	-0.534713	2.20664	-0.783917	-1.66175	0.833156	0.782014	0.368267	1.17367
"2610307P16Rik"	0.462704	0.236656	-1.21976	-0.637805	-1.21917	-1.24593	-3.88059	3.55638	1.90302	-0.248787	1.9857	-2.05534	-1.77394	-1.4053	0.0449303	3.43136	-0.968412	2.89849	2.41517	0.223774	-3.55833	-1.11419	-0.488199
"2610316D01Rik"	-1.62159	0.444085	1.00497	0.123306	-1.3515	-0.352443	2.51806	-1.20784	0.705234	1.48945	-2.3541	1.40735	3.14846	1.76473	-0.541932	-0.0435822	0.597296	-0.983801	-1.91318	-0.43194	3.16906	1.17673	1.45879
"2610318N02Rik"	-0.316906	-2.19472	2.82015	-0.0661642	0.403929	-1.51678	2.42743	-2.94405	-1.52598	1.10496	-3.14135	1.8867	2.6793	1.96262	1.59993	-2.3874	0.840541	-1.11031	-3.4613	1.50021	2.18416	0.224729	1.35651
"2610507B11Rik"	-1.12792	-0.142649	0.746981	-0.200465	-0.748253	0.681203	0.871669	-1.83662	-2.8294	1.83285	-1.66712	0.933002	0.579111	1.99493	1.94917	-0.317415	0.212098	-3.17282	-2.96637	0.121095	3.19827	1.02709	1.83707
"2610507I01Rik"	1.17245	0.094202	0.971913	0.0784687	0.388157	-0.304332	0.868267	-1.06066	-1.47944	-0.568719	-1.07165	-0.11097	0.384342	2.45975	-0.379738	-1.01249	-0.379055	0.31424	-0.870003	1.84897	0.925334	-1.3168	0.0790302
"2610524H06Rik"	-0.393357	-0.488981	-0.625702	0.561069	-0.610916	-0.754182	0.402317	-1.08942	-0.539698	0.36982	-1.22622	1.22703	2.33747	3.333	-1.55932	-0.228942	-0.161169	-3.36357	-1.80442	-1.28342	1.78875	-0.13505	0.687506
"2700012I20Rik"	-0.480179	0.0464291	-0.302334	0.411491	0.641159	0.188751	-1.38993	1.01298	1.72755	-0.42162	1.13637	-0.099478	1.33669	-1.2897	-0.19905	-1.56892	-0.702557	-0.189309	-0.237237	-1.83879	0.985552	1.3028	0.0234369
"2700016F22Rik"	0.799821	0.0298726	1.31445	1.4161	-1.37818	-1.1989	-1.59771	-1.11553	-1.66044	1.21686	-1.51685	-0.480877	0.0235841	0.281559	-0.128449	-1.23899	0.91126	-1.39736	-1.42486	-0.470122	1.91174	-0.545489	1.06129
"2700029M09Rik"	0.803597	0.835639	1.30523	1.26762	0.434938	-0.979994	4.27083	-4.82045	-1.41089	3.07425	-6.62323	1.93134	5.48286	5.31999	-0.134064	-1.95891	0.329032	-3.85253	-5.33207	1.88603	5.69135	0.722715	1.40991
"2700033N17Rik"	0.561197	0.321069	1.09915	-2.39325	-0.0428521	0.572754	-0.325158	-0.786774	2.22833	-1.09322	-1.01182	-1.06593	3.66442	1.19664	-0.243979	-0.309931	0.0904275	0.439568	0.00535306	-2.5177	0.506107	0.74216	0.423373
"2700038G22Rik"	-0.228759	-0.281854	1.76809	0.928714	-0.956901	1.10456	1.64165	-3.78926	-2.70182	0.639703	-3.63679	2.51386	3.82001	3.09517	-1.11515	-2.25061	-1.49436	-5.05505	-3.71831	0.184615	3.09585	-1.16648	0.592762
"2700046G09Rik"	-0.930868	0.0907766	-0.426702	-1.04911	-0.215606	0.271135	0.271492	0.934051	0.189368	-0.596123	-0.554041	0.646758	0.354967	-0.23377	-0.386657	-0.440226	0.202794	-0.266861	0.777499	-1.50368	-0.635519	-1.3297	0.558424
"2700049A03Rik"	-0.254938	0.186037	-1.06396	0.910719	0.0998678	-1.63245	0.824894	-0.548953	-0.459499	1.06182	-0.294	0.378112	0.539909	0.450743	-0.562119	-0.550404	-0.129199	0.164969	-0.750934	-0.658766	1.46289	0.511261	0.00164315
"2700050L05Rik"	1.33418	-0.126285	1.05071	-0.993982	-0.444036	-0.211058	-1.3345	-0.291745	0.13394	-1.01187	0.111952	-0.0728689	0.353092	1.30217	1.13002	-0.187824	0.728167	0.419622	-1.93795	0.895436	-1.14837	-0.486311	0.384199
"2700060E02Rik"	1.47761	-0.148528	0.921239	-0.514081	0.194932	-0.207497	-0.766406	-3.44755	-1.46973	0.345223	-4.86402	0.894608	3.08274	3.62356	1.58097	-1.54136	1.69287	-2.78736	-4.49633	0.599658	4.27649	1.31472	0.76379
"2700062C07Rik"	0.404849	-0.362278	-0.266688	1.74546	-0.0258298	-0.100784	0.780449	-2.93059	0.029439	1.31395	-1.88794	2.20547	2.45696	1.74163	1.01733	1.21949	-0.347774	-1.80458	-2.40839	0.526944	2.68549	0.772636	0.234736
"2700069I18Rik"	-1.09028	0.116068	-0.146778	-1.51458	-0.209868	0.878754	-3.15395	-0.401246	0.231592	-0.937969	0.376511	0.218935	-0.846872	-0.831968	0.575236	2.33739	-0.832384	0.221005	1.14223	-0.419509	-1.13616	-0.713979	-1.09203
"2700073G19Rik"	1.13088	0.26623	0.0212157	1.96977	0.469774	1.70643	-0.0698304	-1.6417	1.42658	2.54124	-2.16438	0.117488	0.625939	0.12672	-1.0034	-0.737032	1.51581	-0.0327384	-1.84449	1.82824	0.304372	0.448561	-0.582878
"2700081L22Rik"	-0.517458	0.0558473	-0.395347	0.947494	-0.30168	-0.768364	1.17953	0.0244057	0.35927	1.23692	-0.559968	0.0663896	0.348052	0.708333	-0.215183	-0.0459955	-0.823563	0.387699	-1.14885	-1.91754	1.2614	0.154505	-0.177054
"2700081O15Rik"	-1.68309	-1.1545	1.06287	0.505533	-1.2039	-1.55329	-2.74029	1.91839	1.78313	-0.292458	1.774	-1.7841	-0.855945	-1.91203	0.942239	1.38963	0.671131	1.82774	2.17734	-0.0947616	-2.57644	0.101076	-1.40183
"2700089E24Rik"	-0.496871	-1.45788	0.696348	-0.534822	2.41927	-0.239314	-0.720185	-0.848896	0.184202	0.0612425	-0.0027431	1.04315	1.14895	1.47944	1.22141	-0.613006	0.196601	-0.901802	-1.4584	0.54772	0.121551	2.69159	1.7066
"2700094K13Rik"	1.38131	0.557548	2.89832	1.53163	-0.0604623	-0.855347	4.82114	-9.90922	-4.97758	3.08221	-12.1362	5.55774	5.8923	6.57489	0.120615	-4.73309	1.3188	-6.20441	-11.7116	0.211627	8.91956	3.58026	1.44519
"2700097O09Rik"	-0.80741	-0.0429523	0.280767	0.317756	1.75737	0.527787	0.774381	-2.09994	-0.47285	1.0301	-2.77444	2.06767	1.74555	3.36841	0.412075	-0.539948	2.20368	-1.94942	-2.70445	1.04021	2.90031	0.834764	-0.645779
"2810001G20Rik"	-0.840392	0.160818	-1.00951	-0.691373	0.642734	1.60457	-1.75149	0.222984	2.48036	-0.637858	1.9112	-2.38018	-0.538203	-0.606893	-1.2405	0.894045	0.0399325	0.941612	2.0957	-0.480697	-1.23119	-1.44612	-0.305322
"2810002D19Rik"	0.913888	0.265112	-0.270208	-0.449461	0.736845	-1.21558	-0.245111	-0.882389	0.258751	1.35581	-0.86559	-0.286134	1.68114	2.22704	-0.0696778	0.0221972	0.452992	-1.36367	-0.484958	0.0616501	1.77324	2.23063	-0.719186
"2810004N23Rik"	0.316051	1.22581	1.12127	3.2954	0.824924	0.748014	3.70114	-5.04456	-2.65009	1.89255	-6.40043	4.43369	5.2944	6.8812	1.61001	-1.77521	0.677334	-3.90479	-5.36274	3.08233	7.05804	2.92767	0.458634
"2810006K23Rik"	0.909307	0.100405	1.97907	0.0735959	-1.00736	-0.691532	0.82693	-3.74121	0.849681	1.20521	-2.49308	1.23589	2.68262	3.46398	-0.526131	-1.13995	-1.45453	-1.01442	-2.12023	1.34348	1.33357	1.45161	-0.931403
"2810008D09Rik"	-1.02623	-0.878772	-1.19745	-0.0400351	-1.129	0.0256745	0.301585	-1.62343	-0.619725	-0.0782116	-2.36691	0.952304	3.31254	3.06364	-0.144257	-1.60755	0.0690872	-0.951858	-2.11912	1.35432	1.40785	0.947946	0.720627
"2810021J22Rik"	0.341371	-1.71276	-0.0157714	0.317972	-0.819578	-2.08988	0.172487	1.16684	1.4312	-0.732426	-0.0863108	-0.337749	0.456862	-1.07882	-0.35423	-0.420464	0.592169	1.09387	-0.204862	-0.0358662	0.0956877	-1.33064	1.4256
"2810025M15Rik"	0.856882	0.656805	0.608974	-0.0130395	1.1884	0.562037	4.15331	-8.78541	-5.26579	0.543301	-10.6076	6.10271	5.52895	5.49663	0.549898	-5.04423	-0.0258887	-6.98927	-10.2168	0.887395	8.44047	2.60129	0.277008
"2810029C07Rik"	0.287899	0.0741253	-0.102366	-1.81415	-0.351619	0.075136	-0.841851	0.104131	0.326503	1.18029	-0.0488891	-0.459661	0.496915	0.340484	-0.316402	-0.685431	-1.9754	0.846193	-0.455924	-1.12513	0.272969	0.680734	-0.473154
"2810032G03Rik"	-0.310448	0.0298726	-0.918756	-0.525178	0.630934	0.956699	-0.599928	-1.11553	-0.652255	1.21686	-1.51685	0.628305	1.85696	-0.664156	-0.128449	-0.180491	-0.155118	-0.399346	-1.42486	-1.4522	0.097246	-0.545489	0.133648
"2810055G20Rik"	0.289596	0.738393	1.40672	2.21528	-0.104537	0.113515	-0.157193	-3.1668	-1.1899	1.06348	-3.46453	-1.29546	3.12987	0.904485	1.59725	-1.8672	-0.186142	-1.90189	-3.13379	-1.31274	1.9455	0.604464	1.05141
"2810403A07Rik"	-0.0934991	0.807443	0.671161	-1.07202	0.0425951	0.443085	-0.557202	-0.420584	0.0629808	-0.176774	0.307244	0.569599	0.890025	2.15855	-0.616469	-1.25597	1.89542	-0.0278087	0.591505	0.8577	1.31539	0.396145	-0.685086
"2810403D21Rik"	-0.303641	0.135333	0.594913	2.06848	-0.724028	1.33144	-0.577312	-0.299502	0.697835	1.94851	-1.12242	0.473355	1.07224	1.24015	0.471585	0.193498	0.251411	-0.325754	0.958368	0.417448	0.890763	0.453255	-0.376742
"2810408A11Rik"	-0.0337767	-0.420393	-0.593343	0.81436	-0.300036	-0.903096	-0.977263	-1.3102	0.264105	0.929763	0.138966	-0.992482	-0.0247006	0.944952	-0.803056	-0.954471	0.619148	-1.52488	-0.484623	0.376402	1.55751	-1.09322	0.814942
"2810408I11Rik"	1.98417	0.693616	1.7442	0.464142	0.636541	1.01795	2.70352	-3.07971	-0.75891	3.03733	-3.92248	2.52898	3.38464	4.78828	-0.235887	-0.0851035	0.924421	-3.74706	-5.00032	1.41593	4.5676	1.74584	1.59633
"2810408M09Rik"	1.968	0.612837	0.616912	0.964859	0.201467	1.29414	0.254985	-2.33431	0.868835	3.32306	-0.987866	1.65491	3.57954	2.56474	0.460774	0.704177	0.797343	-1.15036	-2.6753	1.25969	3.06679	0.339113	2.52117
"2810410L24Rik"	0.265719	-0.670474	0.558825	-0.710359	-0.109433	0.283335	-0.818581	-1.4144	0.410516	-1.19003	-0.269038	-1.44805	1.02079	-0.714541	0.477815	-1.48113	0.436178	0.623244	-0.94205	-1.06265	0.0415127	-0.0923452	-0.142359
"2810417H13Rik"	2.27688	0.995547	1.49992	1.57309	1.59645	-0.915329	6.80593	-9.80874	-4.79083	3.25882	-11.3549	5.60011	7.75061	8.27119	2.05401	-4.60002	3.48564	-5.82188	-12.4951	1.77968	10.6094	3.97772	4.33872
"2810428I15Rik"	0.954659	0.345465	1.79487	0.268808	1.66942	-1.54171	-0.160154	-1.99098	-0.740127	0.611161	-3.23265	1.05255	0.799598	3.96046	-0.980995	-0.271214	-0.5109	-1.90205	-2.75963	0.960066	3.26996	1.96072	1.74675
"2810429I04Rik"	0.561148	0.163431	-0.576079	-0.296338	-1.26667	-0.736987	2.45384	-3.33041	-1.65633	0.783248	-2.11664	-1.1141	2.04421	0.60648	-0.588866	-1.83221	-1.81003	-1.82519	-2.3305	0.711322	2.11854	-0.287036	-0.517755
"2810442I21Rik"	0.211576	-1.6529	-0.932887	-0.342806	-1.12459	1.05005	1.8618	-3.46518	-2.81516	1.02251	-3.47359	0.0550431	1.21613	1.71389	-1.28091	-0.129742	-0.673236	-1.8639	-2.81422	-0.404131	2.35684	1.12201	0.159033
"2810455O05Rik"	0.323461	-0.98089	-0.801283	-0.530381	-1.53878	-1.21229	-0.738635	0.171703	0.375959	1.26825	-1.80224	0.479013	1.13604	1.00342	-0.302512	0.700148	0.726265	-0.979172	-2.26786	-0.443184	1.47467	-0.21174	0.198006
"2810468N07Rik"	-0.258956	-0.916545	-0.439432	-0.0314563	0.335273	-0.0511039	0.213305	-1.81001	-2.25116	-0.099307	-2.81967	1.06808	2.55628	0.527647	-0.550226	-0.18461	-0.631679	-1.60905	-2.14499	-0.362042	1.58065	1.24218	2.39343
"2810474O19Rik"	-0.575123	-0.605359	-0.328313	-1.71047	0.151365	-0.96639	-2.62526	-0.835958	-0.69199	1.83108	-0.208592	-1.07779	0.825549	0.759409	0.332989	0.378278	0.776473	0.8384	0.276623	-0.485468	0.583727	2.21065	0.737798
"2900002K06Rik"	0.767932	0.0454474	-0.971548	0.27418	0.474902	-0.218519	-0.124362	2.03191	0.653545	0.0127981	1.10758	-1.33188	-1.89381	0.957933	-0.135947	0.695087	-0.300387	1.29805	1.25907	1.25484	0.568477	-0.578388	0.824996
"2900008C10Rik"	-0.423764	0.0410515	0.868208	0.692433	0.0679727	-0.507745	-0.878376	0.661188	-0.0898064	-1.25391	2.28743	-0.222972	-0.591996	0.493953	-0.175666	0.323966	-1.44646	-0.810385	-0.0126899	-0.0577997	-0.0377905	0.338193	1.10069
"2900011O08Rik"	-2.10004	0.310165	-0.134548	-2.6975	-0.86514	1.39409	-4.77546	4.63291	3.00274	-0.681476	6.69327	-5.34056	-1.89553	-2.34032	0.245638	2.46516	-2.22427	2.5569	6.35723	-1.82142	-4.31679	-1.19929	-1.24422
"2900026A02Rik"	-1.19888	0.137969	1.1779	-0.592429	1.62002	-1.63444	2.18983	-2.76774	0.249829	2.51292	-2.44132	0.491698	4.04703	2.13387	0.477106	-2.23284	-1.21151	-1.69323	-2.21943	1.80062	1.74591	1.16881	1.78932
"2900052L18Rik"	-1.52225	0.416552	-1.05684	0.0022987	2.06071	0.269349	-1.28209	1.28589	0.631094	-0.114623	1.45597	0.109738	0.468047	-0.0850752	0.380437	0.886085	0.364369	0.470632	1.69823	-0.0447588	0.0259533	0.999353	0.955047
"2900053O20Rik"	0.47956	0.146524	-1.21371	-1.28486	0.397443	-1.79912	-1.62635	-1.83878	-0.421739	-0.888463	-2.20161	0.597288	1.52345	-1.18463	1.46704	-1.90887	0.0263596	-1.00146	-1.52059	-0.289379	-0.00627058	-0.363558	-0.254296
"2900056M20Rik"	-0.64944	0.0630125	-1.47916	-0.254112	-0.0102424	-1.05317	-1.29302	-1.16967	-0.69545	-0.00352485	0.356173	-0.716575	-0.211116	-0.474564	-0.269483	-0.410124	0.347104	-0.0530509	-0.110635	-0.830243	-0.83415	0.938617	1.20468
"2900076A07Rik"	-1.12431	0.478267	-0.719086	-0.035793	-0.136012	-0.754632	1.49299	1.15458	1.47199	0.438483	0.556772	0.852703	0.472681	1.79945	-1.37557	1.22289	2.12227	0.692443	0.548909	0.19823	-0.514592	-0.524933	-0.945029
"2900079G21Rik"	0.677942	0.0447802	-1.14907	-1.73037	0.98674	-0.463391	-4.13795	3.00114	1.64062	-1.2242	2.34659	-5.57792	-2.10555	-1.86996	-0.168163	2.1793	-1.42751	2.61262	4.23682	-1.68213	-2.27785	-0.713194	-0.406602
"3010001F23Rik"	-0.762113	0.0741253	0.65111	-0.00105912	0.899646	-0.596217	-1.4619	1.22542	1.57994	-0.266176	1.15296	-1.33664	0.496915	-0.248177	-0.316402	-0.0262984	-0.647793	-0.396129	0.776146	-1.12513	-0.855445	0.680734	0.104317
"3010003L10Rik"	0.447444	-0.679364	0.156567	0.27459	0.592939	0.325002	0.373334	-1.4534	0.150635	-1.26459	-0.433768	0.841431	0.999566	1.95356	2.41235	-0.550264	2.04738	1.3128	2.75607e-05	3.41314	1.53119	1.03767	-0.754907
"3010003L21Rik"	-1.3353	-0.513914	1.2851	-0.0197086	1.22806	-0.208029	-0.202014	-0.733713	1.2345	1.07369	0.537813	-1.25145	0.517415	0.476387	-1.47148	-0.229496	-0.423618	-0.989107	0.348125	0.233183	0.989275	-0.0947195	-0.326596
"3010026O09Rik"	-0.78612	0.365268	0.0367761	-0.474261	-1.35089	0.179078	-2.33266	0.956346	-0.855546	0.688341	-0.886532	0.919533	-0.829983	-0.752998	1.44342	-0.0651635	0.312898	0.254766	0.412396	-0.555217	-0.108237	0.934074	-1.48717
"3110001I22Rik"	0.399196	0.163724	-1.30676	1.46559	0.632556	-1.90546	0.000380401	1.00055	-0.56911	-0.500893	-0.282622	1.34225	-0.364406	-0.568337	-0.654546	0.248829	0.755931	0.5289	0.436844	-1.74588	1.14002	0.852701	-0.0847343
"3110002H16Rik"	0.32316	0.266243	0.240713	-0.311634	-0.81397	-1.47793	-0.290667	0.789894	0.532988	1.0905	-0.0911513	-0.767823	1.24009	0.48856	0.985928	0.852989	-1.23286	-0.591356	1.63096	-0.793808	-0.41864	-0.730463	0.374477
"3110007F17Rik"	-0.935963	0.106882	0.229147	-1.62558	-0.813643	0.226803	-2.14864	3.23581	1.48468	0.0272884	2.02398	0.0402469	1.23429	-2.39555	-0.39015	5.35201	-0.469052	1.83369	3.38843	-0.997052	-0.307519	0.346103	2.51582
"3110009E18Rik"	-0.329681	0.782784	1.02868	-1.43044	0.929383	-0.984452	-1.92325	-2.05566	0.117131	1.17186	-2.85763	1.24361	0.904806	2.13006	0.135245	1.13461	-0.365616	-2.10513	-1.44049	0.31483	1.40175	0.00988091	2.40064
"3110035E14Rik"	-0.922459	0.110195	1.60762	0.544344	0.326788	-0.34699	-2.10748	2.27682	2.58631	-1.24516	3.64545	-3.64317	-1.25406	-1.33559	-0.384859	1.87314	1.30748	2.95038	4.50348	-0.973873	-3.23123	-1.32516	-0.512931
"3110039M20Rik"	-0.37087	-0.627533	0.940425	1.6263	0.347028	-0.0198767	1.34802	-6.1905	-1.69902	0.295136	-5.69056	1.84097	2.99562	4.4387	1.72844	-3.45762	2.05378	-3.05447	-7.0031	1.11781	5.18675	2.31485	1.20571
"3110040N11Rik"	-1.11548	0.576101	0.0372374	0.938739	0.580786	-0.903976	1.23419	-1.00379	1.20275	0.656777	-1.05351	1.14982	1.37949	1.07219	-0.152449	-0.439838	-0.0996084	-2.43738	-2.12331	-0.166269	0.705758	0.188884	0.215803
"3110043O21Rik"	-1.69168	0.453202	-1.13126	0.361276	0.808521	0.573767	-1.4556	0.35165	2.18478	-0.278169	0.972902	-0.318395	-0.339339	-1.52857	0.203438	-0.543349	2.33488	1.6735	0.733206	0.0906979	-0.862006	0.6109	-0.098387
"3110045C21Rik"	-0.59313	0.0576236	-1.40988	-0.742951	-0.528102	-1.69876	-0.141191	0.335976	1.21917	1.79251	-0.0962206	-0.865222	-1.2645	-0.940076	-0.246136	-0.254677	1.29264	0.84949	-1.31728	-0.665003	0.782023	-1.03984	-0.466151
"3110052M02Rik"	0.678486	0.132508	0.152763	0.451319	0.362127	-0.537709	-1.62248	0.750498	0.599219	-0.626818	1.74128	-1.54212	-1.73225	-0.786079	-0.544468	0.333112	-0.117649	0.751144	1.12963	-1.26532	-1.79901	1.26371	0.241788
"3110056K07Rik"	-0.243508	0.351124	-1.09602	-1.11684	0.340949	-0.522585	0.441696	-2.51379	-0.907566	0.277055	-2.35128	0.45592	2.31144	-0.540355	-0.358584	-2.59903	-0.971719	-1.53289	-2.81219	-1.19893	0.343075	0.877957	-0.48882
"3110057O12Rik"	-0.217547	0.139946	0.786116	-0.863727	-1.95761	1.05331	0.775384	0.380041	1.57679	-0.578694	0.883995	-0.817249	0.0423286	-0.288916	0.515538	1.38699	0.922887	-1.09724	0.238656	0.182987	-0.461418	-0.124982	-0.562277
"3110062M04Rik"	-1.26053	0.507973	-1.01197	-0.256649	0.462998	0.553567	0.856679	0.494222	1.82189	0.983728	-1.40742	-1.01346	-1.49479	1.47655	-0.657813	-0.291647	0.0421314	-0.523608	0.842271	0.237024	-0.16165	1.59962	0.909396
"3110082I17Rik"	1.99899	0.950138	1.32028	0.243574	-0.71738	1.69002	2.42272	-4.89638	-1.8157	0.878016	-5.11914	3.23989	3.69958	4.0833	1.04421	-1.27902	-1.42436	-4.55891	-5.69084	-1.15923	4.89984	2.40752	-0.155727
"3222401L13Rik"	2.05538	0.117945	1.28163	-0.329138	-0.00508826	-0.0349135	0.279676	0.317695	-0.375925	3.46357	0.0950227	0.200119	1.26934	0.840511	1.66375	-0.169369	0.967065	0.927364	-0.690077	2.34049	1.0359	-1.41625	1.54175
"3300002I08Rik"	0.228862	0.0796356	-0.217717	-0.179985	-1.71023	1.22354	-0.643526	-0.681471	2.29083	-1.08063	-0.228709	-0.346697	-0.287532	0.135555	0.719536	-0.173656	1.78897	1.84605	-0.610144	0.510069	0.492918	-1.24275	0.451354
"3632451O06Rik"	-0.994403	-0.746109	-1.38075	0.672071	-1.13617	1.81459	-1.37417	-1.06096	0.682138	-0.466273	0.211922	-0.149642	2.72142	2.6811	-1.0495	-1.64794	-1.25395	-1.95771	-0.393882	-1.7804	0.712099	1.33668	-0.865437
"3830406C13Rik"	1.74237	-0.456448	0.679284	-0.812412	0.905101	-0.0658461	0.271628	0.157559	-0.481897	-0.10902	-0.290155	1.13107	0.620892	0.496768	-0.13186	-0.874415	0.217983	-0.255118	-1.12121	-0.316444	0.635021	1.32285	-0.561414
"4632404H12Rik"	-0.64944	0.0630125	-0.661042	1.05858	-0.689647	-0.32414	0.728114	-0.560694	-0.0145471	-0.00352485	-0.949145	1.18965	-1.45032	0.804124	-0.269483	-0.410124	0.347104	-0.0530509	-1.44879	1.82607	1.61754	2.97744	0.577503
"4632415L05Rik"	0.314827	0.732841	1.18703	-0.257824	0.175639	0.40372	-1.26315	-0.182554	0.451564	0.0856866	-0.893726	0.98593	-0.147589	0.566529	0.276576	-0.429514	2.41682	-0.117456	-1.57929	0.247871	0.130501	0.975096	-0.889545
"4632419I22Rik"	0.144031	0.913332	1.07968	-0.379666	0.397604	-1.05454	1.94038	-2.21468	-1.00893	2.55483	-2.16828	0.744643	1.2845	2.83422	-0.0928758	1.32343	0.957562	-0.552371	-3.68924	-0.0573381	0.823346	0.459249	1.53054
"4632427E13Rik"	-0.275375	0.529386	0.482708	1.35771	0.874637	0.466204	-0.671064	-1.02541	1.46698	-0.282679	0.918841	0.809925	0.900672	1.57577	-0.67523	0.423479	-1.13314	-0.885388	-0.775365	0.129168	0.970816	0.764291	0.0764821
"4632434I11Rik"	0.97616	-0.55709	1.2115	2.00238	0.915185	1.52673	2.49797	-2.38991	-0.613789	1.97529	-3.0135	1.55117	2.3821	6.51344	1.85026	-2.43307	-0.695146	-2.46343	-3.36726	-0.594786	2.76334	0.679538	0.993698
"4731419I09Rik"	-0.64944	0.0630125	0.157077	-0.254112	-2.04846	-1.05317	-0.619308	0.657267	0.666356	0.78179	0.356173	1.18965	-0.211116	-0.474564	-0.269483	0.305686	3.23089	1.97092	-0.110635	0.497914	-0.83415	0.938617	-0.676845
"4732491K20Rik"	-1.10882	0.125366	1.59173	0.323323	0.688268	0.238234	0.504678	-0.561916	-1.09571	-0.419355	-1.18471	1.68156	0.82677	0.922582	0.557855	-0.427545	0.135357	1.57367	-1.4435	1.90603	2.66628	0.748342	0.174618
"4833418N02Rik"	-0.670293	0.0759163	-1.50285	-1.62787	-1.42265	-1.10589	-0.947093	2.7782	2.15656	-1.60125	3.99025	-4.94162	-2.15935	-1.83002	-0.279198	1.58414	-0.477223	-0.187198	2.98902	-0.915029	-2.809	-0.123413	-1.38666
"4833420G17Rik"	-0.242597	-0.509038	1.31148	-0.667435	0.772812	-0.623137	-2.66956	1.90549	3.50127	1.86043	1.71611	-0.175225	1.76219	0.171672	0.612064	-0.263416	1.38655	2.3985	1.98566	-0.587728	-1.21027	-0.452557	0.838461
"4833439L19Rik"	-1.45997	0.466612	-1.82975	-1.81037	-0.761682	0.242286	-4.08455	2.12659	3.2731	-1.60411	3.05852	-3.1523	-1.58716	-1.55104	-1.19547	1.73216	0.989071	3.00384	2.12412	0.291153	-5.03423	0.16497	-1.62935
"4921524J17Rik"	-0.552259	1.37795	1.05316	-1.17061	-1.85904	-0.451686	-1.69493	1.44147	3.75514	0.128448	2.50725	-2.60256	-0.381962	2.07435	-1.31987	2.46474	2.48017	2.72046	3.22804	1.75965	-1.51375	0.670559	1.68123
"4921530L18Rik"	-0.0983647	0.116068	-0.146778	0.446555	-1.22584	0.333301	-0.160098	-1.30835	-1.28411	0.238315	-1.08459	0.921742	2.38573	0.599039	-0.473844	-0.872237	-1.37045	-2.29519	-1.85311	-0.915568	1.59708	1.5795	0.312144
"4921531C22Rik"	-1.42254	0.200392	-0.210672	0.660874	-2.01019	-0.163159	-0.474527	-0.356762	0.131278	-0.932552	-1.32264	-1.61882	-0.798077	0.227231	-0.788451	0.0796882	0.13057	0.620822	-0.251444	0.0570495	-0.506139	0.44547	0.595935
"4921536K21Rik"	0.745887	0.0391849	0.0646516	-0.700184	-0.53853	0.71878	0.679718	0.309913	0.608462	-1.12898	1.92548	0.789549	-0.261969	-0.855831	-0.144625	-0.350254	-0.33665	1.24414	1.19734	0.260945	-1.1564	-0.61446	-1.83199
"4922501C03Rik"	-2.10861	-1.17413	-1.25857	1.6293	-0.263471	0.541357	0.597862	-0.0315022	-2.07633	1.38337	-2.0206	0.0104733	0.357985	0.855114	-0.583197	-0.317432	-0.279198	-0.0199001	-2.01821	0.133247	0.764626	-0.161593	-0.19156
"4922502B01Rik"	-0.714111	0.27193	-0.827596	-1.4838	0.0722608	-0.789822	-3.51826	5.05707	2.56611	-2.39951	6.58135	-6.26421	-1.88658	-2.9583	-0.837798	2.16831	-0.986699	-0.157328	7.79732	-1.34902	-4.76776	-1.98845	-2.18761
"4930402H24Rik"	-1.19156	0.955712	-0.901183	-1.14927	-1.761	-0.925505	-3.49687	4.59291	3.37003	-1.71213	5.75619	-2.39802	-2.23661	-0.96512	-0.789198	2.63359	-2.0917	5.10137	5.83852	-1.98351	-3.85329	-0.656243	-1.30906
"4930404I05Rik"	-0.310448	0.0298726	-0.918756	-0.525178	-1.37818	-1.1989	0.39785	-2.01662	-0.652255	-1.02036	-0.551464	-0.480877	0.0235841	0.281559	-0.128449	-1.23899	-0.155118	-1.39736	-1.42486	-0.470122	-0.810001	0.565184	-1.72163
"4930412C18Rik"	-0.404562	0.0447802	0.931755	1.58424	2.70588	-0.463391	0.0313088	-0.0538182	-0.89936	1.76752	-0.942071	-1.25681	1.78629	1.35011	-0.168163	-0.534713	-0.518973	-1.63305	-0.819098	-0.00527166	-0.747917	-0.713194	-0.406602
"4930422G04Rik"	-0.568628	-0.46754	-0.0970834	0.0205071	-0.403115	0.308321	2.46891	-2.85484	-1.32261	-0.288637	-2.9134	0.0943118	0.580698	2.00834	-0.829453	-1.77982	0.336508	-1.78912	-2.88484	0.995736	1.31538	-1.15369	-0.402696
"4930427A07Rik"	1.15132	0.334107	0.325976	0.534231	-0.697589	0.534423	1.89751	-3.04976	-1.91862	3.51762	-3.12051	1.95655	3.56116	0.551227	2.52403	0.617973	0.0372977	-1.7482	-3.36527	0.744712	4.21035	1.64914	2.34145
"4930429B21Rik"	-0.36715	0.0354614	-1.08453	0.133877	0.324787	-0.329399	-0.292644	-2.20986	-0.346322	0.960221	-0.780545	-0.349525	0.528371	-0.0366963	-0.152073	-1.3578	-0.364668	0.291663	-1.56146	0.202559	1.26673	0.449293	0.655121
"4930430F08Rik"	0.790455	0.533829	-0.679677	1.23598	-1.32232	1.39703	-0.450351	-0.670206	0.934482	-0.49621	-1.1701	-0.883465	1.02963	0.264187	0.910776	-1.64241	-0.246798	-1.30346	-2.1873	-0.759978	1.37081	2.39867	0.445359
"4930432K21Rik"	-0.517458	0.0558473	-0.395347	-1.97304	1.21245	-1.58172	1.91713	-0.649414	-0.388979	-0.518475	-0.559968	1.10106	0.348052	-0.00134992	-0.215183	-0.0459955	-0.823563	-0.36094	-0.406019	1.77619	1.2614	-0.910696	-0.177054
"4930441O14Rik"	-0.310448	0.0298726	-0.918756	-1.49581	-0.373624	-1.1989	0.39785	-0.214438	-1.66044	-1.02036	0.413917	-0.480877	-1.80979	-0.664156	-0.128449	-0.180491	-0.155118	-0.399346	0.554529	-0.470122	-0.810001	-0.545489	0.133648
"4930444P10Rik"	-0.856446	0.0886465	0.412427	-0.310332	-0.610564	-0.174427	-2.13689	3.84411	2.38892	-0.463662	4.12447	-0.206162	-0.990276	-2.22344	-0.356173	2.18403	-2.11083	2.22769	3.87278	-0.782445	-1.36556	1.37383	0.281743
"4930447C04Rik"	0.799821	-1.089	1.31445	2.38673	0.630934	-1.1989	1.39563	0.686655	-0.652255	-1.02036	-0.551464	0.628305	1.85696	1.22727	-0.128449	-0.180491	-0.155118	-0.399346	0.554529	0.511952	1.00449	0.565184	0.133648
"4930452B06Rik"	-1.58179	0.416476	0.470725	1.64035	-0.929027	-0.505891	-0.382117	0.760249	0.7356	0.681985	-0.87594	0.145239	0.968198	-0.56219	-0.509364	-0.461366	0.198021	1.36773	-0.133265	1.08783	-1.0435	0.0343743	-0.572976
"4930453N24Rik"	0.167815	1.1818	-0.643302	1.06427	-0.549784	0.115746	-0.163096	-3.02582	0.756829	-0.980997	-1.53896	-0.146899	1.70909	2.71858	0.662511	-0.400308	-0.666965	-1.1128	-1.3522	-0.507018	2.47151	0.43729	-1.52543
"4930470G03Rik"	-0.36715	0.0354614	0.0140753	0.133877	-1.51031	0.655065	-0.292644	-1.38692	1.49498	0.960221	0.101163	-1.44164	-1.14603	-0.900438	-0.152073	0.575808	1.58324	1.20316	-0.657555	-0.694426	-1.21881	-0.644626	-1.03937
"4930480K23Rik"	-0.517458	0.0558473	0.520092	0.947494	1.21245	3.29843	1.17953	0.698225	0.35927	0.359222	0.164767	1.10106	1.03455	-0.00134992	-0.215183	-0.842953	1.57888	1.13634	1.82247	1.03744	0.58586	0.154505	1.21591
"4930500J02Rik"	-0.64944	0.0630125	0.157077	-0.910459	-1.36905	1.13391	-0.619308	-0.560694	0.666356	0.78179	1.00883	0.236535	-0.830716	0.16478	0.79915	0.305686	-1.81574	-0.727707	0.55844	0.497914	-0.221227	0.938617	-0.676845
"4930503L19Rik"	-0.447335	-2.52151	0.43572	0.105469	-0.349683	1.11296	1.0061	-2.95649	-0.749105	2.24252	-2.89936	1.05397	2.70686	3.05383	-1.51341	-1.55533	1.35104	-1.31865	-3.62363	2.2817	2.89104	1.24003	1.087
"4930506M07Rik"	-1.55756	0.265339	-0.657621	-1.15822	-0.696455	-1.10755	-2.93667	2.76416	2.34945	0.73176	3.16396	-3.74576	0.619137	-1.26646	0.0968629	1.72298	-2.01871	0.900557	2.54774	0.0421628	-0.847665	0.0607786	0.367896
"4930509G22Rik"	-0.310448	0.0298726	-0.918756	-0.525178	-0.373624	0.956699	1.39563	0.686655	0.355935	-1.02036	0.413917	0.628305	-0.893102	0.281559	-0.128449	0.878012	-0.155118	-0.399346	0.554529	0.511952	0.097246	-0.545489	0.133648
"4930513N10Rik"	-0.712391	0.0848421	0.765094	-1.11219	-0.876765	-0.505685	-0.0862702	-1.48737	-0.844057	-0.174471	-1.17508	1.35324	0.591075	1.03439	-0.297095	1.39722	0.0749146	-0.963395	-0.38723	1.44507	1.50548	2.7005	1.40335
"4930515G01Rik"	0.347416	0.06862	1.58955	0.820819	1.76471	-1.8622	0.87844	-0.797698	0.162886	2.11687	0.145136	1.24307	0.75086	0.562227	0.772038	0.818425	0.17456	-0.877738	-0.931084	1.56164	0.0360374	0.803658	1.53239
"4930518I15Rik"	0.530395	0.0520245	-1.33696	-1.28471	-1.10132	-1.61092	1.87581	-1.36351	-0.423927	0.31163	-1.31702	-1.03165	-0.377971	1.3682	-0.222602	-0.0835944	-0.0485993	-1.87748	-1.91441	-1.21761	0.538156	-0.941162	0.458199
"4930520O04Rik"	-0.36715	0.0354614	-1.08453	-0.752661	-0.59276	-0.329399	-1.20375	-2.20986	-1.26697	-1.16041	-1.66225	-0.349525	-0.308831	-0.0366963	-0.152073	-1.3578	-1.33862	-1.53133	-1.56146	-0.694426	0.438218	-0.644626	-1.03937
"4930522L14Rik"	-0.951475	0.103359	2.20868	-0.0517374	-0.289413	1.38641	-0.0440805	-0.236312	1.4675	1.28339	1.46522	-0.742413	0.204665	1.21068	0.657068	1.23325	0.685409	1.81236	0.105457	1.13528	-0.338848	-0.510992	2.4731
"4930523C07Rik"	-0.36715	0.0354614	1.11268	1.02041	0.324787	1.63953	1.52957	-1.38692	-1.26697	0.960221	-1.66225	-0.349525	1.36557	1.69079	-0.152073	-0.390994	-0.364668	-1.53133	-0.657555	-0.694426	2.09525	1.54321	1.50236
"4930524J08Rik"	0.571984	0.147269	1.0969	1.0757	1.50075	-0.707512	-1.71172	0.383495	-0.0646869	0.817549	-0.7614	0.578164	0.519293	1.12037	0.460291	0.119696	0.164989	0.0351484	-1.39179	2.11323	0.280929	1.10447	0.797924
"4930524L23Rik"	-0.36715	0.0354614	1.11268	1.02041	1.24233	-1.31386	-0.292644	0.25897	-0.346322	2.02053	0.982871	-1.44164	0.528371	1.69079	-0.152073	0.575808	-0.364668	-0.619833	0.246355	1.09954	-0.390296	1.54321	-0.192123
"4930524O07Rik"	-0.310448	0.0298726	1.31445	1.4161	0.630934	-0.1211	0.39785	0.686655	0.355935	0.0982508	0.413917	0.628305	-1.80979	1.22727	-0.128449	-1.23899	0.91126	0.598666	0.554529	0.511952	0.097246	-0.545489	0.133648
"4930538E20Rik"	-0.874653	0.0852564	-0.325478	-1.47332	-1.22943	-0.832943	-2.19219	0.67517	0.620894	-0.492962	1.84332	-1.87523	0.044252	-1.15223	0.693792	1.5316	-0.886413	0.465003	1.54152	-1.95423	-2.98083	-0.411787	-0.30083
"4930546H06Rik"	-0.511027	0.429434	0.114632	-0.258286	-2.05716	0.641124	0.00245545	0.92056	0.82628	-0.618293	-0.140434	0.218352	0.152237	-0.615057	1.96211	-0.498841	0.438744	-0.314722	-0.454025	-0.0292691	-0.655272	0.0171747	0.636591
"4930550G17Rik"	0.323461	0.0813291	-1.56788	0.0796778	-0.272825	0.828766	-0.738635	0.733523	0.998155	-0.201073	0.618195	0.479013	-0.582031	-0.181505	-0.302512	-1.29812	2.06364	0.27058	0.21278	2.02582	0.349816	1.70197	0.77958
"4930556M19Rik"	1.48348	0.0668254	-0.628478	-0.209496	0.721464	0.449567	-0.56172	-2.9623	-1.34084	-1.55005	-2.2288	1.2129	-0.796072	0.84628	-0.262179	-0.378259	-0.351992	-1.38251	-2.09741	-0.12416	1.04691	-0.0523884	-0.62673
"4930558J18Rik"	0.306558	0.0776969	-1.58769	-0.566548	0.318634	-0.562888	-0.788599	-2.10597	-4.01872	-0.961516	-1.8261	1.31524	2.81749	1.55804	-0.309139	-0.65782	-1.2952	-2.24378	-1.66719	-1.09161	2.5656	1.66222	-0.426719
"4930563E22Rik"	-1.34707	0.170845	-0.444467	0.734439	0.350722	-2.06148	-2.67033	1.72431	2.13919	-1.64714	2.6458	-3.20538	-0.674644	-1.62163	-0.70932	0.0123625	-1.69198	0.263332	3.03025	-2.35857	-0.478106	-0.57368	-1.16798
"4930570G19Rik"	-0.686889	0.0722683	-0.731455	0.869045	0.511196	0.274058	-1.64032	0.989821	0.839696	-0.862728	1.43474	0.364528	-1.59178	-1.8573	-0.285659	0.856186	-1.18922	-0.208349	1.66664	-0.30773	-2.2659	-0.146903	-0.823626
"4930570N19Rik"	-0.36715	0.0354614	0.0140753	0.133877	-0.59276	-0.329399	1.52957	-0.563973	-0.346322	-0.100093	-0.780545	0.742593	1.36557	1.69079	0.952125	-1.3578	0.609284	-0.619833	-0.657555	-0.694426	0.438218	1.54321	2.34961
"4930579G18Rik"	1.23316	0.0886465	-0.295157	-0.310332	1.73341	0.454874	-1.56245	0.184463	1.80698	0.893697	0.193117	0.602097	0.606911	-0.573348	-0.356173	-0.284127	0.991696	0.486863	-0.156954	2.07823	0.73388	2.25624	-0.257986
"4930579G24Rik"	-0.772755	0.208379	-0.0222331	0.962075	-0.411338	-0.477883	0.52305	-1.17782	-1.47865	1.43074	-1.29057	1.68253	1.51631	0.159712	1.20058	-1.43277	-0.178996	-0.495297	-2.07425	-1.4268	0.894281	0.784642	-0.230094
"4930579K19Rik"	1.91782	0.119881	-0.73478	0.482522	-1.19535	-0.73022	0.37748	0.535081	0.253269	2.63446	-0.57233	-0.449118	0.56687	0.629584	-0.466603	-1.38636	0.801526	0.240374	-0.33419	-0.88634	0.263551	-0.696735	2.69871
"4930581F22Rik"	-0.480179	0.0464291	-0.302334	0.411491	-0.154259	-0.664711	-0.600529	-1.12671	0.132084	0.497655	-0.392132	-0.099478	2.06231	0.956318	-0.19905	0.945336	0.141655	-0.189309	-0.237237	0.49385	0.267576	1.3028	0.757829
"4931406C07Rik"	-0.118996	-0.539039	-0.162173	0.0776681	-0.263247	-0.574777	-1.89359	2.34233	1.60284	-0.278816	1.91298	-1.51587	-0.89524	0.148081	0.206543	1.64589	-0.243525	1.58541	1.1771	1.34318	-0.529784	-0.187492	-1.09579
"4931406P16Rik"	1.25873	0.225613	0.204581	-0.0890273	-0.68834	-0.71468	0.452589	-0.270837	-0.047049	-0.521291	-1.56582	-0.212667	1.07506	1.85042	-0.944966	-0.119503	-0.816205	-0.775117	-1.23463	0.0841585	-0.0218218	0.0549503	1.41446
"4931414P19Rik"	-0.859576	-0.794707	-0.672672	0.227713	-0.344905	-1.11533	-0.0692788	0.29169	1.16169	-0.947164	0.118081	-0.574768	1.32224	0.0996483	-0.945975	0.985486	1.80337	0.239726	0.485879	-2.05438	-0.454038	0.0500341	1.03699
"4931415C17Rik"	0.264507	0.0869192	-0.892314	2.83557	0.180669	-0.00194498	0.635525	-1.15923	-1.87476	1.09333	-1.91924	1.38345	1.42966	1.3443	-0.325961	-0.116705	-1.3804	-1.11176	-1.1617	0.587457	2.19352	0.62769	1.10475
"4931428F04Rik"	-1.32755	0.487856	-1.14715	-2.40738	-1.00298	0.382966	-3.40513	5.26336	3.06353	-1.24962	4.76445	-5.58214	-3.73901	-2.28817	-1.46687	2.50768	1.80203	2.10978	5.67451	0.550038	-3.11917	-0.0739091	0.21368
"4931440P22Rik"	1.52962	-0.762194	0.885021	-0.205845	0.657673	-0.198406	0.844596	-0.991351	0.685673	-1.01871	0.0105868	-0.672529	1.25857	-0.688729	-0.0864772	1.7016	1.7831	0.20992	0.415169	0.954393	-0.479985	-0.827087	0.417781
"4932438A13Rik"	-0.859176	0.40159	-0.832194	0.93179	0.168557	1.51185	-0.756441	0.787642	0.92745	-1.85506	1.59514	-1.18795	0.398786	0.844691	2.22506	0.615346	-0.240568	0.253051	0.967541	-1.08677	0.138671	-0.0866592	2.20602
"4933400F03Rik"	-0.423764	0.0410515	-1.17821	-1.77121	-0.781989	-0.507745	0.809151	-0.101045	-0.942442	-0.271651	-0.162702	-0.222972	0.183461	-0.306111	0.917472	-0.571606	-0.544302	-0.810385	0.824581	-0.888688	-1.57249	0.338193	-0.468901
"4933404O12Rik"	0.816284	-1.69179	0.179256	0.631086	-0.441685	0.552792	0.988689	-1.23522	-2.05344	-1.55099	-1.98249	-1.75105	0.154323	-1.04376	-0.400465	-1.51887	1.59926	-1.43508	-2.69156	-0.265011	0.951949	1.19223	-1.26159
"4933406P04Rik"	-0.53668	0.0520245	-1.33696	-0.559777	-0.350972	-0.000680363	-1.10208	2.67292	1.83315	-0.555603	0.845698	-2.08512	-0.377971	-1.45662	-0.222602	1.49758	1.54406	1.84865	1.04178	-1.21761	-1.49336	-0.941162	0.458199
"4933407K13Rik"	-0.118753	-0.919363	1.62575	-2.05261	-0.277309	0.26625	-1.39568	1.23677	-0.0914348	-0.395397	0.268949	-0.33117	1.30411	-0.920041	0.56431	0.645225	1.73437	0.606977	0.0413329	-0.00874229	0.473983	0.0165967	0.668912
"4933408B17Rik"	-0.310448	0.0298726	0.197849	2.38673	0.630934	-1.1989	-0.599928	0.686655	-0.652255	-1.02036	-0.551464	0.628305	1.85696	1.22727	-0.128449	0.878012	-0.155118	0.598666	-1.42486	1.49403	1.00449	-0.545489	-0.793991
"4933411K20Rik"	-0.890317	-0.451751	1.43871	0.946716	0.760415	0.959629	0.0619909	-0.21323	0.894448	2.06861	0.500507	-0.890702	-0.0442399	1.11638	-1.4952	-0.424293	-0.640645	1.44776	0.566586	0.485652	0.687034	0.942991	3.28095
"4933415A04Rik"	1.15462	0.0907766	0.253695	1.13322	0.349227	-1.5473	0.271492	-1.08984	-0.941459	0.0569229	-1.09646	-0.144062	3.44408	0.828917	-0.386657	0.154817	0.202794	-0.266861	-0.890657	-0.951677	0.891774	-0.481804	-1.52663
"4933421A08Rik"	-0.423764	0.0410515	1.89142	-0.12878	-1.63195	0.404223	-0.0346124	-0.863277	1.61546	-0.271651	-0.979412	0.856792	2.50983	1.29402	-0.175666	0.323966	1.26001	0.0339047	-0.84996	-0.0577997	1.49691	0.338193	-0.468901
"4933421O10Rik"	-1.19888	-0.907487	0.0573768	-0.144305	-1.62989	-0.637461	-2.83065	-0.69456	0.249829	-1.24933	-1.10579	-0.794547	-1.86308	1.69785	-0.568009	0.211727	0.263916	-0.773239	-0.394153	0.893818	0.0797931	-0.228299	-2.06129
"4933426M11Rik"	-0.574021	0.453203	1.28756	-2.01403	0.214346	-0.399677	-1.8129	0.851104	1.30912	-0.749414	1.44507	0.367399	-1.81088	-0.831471	1.07351	1.88477	1.38925	2.40385	0.13865	0.820236	-1.73718	-0.488699	0.143478
"4933427D14Rik"	-1.93503	0.799145	-0.0528625	1.14239	-0.0675636	0.1872	-1.56961	-1.16232	-1.01744	-0.347957	-0.970075	-1.84021	0.457962	2.45714	-1.10663	-0.200161	-1.97715	0.440311	0.690563	0.186805	0.905314	-0.816148	0.600125
"4933430I17Rik"	1.74164	0.0410515	-0.155001	-0.949993	0.0679727	-0.507745	-0.878376	-0.101045	-0.0898064	0.710611	-0.979412	0.856792	1.73437	0.493953	-0.175666	-1.46718	1.26001	-0.810385	-0.0126899	0.773089	-0.0377905	0.338193	-1.25369
"4933431E20Rik"	-1.26601	-0.885008	0.881371	-0.921305	0.764446	-0.418738	-0.119873	-1.93888	-1.13244	-0.926511	-2.26019	1.29753	-0.213574	0.386087	0.411879	-1.02657	-0.0540788	0.225307	-0.725433	0.4942	-0.576596	-0.391887	-0.745382
"4933434E20Rik"	-2.30722	1.19066	-0.156124	0.847018	-0.0581499	0.128388	-0.788546	-0.748356	0.597446	-1.32557	0.847757	0.60222	0.537823	1.05431	-0.439422	2.1144	0.419408	1.03333	0.777314	-0.375176	-1.14586	0.326733	-0.509222
"4933439C10Rik"	0.403708	-1.60686	-0.795841	-1.41055	-2.09179	-2.26259	-0.150941	-1.7506	-1.18913	-0.879523	-2.05462	-1.37798	0.154479	0.967692	0.209302	-0.809567	-1.8555	-0.670936	-2.37194	-2.22093	-0.373663	-0.982923	-0.809136
"5031425E22Rik"	-0.554684	0.427454	0.685432	-0.635088	0.834439	-1.50429	-0.493117	1.74009	1.67236	3.07858	2.34602	-1.61877	0.51627	-0.727864	-0.540344	1.41032	0.924338	1.46818	2.64073	0.91753	-1.30939	2.82495	-0.00205552
"5031434O11Rik"	-0.53668	0.0520245	0.46989	0.165152	-0.350972	-0.000680363	-0.357607	-0.690774	0.328432	0.31163	-0.596112	-2.08512	0.306468	1.3682	-0.222602	-1.66477	-0.844929	-1.13225	0.302731	-0.48414	0.538156	-0.941162	-0.234545
"5031439G07Rik"	-1.87803	0.32657	-1.56397	-0.100333	-0.12648	-0.821705	-2.33146	2.09737	1.98865	-0.793618	3.59646	-1.84919	-0.920686	-1.49568	-0.263041	2.84181	0.0154829	0.351095	4.42678	0.105605	-2.66482	-1.15791	-0.530482
"5033430I15Rik"	1.19687	0.172964	-1.86471	2.57614	0.110137	1.24511	-0.264867	-2.56638	-2.94504	-0.559943	-2.4197	1.40356	0.282795	0.125905	0.37064	1.05711	0.655739	-1.26335	-1.75803	-0.155958	0.927806	2.08112	-0.978687
"5330413P13Rik"	-0.53668	0.0520245	-1.33696	-0.559777	1.90008	0.804442	-1.84655	2.00018	1.83315	1.17886	3.72932	1.07529	-1.74685	-1.45662	-0.222602	0.706993	-0.0485993	1.84865	3.99796	0.249329	-1.49336	-0.941162	-0.234545
"5330417C22Rik"	-0.480179	0.0464291	-0.302334	-0.357001	0.641159	0.188751	-0.600529	-0.413482	0.132084	-0.42162	0.37212	-0.099478	0.611071	0.207646	-0.19905	-1.56892	-0.702557	0.600739	-1.02073	-0.283696	0.267576	0.230205	0.0234369
"5330426P16Rik"	-0.364508	0.15277	0.98691	-1.23757	0.901521	-0.80075	-3.30665	3.38893	2.71692	-1.36838	4.69325	0.637086	-0.86988	-2.82339	1.47964	3.30699	1.00096	3.89736	5.54079	-0.241475	-3.55722	-1.00813	-0.606545
"5330430P22Rik"	-0.310448	0.0298726	-0.918756	-0.525178	-1.37818	-1.1989	-0.599928	-1.11553	-0.652255	-1.02036	-0.551464	-1.59006	-0.893102	-0.664156	-0.128449	-0.180491	-1.2215	-1.39736	-0.435165	-0.470122	-0.810001	1.67586	-1.72163
"5330434G04Rik"	-1.59283	0.244281	-1.61179	-1.61537	-0.816503	1.08163	-3.4598	0.758855	0.176953	0.205281	1.35036	-1.50818	-1.41385	-1.69784	0.060289	0.86731	-0.194139	0.476421	1.40881	0.272162	-1.92186	-1.62399	-0.103948
"5430400D12Rik"	-0.310448	0.0298726	0.197849	0.445459	-0.373624	-1.1989	-0.599928	-1.11553	-0.652255	1.21686	-0.551464	-0.480877	-0.893102	0.281559	-0.128449	-1.23899	-1.2215	-1.39736	-0.435165	-0.470122	1.00449	-0.545489	-1.72163
"5430403G16Rik"	0.287899	0.0741253	-1.60932	-1.20979	-0.351619	0.746489	1.0183	-0.456513	0.326503	-1.71264	-0.649816	0.417323	-0.0735304	-0.836838	-0.316402	-1.34456	-1.3116	-1.01729	-0.455924	-1.12513	0.837176	-0.258168	-0.473154
"5430405H02Rik"	0.240945	0.293743	-0.307812	0.104665	-0.336869	-1.62024	-0.256696	-0.453009	1.47063	-0.242597	0.295955	-0.974996	-0.892333	1.14278	-1.08003	-0.40909	2.78619	1.79787	-1.56785	0.292144	-0.265116	-0.319385	-0.507021
"5430416N02Rik"	1.12841	0.174165	-0.74014	-0.31253	0.115071	-0.200868	-0.510059	-2.32511	0.108508	-0.351654	-2.3419	2.68538	1.48896	3.30544	1.06787	0.0766387	0.510117	-1.21044	-2.12224	2.70563	2.15348	0.412199	1.45961
"5430417L22Rik"	2.54178	0.181794	0.868833	0.471656	0.11848	0.40743	2.3937	-0.0923604	-1.72394	-0.366088	-1.54605	1.49295	1.62345	1.57921	0.283784	0.662381	1.15487	-1.56678	-1.65182	-0.15557	2.3747	-0.0684623	3.05194
"5530601H04Rik"	-1.07118	0.052938	-0.0277947	-0.489126	1.91129	-1.97682	-0.409103	0.0629534	1.94209	1.31613	1.02723	-2.68633	-0.985887	-1.14796	0.212167	-0.18502	2.25738	0.344024	1.80255	0.781978	-2.06321	-0.465656	0.552417
"5730409E04Rik"	-0.480179	0.0464291	-0.302334	-1.89399	-0.154259	0.188751	-2.17933	1.72621	1.72755	0.497655	2.66488	-1.16987	-1.56579	-2.03837	1.97047	2.62151	0.141655	2.18084	2.11323	-0.283696	-1.88635	-0.842391	0.0234369
"5730455P16Rik"	0.368798	0.997017	-0.150368	-0.608758	-0.695428	0.365344	-1.32664	-2.31692	-0.849589	-0.799491	-1.56514	0.228454	3.55438	1.59884	-0.412278	-2.45969	1.23241	-0.609776	-2.85854	-1.54234	1.21114	-1.99893	-0.106971
"5730507C01Rik"	-0.310448	0.0298726	1.31445	-0.525178	2.64005	-0.1211	0.39785	-1.11553	0.355935	0.0982508	-0.551464	0.628305	0.94027	0.281559	-0.128449	0.878012	0.91126	-0.399346	-0.435165	0.511952	-0.810001	-0.545489	1.06129
"5730508B09Rik"	-1.57238	0.238801	0.611174	-0.835255	-0.368697	1.95151	-1.49757	0.910705	1.50251	-0.132705	1.47416	-1.58139	-0.325399	0.0793545	0.0840706	0.21009	2.16863	2.00117	2.23116	-0.321804	-0.797774	-0.506825	-0.31303
"5730522E02Rik"	-0.969524	-3.06127	0.168862	-1.15035	0.225581	0.164491	0.993995	0.716455	-0.740669	1.24475	-1.20571	-0.782189	0.675799	1.69395	-0.403234	0.0414986	0.0817402	-0.39313	-0.458954	1.63509	-0.374339	-0.529971	1.41016
"5730559C18Rik"	-0.273626	0.255291	0.383843	2.22997	0.399397	-0.971683	1.20569	-2.00473	-3.07131	3.67402	-2.20924	1.95897	1.51534	3.32225	1.0491	-0.418356	0.00911201	-1.44123	-1.88172	2.43593	2.09839	0.403006	1.25787
"5730577I03Rik"	-0.133546	0.125366	-0.213911	-0.636865	1.68385	1.30781	-0.951112	-0.561916	1.36487	0.15772	-0.70817	-1.04237	-0.978887	0.455934	-0.490075	0.0964603	0.661892	0.589194	0.510196	-0.522719	0.444822	1.49923	1.09061
"5830415F09Rik"	-1.50379	0.209185	-0.0170304	-0.119638	-0.0295497	-0.0692832	0.16007	0.505101	0.395609	1.00188	0.875518	0.123169	-0.187044	1.57642	0.164023	-1.03318	0.62007	-0.492144	0.144876	0.413118	0.899906	-0.341606	1.16205
"5830418K08Rik"	1.71479	-1.31276	1.35573	3.30235	2.23706	0.466691	1.71868	-2.98456	-1.93899	2.07619	-3.80512	0.658621	3.53302	2.23887	-0.484993	-1.52419	-0.24331	-2.45142	-4.30249	0.818626	3.27711	2.80665	0.865232
"5830428H23Rik"	-0.819829	-0.214551	-0.405712	-0.205731	-0.119339	-0.914376	1.16473	2.1169	1.17172	-0.464845	2.16919	0.277205	0.434754	2.45577	2.01337	3.37879	-1.87422	-0.22167	0.62453	1.74438	-0.116231	-0.414248	0.196763
"5830454E08Rik"	2.66454	0.0520245	1.37331	-0.559777	-1.10132	0.804442	0.386865	-0.690774	1.08079	0.31163	0.124793	0.0218205	0.306468	1.3682	-0.222602	-0.0835944	2.34039	-0.387026	-0.436315	3.1832	0.538156	1.18964	0.458199
"5930403N24Rik"	1.59747	0.0520245	0.46989	-1.28471	-1.10132	-0.000680363	1.13134	0.654703	0.328432	1.17886	0.124793	-1.03165	0.990908	0.661993	-0.222602	0.706993	1.54406	0.3582	-1.17536	0.982798	2.56968	0.124241	1.15094
"6030419C18Rik"	-0.310448	0.0298726	-0.918756	-0.525178	0.630934	-0.1211	-1.59771	1.58775	1.36412	-1.02036	2.34468	-2.69924	-1.80979	-0.664156	0.991061	0.878012	-0.155118	2.59469	3.52361	0.511952	-0.810001	-0.545489	-1.72163
"6030442K20Rik"	-0.856446	0.0886465	1.12001	0.255138	-1.19656	-0.174427	0.735271	0.184463	-1.68465	0.215017	-2.05337	0.602097	-0.990276	0.526712	-0.356173	-0.901165	0.371192	-1.83424	-1.88398	-1.92671	0.209021	0.491424	-0.257986
"6030458C11Rik"	-0.428688	0.644065	-0.435286	0.405679	1.03824	-0.943269	0.136498	-2.72162	-0.169517	0.917853	-1.29558	1.19511	1.47561	2.16468	0.377996	-0.532762	0.275783	-1.43085	-1.59799	2.02837	1.43294	1.55119	0.226043
"6230400D17Rik"	1.44002	0.143475	-0.034112	0.601653	-0.357206	-1.22206	0.482167	-2.08194	1.2732	-0.793796	-1.6573	1.81439	0.906938	0.236573	-0.591563	-0.863059	-0.333799	-1.78587	-1.85689	0.30026	1.47513	1.76297	0.759466
"6330403K07Rik"	-1.36632	1.39675	-0.329505	-2.22304	-0.593819	-0.535909	-5.23059	5.99907	6.2545	-2.10353	7.37024	-3.43129	-1.60602	-2.70857	1.5433	3.28886	-0.66811	3.38676	9.09397	-1.75835	-3.56248	-2.29998	-0.599604
"6330408A02Rik"	0.622999	0.450579	2.54069	1.42818	1.05995	1.02868	0.642464	-0.697012	1.42213	1.38227	-0.852282	-0.427277	2.46215	0.750243	1.17761	-0.427783	0.490798	0.279724	0.413843	-0.474345	2.10863	1.75083	3.02217
"6330409D20Rik"	-0.00398605	0.101937	-1.2552	-1.82098	-1.02766	-0.56947	-5.25089	3.7972	2.06845	-2.01921	3.25164	-3.69466	-1.99089	-2.0651	-0.433467	1.00745	-1.76333	4.74347	4.10566	-2.2469	-2.595	-1.41157	-0.328461
"6330416G13Rik"	-1.11831	0.121519	0.955166	1.2456	-0.836793	2.86906	1.92874	-1.47545	-0.133697	-1.59438	-0.257302	1.66414	0.798519	-0.505057	0.550571	-0.451505	-0.932894	-0.904346	-0.974645	-1.03696	1.30189	2.21463	-0.778728
"6330418K02Rik"	0.388596	0.352335	0.0615556	1.00312	-0.129543	0.215031	-0.460959	1.04799	-0.089642	-1.3473	0.0186156	1.25506	-0.492519	0.972439	-0.33076	1.54047	0.366134	0.316591	-0.400416	0.648867	0.00523142	-0.389263	1.2905
"6330419J24Rik"	-0.83968	0.233335	-0.18801	-0.0365567	0.0898096	-0.670816	0.156765	-1.19738	-0.013311	2.04879	-1.52911	0.3327	0.789083	1.89918	0.107866	-0.845348	0.361443	-0.388786	-1.204	-0.220936	1.97446	2.2817	1.14447
"6330562C20Rik"	0.366273	0.0722683	0.851527	-1.65922	1.16634	-0.429612	-0.999556	-1.34614	0.190221	2.93251	-0.448153	1.2651	0.787438	2.44522	-0.285659	0.166401	0.197717	-1.5052	-0.906655	1.61082	1.83601	-0.146903	0.382692
"6430548M08Rik"	0.0713282	0.099616	0.833572	-1.68172	-0.325029	1.93828	-1.16715	1.6993	0.353757	0.607151	0.377708	-3.06398	0.675799	-0.373743	-0.403234	1.20111	2.41426	2.87899	1.16409	1.63509	-1.36127	-1.35886	0.395687
"6430550D23Rik"	0.658937	0.0410515	-0.155001	-0.949993	0.917934	-1.41971	-0.0346124	-0.101045	-0.0898064	0.710611	1.47072	-0.222972	-0.591996	0.493953	-0.175666	0.323966	0.357854	0.0339047	-0.0126899	1.60398	-0.0377905	-0.743601	-0.468901
"6430571L13Rik"	-0.310448	0.0298726	0.197849	-0.525178	-1.37818	-1.1989	-1.59771	-1.11553	-0.652255	-1.02036	-0.551464	0.628305	0.0235841	0.281559	-0.128449	0.878012	-0.155118	-0.399346	-1.42486	-0.470122	-0.810001	0.565184	0.133648
"6430573F11Rik"	-0.0983647	0.116068	1.07945	0.936839	0.806105	0.878754	0.837852	-0.401246	0.231592	-0.349827	-1.57162	1.62455	1.92393	1.07604	2.6734	-0.872237	2.39601	-1.79195	-1.85311	2.55685	3.41924	0.0505148	-0.155916
"6430590A07Rik"	-0.411465	0.174491	-0.726777	1.13438	-2.32743	-0.916441	-1.58246	0.297697	-0.0896164	-0.438861	1.43864	0.225122	-1.08785	-2.13068	0.406802	-0.605573	-0.117844	0.574385	1.76643	0.860657	-1.48198	-1.72221	-0.393899
"6530402F18Rik"	-0.53668	0.0520245	1.37331	0.165152	1.14973	-0.805803	0.386865	1.32744	1.83315	-0.555603	0.845698	0.0218205	0.990908	-1.45662	-0.222602	1.49758	1.54406	2.59388	1.78082	0.249329	-1.49336	-0.941162	0.458199
"6720401G13Rik"	-0.247048	0.132508	-0.991539	0.908934	-1.53432	-0.537709	-1.62248	1.1739	-0.3443	-1.17568	1.28668	-0.885532	-0.00793179	0.994904	-0.544468	1.33166	-1.1221	-0.658053	1.59561	1.5127	-0.948375	-1.58983	-1.06891
"6720427I07Rik"	1.37944	-0.642016	0.867461	0.600918	-1.32083	0.225447	0.567432	-2.05635	-0.231099	0.442541	-2.83665	1.08372	1.39465	2.9476	-1.26843	-1.84195	0.642302	-2.32434	-3.00248	-0.292616	2.89042	1.18444	-0.758949
"6720483E21Rik"	-0.310448	0.0298726	-0.918756	0.445459	0.630934	0.956699	0.39785	-0.214438	-1.66044	0.0982508	0.413917	0.628305	1.85696	0.281559	-0.128449	0.878012	-1.2215	-1.39736	-0.435165	1.49403	-0.810001	0.565184	0.133648
"6720489N17Rik"	0.799821	0.0298726	-0.918756	0.445459	-0.373624	0.956699	1.39563	-1.11553	-0.652255	0.0982508	-1.51685	0.628305	-0.893102	0.281559	-0.128449	-0.180491	-0.155118	-0.399346	-0.435165	-1.4522	-1.71725	0.565184	0.133648
"8030462N17Rik"	-0.59313	0.0576236	-1.40988	2.00943	0.896394	-0.170254	0.565282	-0.941019	1.21917	0.146034	-0.0962206	-0.865222	0.684357	0.400517	-0.246136	-0.254677	0.536794	0.142164	-0.615816	0.0311985	0.782023	0.0197703	0.191378
"8430419L09Rik"	-1.14112	0.434627	1.52526	-0.54661	-1.21809	-1.05334	-0.884574	-1.36672	0.19927	0.421209	0.346915	-1.53604	-1.15209	-0.654384	-0.575506	-1.85462	1.05584	1.0262	-0.969069	0.471949	0.559229	0.267058	-0.206706
"8430427H17Rik"	-0.819242	0.351112	-1.45144	-1.40051	-1.1295	-0.206696	-3.58362	3.51057	3.16884	-1.08618	3.8433	-1.5653	-3.29126	-3.2979	-0.358581	2.04414	0.27249	3.70188	6.13354	-1.77292	-4.12495	-2.22552	-1.84233
"8430429K09Rik"	0.878602	-0.656893	0.273173	-0.920095	-0.0345618	-1.83943	-1.29442	-1.87107	1.02802	1.23084	-1.60399	0.206841	0.291016	0.162563	-1.25014	-2.65691	0.474915	-2.20693	-2.32286	-0.146757	-0.146879	0.393824	-0.593216
"9030025P20Rik"	-0.423764	0.0410515	-0.155001	1.51365	0.0679727	0.404223	0.809151	-0.101045	-0.0898064	1.69287	-0.162702	0.856792	0.958918	-0.306111	-0.175666	-0.571606	0.357854	0.0339047	0.824581	-1.71958	-0.805138	1.41999	0.315893
"9030407P20Rik"	0.5495	0.0558473	-0.395347	0.21736	0.455387	-0.768364	1.91713	0.0244057	-1.13723	-0.518475	0.164767	1.10106	1.72105	-0.00134992	-0.215183	-0.842953	-0.823563	-0.36094	0.336811	0.298694	1.2614	0.154505	-0.177054
"9030612E09Rik"	-0.59313	0.0576236	-0.552276	-1.43105	0.896394	-0.170254	-0.141191	0.974474	0.505186	0.96927	1.95654	-0.865222	-1.2645	-0.269779	-0.246136	0.495749	-0.974895	0.142164	2.19006	-0.665003	0.139354	1.07938	0.848907
"9030624J02Rik"	-0.0468039	-1.39618	-1.09709	-0.432001	0.408344	0.369276	-0.0977329	-0.363689	1.98945	0.778084	0.670607	-1.70885	-0.388133	0.0518639	-0.347847	1.67999	-0.355141	-0.265764	0.21518	1.1692	-0.499963	-0.259258	0.423791
"9130011E15Rik"	-0.573904	0.0612773	1.21849	0.685711	1.67124	0.642784	-0.0843702	-0.262646	0.533613	-1.47498	-0.746843	1.15826	-0.577919	-0.230077	-0.238635	-0.220183	-0.954977	-0.541022	-0.587745	0.777199	0.826752	-1.00949	-0.412596
"9130019O22Rik"	0.46843	0.0576236	1.16294	-0.0548548	0.896394	-0.934506	-0.141191	1.61297	1.21917	0.146034	-0.0962206	1.13394	0.0347397	-0.269779	-0.246136	2.74703	1.29264	0.142164	0.0856522	0.0311985	0.139354	0.0197703	0.191378
"9130020K20Rik"	-0.216096	0.257139	1.77869	-1.66021	0.548751	-1.99672	0.149514	-1.85032	-0.740343	-0.648511	-2.09756	0.522406	0.103983	-0.107652	-0.986284	-0.673777	-0.997592	-1.68507	-2.12291	-0.818723	-0.783557	-0.0411307	0.800346
"9130023H24Rik"	1.23316	0.0886465	-0.295157	-0.875802	-0.610564	1.71347	1.88413	0.70727	0.0611645	1.57238	-0.930127	0.602097	2.73649	0.526712	-0.356173	-0.284127	0.371192	-0.673691	-0.156954	-0.210311	0.73388	2.25624	2.44066
"9130024F11Rik"	0.46843	0.0576236	0.305331	-1.43105	-0.528102	-0.170254	-1.55414	-0.941019	-0.922787	0.96927	-0.780474	1.13394	-1.2645	-0.269779	-0.246136	0.495749	2.04848	0.84949	0.0856522	-0.665003	-1.14598	-1.03984	-0.466151
"9130221H12Rik"	1.17245	0.094202	1.65707	1.17374	-1.3143	0.305071	0.868267	-1.06066	-0.35188	1.40284	-0.527711	-0.11097	1.93133	1.92704	1.73037	0.182633	-0.379055	0.876251	0.802641	0.186698	1.94222	0.392015	1.1245
"9130401M01Rik"	-0.660078	1.0282	-0.427489	1.65846	0.88229	-0.450976	1.96575	-1.23003	0.418713	-0.61124	-1.17724	1.28354	2.45011	3.26908	0.236087	0.931949	0.800836	-2.49616	-1.94233	1.28669	2.87276	1.33869	1.22637
"9230105E05Rik"	-0.502228	0.0593131	-0.364303	2.46393	-0.261412	0.0824428	0.487873	-0.615114	0.385079	1.28464	-0.530064	1.12317	0.382609	-0.678516	-0.209206	0.787361	1.6079	0.412274	-1.12687	-0.403836	-0.722988	0.178609	0.569741
"9230110C19Rik"	-0.662342	0.196654	1.66388	1.39026	1.10706	0.656515	-0.122682	-2.12819	0.892424	2.23068	-1.34146	-0.0303891	0.606421	0.940739	-0.795692	0.472684	-0.298723	-0.171357	-1.03892	1.56452	1.92534	1.60973	1.64843
"9230114K14Rik"	-1.28261	0.167456	1.33122	1.4972	0.230461	-0.955812	0.874903	-1.28433	0.73096	1.52996	-1.08949	1.36022	-0.34205	1.88804	0.394679	0.726359	-0.14341	0.117474	-0.81771	-0.456432	1.55228	0.220845	-1.64454
"9230116N13Rik"	0.691598	0.0483381	-1.12768	1.63877	1.90672	-0.429918	1.73571	-0.0173796	-0.866094	0.815855	-0.913644	0.94218	1.82693	0.584591	-0.162872	-1.4186	2.24159	0.942571	-0.795482	-0.80973	0.822847	1.47147	2.81902
"9330020H09Rik"	-1.0686	0.290151	-0.72479	-2.14537	-0.357412	0.494843	1.64082	-0.763502	0.808515	0.89065	-0.351981	0.797067	1.1846	0.505816	-1.08342	-0.771665	1.37693	-1.15033	0.0388687	0.272631	1.47763	1.16644	-0.226546
"9330104G04Rik"	-0.705814	0.06862	-0.761814	1.44956	-0.838681	-1.1638	-1.70243	-0.214385	0.815017	-1.64485	2.0207	0.330383	-1.62313	-0.0502028	-0.29299	0.818425	1.55576	0.41476	2.27346	-1.6191	-1.72513	-1.14965	-0.870731
"9330151L19Rik"	1.49588	0.282683	1.23181	0.0395573	2.56277	-0.254146	1.9162	-0.800057	0.130151	1.99447	-0.385488	0.311191	2.6413	2.32001	-0.101237	-1.49605	2.04811	-0.847064	-1.60514	0.873482	1.14204	0.635661	2.45068
"9330159F19Rik"	-2.04097	0.638338	-0.236806	-2.05484	-0.376967	0.621294	-3.77826	4.50004	2.39687	-1.26954	6.53915	-3.89822	-2.77787	-2.31326	-0.146147	3.25571	-0.673294	3.52731	6.80761	-0.890128	-4.6744	-1.24224	-0.467444
"9330159M07Rik"	0.426541	0.0668254	0.198534	-0.209496	0.0370852	0.449567	0.775578	-0.523109	-0.662944	1.62219	-2.2288	-0.665647	1.68849	0.20435	-0.262179	-1.09879	0.372289	-0.705307	-2.09741	0.54383	1.65865	0.979191	-1.25668
"9330160F10Rik"	-0.53668	0.0520245	-0.433533	0.165152	-0.350972	-0.805803	1.13134	1.32744	1.83315	0.31163	-1.31702	-1.03165	1.67535	1.3682	-0.222602	-0.0835944	-0.844929	-0.387026	0.302731	-0.48414	0.538156	2.25505	-0.234545
"9330182L06Rik"	0.170197	0.0852564	-1.02778	-0.34691	-0.0633092	-1.45864	-1.03712	1.7199	0.620894	-1.16705	1.84332	0.574753	-1.01879	-0.603704	-0.363274	3.37437	-0.886413	1.0438	2.11555	-0.244714	-1.40396	1.33856	-1.37706
"9430008C03Rik"	-1.1333	0.438448	-0.0789083	-0.269433	-0.663372	0.115153	-0.601405	-0.874942	-0.0524769	0.127226	-1.43212	-0.0575582	1.04624	0.365282	2.65917	-0.713643	1.3495	0.243387	-0.694794	2.58189	0.815928	-0.530507	0.554597
"9430015G10Rik"	-0.0130071	0.913754	1.51461	0.967619	0.229986	0.362859	0.576129	-2.29422	1.3135	1.29727	-2.30669	1.85056	4.94378	2.95577	1.02426	-0.051868	1.70229	0.305498	-1.83363	3.05882	4.05253	3.57953	1.61593
"9430016H08Rik"	-1.343	-1.97961	0.333647	-0.156082	2.4374	0.644717	-0.670799	-0.831039	-0.0537072	0.066368	-1.81088	1.05546	2.02997	-0.325602	-0.547999	0.185963	0.67928	-0.281464	-1.40617	0.940577	0.726827	-1.13417	-0.824514
"9430020K01Rik"	0.72712	0.0354614	-1.08453	-1.6392	-0.59276	-0.329399	1.52957	-2.20986	0.574327	0.960221	0.101163	-0.349525	1.36557	0.827046	-0.152073	-0.390994	-0.364668	-0.619833	-1.56146	0.202559	-0.390296	-0.644626	2.34961
"9430023L20Rik"	0.295028	1.11878	0.190495	-0.722698	1.14436	-0.593976	-1.13378	0.0827891	1.73626	0.940482	-0.159367	1.52999	1.54422	1.53912	0.443238	-1.43942	1.46525	0.187543	-0.387823	2.62813	1.63536	0.0010545	0.844757
"9430038I01Rik"	0.0538608	0.578324	1.05892	1.31792	1.15631	0.607387	2.67665	-2.71788	-1.44697	-0.315035	-3.11582	1.40046	2.28622	3.76775	0.737572	-2.05554	0.58776	-2.2733	-3.36888	2.06877	3.99834	1.25919	2.69854
"9430041J12Rik"	1.82139	0.0354614	2.21128	1.90695	-0.59276	-0.329399	0.618462	-2.20986	-0.346322	0.960221	-1.66225	-0.349525	-0.308831	0.827046	-0.152073	-0.390994	1.58324	-1.53133	-1.56146	-1.59141	2.09525	-0.644626	-0.192123
"9530051G07Rik"	0.46843	0.0576236	-1.40988	-0.742951	-1.24035	-0.170254	0.565282	-2.21802	-2.35076	0.146034	-0.0962206	0.134357	0.0347397	1.74111	-0.246136	-1.0051	-0.219051	-1.27249	-1.31728	-0.665003	0.782023	0.0197703	0.848907
"9530052C20Rik"	-0.291801	0.0336956	2.47841	-0.467358	0.706581	1.03094	1.44815	-0.161299	0.394008	2.38489	-0.506788	-0.434961	1.91798	0.338366	-0.121204	0.938423	-1.20015	0.638617	0.600542	0.578246	0.158862	-0.5158	0.208873
"9530068E07Rik"	-0.358291	-0.0797098	0.205543	-0.111163	-0.740639	1.43632	-0.0302382	-3.29476	-0.712308	1.81181	-3.76812	1.78128	3.78748	3.41777	-0.120723	-1.22581	0.915721	-0.909425	-3.11587	1.27806	3.59206	2.67807	1.09176
"9530077C05Rik"	0.167668	0.288195	0.366347	-0.0576782	1.79625	0.0208761	1.66861	-1.50292	-0.42886	-0.362459	-0.792047	0.358911	0.724332	0.664729	0.857219	-1.21856	-1.84521	-1.57412	-0.0816777	0.771019	1.54506	1.07328	-0.0855245
"9530082P21Rik"	-0.762113	0.0741253	-0.102366	-0.00105912	-0.351619	-0.596217	-0.841851	-0.456513	0.326503	-0.989408	-0.649816	1.29431	-0.0735304	0.340484	-0.316402	0.632834	-0.647793	0.225032	-0.455924	0.0978307	0.837176	0.680734	1.83673
"9630001P10Rik"	-0.404562	0.0447802	-0.108657	3.24155	-0.732401	-1.38714	1.69901	-0.817558	-0.0527008	-0.226958	-1.76423	0.903743	1.78629	1.35011	-0.168163	-1.43939	1.2981	0.0652178	-0.819098	0.833156	0.782014	0.368267	0.383536
"9630028B13Rik"	-0.335268	0.0427311	-0.997466	-0.66253	-0.499732	-1.25523	-1.05573	1.17416	1.54216	-1.10702	1.97106	-0.266831	-1.07143	-1.69836	0.964308	1.65301	1.66002	3.11933	3.0642	0.303579	-2.75877	-0.593649	-1.79376
"9630033F20Rik"	-0.32488	-1.69563	2.24958	1.72008	0.688932	0.533303	0.123547	-0.739946	-0.0767377	-0.898847	-0.895069	0.592707	0.659587	2.44672	-0.405984	-0.926859	0.36991	0.830633	-0.161831	1.1202	1.95994	0.742208	0.569464
"9830147E19Rik"	0.24503	-0.860778	-0.495133	1.02822	0.264051	-0.342189	-0.0639207	-0.271165	1.00988	-0.736491	-0.246091	0.340854	-0.415241	1.76263	-0.725106	-0.931326	-0.883116	-0.65071	-0.738794	0.789716	0.81491	-0.60888	-0.879254
"9930012K11Rik"	-0.460966	0.0502401	-1.23241	-1.08077	-0.100566	-0.624187	-0.532461	1.05957	1.75138	-0.381138	1.95335	-3.26549	-0.800116	-1.25138	-0.19161	1.83983	-1.52894	-0.160896	-0.204291	0.547956	-2.54561	0.260408	-1.39217
"9930014A18Rik"	-0.0261515	0.114371	-0.0173282	2.16384	0.486558	0.499875	0.753567	-1.10523	0.119645	-0.220197	-2.43313	-0.541476	-0.180198	2.28357	0.607191	-0.192054	-0.157911	-2.1951	-1.73506	0.772949	2.40655	0.941478	0.0586531
"9930021J03Rik"	1.56858	-0.286101	2.69132	0.879085	-0.163623	1.71127	-0.0979597	0.417495	2.04297	-0.77233	-0.39221	1.04455	1.0752	2.87096	0.244344	0.847355	0.912892	0.408105	0.657359	0.33415	0.292282	-1.09657	1.57502
"9930104L06Rik"	-1.18454	0.321274	1.30574	0.241235	0.825916	1.13264	-0.121749	0.6225	0.274186	-0.197661	-1.09541	1.01993	0.869926	0.293656	-0.187019	-0.445684	1.27753	0.657384	-1.01267	-0.174817	2.58183	3.28172	2.17031
"A030009H04Rik"	0.325712	1.21678	0.675206	1.89942	1.33209	0.213887	-0.470432	0.143748	2.28356	-1.1318	0.0389909	-0.428528	2.48397	1.27427	0.76499	0.942596	-0.290991	-0.0578062	0.0543857	1.81757	1.82374	1.97009	2.15464
"A130010J15Rik"	1.85508	0.401918	0.742788	-0.393526	-0.0414745	-0.825703	-0.10766	-0.244062	1.03341	-0.340654	-0.80292	-0.756458	1.68505	0.872806	-1.28957	0.725272	0.79538	0.623127	0.205814	0.376674	1.55499	1.94061	1.65945
"A130014A01Rik"	0.134612	0.187268	0.297657	-0.803903	-0.389571	-1.39958	-1.83068	-2.02388	-0.800453	1.3948	-0.880941	0.982342	2.17906	2.17481	2.33935	-1.53704	1.04124	-0.866517	-0.95879	0.895819	0.707141	0.471462	-0.424416
"A130049A11Rik"	-1.12627	0.11856	-2.05183	-0.695211	1.11422	-0.349512	-0.541269	1.15721	-0.151888	0.103223	-0.278417	0.268655	-0.575691	-0.527864	-0.503513	-0.991968	-1.99381	1.04371	0.955107	-1.06053	-1.83985	0.700646	-1.26571
"A130050O07Rik"	-0.573904	0.0612773	0.350696	-0.00677263	-1.20045	-0.899659	-0.784912	-0.902018	-0.176815	1.02133	-0.0593745	-0.808652	0.724733	-0.230077	0.834279	0.535622	-0.195362	0.879352	-0.587745	1.47785	-0.455706	0.0499527	0.248071
"A230046K03Rik"	0.227423	0.509974	1.41563	0.393273	-0.39276	0.200498	0.65848	-0.752862	0.62305	0.910443	-0.999118	-1.6688	-1.35847	-0.776084	-1.44952	0.712144	0.511702	0.408047	0.255727	0.646536	-0.0799576	-0.0101867	0.565196
"A230050P20Rik"	0.5495	0.0558473	1.43553	-1.24291	1.21245	0.0449949	-0.295649	-1.32323	0.35927	-0.518475	-0.559968	0.0663896	2.40755	0.708333	-0.215183	-0.0459955	-0.823563	-1.10958	-0.406019	0.298694	1.2614	-0.910696	-0.873538
"A230072C01Rik"	-0.163936	0.11856	1.52218	-0.217809	0.125585	0.181015	0.925221	-0.61292	-0.151888	0.103223	-1.70208	0.95938	3.47745	1.33153	-0.503513	-1.51268	0.627261	-0.918181	-0.504289	0.871558	1.72123	1.44303	0.102477
"A230107N01Rik"	-0.630401	0.0668254	0.198534	-1.52991	0.0370852	0.449567	-0.56172	0.0866899	1.37075	0.0360715	1.04873	0.273625	-0.796072	0.20435	-0.262179	-0.378259	1.09657	2.68069	0.590156	0.54383	-0.788311	0.979191	-0.62673
"A330008L17Rik"	-0.53668	0.0520245	0.46989	-0.559777	-1.10132	-0.805803	0.386865	0.654703	1.08079	0.31163	-1.31702	0.0218205	0.306468	0.661993	-0.222602	-0.874182	0.747731	-0.387026	-1.17536	-1.95108	0.538156	-0.941162	-0.234545
"A330009N23Rik"	-0.423764	0.0410515	-0.155001	0.692433	-0.781989	-1.41971	0.809151	0.661188	1.61546	-0.271651	3.10414	-1.30274	-2.14291	-1.10618	0.917472	1.21954	0.357854	2.56677	3.33639	-0.888688	-1.57249	-0.743601	-0.468901
"A330021E22Rik"	0.0131571	0.105161	-1.23425	-0.244246	0.072543	0.0321376	0.0628812	0.00501235	1.02008	-0.762291	0.206022	-2.15645	1.43793	0.97323	0.624938	-1.21874	-0.0503516	-0.530579	-0.0715971	-0.13289	0.797895	2.62838	0.694857
"A330033J07Rik"	1.22098	0.159879	-0.288745	1.43127	0.168584	-0.0780136	0.388004	-0.563499	-2.30375	0.96945	-1.95686	-1.06348	2.35123	1.02357	0.380096	0.225053	-0.173204	-2.04762	-2.54505	-0.929741	3.42872	-0.466124	0.673257
"A330035P11Rik"	-0.36715	0.0354614	1.11268	-1.6392	-0.59276	-1.31386	-2.11485	0.25897	1.49498	-1.16041	0.101163	-0.349525	-0.308831	-0.0366963	-0.152073	-0.390994	0.609284	2.11466	0.246355	-1.59141	-1.21881	-0.644626	-1.88661
"A330048O09Rik"	0.202776	-0.735913	-0.369758	1.26979	0.23232	1.13554	0.78511	-2.90317	-2.95913	1.21251	-2.30973	2.18454	1.0734	3.1735	-0.103882	-1.86451	-0.779442	-2.18888	-2.92816	-0.124262	3.64157	2.60914	1.19263
"A330069E16Rik"	-0.827264	-0.689999	1.1115	0.534851	-1.03984	0.816263	-0.53583	0.371481	1.71235	1.57714	1.00602	0.93037	2.67446	0.3139	0.108633	-0.943145	0.512491	0.0662416	-0.352893	-1.36653	-0.749328	2.80365	-0.309164
"A330076H08Rik"	-1.04141	0.101937	1.31388	-0.276265	-0.49456	-0.56947	0.0253253	0.9326	1.53505	1.06291	1.71598	-0.711424	-0.533396	-0.560822	0.618284	0.44585	1.06394	-1.07645	0.432449	0.357942	-0.193372	0.189257	-0.82039
"A330102I10Rik"	-0.423764	0.0410515	-1.17821	-0.949993	-0.781989	0.404223	-0.0346124	-0.101045	-0.0898064	1.69287	-0.162702	0.856792	0.958918	0.493953	-0.175666	-0.571606	-0.544302	0.0339047	-0.0126899	0.773089	0.729557	1.41999	1.10069
"A430005L14Rik"	-0.0356269	-0.99035	1.00391	1.84792	1.65639	0.304003	1.62465	-6.41566	-1.62785	1.37127	-7.28326	3.45838	5.1206	4.32973	1.07013	-2.66792	-0.294775	-3.76872	-6.45941	0.643186	5.93101	0.978774	0.26597
"A430033K04Rik"	0.399196	0.163724	1.30162	-0.200259	0.200843	1.34052	-0.84358	0.231237	1.14148	-2.00166	0.130849	-1.02974	-1.14801	1.05133	-0.654546	-0.20566	-0.614536	-1.17961	0.436844	0.360941	1.14002	0.852701	0.710062
"A430035B10Rik"	-0.335268	0.0427311	0.0997487	1.14355	0.438983	1.77561	1.61599	0.347584	-0.274027	-0.0140417	-0.710488	0.826541	2.30399	0.0512904	-0.139738	-0.320629	0.671983	-0.569655	0.316636	0.303579	1.36058	0.499557	-0.0751385
"A430046D13Rik"	-1.08065	0.119881	-0.73478	-0.00935028	-0.685317	0.365695	-0.616333	-0.372694	-2.2667	0.269183	-0.084129	0.247997	0.104437	0.151518	0.582461	1.29802	-1.3562	-0.768183	-0.834568	0.108996	0.263551	0.0727458	-1.05495
"A430105I19Rik"	0.530395	0.0520245	0.46989	1.61501	-0.350972	0.804442	1.13134	2.00018	0.328432	2.91333	0.845698	1.07529	0.990908	1.3682	-0.222602	-0.0835944	1.54406	0.3582	1.04178	2.44974	-0.139017	0.124241	1.84369
"A430105J06Rik"	-0.163936	0.11856	0.330841	-0.217809	-0.368734	-0.349512	-0.541269	-1.05545	-1.14038	-0.468441	-0.278417	-0.422071	1.2257	1.79638	-0.503513	-0.471258	1.15148	0.553235	-1.47722	1.35458	0.385829	0.700646	-0.353586
"A430106G13Rik"	-0.0599888	0.107472	1.80282	-0.422792	-0.623264	0.993637	-0.344433	-1.15888	-0.441732	0.325972	-0.478922	-0.609604	0.713645	0.264851	-0.456823	-0.240164	-0.74158	0.353545	-0.236512	0.706568	-1.39345	-0.671294	-0.496759
"A530017D24Rik"	1.6866	0.0502401	2.65505	0.468558	0.702816	0.239041	0.248774	-1.79845	-1.41998	0.550544	0.415774	1.01769	0.655996	1.00699	-0.19161	0.994193	-0.679424	-0.160896	-0.204291	-1.01965	1.03456	0.260408	-0.653342
"A530054K11Rik"	-0.759473	0.34301	0.102885	0.788976	-0.967415	-1.65856	-1.73849	0.62506	0.407029	0.768918	1.23678	-1.25546	0.406986	1.61714	0.579762	2.55233	-0.202121	0.980998	2.01367	-1.90609	0.139076	-0.360861	-0.548807
"A530083I20Rik"	-0.480179	0.0464291	-1.25995	-0.357001	-0.154259	3.6026	0.188873	1.01298	0.132084	-0.42162	1.13637	-0.099478	-0.840173	0.956318	-0.19905	-0.730838	0.985867	0.600739	0.546251	-1.83879	-0.4504	0.230205	0.757829
"A630007B06Rik"	-1.22235	0.323051	1.30844	-0.71963	1.18504	-1.79644	-1.41678	0.693487	2.31294	1.33957	1.4231	-2.77105	-0.442243	-0.895492	0.377285	1.2395	0.87317	0.944432	2.27131	1.02715	-0.595615	0.951316	0.107817
"A630052C17Rik"	0.0131571	0.105161	0.0579174	0.272299	-0.997909	-1.11732	2.68984	-1.42827	-0.576141	1.71668	-1.84635	0.0628675	1.43793	1.97827	-0.426795	-0.65513	0.516516	-1.06074	-1.6494	0.389741	2.23725	0.211472	-0.291339
"A730011C13Rik"	-0.59313	0.0576236	1.16294	0.633241	0.184146	-1.69876	0.565282	0.335976	0.505186	0.146034	-1.46473	1.13394	0.0347397	-0.269779	0.826824	-1.75553	-0.974895	-0.565163	0.0856522	-0.665003	-0.503315	0.0197703	-0.466151
"A730017C20Rik"	-0.633697	0.344915	0.00299061	-0.891875	-0.94972	-1.06986	-1.60614	2.45655	2.64831	-0.71471	2.51033	-2.14966	-1.12111	-0.551746	-1.16686	2.2851	0.067016	1.62269	2.99921	-1.00255	-1.4716	-1.1065	0.997821
"A730017L22Rik"	-0.64944	0.0630125	-1.47916	0.402235	1.34857	-1.05317	-0.619308	0.657267	-0.0145471	-1.57415	-0.949145	0.236535	-0.211116	0.16478	-0.269483	0.305686	-0.373843	-1.40236	-0.110635	-0.166164	1.00462	-0.0807948	0.577503
"A730020E08Rik"	0.347467	0.525939	-2.15838	-3.08955	-1.18413	-0.132378	-4.2814	7.09127	5.08945	-1.29177	8.39069	-4.37555	-2.73828	-4.64801	-0.620151	3.1238	-0.939453	7.00397	8.84909	-2.38149	-6.09701	-1.84221	-1.50355
"A730056A06Rik"	-0.0599888	-0.943204	1.80282	-1.42562	-0.623264	-0.677832	-1.37177	-0.693998	0.596906	-0.27435	-1.47584	-1.3356	0.713645	-0.223418	0.593529	0.853614	-0.190961	-0.16165	-0.747487	-1.83002	1.88023	0.108241	0.940322
"A830005F24Rik"	-0.59313	0.0576236	-1.40988	-0.742951	0.184146	1.35825	-1.55414	-0.941019	-0.208801	-0.677202	-0.0962206	1.13394	-0.614878	-0.269779	0.826824	2.74703	-0.974895	2.26414	0.0856522	1.4236	0.139354	-1.03984	-1.12368
"A830010M20Rik"	0.995617	0.305162	0.647913	-1.32287	-2.85003	0.321995	-2.80749	0.641246	1.77681	-1.66515	2.07422	0.397617	0.197662	-3.36525	-0.0331301	-0.264919	-0.589336	0.641547	1.51976	-1.16033	-0.599929	1.31384	-0.912701
"A830080D01Rik"	-0.514741	0.22142	-0.422358	-0.652922	0.879117	1.6857	-0.524696	-0.175362	1.40957	0.323867	-0.122902	1.0771	1.31414	2.6834	-0.713544	0.0178296	-0.480292	-1.14635	0.18796	-0.615028	0.150197	0.687283	0.675548
"A830082K12Rik"	-1.22022	0.693616	1.18311	-1.08469	-0.284244	-0.964825	-2.72453	0.959821	1.67516	-0.71972	1.32717	-1.06987	-0.741388	-0.349425	-0.235887	1.84924	1.16614	0.763414	2.84143	-1.71788	-1.66616	-1.41138	-0.718602
"A930004D18Rik"	1.72577	-0.670896	-0.45724	0.147001	-0.154711	1.11997	1.25118	-2.36059	-0.771245	-0.450256	-1.74156	1.67075	0.352906	4.40279	-1.18357	-0.428286	-1.34411	-1.54252	-2.54224	0.350742	2.84037	2.52725	-1.97127
"A930005H10Rik"	0.841723	0.125366	0.387971	-0.636865	0.688268	-0.831339	0.504678	-0.561916	-1.09571	1.88895	-0.70817	1.68156	2.63243	1.85588	0.557855	0.0964603	0.135357	-1.37976	-1.4435	-1.00847	2.66628	-0.00254624	0.632615
"A930006K02Rik"	0.0538274	0.096302	1.45913	-0.651223	-2.00371	0.721288	0.416099	-2.75008	-0.764669	0.574129	-0.702629	0.715072	0.647458	1.66096	1.69659	-0.561965	-1.09914	0.133161	-1.01939	0.525857	0.58027	1.92112	2.37875
"A930011O12Rik"	-0.968888	0.570238	-1.12591	-2.11439	-2.15521	-1.60938	-6.44843	6.00698	4.53256	-3.82565	7.749	-4.46589	-4.02534	-3.91202	0.697257	3.77563	1.52779	5.58289	8.49419	-0.687002	-6.3272	-1.79411	-1.27634
"A930012O16Rik"	-0.36715	0.0354614	-1.08453	0.133877	-1.51031	-0.329399	-1.20375	-0.563973	-0.346322	-0.100093	0.101163	0.742593	-0.308831	-0.900438	-0.152073	-0.390994	-0.364668	-1.53133	0.246355	-0.694426	-0.390296	-0.644626	-1.03937
"A930015D03Rik"	-0.654127	-0.545897	0.452964	-0.205433	0.23397	-0.599948	0.0874296	-0.940552	0.815492	2.1473	-1.62798	0.208349	1.21777	1.84402	0.196999	0.236524	-0.258534	-1.54223	-1.15898	0.544266	1.30061	-0.605141	0.562242
"A930024E05Rik"	0.700276	0.136317	-0.393219	-0.891144	-1.50587	0.511878	-1.11404	-0.916167	-0.322338	-0.601498	0.859294	-1.50168	0.8816	-1.20583	-0.537035	0.859809	-0.604333	1.24114	0.686075	1.08348	-2.19038	-0.860532	-0.595347
"A930029G22Rik"	-0.517458	0.0558473	1.43553	1.67763	1.21245	-0.768364	0.441942	0.0244057	-0.388979	0.359222	0.164767	0.0663896	-0.338447	-0.00134992	-0.215183	-0.0459955	-0.0227487	-0.36094	0.336811	0.298694	1.2614	2.28491	0.51943
"A930033H14Rik"	-0.64944	0.0630125	-0.661042	0.402235	-0.0102424	-1.05317	0.728114	0.657267	-0.69545	-0.788839	-0.949145	0.236535	-0.211116	0.804124	1.86778	-1.12593	1.06805	-1.40236	-1.44879	1.16199	1.00462	-0.0807948	-0.0496708
"AA386476"	-0.818385	-0.97996	0.50877	0.402674	-0.503867	-0.0710039	1.74701	-1.22193	-1.93777	-0.383317	-2.54601	1.34366	1.91214	2.97304	0.719536	-0.809123	0.509086	-1.74688	-1.79792	-0.668972	0.492918	0.567831	-1.2188
"AA387200"	-0.856446	0.0886465	1.8276	-0.875802	-0.610564	-0.174427	-2.71132	2.27569	2.38892	-0.463662	4.12447	0.602097	-0.990276	-1.12338	-0.356173	4.03514	0.991696	2.80797	6.17548	-0.210311	-3.46499	0.491424	-1.87717
"AA415398"	-0.423764	-1.05187	0.868208	-0.949993	0.0679727	-0.507745	1.65291	1.42342	-0.0898064	-0.271651	-0.979412	-0.222972	0.958918	1.29402	-0.175666	-0.571606	-0.544302	-0.810385	-0.0126899	0.773089	-0.0377905	0.338193	0.315893
"AA465934"	1.06554	-0.705803	-0.161656	0.0799923	-0.232264	0.0708348	1.30427	0.587508	0.837957	-0.517993	-0.61336	0.276139	0.612439	0.108939	0.622181	1.12568	0.571983	-0.649081	-0.180884	0.587758	1.78996	0.166401	-0.0972582
"AA467197"	-0.480179	-1.03824	0.655282	2.71697	-0.154259	-1.51817	0.188873	-0.413482	-0.66565	0.497655	-1.92064	0.970911	-0.840173	-0.541027	-0.19905	-0.730838	0.141655	-0.979357	-1.80421	-1.06124	0.985552	-0.842391	-0.710955
"AA474331"	-0.212448	0.124163	0.228346	0.110781	-0.975372	-0.974897	0.0833707	-1.65705	-0.500216	-2.23571	-0.881122	0.339729	1.9053	2.05632	-0.526875	-0.579182	-1.04104	0.886398	-0.153795	-1.17551	-0.308853	-0.837327	-0.064313
"AA543186"	-0.53668	0.0520245	-0.433533	1.61501	-0.350972	1.60956	1.87581	0.654703	1.08079	1.17886	-1.31702	1.07529	2.35979	0.661993	-0.222602	-0.874182	1.54406	1.84865	-1.17536	-0.48414	1.21533	-0.941162	1.15094
"AA987161"	0.0770435	0.328354	0.959052	2.41376	-0.0828339	-0.872467	-0.0771407	-0.74628	0.607938	-0.166024	-1.67205	1.04895	2.04407	2.1011	-0.176332	-0.751183	0.297512	-0.568427	-1.29945	0.168607	1.21615	3.31917	-0.978203
"AC102758.1"	0.111877	0.0907766	-0.426702	0.0420575	0.914059	-0.941156	1.39015	1.44002	1.88561	0.0569229	-0.0116177	1.43758	0.354967	0.297573	-0.386657	-1.03527	-0.396387	0.854462	-0.334605	1.80836	1.90997	1.21398	1.07969
"AC122290.1"	0.287899	0.0741253	-0.102366	-1.81415	0.274014	-0.596217	1.0183	-1.01716	0.326503	-1.71264	-1.25074	0.417323	0.496915	-0.248177	0.745565	-1.34456	2.67122	0.225032	-1.688	-0.513652	1.40138	0.680734	0.681789
"AC167036.1"	0.247282	0.0831894	-0.917609	-0.72618	0.140843	0.615612	5.20166e-05	-0.649046	-0.701723	-1.75697	-0.780037	-0.307916	0.845498	-0.39966	-0.332664	-0.783297	0.531213	-1.12961	-1.1825	-0.0426672	0.530343	0.59837	-0.0598107
"AI314180"	-0.0932542	0.00632661	1.29748	1.86408	-0.343746	1.78728	0.933074	-2.13242	-1.83376	-0.95862	-4.47317	0.39622	2.70497	4.45602	0.682317	-1.25504	-0.367291	-3.78007	-3.97748	0.430338	4.03696	2.48443	0.991808
"AI413582"	-0.377592	0.288238	-1.45966	-1.08367	0.0852682	-1.19771	-0.995923	-0.325184	1.06828	-0.562682	1.03764	-0.133035	-0.177969	-0.928219	-0.059969	1.07537	-0.986556	0.259571	0.473853	-0.912315	-0.689696	-0.273227	-1.01259
"AI429214"	-1.07039	-1.99388	1.80282	0.0786222	-0.104112	-0.677832	-0.344433	-1.15888	0.596906	-0.27435	0.0195365	-0.609604	0.240576	0.264851	-0.456823	0.306725	-0.74158	-0.16165	0.785438	-0.815383	-0.925781	-0.671294	-0.496759
"AI462493"	0.112906	1.2884	-0.310315	0.248327	-0.19665	-0.220029	-0.876862	0.435298	0.290438	0.815246	0.965198	-0.55188	1.72062	1.24304	0.395869	-1.48149	1.51425	-0.389272	0.801909	0.369368	1.20839	3.70781	1.05069
"AI464131"	-0.818385	0.0796356	1.96175	-0.762644	0.702495	-0.0710039	1.74701	-0.141013	-0.729597	-0.383317	-1.38736	0.498481	-0.287532	1.27055	-0.339805	-0.809123	0.509086	-0.549235	-0.016257	-0.0794517	1.58064	0.567831	1.00807
"AI480526"	0.310895	-0.558269	-0.621427	0.141038	-0.965478	-1.5687	-2.70865	1.66811	2.62005	-0.423801	1.98083	-2.64359	-0.833844	-0.0294402	0.938341	0.383786	0.189425	0.667633	1.78785	0.134732	-1.46222	1.28554	-0.58207
"AI504432"	-1.40639	0.396051	0.980058	0.18593	-1.49224	-0.904714	-3.06845	0.651232	2.2728	0.216131	0.86293	-3.18073	0.242925	-0.412295	1.38379	0.0805803	-0.4784	0.334616	2.19048	-0.446255	-1.25073	-0.04447	-1.67227
"AI597468"	-0.287052	-2.3376	-0.188364	2.427	0.631124	-0.188494	0.48701	-0.158131	-0.918363	-0.982731	-2.73109	0.834354	1.1019	1.91028	0.819499	0.1331	-0.0133517	-1.97603	-1.72579	-0.173263	1.88541	0.40128	1.59728
"AI597479"	-0.020527	-0.451698	0.619179	-0.990622	-0.492465	-0.337368	-1.44635	-1.62602	1.74321	0.970353	-2.09687	-0.832759	1.61931	1.72119	0.682151	0.380612	-0.0693192	-0.727907	-1.59139	-0.0290225	1.10138	1.14604	-0.443857
"AI606181"	-0.310448	0.0298726	0.197849	0.445459	-1.37818	-1.1989	1.39563	-1.11553	-1.66044	3.45407	-0.551464	-0.480877	0.0235841	0.281559	-0.128449	-1.23899	-1.2215	-0.399346	-0.435165	-1.4522	-0.810001	-0.545489	0.133648
"AI836003"	-1.10882	0.125366	-1.41768	-1.11696	0.190475	-1.36613	-2.89216	3.86901	0.872752	-2.15058	3.58065	-2.40434	-1.4303	-1.41066	-0.490075	1.14447	-1.44425	0.0969551	3.44074	-2.95147	-3.1095	-0.00254624	-0.741375
"AI837181"	-1.12048	-1.60167	-1.03214	-1.03459	0.15687	0.129093	-1.19421	-0.193168	-1.23248	0.456544	-1.95126	0.778902	1.49891	-0.147523	-0.563843	-0.994273	-0.932634	-0.838097	-0.973773	1.0151	-0.18996	-0.109912	-0.174953
"AI846148"	-0.938675	0.381401	0.045748	-0.936156	-0.327918	-1.13427	-1.10744	0.0546337	0.917491	-0.677106	1.66282	0.672318	0.704322	-0.960656	-0.439395	0.439851	1.42729	1.78363	1.07183	-0.443896	-0.893557	0.21949	-0.676866
"AI849053"	1.11936	0.245979	0.0121285	0.303549	0.823654	-0.919161	1.09677	0.277521	1.29499	-0.298466	-2.1453	1.91158	0.0473299	2.78959	-1.00759	1.11981	2.30476	-0.679527	-1.13005	3.56265	2.59343	0.969778	0.394029
"AI854517"	-0.0959097	0.876068	0.244145	-1.23296	0.533586	-0.272798	-0.273706	-0.245011	0.745223	2.01167	0.06495	0.794536	1.50708	3.04521	0.588063	0.422449	0.864243	1.10778	0.263162	1.14373	2.33674	0.0902092	1.03396
"AI987944"	0.929708	0.191168	0.805146	1.91326	0.0377189	0.3335	1.32516	-0.580663	0.403808	1.42474	-1.24132	1.00284	2.20418	1.82891	-0.772161	-0.680141	-0.628068	-1.24586	-1.33264	-0.63012	1.80332	1.09219	0.708598
"AK010878"	-0.819964	-0.623448	0.493288	-0.645105	-0.273566	0.766003	0.178051	-1.1159	-0.88396	-0.0923916	-3.07941	2.51946	1.81928	2.34933	-0.363797	0.768857	0.663559	-1.03734	-1.77229	0.0961186	2.46714	1.55821	0.637468
"AK129341"	0.761911	0.409125	1.80755	-1.9986	-0.856762	-0.186209	0.479346	-0.465812	0.777488	0.677357	-1.58908	0.420745	1.97046	2.22901	-1.2837	0.454632	0.216148	0.363629	-1.15865	-0.142861	1.58816	-0.179524	1.4416
"AK157302"	-0.423764	0.0410515	0.868208	-0.949993	0.0679727	0.404223	0.809151	-0.101045	0.762829	-0.271651	0.654009	-0.222972	0.958918	-1.10618	0.917472	-0.571606	0.357854	0.0339047	-0.0126899	0.773089	-1.57249	0.338193	1.10069
"ATF7"	-0.428339	0.152102	-0.750408	1.14315	-1.04079	0.00772568	0.684398	0.759205	0.578115	1.05988	0.225568	0.0464619	0.940947	0.753329	1.44241	0.321951	1.31101	0.19708	-0.755665	0.444977	1.73414	-0.420908	2.0219
"AU019823"	-1.57299	0.748612	0.847933	-1.31558	-0.459138	-0.43172	-1.78544	-0.3587	1.99404	0.259827	-1.30557	-0.887437	1.28479	-0.107754	-0.492198	-0.555522	0.885744	0.976946	0.156023	1.70059	0.926707	0.719856	1.58175
"AU020206"	-0.310448	0.0298726	0.197849	0.445459	-0.373624	-0.1211	1.39563	-2.01662	-0.652255	0.0982508	-0.551464	0.628305	1.85696	0.281559	-0.128449	0.878012	-0.155118	-1.39736	-1.42486	-0.470122	1.00449	0.565184	1.06129
"AU022252"	-0.0711303	1.10747	-0.696848	-0.893436	-0.658753	-0.59617	0.781081	-0.67577	0.803338	0.515151	-0.998728	0.536528	0.926394	0.719757	-1.21311	-0.8672	-0.40215	0.561067	-0.0207249	0.885478	1.52486	-0.00393846	2.1645
"AU022754"	-0.573904	0.0612773	2.08629	-0.00677263	-1.20045	-0.128438	-0.0843702	0.376726	1.24404	0.189225	-0.0593745	0.174806	0.0734068	0.443136	-0.238635	0.535622	0.564253	1.58954	1.52619	0.777199	0.826752	0.0499527	-1.73393
"AU040320"	-1.10455	0.453203	0.308127	-1.49556	-0.593139	2.78385	-3.62685	1.56575	1.04592	-0.749414	1.70195	-2.88729	-1.08209	-0.328461	-0.552877	1.31862	1.38925	1.07814	0.665092	0.295682	-2.45186	-2.52709	-0.10355
"AU041133"	-0.432822	0.302793	0.0440216	-0.605933	-0.40364	1.50757	0.174249	0.0192664	1.23383	-0.293146	0.210328	-0.894903	-1.28149	1.04506	-0.0981774	0.564129	0.268745	-0.885723	0.614207	0.853335	-0.120541	-1.3466	0.312387
"AV039307"	-0.480179	0.0464291	0.655282	-1.12549	-0.154259	-0.664711	-1.38993	0.29975	0.132084	0.497655	0.37212	-1.16987	0.611071	0.956318	0.88571	-0.730838	-1.54677	-1.76941	1.32974	1.2714	0.985552	0.230205	0.0234369
"AV099323"	-0.26236	0.242337	2.10026	-0.395985	-0.60107	-0.188501	1.41448	-1.61511	0.238006	-1.12803	-3.83701	0.929192	1.93418	1.78163	1.05811	-0.372457	-1.41181	-2.76924	-3.54839	-0.219744	2.57138	0.425297	-0.600756
"AW011738"	-1.09028	0.116068	1.07945	1.91741	-0.717855	-0.212152	0.837852	-1.7619	-1.78935	0.826457	-2.54568	-0.483871	0.0767277	1.55304	-0.473844	-1.40717	-0.832384	-2.29519	-1.85311	0.572609	1.14154	-1.47847	-1.09203
"AW047730"	-0.554629	-0.795317	1.3137	0.40854	0.465965	-0.494595	1.98425	-1.08576	-1.5375	1.42536	-3.58	2.59726	1.27924	4.9336	1.74158	-2.12916	2.34705	-2.87518	-3.24234	2.56786	1.66547	0.048264	0.395071
"AW146154"	0.133326	0.204047	1.2421	1.06709	0.376679	-0.988737	-0.0620249	-2.78688	-2.56875	-0.456428	-2.813	1.0864	2.43312	2.83262	0.257581	-0.73118	-0.689498	-2.47914	-3.32661	-0.68858	3.02506	1.05863	-0.461608
"AW209491"	-0.0569616	-0.486084	0.265755	-1.74419	0.179911	0.397408	-0.729884	-2.06942	-1.48727	-1.06437	-1.65633	0.320579	2.05256	2.60819	-0.076946	-0.419525	0.183276	-1.92882	-2.07987	1.82526	0.683215	-0.742318	-0.278532
"AW549877"	0.382096	-0.169013	0.770724	0.0284716	-0.685096	1.43815	1.26042	-0.549237	1.8217	2.10825	0.171834	-0.88831	1.50533	0.289702	0.05095	1.44256	1.27263	0.00391518	-0.784288	1.15246	1.72381	1.42538	0.764118
"AW551984"	-0.36715	0.0354614	0.0140753	1.02041	2.15988	-1.31386	0.618462	-1.38692	-0.346322	3.08085	0.982871	-0.349525	0.528371	1.69079	-0.152073	-0.390994	-0.364668	-0.619833	-0.657555	-0.694426	1.26673	0.449293	2.34961
"AW554918"	0.212162	-0.851066	0.924385	1.31212	0.988136	-1.28121	1.65733	-2.92914	-2.08223	0.620227	-2.67049	-1.792	0.936944	1.6317	-0.741479	-0.571703	0.759181	-1.13925	-2.41541	-0.498628	2.06469	0.578868	1.63571
"Aaas"	-0.0554343	-1.40674	-0.208056	0.428236	-0.929828	-1.10168	1.94863	-3.50806	-3.2178	0.97066	-5.79627	1.76464	3.15204	5.25267	1.02679	-2.31749	0.4086	-3.48354	-4.36545	0.21213	3.48966	2.1918	0.413662
"Aacs"	1.0306	0.559183	-0.738915	2.29182	0.182286	-0.17865	2.56686	-3.55088	-0.356532	1.70303	-3.56597	1.65617	3.22926	3.1213	-1.50876	0.556835	-0.419945	-2.72978	-3.3464	0.410195	3.87585	2.38821	1.36963
"Aaed1"	2.45901	0.141791	1.21186	2.58398	1.19314	0.89048	1.31004	-1.08273	0.270196	1.47254	-1.52901	1.79449	2.38712	1.72856	1.52968	1.21764	1.2669	-1.67839	-1.28857	1.38128	2.60791	2.60087	-0.313126
"Aagab"	-0.301773	-0.124112	1.98016	0.100932	-1.11279	-0.050923	1.94121	-1.96876	-0.0144428	1.054	-1.67874	1.52417	0.633248	2.53632	1.72269	0.390105	-1.01937	-1.61513	-1.01501	0.237294	1.90964	0.0929242	-1.17062
"Aak1"	-0.423764	0.0410515	0.868208	-1.77121	0.0679727	-1.41971	-0.878376	2.18565	-0.0898064	-0.271651	-0.162702	-2.3825	-1.36745	-0.306111	-0.175666	0.323966	0.357854	0.0339047	1.66185	-0.888688	-0.805138	0.338193	1.10069
"Aamdc"	-0.319442	-0.523096	0.710863	-0.450078	0.0163761	1.47614	-0.535258	-1.10023	-0.326438	-0.948025	-0.365772	0.394009	0.368253	1.25784	-0.697072	-0.981776	-0.908461	-0.932918	-1.32801	0.539799	1.10916	1.08668	0.439043
"Aamp"	-1.00099	1.17056	-0.300616	0.127373	0.6096	-0.201648	-0.970776	-2.10396	-0.876791	0.322084	-2.60786	1.61407	0.788671	2.30303	-0.828786	0.824653	1.68267	-0.210867	-2.42402	-0.611023	2.77958	1.31275	1.27953
"Aar2"	0.115779	0.757708	-0.230308	1.1162	0.355748	0.916068	-0.0703682	-2.13183	0.388392	0.974721	-2.1724	0.86376	1.60081	1.43575	0.801802	-1.04764	1.74098	-0.763569	-2.82608	1.01932	1.58134	0.0417674	0.732817
"Aars"	-0.387794	0.470846	0.988301	1.37896	0.542559	0.0203198	1.20718	-3.82566	-0.93582	2.12109	-4.72828	2.27579	5.39046	5.69453	0.717981	-1.00136	0.32048	-1.63028	-3.43538	0.887646	3.722	0.200134	0.577111
"Aars2"	-0.457938	0.27649	0.796815	1.26864	0.873539	-0.993512	0.265671	-2.00403	0.758154	0.812607	-1.98852	1.64055	0.22085	1.35899	0.871844	-0.483887	0.286173	-2.49289	-2.59514	-0.768019	0.811487	0.113569	0.586511
"Aarsd1"	-0.895168	0.0978503	1.01026	0.665254	-0.712717	-0.273173	-0.754675	0.489714	-1.4512	-0.540945	-0.500778	1.47462	0.930902	0.89502	-0.37276	1.41129	-0.964024	-0.228184	-0.289754	-0.334523	1.97528	-0.442721	0.121576
"Aasdh"	0.345972	0.169223	1.70777	-0.322861	2.20276	0.760526	0.531408	0.436268	0.39517	0.401486	0.00100124	-0.946369	-0.125041	0.101981	-0.678064	-0.753332	-0.706841	1.24205	-0.94014	0.232417	-0.236848	0.135798	0.94373
"Aasdhppt"	0.679844	-3.53693	-0.146089	0.190504	2.12467	-0.276644	-0.208819	-3.21775	-2.55281	-0.273554	-4.0783	1.34103	2.61548	4.07306	-0.295656	-1.31174	-0.65978	-3.42086	-4.4914	0.603086	3.48653	1.46555	0.399053
"Aass"	0.382807	0.0759163	-1.50285	2.18315	-1.42265	1.72827	0.326575	-1.31443	-0.431763	0.694396	-1.67896	1.28577	1.41693	0.0201571	-0.279198	-0.496532	-0.477223	-2.13854	-2.17555	1.01295	2.45676	0.873443	-0.175817
"Aatf"	0.351206	0.145458	0.290669	-0.404198	0.382592	-1.25842	0.903402	-1.4532	0.738204	0.205401	-0.522413	-0.411941	2.05937	2.71789	1.0347	-0.563399	0.461194	-1.43675	-1.65153	-0.200797	2.22195	-0.755846	0.0289749
"Aatk"	0.347416	0.06862	-0.761814	0.192078	-0.838681	0.93139	2.16887	0.368928	0.815017	-0.892504	-0.480052	-0.582308	-0.436135	-1.88749	-0.29299	0.132714	-1.89724	-0.231489	-0.931084	-0.982949	0.0360374	0.803658	-1.47151
"Abat"	-0.695306	0.202143	-0.30646	-2.4778	-1.72351	-0.276386	-1.52989	0.506825	-0.55086	-1.02086	0.414426	0.56297	0.107927	-1.37426	0.219746	-0.0366945	-0.797869	0.872692	0.766051	-0.835573	-0.725101	-0.219485	0.424208
"Abca2"	0.638042	0.247606	-0.558354	1.10908	1.27901	0.976953	1.66559	-1.12474	-0.313386	0.442781	-1.11782	-0.572402	0.862077	0.955959	-0.904061	-0.784265	0.794752	-2.1443	-1.51008	0.930193	0.761929	1.25493	-0.0919272
"Abca3"	-0.930868	0.0907766	0.253695	-1.04911	0.349227	-0.33501	-1.4065	1.44002	0.189368	0.0569229	-0.554041	-1.7257	0.354967	-2.35914	-0.386657	-1.03527	-2.19393	0.854462	1.33355	-1.50368	0.382676	0.366088	-0.484105
"Abca5"	-0.64944	-1.00576	-0.661042	-0.254112	-0.0102424	0.404886	-3.31415	2.48421	0.666356	-0.788839	0.356173	-3.57591	-2.06992	-1.75325	-0.269483	-0.410124	-0.373843	-0.0530509	1.22752	-1.49432	-2.67292	-0.0807948	-0.0496708
"Abca7"	-1.25068	0.165525	-0.670839	-1.29635	-0.942838	0.102744	-0.482209	3.20097	1.51006	-1.91253	4.10966	-4.6351	-2.56754	-1.63354	1.4679	2.26463	-0.0259345	4.18074	4.06836	-1.17588	-2.87622	-1.02901	-2.30842
"Abcb10"	-0.272825	0.356894	1.67794	-1.75675	0.551933	-1.21407	-0.90656	-1.05008	-1.39925	0.214724	-1.86128	0.0981317	0.337276	0.192977	0.500869	-0.192439	-1.34304	-1.88994	-2.87251	-0.133238	1.75608	1.26945	-0.582983
"Abcb4"	-0.36715	0.0354614	0.0140753	-0.752661	2.15988	-0.329399	0.618462	1.08191	1.49498	-1.16041	0.982871	0.742593	0.528371	-0.900438	-0.152073	3.47621	0.609284	1.20316	3.86199	0.202559	0.438218	-0.644626	0.655121
"Abcb6"	-0.386717	-0.767862	2.17654	-1.07915	0.0854809	2.40188	1.7468	0.0295292	0.602678	3.70572	-1.1737	2.04085	2.91447	1.61445	3.9611	0.0357861	2.23763	-1.02278	-1.79126	1.71591	2.39019	1.23601	2.39015
"Abcb7"	0.403708	-1.60686	0.169091	-1.15484	-1.29558	-1.40669	0.105574	-1.51535	-0.668509	0.969503	-1.29415	0.415458	1.1138	1.21589	0.209302	-0.251231	-0.175104	-1.71763	-3.15119	0.883564	1.74549	0.623225	0.409644
"Abcb8"	-0.738855	-1.44636	1.82584	1.29425	0.531028	1.1341	-0.666898	-2.43353	0.602644	0.166482	-1.78886	1.02516	0.131954	-0.369243	-0.921532	-1.41765	0.136594	-1.53406	-0.326432	-1.36292	1.78634	-0.311632	0.724167
"Abcb9"	-0.310448	0.0298726	0.197849	1.4161	-1.37818	-0.1211	0.39785	0.686655	-0.652255	1.21686	0.413917	0.628305	-1.80979	0.281559	-0.128449	0.878012	-0.155118	0.598666	0.554529	-0.470122	-1.71725	-0.545489	0.133648
"Abcc1"	-0.405761	0.158246	-0.180914	-0.497321	0.324925	-0.418738	0.739118	-1.93888	-2.00304	0.0921409	0.68632	0.090582	-0.213574	0.386087	0.411879	0.361547	-0.0540788	-1.07919	0.137439	-1.22171	-0.969441	0.933172	-0.340816
"Abcc10"	-0.59313	0.0576236	-0.552276	-0.742951	-1.24035	-0.170254	-0.847663	-0.941019	-0.208801	-1.50044	-0.780474	-3.86396	-0.614878	-0.269779	-0.246136	-0.254677	-0.219051	0.142164	-0.615816	0.0311985	-1.14598	1.07938	-1.12368
"Abcc4"	0.407578	0.0630125	0.975196	0.402235	2.02797	1.13391	0.728114	-0.560694	2.02816	-0.00352485	-1.6018	0.236535	1.64768	1.44347	-0.269483	-1.12593	-1.09479	-1.40236	-0.779711	-0.166164	1.61754	2.97744	1.20468
"Abcc5"	-0.501944	-1.36703	-0.578657	0.153232	-0.314494	1.76632	0.103595	0.505985	0.398969	-0.820006	2.50221	-0.370895	-0.0859987	1.01073	-1.71254	2.0839	-1.12983	0.310049	1.00528	-0.640361	-0.458776	0.0592041	0.759598
"Abcd1"	0.170197	0.0852564	1.78143	-0.34691	0.51975	-0.832943	1.27304	-0.891924	0.0370971	1.52929	-0.396532	1.39142	1.10729	1.59041	-0.363274	0.303086	0.350698	-0.692597	-1.32866	1.4648	1.74977	-0.411787	-0.30083
"Abcd2"	-1.61683	-0.9092	-0.506222	0.344821	1.42041	-1.27219	-0.580356	0.332183	2.99744	0.940264	1.11843	-1.01694	-1.16747	0.389712	-0.814318	0.138461	6.26627	6.98041	-0.236615	0.866926	-1.29663	-0.421556	0.0750994
"Abcd3"	1.06987	0.434891	0.23045	0.633647	2.1928	-0.472517	3.06876	-3.52435	-2.63945	0.743889	-3.78834	3.17281	4.11547	1.76408	-0.645762	-1.5486	-0.0972422	-2.85886	-4.3713	0.603912	4.91132	3.39379	2.89843
"Abcd4"	-0.820451	-1.66329	-1.46238	-0.901349	-0.881123	0.372717	-1.35698	1.19169	0.594374	0.920174	2.55159	-1.20625	-1.56419	-1.47078	-1.24378	-0.200958	-0.156191	4.07031	1.64564	-1.26663	-2.24396	-0.0245475	-0.305197
"Abce1"	0.0769589	-0.35006	-0.130459	-1.08052	0.553836	0.728084	3.50011	-3.56966	-1.56967	2.03274	-6.66383	2.27701	4.64046	3.9973	1.48374	-2.08758	1.23841	-2.97001	-5.90067	0.593745	6.37113	-0.29214	2.55806
"Abcf1"	-1.2978	-1.26958	2.23425	0.105642	1.24005	-0.0841185	0.384571	-1.99811	-0.740495	0.773579	-2.84907	-0.386052	2.22215	3.75538	0.968882	0.282775	0.16869	-1.44478	-3.20421	1.53777	2.82868	2.43225	0.999595
"Abcf2"	0.320398	-1.19596	1.59115	2.41345	0.744456	0.0101407	1.9779	-3.78289	-1.63506	1.14582	-6.30841	2.48617	3.5236	5.09487	-0.650286	-1.68314	1.5579	-4.16265	-6.27876	1.70517	5.39509	3.24588	0.978776
"Abcf3"	-1.34035	0.669674	0.350051	-0.759409	-0.386991	-1.72321	1.83428	-1.63504	0.866057	1.65611	-1.5924	0.998274	1.14759	0.160042	0.36322	0.590149	1.85933	-1.06944	-1.67697	-0.0389669	2.24085	0.142794	2.62214
"Abcg1"	-1.15501	0.139946	-0.369672	-1.32384	-0.0482747	-0.998696	-3.85197	4.19534	2.51636	-1.13257	3.62261	-5.35036	-2.11802	-1.62966	-0.530409	-1.12463	0.418519	3.14502	1.64203	-1.21362	-3.43326	-1.56746	-0.123571
"Abcg2"	-0.566503	0.456778	-1.31202	1.11403	-0.846302	-1.54431	0.537959	-0.802794	-0.259256	-2.30185	-2.13986	1.82534	1.3608	3.20816	0.26576	-2.63421	0.830508	-2.89133	-1.95764	-0.213747	2.56623	1.97059	-0.579086
"Abcg4"	0.627304	0.0537002	1.73903	-0.265823	-1.67805	0.278903	0.297018	-1.04977	-0.596065	-0.349306	-0.321741	1.05726	1.42228	1.04771	0.898752	1.03336	0.192998	-0.93543	-0.969496	-0.197868	1.7888	0.283555	1.61979
"Abhd1"	0.0131571	0.105161	0.0579174	-1.79388	0.607769	-1.11732	-0.987903	0.960534	1.02008	-0.142549	1.23221	0.0628675	0.464985	0.97323	-0.426795	-0.65513	-0.617219	-0.000422	0.980274	0.912371	-0.161674	0.211472	0.694857
"Abhd10"	-0.905081	-0.231409	2.48115	0.580531	-0.957742	-0.641091	0.364478	-1.08619	1.61789	-0.387403	-2.22329	1.35828	1.51928	2.22003	0.66048	-0.779349	1.72496	-2.02743	-2.41028	0.704641	2.51417	1.05463	1.47219
"Abhd11"	1.16864	-0.510338	0.0710484	1.21427	-0.526656	0.89446	-1.39841	0.845057	0.256632	0.499717	1.03288	0.795968	-0.382632	1.67135	0.0625075	0.0481663	-0.949207	0.264494	2.58409	1.23401	-1.23142	0.682456	0.38759
"Abhd12"	-0.916149	-0.390177	0.310648	1.16757	1.15609	0.916057	0.370113	-0.0330424	0.307774	0.30588	0.121916	0.281728	-0.0696508	0.993922	0.347621	1.52273	-0.0382634	0.939247	-0.132644	0.375406	1.07461	1.82438	1.34698
"Abhd13"	-0.811949	0.610798	0.2601	2.85774	-0.356632	-0.28395	-0.609959	-0.604412	2.03517	-0.521918	-1.29645	0.726776	1.58184	0.728061	-0.264148	-0.107542	-0.494103	-0.31721	-0.943336	-1.08952	2.08902	0.282343	0.911579
"Abhd14a"	-1.39667	-0.360406	1.03572	1.01098	2.13517	0.0739419	1.25053	-3.01898	-0.574727	2.02827	-2.8108	0.725018	0.138638	1.85969	0.992278	-0.733003	0.534775	-2.74634	-2.25156	0.882527	0.967584	1.06571	0.141109
"Abhd14b"	-0.59313	0.0576236	-0.552276	-0.0548548	-1.24035	2.88676	-0.141191	-1.57952	0.505186	-0.677202	-0.780474	0.134357	0.0347397	-0.940076	-0.246136	-1.0051	-0.219051	1.55682	0.78712	1.4236	0.139354	1.07938	2.16396
"Abhd16a"	-0.429819	-1.5357	-0.420408	-0.750944	1.96446	-2.01409	-1.2333	-0.163478	0.90698	-1.1511	1.70456	-0.145686	-0.455197	1.59852	-0.0047036	1.39703	0.697796	1.0082	0.112252	0.227307	-2.08083	-1.72895	0.301366
"Abhd17a"	-0.957282	1.13045	-2.08929	0.344557	-0.381502	-1.3527	1.01033	-1.136	-0.66013	-0.870561	-0.453204	-0.159982	0.659148	0.691029	-0.763527	0.423652	-0.594329	-0.750837	-1.49834	1.26569	1.61221	1.37628	-0.519385
"Abhd17b"	-1.19187	0.0393479	-1.18374	0.633949	-0.116464	-0.402262	1.07943	-0.155654	-1.72041	0.172464	-2.31896	0.255622	2.5378	2.54986	0.698256	-1.2344	1.20844	-1.39219	-2.51016	0.64167	2.54347	0.796919	2.4018
"Abhd17c"	0.755001	0.697267	-0.415064	-1.71093	0.42592	-1.23841	0.614127	-1.84362	-0.795281	0.617346	-2.94659	-0.914938	1.92874	1.45902	-0.391812	1.23858	0.624291	-3.09364	-2.38669	0.507018	1.82911	-0.360346	0.369391
"Abhd2"	-0.484372	0.169223	-0.343128	-1.96024	-0.343197	-0.151012	-0.298311	-0.698046	0.39517	1.38484	-0.40541	-1.52944	-0.125041	-1.88805	-0.678064	1.48024	1.53826	0.402374	1.55919	-0.595909	-0.995601	2.0544	0.162498
"Abhd4"	-0.538113	-1.46454	0.83547	0.29741	1.09925	-1.72555	1.49154	-2.62943	-2.81223	1.72787	-2.66151	0.871615	0.586336	1.12589	0.652062	-1.75228	0.591975	-2.26295	-3.34507	-2.02351	3.84497	1.45019	1.86235
"Abhd5"	1.03656	-1.81166	0.311499	1.44195	1.33062	-1.04309	0.282118	-0.89784	1.12545	0.776828	-0.974475	-0.829217	2.62096	-0.361866	-0.0109257	0.585386	0.288856	-0.502696	-0.274825	-0.368435	3.12403	1.38321	0.179818
"Abhd6"	0.183728	0.401918	-0.286537	0.152037	1.65723	-0.825703	-0.10766	0.50881	1.58877	0.974305	0.278777	0.773211	0.405794	1.13758	-0.435523	-0.763805	0.79538	-1.05187	0.482922	1.20462	0.550327	1.08394	1.65945
"Abhd8"	0.214332	1.12976	0.047729	-0.925471	-0.486815	-0.373115	0.398073	0.272507	0.208047	-1.09456	0.646029	-0.670802	1.44099	-0.186404	-0.703517	1.39633	-0.0247611	1.03733	1.32225	1.19021	0.182179	1.26155	-0.0526014
"Abi1"	-0.0947067	0.161966	0.357172	-0.965296	1.07277	0.121563	-0.771501	-0.630456	-0.456122	0.0445254	-0.0570224	0.613166	2.10304	1.96208	0.973212	1.14354	0.657011	-0.39814	0.247486	0.982872	1.99091	1.33518	0.760184
"Abi2"	-0.199819	0.134199	-0.286759	1.45535	0.998883	-0.512063	0.147983	-2.03849	1.33863	0.54355	-1.31426	-1.00913	-0.517073	1.18134	1.73112	0.956582	0.0435655	0.00879882	-0.737894	0.947174	0.896916	2.28928	1.89072
"Abl1"	-1.59524	0.734068	-0.506771	-1.36791	-0.729066	0.444824	-0.206992	-1.73121	0.0812158	1.96146	-2.16488	-1.5132	1.04672	2.05049	0.794742	-1.49873	0.404133	-1.16575	-0.927639	1.43744	1.44273	0.682627	1.31984
"Abl2"	-0.447122	0.405503	1.26255	0.216011	-0.788733	0.219323	-1.89109	-0.987763	0.596918	-0.484465	-0.720375	0.0612111	-0.585119	-0.131398	-0.47769	-0.330413	-0.547521	-0.110351	-0.250952	-0.639337	-1.01868	0.117396	-0.390721
"Ablim1"	-0.120716	0.345096	-0.165272	0.346306	1.56596	1.3558	2.32436	-2.70318	-0.833797	0.877992	-3.2508	0.375134	1.09919	1.48151	-0.28881	-1.44857	-0.747831	-3.07982	-2.88835	-0.325575	1.68024	2.44586	-0.958096
"Abr"	0.152758	0.390727	-1.01713	-1.53788	-1.7931	-0.873743	-3.46875	1.96551	1.55528	-0.388203	3.20272	-3.12348	-0.918217	-1.2915	-0.450438	0.977019	-1.62093	-1.63876	4.04084	0.322259	-2.26976	-0.662345	-3.08061
"Abracl"	0.0380251	0.675987	-0.73776	-0.19558	-2.5551	-1.60329	-2.29012	0.306774	1.99667	0.846564	0.35923	-0.0126003	1.70206	0.466876	0.376267	1.21478	2.93842	2.51058	1.78393	-0.252854	-0.423991	0.00531552	0.0995804
"Abt1"	-0.786837	0.888403	0.828041	-0.49489	0.289859	1.06023	-0.151199	-2.36639	-0.548593	-0.748438	-2.61616	0.186257	0.592001	2.68318	-1.38812	-0.200697	0.942086	-0.393406	-2.34539	0.0338671	1.95765	-0.33028	0.423501
"Abtb1"	-0.262362	-0.794343	-0.00896976	-0.0586472	-0.25155	-0.563792	-1.33385	2.44153	1.97625	-0.318714	3.19941	-1.00735	-1.24295	0.14075	-1.01506	2.57179	-0.671534	1.73114	3.32032	0.462864	-1.81725	-1.15269	0.0433925
"Abtb2"	-1.09028	0.116068	-0.146778	-0.534014	-0.717855	0.878754	-2.156	1.41296	-0.273643	-0.937969	0.376511	-0.483871	-1.77047	-1.30897	-0.473844	0.197639	-0.294317	0.724243	0.643008	-1.90769	-1.13616	0.0505148	-0.155916
"Acaa1a"	-0.335377	-0.561227	-0.306424	-0.535844	0.0652152	-0.790734	0.96806	0.828507	-1.03251	1.09416	-1.17487	-0.0694069	2.1818	0.619599	1.58993	0.295695	0.203967	-1.69083	-0.948099	0.871735	1.48601	0.470107	2.30629
"Acaa1b"	0.287899	0.0741253	-1.60932	-1.20979	-0.977251	-1.93892	-0.221802	-1.5778	-1.55365	0.457057	-0.649816	0.417323	1.06736	-0.248177	-0.316402	-1.34456	-0.647793	0.225032	-0.455924	0.0978307	-0.291238	-0.258168	0.681789
"Acaa2"	0.453089	0.750598	-0.628446	1.93637	0.592498	-1.5414	2.61245	-3.2774	-1.40523	1.55914	-2.13013	1.71745	1.7664	3.01679	1.38672	-1.19265	-1.09622	-3.00027	-2.96425	-0.209607	1.85228	0.903692	-0.27441
"Acaca"	-0.115634	0.237039	-0.167964	2.09331	-1.34172	0.131639	0.891471	-1.17773	-0.35653	-0.459522	-2.20873	-1.13319	0.479127	2.26249	-0.9225	-1.21193	-0.0105245	-1.09519	-1.54684	-1.26425	2.32077	-0.995298	0.504003
"Acad11"	0.228862	0.0796356	0.50877	-1.92796	-1.71023	0.576269	-0.643526	0.399446	-0.729597	1.01131	0.929941	0.498481	1.91214	1.27055	-0.339805	-0.809123	-0.770798	-1.14806	-1.79792	1.09959	1.03678	-0.337461	1.00807
"Acad12"	-0.291801	0.0336956	-0.867986	0.515233	1.72654	1.03094	-0.516338	-0.161299	0.394008	0.150149	0.467372	-0.434961	-0.84628	-1.56904	-0.121204	-0.134659	3.10632	2.65022	1.59889	1.57243	-0.744733	-0.5158	-1.66369
"Acad8"	0.0643222	-0.244989	-0.063944	2.38774	0.85553	0.332065	0.548549	-2.89015	0.16476	0.368606	-1.30068	1.26163	1.38972	1.45061	-0.530499	-0.271893	1.36719	-0.284163	-2.74592	0.241593	2.76997	-0.352977	2.11135
"Acad9"	1.60422	0.994857	0.937546	-0.397373	-0.496305	-0.276986	2.36722	-2.07102	-1.5275	1.36526	-3.00856	1.18751	1.07846	3.08031	0.221947	0.309502	1.00316	-1.36953	-1.76055	-0.602299	1.55534	1.30916	1.36667
"Acadl"	-0.312461	0.0702862	2.28926	0.951346	2.08411	2.10888	2.51517	-4.78611	-0.879426	2.19394	-5.48216	3.702	4.23163	5.69396	0.79228	-3.19497	-1.35291	-4.32305	-5.60177	1.49855	6.27399	3.31065	1.74232
"Acadm"	0.376482	1.09809	1.00391	0.0198299	0.815219	-0.420165	-0.413859	-1.18443	0.801448	1.1056	-0.956993	0.442523	2.17095	1.46819	1.05337	0.453995	1.86616	-1.18265	-1.92902	2.34513	3.64769	1.49898	0.614141
"Acads"	1.75562	0.409256	0.605109	-0.0336469	-0.212166	-1.26259	0.294259	0.0178357	0.608682	0.502532	-0.706204	-0.300216	0.691198	0.406601	0.367986	-0.609964	1.52347	0.450395	0.58051	0.193771	0.486829	0.973243	-0.625439
"Acadsb"	-0.827087	-0.393649	0.221397	0.780579	-2.02047	-1.56854	-1.06834	0.688497	1.50479	0.503079	1.24552	1.76032	0.217292	0.844061	1.11154	2.23677	-1.29366	0.494778	2.33232	0.852639	-0.735385	1.29563	0.821314
"Acadvl"	0.544412	-0.350887	-0.877965	0.764168	0.0420621	-0.581387	-1.65843	-0.399173	-0.301486	2.10696	1.19716	-0.802226	1.58829	1.2239	-0.96492	-0.432691	0.827862	0.209483	0.265922	0.387101	0.560747	-0.0853707	0.384097
"Acap2"	-0.661135	-1.98918	1.66652	0.335639	1.04811	-1.91182	2.32205	-2.6418	-0.526086	2.05548	-3.76092	0.906786	3.2226	2.49547	-0.936221	-2.31373	-0.0527927	-2.54704	-3.47455	-0.0518135	3.23953	0.746021	0.661211
"Acap3"	-0.70564	-0.684994	0.217907	-0.508349	-2.64791	-1.2264	-1.75588	1.60754	-0.225943	-0.508512	1.38825	-4.11489	-1.07352	-1.6149	2.45272	1.74796	0.220145	-0.085757	0.974092	-0.307473	-3.40741	0.175787	-0.6581
"Acat1"	-0.29903	-0.054151	0.116629	-3.10983	-1.86058	-0.129272	-3.34216	2.58278	2.7532	-1.55419	3.50267	-2.72708	-1.56838	-0.747174	-0.56808	1.80511	-1.42505	0.680685	4.75602	-1.90992	-2.31626	0.115959	-1.15727
"Acat2"	-2.10088	0.217432	0.287076	0.733173	1.58042	-0.651404	0.74462	-2.05312	0.700325	1.90595	-2.69383	2.56206	2.81186	3.92797	1.899	0.0686489	1.11551	-3.20719	-4.07888	1.51227	4.78101	2.09413	-0.939293
"Acbd3"	-0.978036	0.263812	-0.1999	-0.630656	0.396506	0.648654	0.335954	2.28475	0.898744	0.503357	-0.45547	1.2716	0.740457	1.15707	-1.31905	1.21995	0.170186	0.950233	0.888952	0.952682	0.0275656	1.32791	0.777425
"Acbd4"	-0.64944	0.0630125	-0.661042	-0.910459	0.669162	0.404886	1.40182	0.657267	0.666356	-1.57415	0.356173	-0.716575	0.408483	1.44347	-0.269483	-1.12593	-1.09479	0.621606	0.55844	1.82607	0.391696	-0.0807948	-0.0496708
"Acbd5"	-1.96496	0.267997	1.46956	-1.27211	0.60078	-0.887711	-1.85937	1.93711	1.47169	0.0457541	1.749	-0.985435	-0.911372	-0.912088	-0.187727	-0.269502	0.327045	0.443175	1.76341	-1.412	-3.15871	-1.53368	-0.264097
"Acbd6"	0.326475	0.0815243	1.62094	1.59137	-0.563222	1.01902	-0.907697	-1.12905	0.261399	-0.706629	-1.59559	0.854704	1.76408	3.52008	0.938701	1.20744	0.925194	-1.23408	-2.24009	0.976547	2.61598	0.228595	0.613671
"Accs"	-1.19888	-0.907487	0.0573768	2.09631	0.227202	1.35649	-1.46143	0.134711	-0.674207	1.43799	-1.10579	1.13482	-1.86308	-0.0462186	0.477106	-0.766101	0.263916	-0.773239	0.518485	-0.0129813	-1.1698	1.86736	0.0779416
"Acd"	-0.771213	0.329587	1.3665	0.82935	1.843	0.275379	-2.20234	1.10266	2.13692	-0.0833741	1.29447	-0.447365	-0.353257	1.13693	-0.0324222	2.20262	1.06772	0.235867	1.60254	-0.0272667	-1.37658	-1.21098	1.08484
"Acer2"	-1.19453	0.333883	-0.633717	-1.02427	-1.73637	2.09692	-2.10532	1.63591	1.91336	0.498478	1.84286	-1.86056	-1.20079	-0.655669	1.69921	2.14859	-0.442554	0.896007	2.30666	1.91167	-2.00951	-1.03318	1.22772
"Acer3"	0.584402	0.233335	-1.0668	-0.0365567	0.0898096	1.67149	-0.197523	0.419572	-0.731621	1.20625	-0.485676	0.3327	0.789083	2.58038	-0.929473	0.684568	-0.791387	-1.10726	-0.134594	2.26104	1.0016	2.2817	0.475813
"Acin1"	-1.30882	0.739994	0.166575	-0.146983	-0.378148	1.7126	-0.0577881	-1.1601	0.5366	-0.861119	-1.94578	0.0331218	3.17937	1.64681	-0.652878	-1.84348	1.56577	0.00767052	-0.346829	-0.78423	2.30874	1.54372	0.73926
"Ackr3"	-0.741991	0.202699	0.0519691	-1.48477	-0.694175	1.6484	-0.325663	-0.702286	-0.0853314	-1.11375	0.266001	0.0587167	1.67227	-0.78997	-0.852763	0.244222	0.716763	-0.39694	0.623961	0.14984	0.0775879	0.278061	0.246481
"Acly"	-0.684123	-0.908382	-1.49125	1.4189	2.71368	-0.732315	0.796084	-2.39279	-0.261031	-0.0613735	-1.20127	0.0781566	2.62774	0.813453	-0.629309	-0.364415	-0.201193	-0.184776	-2.14169	-0.587141	1.74043	1.76576	1.26598
"Acn9"	-0.787166	0.924232	1.30408	1.57695	1.45995	-0.463154	0.239445	-1.04368	-0.00452089	2.02507	-1.90351	0.317063	3.36853	0.766242	-0.176213	-0.862134	0.0500934	-1.62442	-1.23183	-0.196258	1.82403	-0.63969	0.0187744
"Aco1"	-0.370357	-1.14032	0.130644	1.06445	2.31686	-0.632099	-0.00157611	-2.19449	-0.0567444	1.1418	-1.09129	1.85229	2.55426	2.13038	0.445391	0.651523	1.35507	-1.57465	-2.9277	0.442366	2.97614	2.43074	0.998526
"Aco2"	-1.10699	0.133341	0.707869	0.110718	-0.28316	-0.0491824	-0.169874	-0.499067	2.55158	-0.8508	0.0361737	0.0400564	-0.0713098	0.603586	-0.819715	0.82715	1.48961	-0.421888	1.19984	0.787853	-0.0657203	-0.0809044	-0.242109
"Acot1"	-0.216463	0.502454	-0.0231175	0.815308	-0.240588	0.339733	3.27243	-4.43215	-2.2712	0.140574	-3.55983	2.39541	1.62153	3.01676	0.140114	-1.04656	-0.986446	-2.74802	-3.38019	-1.4527	3.62465	2.03963	2.42657
"Acot10"	-0.59313	0.0576236	2.02054	-0.0548548	1.60864	-0.170254	-0.847663	1.61297	1.21917	-0.677202	1.95654	-0.865222	0.684357	0.400517	-0.246136	-1.75553	1.29264	0.84949	0.78712	2.1198	-0.503315	0.0197703	1.50644
"Acot13"	0.16412	0.4705	1.19747	-0.605519	-0.0965907	0.224878	1.6663	-3.20778	-2.43461	0.512976	-5.36337	2.0188	2.38872	3.62165	0.939208	-2.27822	0.35945	-3.22833	-4.25051	0.943827	4.5649	0.721662	1.01441
"Acot2"	-1.12627	0.11856	0.926509	0.736995	0.125585	-0.349512	-1.0301	-1.94052	-1.14038	-1.61177	-1.70208	0.95938	-0.575691	0.401835	-0.503513	-0.991968	-0.945384	-0.427709	-1.96368	-0.0944834	2.16637	-0.784122	1.0146
"Acot7"	1.64209	-0.381275	1.08691	1.50707	-0.319671	-0.116981	-0.639346	0.601526	0.524527	1.34957	-1.05058	0.808798	1.19963	0.150061	0.31706	1.02369	0.743033	-0.027329	-0.44055	1.0194	1.39319	1.7504	2.17777
"Acot8"	-0.62598	0.348392	-0.356601	0.908878	-1.24152	1.26865	-2.47315	0.833549	-0.356659	0.0168944	0.46364	-0.475128	-0.828798	-0.24867	-0.230512	-0.296823	0.0762189	0.113123	-1.5154	-0.0845664	0.183746	-0.161669	1.01888
"Acot9"	-1.32339	0.165385	0.653243	-0.760968	1.31895	1.18508	-3.24733	4.18982	1.63983	-1.09552	4.44047	-3.32513	-1.68822	-0.718653	-0.685766	1.4536	-1.61757	2.06205	5.28008	1.02992	-2.54446	-1.15727	0.127125
"Acox1"	-0.986099	0.526559	0.0391695	-0.700944	-0.454942	-0.303645	-3.05163	1.34404	0.997894	-0.99765	0.795548	-0.113364	-0.443197	0.463241	0.685762	1.22169	-0.749957	1.80241	1.38273	-0.441986	-0.616328	-0.32525	-1.9568
"Acox3"	-0.0599888	0.107472	-0.0736903	-0.422792	0.934192	-0.677832	0.682907	-0.229118	0.596906	0.926294	0.517995	0.116396	0.240576	0.264851	0.593529	-0.240164	-1.2922	-0.676844	0.785438	0.199251	0.477224	1.66731	0.940322
"Acp1"	0.0757942	-0.833337	0.184407	0.162469	-0.92443	-0.670069	0.771408	-0.851133	0.233232	0.797651	-1.79172	1.64416	0.480799	0.463948	-0.811945	-1.24157	-0.375254	0.121445	-2.25953	-1.5692	-0.699051	-1.37394	-1.68541
"Acp2"	-0.431654	0.761608	-1.22145	-1.45333	0.895377	-1.4045	-0.930289	2.53986	1.58975	0.23116	1.78168	-3.29672	-0.866388	-1.47032	-1.21161	0.0434374	2.80998	2.09208	3.73817	-1.15178	-2.84138	1.47605	1.13271
"Acp6"	-0.295471	0.623853	1.222	0.564582	0.480761	0.0885056	2.53313	-2.29736	-1.36523	1.21001	-3.61122	1.68797	2.36268	3.68991	0.476453	0.495366	0.0877253	-2.72597	-4.23744	0.399185	3.92855	1.77865	1.72452
"Acpl2"	0.219208	-1.26402	-0.854536	-1.5756	0.138723	-1.92262	-2.39786	3.19681	3.54691	0.907504	4.57847	-3.53869	-2.46066	-3.59406	0.213294	2.9785	3.24845	6.58626	5.53147	-0.244226	-5.15131	-0.822058	-1.39214
"Acrbp"	0.551785	0.143475	-0.034112	0.601653	-0.357206	0.732273	0.0347689	-1.67552	-0.538317	-1.32058	-0.348274	-2.59892	-0.748172	0.663937	-0.591563	-0.863059	-0.815845	-0.433278	-0.515109	-1.03293	-0.974568	-0.291	-0.498606
"Acsbg1"	0.345651	0.390521	3.52898	1.68095	-0.254381	1.35874	3.00223	-3.36375	-1.78066	0.27923	-3.78419	2.61384	3.51182	2.68018	0.530074	-0.154684	-1.64425	-3.03627	-3.71188	-1.50503	4.57085	0.884649	1.09565
"Acsf2"	0.46843	-1.01542	0.305331	-2.11914	0.184146	1.35825	-2.26061	-2.21802	-0.208801	-0.677202	-2.14898	-0.865222	0.684357	0.400517	0.826824	-0.254677	-0.974895	-1.27249	-2.01875	0.0311985	-1.14598	0.0197703	0.848907
"Acsf3"	0.646786	0.231534	-0.0969256	-1.32495	-0.151767	0.221123	-0.62963	-0.390916	-0.459329	-0.387517	-0.0103982	1.3029	-0.384657	-1.04408	1.1762	-1.52432	-0.31108	-1.00698	-0.739594	-2.61202	-0.414068	1.27377	0.296822
"Acsl1"	-0.573904	0.0612773	2.08629	0.685711	0.235395	0.642784	0.616172	-1.54139	-0.176815	0.189225	-2.12178	1.15826	1.37606	1.11635	0.834279	-0.220183	2.8431	-1.25121	-1.99703	0.777199	2.75044	1.1094	2.23007
"Acsl3"	-0.652035	1.25014	2.24693	1.26601	-0.441864	0.786961	1.11413	-3.2113	-1.91156	2.5736	-5.09893	2.7452	4.80847	3.98215	1.43327	-0.618275	0.204441	-3.88526	-4.31967	0.256797	6.42586	1.81833	2.74872
"Acsl4"	-1.8217	-1.55448	1.01901	-1.18412	-0.491719	-0.162796	-0.290606	-1.99955	-1.56852	-0.357692	-1.33556	0.0524942	2.20245	-0.641125	0.838018	-1.5161	-1.17633	-1.68359	-1.57642	-1.68809	1.55888	2.24104	-0.26044
"Acsl5"	-0.962914	0.251461	-0.0568261	0.865465	0.719565	1.23986	1.17954	-2.02465	-0.343437	0.835247	-1.8941	0.99059	1.18028	3.62285	0.00519053	-1.16534	1.46238	-1.79603	-2.23547	2.74728	3.3151	0.907839	-1.00417
"Acsl6"	-2.31202	-2.59519	-0.796872	-0.147386	-0.696395	-1.76378	-2.84273	-0.114824	-0.406802	1.16264	0.670615	-1.03295	-0.704551	-1.77006	0.853806	1.47957	-0.0523105	-0.121927	1.72237	-0.394615	-0.805091	-1.58611	-0.428375
"Acss1"	2.83506	1.05391	1.28123	-0.298733	2.3018	-0.386637	3.93579	-4.21055	-2.00594	-0.0989958	-4.77271	2.88345	3.16512	3.13614	-0.913949	-3.04743	-1.99232	-3.04002	-4.52073	-0.514363	4.88248	4.03653	2.70473
"Acss2"	0.353306	0.357804	0.71573	-0.228928	0.380175	-0.173737	1.05696	0.136552	1.73426	0.310082	-0.634001	-0.720594	-1.12811	-0.233433	-1.23517	3.00694	0.914976	0.814967	0.386363	-0.0161753	-1.19736	0.460081	-0.175385
"Acta2"	0.593751	0.0464291	-0.302334	0.411491	-0.154259	-0.664711	-1.38993	-0.413482	0.929819	1.41693	-0.392132	-0.099478	-0.114551	1.70499	-0.19905	0.107249	-0.702557	0.600739	-0.237237	1.2714	1.70353	1.3028	0.757829
"Actb"	0.282215	19.814	0.90498	-0.695932	0.541582	0.319267	0.24404	1.81872	2.52304	0.0351696	1.0966	0.294584	-0.184248	-0.783834	0.125366	0.580287	0.903028	0.577041	1.11905	0.777968	1.42664	-0.484482	-0.375451
"Actc1"	-0.310448	0.0298726	0.197849	-0.525178	-1.37818	-1.1989	-3.59326	1.58775	1.36412	-1.02036	1.3793	-0.480877	-0.893102	-0.664156	-0.128449	-1.23899	-0.155118	0.598666	2.53392	-1.4522	-2.62449	-0.545489	-0.793991
"Actg1"	-0.925706	0.249798	-1.23896	1.00566	0.500003	0.231866	0.781074	1.23514	1.3094	1.34903	1.22965	-0.475973	-0.569004	-1.79045	-1.00003	2.61753	1.94926	2.10823	1.9822	-1.20136	0.423973	0.459426	0.746004
"Actg2"	0.287899	0.0741253	0.65111	-0.00105912	0.274014	-0.596217	-1.4619	1.22542	0.953221	0.457057	-0.0488891	-3.09061	-0.643976	-0.836838	-0.316402	-0.0262984	0.0160107	-0.396129	1.39218	-1.12513	-1.98386	-1.19707	-0.473154
"Actl6a"	0.13398	1.8336	3.05971	0.453459	0.538216	-0.534902	1.87884	-3.68888	-1.75936	2.60252	-6.11004	3.72982	2.3384	4.20764	0.25344	-2.65029	1.78992	-2.89277	-4.9076	1.20909	6.23765	1.70219	2.20386
"Actl6b"	-1.42427	0.441991	-1.18247	-2.14246	-1.86035	-1.29067	-6.11734	5.69295	4.73115	-2.52574	8.0436	-10.6708	-4.32636	-4.29577	-1.25957	3.57582	-2.41443	2.9731	9.52676	-1.39985	-5.53696	-2.70487	-1.26266
"Actn1"	-0.314467	-0.59748	2.07411	1.58067	1.84542	-0.778995	2.84971	-3.85995	-2.1777	1.84177	-5.88724	2.74129	4.42539	2.76461	-0.804101	-2.38584	0.949678	-5.32375	-5.51749	1.82758	5.45809	1.52837	0.933764
"Actn4"	-1.00019	-0.229669	1.40223	0.200006	1.3579	1.17882	2.34283	-4.30403	-2.50027	0.0755141	-3.50725	2.58214	1.5291	4.81966	-0.896892	-2.31157	0.0763567	-2.6483	-3.81925	1.28842	2.91522	1.47477	0.440424
"Actr10"	-1.54147	1.71464	-0.367031	-0.319651	-0.932764	-0.0302616	-3.58369	2.38461	2.83961	1.0863	2.21728	-0.794681	-0.490655	-0.638841	0.0307408	2.46979	1.23737	2.54305	2.3703	1.366	-1.40562	1.10959	1.22705
"Actr1a"	-0.375045	0.0534955	-1.12446	0.529772	0.441171	-1.5789	-1.36462	2.13076	2.05607	0.193039	2.30633	-1.75912	-0.801033	-0.522285	0.879499	1.82918	0.949008	2.37648	3.49905	0.206331	-1.56543	-1.50863	0.79185
"Actr1b"	0.0893659	0.120659	0.922185	-0.668363	0.817494	-1.05567	1.35571	-2.71263	0.508806	-0.241856	-2.51329	-0.787694	0.931733	0.996872	-0.572094	-1.11556	1.64258	0.225609	-2.48176	1.30151	0.797161	-0.628694	-0.666821
"Actr2"	-0.03368	0.698977	-1.83248	0.899177	0.0958008	-0.192161	-1.70188	-0.877523	3.15477	1.40564	2.17584	-2.56679	-1.42022	-2.18027	1.11539	1.37994	0.331658	0.233206	1.26153	0.0945897	-1.65145	1.05767	0.638322
"Actr3"	-0.741714	1.09641	0.709788	-0.373343	-0.863063	0.841982	0.193983	-2.10919	0.657202	-0.00453461	-1.88865	-1.01173	2.06143	2.33656	0.232024	-0.344739	1.58077	-1.14916	-1.87729	-0.736987	0.759402	0.125354	2.24499
"Actr3b"	1.35285	0.227862	-1.00699	0.427003	1.2954	-0.196112	0.0582553	-1.39314	-0.839078	1.29893	-0.733257	0.783039	-1.0708	0.315911	0.131671	-0.37806	1.23308	-0.291823	-1.47598	-0.476604	0.875503	-0.410499	-0.746683
"Actr5"	0.153913	-0.534221	-0.870461	0.96502	1.48447	1.15395	0.140474	-0.917428	2.37739	0.188211	-0.162389	0.35089	0.556374	2.16113	1.5824	0.848092	1.20639	-0.959515	-1.35853	1.97339	1.28595	0.666659	-0.55137
"Actr6"	-0.29361	0.230126	1.31262	1.11944	0.527714	0.0379732	0.764032	0.18808	0.638661	1.39516	-1.98836	1.23686	2.44398	2.47061	-1.1447	-0.663606	-0.0699079	-1.22524	-1.42193	1.67913	2.41696	1.84424	1.99815
"Actr8"	-0.744618	1.10538	1.60059	1.66189	0.362154	-0.495202	-0.473767	1.37589	2.79627	2.09094	0.834748	-0.430267	-0.542179	2.02876	0.47371	2.27111	0.261286	0.849925	1.14652	2.41797	0.160348	0.892752	0.997482
"Acvr1"	-0.59313	0.0576236	0.305331	2.00943	-0.528102	-0.170254	0.565282	-1.57952	-2.35076	-0.677202	-0.0962206	0.134357	-1.2645	1.07081	-0.246136	-1.0051	-0.219051	-1.27249	-2.01875	-0.665003	0.782023	0.0197703	-1.12368
"Acvr1b"	-0.438606	-0.640268	-0.743232	-1.08964	-0.476986	-0.651071	-2.57729	1.57414	0.777883	-1.11071	1.47158	-0.0169476	-0.0131401	0.447771	0.369199	2.06329	-1.09503	0.221117	1.99694	-0.599292	-2.16917	0.555847	-0.858699
"Acvr2a"	0.598727	0.924033	-0.072513	-0.857546	0.912631	-0.309884	-2.81604	0.923063	2.6612	0.280713	2.35862	-2.65163	-0.41642	-1.38918	2.42107	0.990098	2.10204	1.9141	1.52079	-0.545555	-0.968776	0.834198	1.66281
"Acvr2b"	-1.37276	-1.73785	-0.768983	-0.460185	-0.918604	-0.429375	-2.59267	-0.965452	0.295454	0.854217	0.220894	-2.65766	-0.494557	-1.68461	-1.40679	-0.0174483	1.21245	0.966622	-0.185813	-0.43485	-0.647054	-0.185079	0.77412
"Acy1"	-0.875517	0.628056	3.16082	-0.00826704	0.602428	-0.930103	1.34328	-0.662927	-0.481577	2.78097	-1.91692	-0.710241	3.17092	1.78116	1.06802	-0.750436	-0.411045	-3.86317	-2.45728	0.727126	2.92579	-0.165074	1.08966
"Acyp1"	1.71012	-0.654437	1.30859	-0.0632082	-0.737227	-0.334784	-0.049778	-2.1538	0.202184	0.699589	-1.53442	-0.250048	1.05486	1.83692	0.761129	0.621875	0.33067	-1.48962	-1.54817	1.01915	0.365406	1.16727	1.09235
"Acyp2"	0.0329255	0.21137	0.568554	0.046728	-0.633979	0.891847	-0.252744	-1.33212	0.332431	1.59303	-0.417651	-0.410487	2.41816	1.7698	-0.835443	-0.11074	0.346334	-0.742321	-0.460376	0.208328	0.478208	2.6288	0.318731
"Ada"	-1.39703	0.180174	1.34213	2.01402	1.71641	-0.036894	1.1907	-1.9034	-0.126521	2.88603	-2.71402	0.364551	1.24619	1.946	1.32062	-1.89307	0.720704	-1.17348	-2.84708	0.619615	2.00131	2.95124	2.29243
"Adal"	-1.72938	0.464184	1.6346	2.22172	1.44162	1.00525	0.987501	0.604486	-0.275519	1.43935	-1.1986	1.18667	1.37315	1.01929	-0.624992	0.98805	0.244589	-0.0416051	-1.21883	0.96064	1.2065	0.526092	1.40959
"Adam10"	-0.446389	-2.29644	-0.531679	1.40388	0.574379	1.22328	-0.939665	-1.24716	0.60002	-0.371366	-0.968465	-0.860315	1.39522	2.11534	1.25984	-0.628105	-0.115785	-1.75594	-1.86966	0.272067	1.6534	0.630568	-2.42449
"Adam11"	0.678486	-0.913812	0.724914	-1.37914	-1.06021	0.989464	-0.690468	1.5973	0.599219	-0.626818	1.74128	-0.885532	1.71639	0.549658	-0.544468	0.333112	1.38903	0.281412	1.59561	2.90171	-0.0977359	-0.163059	0.241788
"Adam15"	2.4499	0.185786	1.72325	1.10101	0.392802	1.99996	1.2835	0.0955228	0.378811	0.464676	1.01427	-1.23315	0.72487	1.41827	1.2965	0.545537	-0.226806	1.09464	-0.185032	1.27213	0.696455	0.463428	1.02628
"Adam17"	-0.438128	0.409256	1.28092	0.504028	-1.04907	1.43594	1.91523	-2.20961	-1.03587	1.79774	-2.03906	1.21221	2.20486	4.06082	-0.4728	-1.19692	-0.243645	-1.47609	-2.42431	0.193771	3.70855	2.66036	0.656131
"Adam19"	0.0131571	0.105161	-0.588165	-0.760791	1.67822	-1.69204	-0.987903	1.91606	1.55216	0.477194	3.28458	-0.676905	-0.0214876	-0.534323	-0.426795	2.16292	-0.617219	1.59005	3.08402	0.912371	-2.08081	0.211472	1.68105
"Adam22"	0.391278	-0.86207	1.79341	0.165053	-0.265823	-0.0826116	0.618397	-1.01212	0.444071	0.968863	-1.57146	0.287042	0.709567	2.96636	-0.658769	0.649495	1.13469	-0.395986	-1.31241	1.14004	-0.160605	0.186824	1.03793
"Adam23"	-0.286614	0.268144	0.768939	0.495471	-0.340225	1.95427	0.667193	-0.554867	-0.20214	0.0198509	-1.92896	2.01798	2.66018	1.93194	1.03899	0.983515	0.312748	0.201049	-1.59573	2.02339	1.63451	1.4195	3.71314
"Adam8"	-0.480179	0.0464291	0.655282	1.94847	-0.949678	0.188751	-0.600529	0.29975	-0.66565	-1.3409	0.37212	0.970911	-0.114551	-0.541027	-0.19905	-0.730838	-0.702557	-0.189309	0.546251	-0.283696	0.267576	-0.842391	-0.710955
"Adam9"	0.656282	0.391641	0.2688	0.256045	1.47803	-0.654381	-0.670952	-1.66634	1.88191	1.15718	-0.406214	0.363242	0.998517	-0.0800731	0.367849	-0.29607	-0.801013	-0.61072	-0.750287	-0.875833	0.0748675	1.81962	-1.12053
"Adamts1"	3.8693	0.116068	-0.146778	-0.534014	-0.717855	0.333301	-1.65702	-2.21545	-0.273643	0.238315	-0.597554	0.921742	0.0767277	2.50705	0.575236	0.732576	-1.37045	-1.79195	-1.35389	0.572609	2.05262	-0.713979	-0.623975
"Adamts10"	0.383286	-0.582452	0.458115	-0.168057	0.523902	0.271957	-1.22128	0.571413	0.610576	0.013733	0.704936	-0.695472	-0.114239	1.67978	0.197391	0.279339	1.48483	1.13977	0.980496	-0.443156	-0.408761	0.197915	-1.33687
"Adamts18"	-0.480179	-1.03824	-0.302334	-0.357001	-0.154259	0.188751	0.978275	-0.413482	0.132084	0.497655	-1.15638	-1.16987	0.611071	2.45366	-0.19905	-1.56892	0.141655	0.600739	-1.02073	0.49385	0.267576	0.230205	0.757829
"Adamts19"	-0.423764	0.0410515	-0.155001	-0.12878	-0.781989	2.22816	1.65291	-1.62551	-0.0898064	0.710611	-1.79612	0.856792	2.50983	0.493953	0.917472	-1.46718	-1.44646	0.0339047	-1.68723	-0.0577997	0.729557	-0.743601	0.315893
"Adamts20"	-0.308204	-0.775442	-0.518408	0.779963	0.644217	0.0629774	0.616906	-2.11974	0.78613	1.17467	-0.645964	1.05116	2.93216	2.53348	-0.0109257	0.22415	1.01474	-0.163391	-1.62157	-0.368435	-0.245905	1.90088	0.811392
"Adamts3"	-0.510069	-0.863078	1.12038	1.19905	1.24899	1.12463	1.07449	-1.94628	-1.54649	0.331575	-2.10491	0.875218	3.54062	1.9506	1.38781	0.0559471	0.101338	-0.944624	-1.02631	-0.682007	2.93442	2.61604	1.2037
"Adamts6"	1.74164	0.0410515	-1.17821	-0.949993	-0.781989	-1.41971	-0.0346124	0.661188	-0.942442	-0.271651	0.654009	-1.30274	0.183461	-0.306111	-0.175666	-1.46718	-0.544302	-0.810385	-0.0126899	-1.71958	0.729557	-0.743601	0.315893
"Adamts7"	-0.0599888	0.107472	0.551813	-0.924207	-0.104112	-1.79214	-0.344433	0.700642	-0.441732	-0.874671	0.517995	-0.609604	-0.232493	-0.223418	-0.456823	-0.240164	-0.190961	-1.19204	0.274463	-0.308066	0.00955599	-1.45083	-0.496759
"Adamts9"	-0.310448	0.0298726	-0.918756	-0.525178	-1.37818	0.956699	-0.599928	-2.01662	-1.66044	0.0982508	-1.51685	-0.480877	-0.893102	0.281559	0.991061	0.878012	0.91126	-0.399346	-1.42486	1.49403	-0.810001	-0.545489	-0.793991
"Adamtsl1"	-0.36715	0.0354614	-1.08453	-0.752661	-0.59276	-0.329399	-0.292644	-1.38692	-2.18762	-0.100093	0.101163	-1.44164	0.528371	-0.900438	-0.152073	-1.3578	-0.364668	-1.53133	0.246355	-0.694426	0.438218	0.449293	-1.03937
"Adar"	0.996358	-0.502711	1.0162	0.353689	0.385578	-0.216583	0.252065	-1.58805	0.715517	1.94572	-1.93102	-0.455903	2.57089	2.19008	2.95552	1.57552	-0.156326	-0.0487637	-0.935587	1.82517	1.73098	1.22603	0.423333
"Adarb1"	-0.516768	0.194422	0.0858673	0.336818	1.61146	0.634211	0.0523613	0.178304	-0.145382	-0.179119	-0.96158	0.978419	-1.08472	0.69434	-0.699864	-1.30036	0.0371916	0.217416	-0.678954	0.888203	1.27568	-1.18322	-0.00970536
"Adarb2"	0.677942	0.0447802	0.931755	-0.073061	0.98674	1.38411	1.69901	-1.5813	0.793959	0.770282	-0.942071	0.903743	1.00792	1.35011	-0.168163	-0.534713	0.389564	-0.783917	-0.819098	-0.843699	1.54698	1.44973	2.75395
"Adat1"	0.904406	0.29731	-0.693455	-2.74862	-0.648592	-0.180153	-0.552599	-1.31712	0.184332	0.54359	-0.321374	-0.954189	0.91887	1.78005	-0.0763484	1.34814	-0.697717	0.503444	-1.23223	0.310868	0.928516	0.193986	1.03628
"Adat2"	0.791739	0.284312	-0.44186	-1.65226	-0.185118	1.04884	1.00652	-0.651411	-0.767345	-0.759341	-1.43339	1.68483	1.29626	0.949565	-0.129658	-1.92016	0.901357	-0.619061	-1.37552	0.112099	3.27102	0.0738934	-1.31222
"Adat3"	0.728399	0.124163	0.810676	0.577446	0.474278	1.09959	0.0833707	-0.359432	0.948872	1.67625	-1.34499	1.01467	0.584732	0.238808	0.520052	1.45684	0.496181	-0.551854	-0.6293	1.65744	2.30149	0.614226	1.27307
"Adc"	-0.630401	-1.00197	-0.628478	-0.209496	-0.647294	0.449567	-1.23037	1.30629	0.692854	0.0360715	-0.262283	-2.54419	1.68849	-0.43758	-0.262179	0.342273	1.09657	-2.05971	-0.0817355	0.54383	1.04691	0.979191	0.633167
"Adck1"	-0.0222992	0.213104	1.37212	0.634921	0.375851	1.57374	-0.176917	-1.15015	-0.707501	1.02912	-0.905737	1.18411	0.860909	1.24871	-0.866303	-0.617821	-0.161933	-0.104758	0.532688	-0.29531	0.926152	1.37748	-0.538044
"Adck2"	0.718292	0.394522	-1.00177	0.931185	-0.362332	-0.553559	-2.07074	0.728136	2.12295	-0.699537	0.249462	-1.17764	0.375515	-0.482237	-0.44528	0.398468	1.96852	0.323031	0.735097	-1.0364	0.263146	0.202689	-1.50195
"Adck4"	-1.55904	0.229536	-0.647415	0.287916	-2.1124	-1.47101	-0.227407	0.0749057	0.329919	0.761009	0.537448	-0.187973	-1.20722	-1.18643	0.100411	1.04601	0.731722	-0.402303	-0.862802	-1.30629	0.328684	0.0725156	-0.555862
"Adck5"	-0.573054	0.300772	0.911902	-0.0560681	-1.07413	-0.56757	0.618846	-1.57701	0.136641	3.09696	-1.37656	0.914213	0.920017	1.80834	-1.14171	0.232267	0.98134	-0.86524	-1.6062	1.68956	0.989216	0.408485	0.73204
"Adcy1"	-0.460966	0.0502401	-1.23241	-1.08077	-0.100566	1.10227	0.248774	-1.79845	-1.41998	1.48223	-1.1218	1.01769	-0.800116	0.254203	-0.19161	0.148557	1.01961	0.633189	-0.992258	-0.235845	-0.397512	-0.811934	0.824312
"Adcy3"	-0.630401	0.0668254	1.85256	0.450709	0.0370852	0.449567	0.775578	-1.74271	0.0149546	0.829131	-2.2288	-0.665647	0.446208	4.05593	-0.262179	0.342273	-0.351992	-1.38251	-1.42552	0.54383	0.435168	-1.08397	0.00321858
"Adcy5"	-0.59313	0.0576236	-1.40988	-0.0548548	-0.528102	2.1225	-1.55414	0.335976	1.21917	-0.677202	2.64079	0.134357	-1.91411	-1.61037	-0.246136	1.9966	-1.73074	0.84949	2.89152	-1.36121	-2.43132	-1.03984	-1.78121
"Adcy6"	-0.0889898	0.227862	1.66218	0.0722098	0.559619	0.199123	1.13415	-0.738356	-0.839078	2.15195	-2.14174	0.783039	0.596918	-0.0289094	-0.905957	0.00916687	2.01116	-0.291823	-1.11509	-1.5535	1.20379	1.25453	0.607191
"Adcyap1"	-1.39539	0.235356	-0.61932	-0.793516	-1.15078	0.749679	-2.3781	6.22086	3.38456	-1.78864	7.32443	0.216747	-3.26108	-3.04707	0.274131	3.43031	0.128224	6.79273	6.6658	-1.42261	-3.9684	-0.696085	-1.13668
"Adcyap1r1"	0.593751	0.0464291	-0.302334	-1.12549	-0.154259	0.188751	-1.38993	1.72621	1.72755	-0.42162	2.66488	-1.16987	-1.56579	0.207646	-0.19905	0.107249	-0.702557	0.600739	1.32974	-1.06124	-1.16838	-0.842391	-0.710955
"Add1"	-2.17287	-0.0576377	0.858304	0.682569	-1.20833	-0.294282	-0.598325	-0.137029	-0.685845	0.747615	-0.0525854	0.638327	-0.266596	-0.141737	-0.760661	1.6019	-0.0922488	0.439032	0.295618	0.0182528	-0.120243	2.28253	-0.939914
"Add2"	-0.700761	0.600036	0.77939	0.0708159	1.11834	-1.53885	-3.30318	3.32907	2.99786	-0.292434	5.72332	-3.14679	-1.83162	-2.21169	-0.900717	3.37024	-0.00450881	3.66352	4.84652	-1.02449	-3.78947	-2.03542	-0.852872
"Add3"	1.33389	1.11078	3.87603	2.46233	1.85423	0.380614	3.94517	-4.82112	-0.419964	0.635759	-6.29522	3.25364	4.20758	5.91974	0.0676505	-1.86115	-1.81575	-4.41544	-6.02831	1.77748	7.28145	3.21641	2.53351
"Adh5"	-0.728327	2.84065	1.25732	0.405768	-0.400922	-0.696656	0.299715	-3.60019	-0.129952	1.34068	-4.5588	1.38913	3.99558	2.87936	0.0569714	0.420187	0.164782	-4.66018	-3.88943	0.386743	4.38921	3.00794	-0.0825048
"Adi1"	-0.22505	0.732039	0.98671	-0.299815	1.67267	0.42139	-0.735254	0.277454	-0.0543743	0.400266	0.532344	-0.130917	1.72551	2.12565	0.868597	0.284361	0.365446	0.0980515	1.40171	0.211358	1.26808	-0.49859	1.42098
"Adipor1"	-0.412336	-2.38774	2.3974	1.5367	0.685302	-0.683207	2.94826	-2.37325	-1.08946	0.615691	-3.15213	1.40598	2.68238	2.56609	0.325966	-0.517576	1.62282	0.483374	-2.92078	1.29906	3.26192	1.40251	2.34424
"Adipor2"	0.505545	1.22986	2.66796	0.00171396	-0.672298	-1.49161	1.72596	-2.63711	-1.17425	1.54461	-1.89897	2.2225	2.9906	3.09432	1.97549	-1.46291	-0.136922	-2.05135	-2.29957	-1.17604	2.63804	3.56566	0.869769
"Adk"	1.54534	-2.71252	2.88106	2.39727	1.11719	-0.556537	4.26558	-4.97368	-3.31435	2.29078	-6.72311	4.04314	2.8345	6.40793	-0.29613	-2.7112	0.902511	-5.58113	-8.29115	3.21621	6.44323	1.5385	2.04148
"Adnp"	0.0587943	-0.625258	-1.49628	-1.22009	-0.0489756	-1.35138	-1.28988	0.121548	0.654677	0.727051	-0.284299	0.0865066	1.30786	0.800797	-0.498643	1.33506	0.84035	-0.469702	-0.881548	0.616071	0.550834	-0.771961	-0.250374
"Adnp2"	0.574142	0.324873	1.12029	2.10067	1.83599	2.2555	0.302516	-1.31895	1.62987	0.358833	0.484038	1.48977	2.56246	1.21602	-0.237891	0.682873	2.39072	1.06312	1.23259	0.819826	1.90543	1.2249	1.58708
"Ado"	-0.410723	-1.67857	-0.0106364	-0.469835	-0.402954	0.0173279	0.351643	-2.31473	-2.07685	-1.05874	-1.93947	0.711327	0.343088	0.276666	-0.455797	-0.819011	-1.03435	-1.37044	-1.77904	-0.797083	1.23052	1.45181	-1.02769
"Adora2b"	1.05236	0.105161	-1.23425	0.788844	0.072543	1.18159	1.63906	-1.90603	-0.576141	0.477194	-0.820163	1.54241	0.464985	0.470713	-0.426795	0.472091	-0.617219	-1.59089	-2.17534	0.389741	3.19682	1.82274	0.201759
"Adpgk"	0.863008	0.389023	2.0014	1.26734	0.21348	0.935062	0.234342	-1.42922	1.11956	-0.149849	-0.546897	2.22998	0.738312	2.80735	0.493896	-0.249751	1.64297	-0.540676	-1.80017	1.21599	2.05008	1.68781	-0.380158
"Adprh"	-0.266024	0.684733	0.284085	0.228146	-1.61221	-1.33006	-1.72206	0.739094	3.17282	-0.203447	-1.6321	0.187047	0.0368184	1.04751	0.187275	0.0247693	1.38005	1.07963	0.20349	1.52265	0.726149	1.34848	-0.382086
"Adprhl2"	-0.831001	0.0838017	-0.300728	0.0172237	-1.48586	-0.453757	-0.42572	-1.92991	-0.254956	1.87782	-1.87107	1.13625	1.8969	3.12946	2.40278	1.25329	0.135573	0.155592	-0.779922	1.10729	0.707896	1.0543	1.45027
"Adprm"	-1.15824	-0.252665	-0.230068	-0.341948	0.133519	0.677788	-1.37761	1.03547	2.54339	-1.27583	1.27259	-0.192489	-0.17062	0.409446	-0.501309	1.86637	-1.21642	1.09876	1.53721	-0.0399116	0.200245	-0.610812	0.323819
"Adrb1"	0.799821	0.0298726	-0.918756	-1.49581	-0.373624	-0.1211	-2.59548	1.58775	1.36412	-1.02036	1.3793	0.628305	-1.80979	-1.60987	0.991061	1.93651	-0.155118	1.59668	2.53392	-1.4522	-1.71725	-0.545489	-0.793991
"Adrbk1"	-1.17746	-2.77864	0.175075	2.39283	-0.41778	1.15159	-1.929	-2.16227	-0.33302	0.919994	-1.98708	-0.669117	0.600245	1.78831	-0.181559	-0.764241	-0.379528	-1.82503	-1.00102	0.459335	0.918264	1.38698	0.452667
"Adrbk2"	0.918333	0.119881	0.498742	1.46627	0.844781	0.365695	1.37129	0.535081	0.757262	0.269183	0.892274	-1.14623	1.0293	0.629584	0.582461	1.29802	-0.277337	1.24893	0.166188	1.602	-0.191505	1.61171	1.76029
"Adrm1"	-0.690062	-0.336002	1.00024	0.153371	-1.01328	-0.101387	0.924717	-2.48236	1.08597	0.33449	-1.09046	0.674004	1.97146	3.25874	-1.35454	-2.12597	0.44863	-2.07806	-2.24236	0.452671	2.6263	1.50819	0.220531
"Adsl"	1.22422	0.469694	1.53742	1.60457	0.467369	-0.63551	0.863688	-5.73192	-2.07329	0.428156	-5.54981	1.70289	2.3973	3.99182	-0.236932	-1.19979	2.10344	-2.26662	-6.44553	1.91911	4.40165	2.38442	0.300274
"Adss"	-0.408976	-0.0464102	-0.258986	-0.298743	-1.1324	-0.66241	0.118504	-2.67491	-0.367827	0.73755	-4.87099	0.342379	3.20244	2.25556	0.597396	-1.15888	0.187439	-1.69286	-3.00362	0.0708113	2.58196	0.259314	1.12505
"Adssl1"	-0.64944	0.0630125	-0.661042	0.402235	-0.0102424	1.86294	-0.619308	-1.77865	-0.69545	-0.788839	-0.949145	1.18965	1.02808	-1.11391	-0.269483	-0.410124	0.347104	-2.07702	-1.44879	0.497914	0.391696	1.95803	-0.676845
"Aebp2"	-0.785063	0.0794188	2.31551	0.50644	-0.0572314	0.0541341	3.00187	-3.25463	-2.48789	1.32362	-4.07095	1.10176	3.05898	4.67298	-1.0064	-1.19956	1.02252	-3.76782	-3.95062	1.41946	5.96824	3.42806	-1.13955
"Aen"	1.34732	0.146524	4.15586	2.58632	0.842883	1.06956	1.45284	-1.83878	1.35764	1.1726	-1.77412	1.83967	2.33467	4.67769	1.46704	-0.970522	0.970818	-1.44326	-1.52059	1.45139	2.79899	2.31358	2.62166
"Aes"	-0.924497	-0.0964687	1.06478	-0.916073	0.353099	-0.668283	-1.55399	-0.847205	1.39254	0.291427	-1.4047	-0.976099	0.466867	0.536154	0.556909	-0.958402	1.94428	-0.0858383	0.671478	1.87172	-0.747596	-0.356724	0.0733793
"Afap1"	-2.35827	0.768518	-1.6142	-1.92949	-0.23352	-0.70445	-5.89368	6.40184	5.52342	-1.58224	8.21145	-6.82649	-4.9059	-6.15895	-0.435812	2.83054	1.74215	6.07492	9.04318	-2.0787	-7.12028	-1.45873	-0.917971
"Afap1l1"	0.0844914	0.191449	1.15029	0.970008	-0.892524	0.19927	0.217597	-1.11032	-1.47006	-0.528916	-0.618223	-0.608674	1.28665	1.64129	0.233053	0.442149	-1.14694	-1.35543	0.86145	1.90618	1.53842	1.57621	1.23967
"Aff1"	-1.09028	0.116068	0.466336	-0.0437296	0.298118	-0.757604	0.837852	-0.401246	0.231592	0.238315	-1.08459	-0.483871	0.538527	0.599039	-0.473844	-1.40717	-0.832384	-1.28871	-1.85311	-1.41163	-0.680616	0.815009	1.24826
"Aff2"	-1.24898	0.514902	-0.362524	-1.46852	-1.56924	-0.80638	0.397074	0.0641143	1.33825	-2.2892	0.0883023	-1.32582	-0.0792305	0.54068	-0.650676	0.272185	-2.38625	-1.26834	1.3654	0.264703	-0.587216	-0.7269	-0.237555
"Aff3"	-1.47416	0.207594	-0.839242	-1.45268	-0.277866	0.0461675	-2.52543	3.75004	1.82974	-0.203115	3.58463	-2.53745	-1.41647	-2.55166	-0.842766	1.47713	-1.68742	1.51046	3.64579	0.183428	-2.27868	-1.42321	-0.0634519
"Aff4"	-2.5026	-0.0839279	0.721031	-0.92407	0.670134	0.507471	-2.25926	3.80632	5.10988	-1.83091	3.38201	-1.53994	-0.776273	-0.414112	0.881066	2.59432	0.397335	3.02682	4.79278	-1.75422	-2.80321	1.65351	-1.10381
"Afg3l1"	-0.392216	0.154175	3.2501	-0.452475	0.0455656	0.436096	0.407221	-1.46465	0.155851	2.41136	-1.37259	0.0694262	2.50174	4.35361	1.32817	0.765813	-0.763289	-2.56455	-1.98662	1.65991	2.47598	2.38606	1.18529
"Afg3l2"	0.723953	-1.20067	2.16189	1.45778	0.615522	0.844925	1.31548	-1.46925	0.10171	2.93403	-1.55893	1.02711	2.79981	2.43273	-1.88508	0.428539	-1.03187	-1.5522	-0.920881	0.382312	2.3685	1.00944	0.571273
"Aftph"	-0.141502	0.834702	-0.682148	0.976575	-1.74059	-0.563528	-2.49797	-0.80988	1.04624	-0.995815	-0.0472926	-0.126408	0.322303	0.437674	0.612626	0.583728	0.881469	-0.176591	0.437133	-1.30107	1.02495	1.26815	-1.03434
"Aga"	0.120058	-0.619621	-0.0550986	-0.553506	-0.193608	2.35462	0.315111	-0.957033	0.34615	0.84319	-0.959249	0.471321	2.47265	1.72817	-1.31049	-0.303039	0.944462	1.01139	-0.774085	0.211009	0.752101	0.986519	0.677622
"Agap1"	0.00482783	-1.54152	0.684178	-1.10868	-2.1183	-2.3688	-1.94089	-0.303884	-0.518792	-1.23837	0.636288	-2.49916	0.310251	1.23478	-0.0377868	0.249026	-0.955497	-0.798082	0.491794	-1.09649	-1.37157	-0.291538	-1.65814
"Agap2"	-0.231514	0.136317	1.33225	-1.35006	-1.03008	-1.02148	-3.43543	2.89686	2.97272	0.501474	3.59264	-0.849819	-1.70796	-1.65194	0.508926	1.86154	-1.61102	1.71173	5.35533	-2.16679	-1.76547	0.574469	0.718166
"Agap3"	-0.146798	0.462419	0.435376	-1.73452	-1.88773	-0.0432421	-2.37348	-1.37702	0.440623	-1.5427	0.146381	-1.68589	-1.60926	-1.58913	-0.60603	-0.314572	0.04064	0.820986	0.666352	-1.5121	-1.44295	-1.01618	-2.1056
"Agbl3"	1.17245	0.094202	-0.398395	-1.0168	-0.179328	2.13328	-0.801474	0.964922	-0.35188	-1.22591	1.64803	-0.11097	0.384342	0.328895	-0.379738	0.780195	0.2219	1.43826	1.91774	1.29488	-0.0915498	-0.462393	-0.966437
"Agbl5"	-0.741884	0.333827	-0.582526	-0.00854599	0.29061	-0.323488	-1.86191	1.00037	1.21099	1.16759	-0.121325	-0.50632	-0.318502	-0.551263	-0.306176	-1.17402	1.76887	2.54847	0.0319224	-0.677367	0.00633605	-1.69293	-0.75169
"Ager"	0.728399	0.124163	0.228346	1.04411	-0.00893897	1.09959	0.561089	0.505649	-0.500216	-0.000304297	-0.417256	-0.335216	1.9053	0.238808	-0.526875	0.438828	-0.528636	1.36581	0.321711	-0.703352	0.996319	0.614226	0.827276
"Agfg1"	0.300947	0.0360124	-1.65053	0.442867	-1.8172	0.397363	-0.52073	-0.986145	-0.469534	-0.0557374	-0.901557	0.977175	1.85742	2.0174	1.84139	0.728969	-0.174931	-0.479959	-2.15163	-1.74031	1.38892	2.223	0.502555
"Agfg2"	1.76301	0.516993	1.13326	0.917123	0.1499	-1.15054	1.42804	-1.40641	1.14056	1.53408	-2.44219	0.751503	1.66515	2.11791	-1.44439	-0.880593	0.79763	-1.0871	-2.22708	1.67357	1.75648	-0.38006	1.53991
"Aggf1"	-0.151699	0.239913	-0.190479	-0.814106	0.149773	-0.375602	-0.781813	-0.555057	-1.43112	1.73591	-1.48466	0.400979	1.38103	1.06948	1.28087	-0.52046	0.546671	-1.67217	-1.09603	0.569317	1.72185	1.36113	0.254806
"Agk"	-1.65968	0.273655	0.693163	0.389344	0.25167	0.753807	0.422772	-0.986557	0.895966	0.343208	-1.03357	1.12567	1.89406	3.71654	-1.04693	-0.544555	0.946872	-0.903956	-2.0085	0.575038	2.35096	0.324108	2.30565
"Agl"	-1.83413	0.517413	0.978237	-0.0197086	-0.289298	-2.92748	-2.87651	-0.733713	0.493631	-0.395837	1.74413	-0.234103	0.973631	-1.88566	-1.47148	0.0364268	-0.690189	-0.242149	-0.640674	-2.2306	-1.47037	0.288508	-1.02268
"Ago1"	-1.4021	-1.07269	-2.80864	-0.74231	-0.999258	-0.96092	-1.84433	2.74236	3.43772	-0.508084	1.58165	-1.99469	-1.75521	-1.51716	1.03865	2.38379	1.45938	2.42043	2.6683	0.09334	-2.13178	-0.495314	0.918986
"Ago2"	-0.706671	-1.145	1.00238	0.575991	-1.09273	-0.047858	0.733126	-3.86324	-1.49596	-0.656756	-3.97473	0.59522	3.15043	2.23176	0.288714	-0.814627	-0.253337	-1.77435	-3.27364	2.29372	1.492	2.93788	2.59553
"Ago3"	1.92321	0.304638	-0.599946	0.579008	0.216971	1.83762	0.0253937	-1.27578	-0.789634	-0.55354	-1.66357	1.36637	0.36375	1.53219	-1.13783	-0.417688	-0.347548	-1.79403	-1.59283	-0.453261	0.72788	-0.532517	1.63521
"Ago4"	-0.951475	0.103359	0.870238	-0.585078	-0.842556	-1.5854	-0.581809	-0.236312	0.376169	0.641864	0.406724	-0.742413	0.705844	0.174202	-0.396207	2.39766	-0.484219	-0.920825	0.105457	-1.02322	-0.831711	1.15912	-0.57884
"Agpat1"	-0.295747	0.998402	-0.921286	-0.754407	-0.293116	-0.473206	-2.32388	-0.717356	1.42584	-2.19961	-0.634556	-2.5571	0.744497	1.13132	0.225616	0.116994	1.4114	2.01279	0.110155	0.339712	0.0600788	2.48586	-0.196606
"Agpat3"	-0.149421	0.478831	1.38266	0.0170126	0.990715	0.787478	0.556716	-2.12935	0.539255	1.50469	-1.65046	1.23822	1.42926	2.79842	0.186911	-1.99962	1.66629	-0.522269	-0.920772	-0.254154	0.573333	0.17389	0.525871
"Agpat4"	-0.709564	-0.417762	-0.381679	-0.871089	-1.02744	-0.0512013	-2.28764	-0.891223	0.324493	-0.587958	-0.152363	0.380094	0.227569	0.590508	1.22243	-0.124436	1.18852	1.5274	-0.710507	-1.28862	-0.346776	0.0862694	0.824125
"Agpat5"	0.377733	0.388705	0.776617	1.27139	-0.0653915	1.24891	0.822966	-3.03727	-0.3066	1.13502	-2.62408	1.00908	2.73581	3.26063	1.61117	3.13721	0.877683	-2.54921	-1.95503	2.3623	4.15091	2.84258	2.02087
"Agpat6"	1.34484	-0.110511	1.57734	-0.247033	0.327585	0.857665	-0.599834	-1.56038	0.74194	-0.704443	-0.391322	1.25545	2.12402	2.05453	0.924153	-0.154606	-0.120671	-1.53256	-2.0907	-0.0723847	3.09059	0.19997	-0.244248
"Agps"	0.613675	0.757147	1.46713	1.70731	1.16503	-1.03641	-0.553662	-2.32708	0.301689	0.350644	-2.44377	1.69103	0.824449	3.02711	0.193018	-1.37718	-0.624662	-2.5418	-2.28165	0.344366	2.03755	2.10678	0.730184
"Agrn"	-1.56565	-1.71791	0.672692	0.620565	0.335534	0.721749	-0.0801684	-0.554772	0.0769	0.197872	-1.03235	-3.00535	0.529543	0.280929	-0.890931	0.791719	-1.88996	-1.46592	0.441587	-1.45194	0.196319	-0.495845	0.803462
"Agtpbp1"	-0.898399	0.400028	0.82119	-1.66902	0.910778	-1.05543	-2.64123	1.14596	0.975787	-0.931095	2.28773	-3.4772	-1.27954	0.184843	-1.27603	2.61583	-2.13142	-0.127548	1.69527	-0.0779941	-1.30547	-0.581352	-1.09249
"Agtrap"	0.777654	-0.737565	2.27635	2.05318	0.745438	-0.731962	2.3936	-3.32523	-1.60035	2.21835	-3.34174	1.30703	2.67199	2.09044	-0.13733	-1.61211	0.155793	-3.23612	-3.96505	-0.254771	2.24955	2.49781	-0.16938
"Ahctf1"	-0.385949	-1.27275	1.43129	0.0619924	0.781935	-0.870925	1.79741	-0.736411	-1.01695	-0.42844	-0.763591	1.83798	1.68062	1.36798	0.741446	2.11722	1.08215	0.275803	-1.15078	0.787199	0.968563	1.54358	1.04793
"Ahcy"	-0.0711903	0.669791	1.30735	2.51839	-1.22025	-0.166642	2.10895	-4.20443	-1.01061	1.76817	-3.45053	2.22064	3.16181	3.94738	0.315162	-0.968151	1.47714	-1.86629	-3.78083	-0.206749	2.94207	1.40498	2.1925
"Ahcyl1"	0.035848	-0.728442	1.02292	1.3368	-0.548339	0.58996	-0.266613	-0.769849	-1.29533	0.44116	-2.63758	-0.488823	-0.202082	2.76202	0.812248	-0.840352	0.723266	-1.43869	-3.71241	0.905218	1.42021	-0.0669665	-0.0866633
"Ahcyl2"	-0.888709	0.387263	0.155257	1.96396	0.0958235	-0.408012	-1.11998	-1.56248	-1.08872	0.758948	-1.20448	-0.0965059	-0.955359	0.514568	-1.27154	-0.646959	0.026617	-1.7672	-1.04623	-0.309654	0.0703685	-0.130483	-1.30687
"Ahdc1"	-0.705814	0.06862	0.0219746	0.192078	1.11386	0.93139	-0.411995	1.53555	2.11928	-0.892504	1.39551	0.330383	-1.02963	-0.662632	-0.29299	1.50414	-0.516041	2.35351	1.63255	0.289346	-1.72513	-1.14965	0.330829
"Ahi1"	0.91136	0.0959382	1.17616	0.227147	-0.103354	0.588714	-0.193407	0.154096	-0.88099	1.02863	-0.998557	0.0478616	1.15956	1.43315	-1.24982	0.639271	1.10227	-1.29511	-1.41129	1.17375	1.18138	2.23393	0.813178
"Ahsa1"	1.62718	0.661484	1.59034	0.823242	0.537478	1.53136	2.01094	-2.86321	-0.395372	-0.845189	-4.46021	2.52817	2.59781	3.4478	0.0270093	1.3786	0.0279075	-1.54297	-2.64586	0.629994	2.9176	2.37251	0.63925
"Ahsa2"	-1.62764	-1.1979	-1.4463	-0.561765	-1.80708	-2.32745	-2.25033	-0.109434	2.61785	-0.0194881	2.14194	-1.23511	-0.542886	0.201507	-1.04266	-1.01646	3.12375	1.36848	1.03087	-0.460306	-1.0508	-1.36062	0.0535939
"Aida"	-2.89282	0.974189	-0.731315	1.02522	-0.215683	1.64299	0.332564	-0.167849	1.01189	0.928967	-1.08393	-0.190041	1.10523	-0.704596	1.48339	0.160146	0.853487	-0.350242	-0.932701	3.08632	1.40825	-0.290675	1.56087
"Aif1l"	2.28556	1.20526	0.689064	0.969631	0.903164	-1.67312	1.93385	-5.0829	-2.21382	1.90299	-6.54116	2.82589	3.58103	4.35883	0.689926	-1.7958	-1.00533	-4.44327	-6.15325	1.39291	5.61207	0.753481	0.749695
"Aifm1"	0.185193	0.658391	0.422385	1.68164	-0.989901	0.747423	2.38175	-2.04628	-1.02839	0.788051	-4.57428	-0.354399	2.16686	2.78359	-0.46772	-1.58183	0.5779	-2.8298	-3.67909	1.40944	2.86728	1.80531	-0.0782601
"Aifm2"	-1.06157	0.110588	-1.30495	-0.392773	-1.11444	0.466318	1.22767	-0.203333	-0.938954	-0.248815	-1.45501	0.863401	-0.681581	0.291712	1.65036	-1.31493	-0.175455	-0.144951	-0.729183	0.737767	-0.894903	0.128827	0.978385
"Aifm3"	-0.480179	0.0464291	-1.25995	-0.357001	-0.154259	-1.51817	-2.17933	1.01298	0.132084	0.497655	-1.15638	-1.16987	-0.840173	-0.541027	-0.19905	-0.730838	-0.702557	0.600739	1.32974	-1.06124	-1.16838	0.230205	-1.44535
"Aig1"	0.231299	-1.58621	-2.30389	-1.2892	-0.358323	-1.42588	-2.58438	-0.412737	0.176297	-0.557317	2.26633	-2.22615	1.05938	0.740435	0.102972	1.30846	-1.3142	-0.771772	0.841888	-0.0483935	-1.7452	0.390511	-1.26421
"Aim2"	-1.09028	0.116068	-0.759893	0.936839	0.806105	0.333301	-0.659072	-1.7619	-0.778878	0.238315	-0.597554	-0.483871	1.00033	-0.831968	-0.473844	0.197639	1.31988	-0.785472	0.143784	0.0765501	-2.50277	-0.713979	0.312144
"Aimp1"	1.32236	1.08445	1.41077	1.86127	1.25487	0.202698	0.156672	-1.59808	0.329865	2.40752	-1.47103	1.83079	1.52097	2.58499	2.22681	0.399689	1.26562	-0.254255	-2.47993	3.01513	4.78053	0.288309	0.364061
"Aimp2"	1.67023	-0.649506	-0.0360041	-0.00119025	-0.00412563	-0.215043	0.857648	-3.128	-0.444285	1.98099	-4.1717	2.08349	3.00597	3.81947	1.48357	0.964956	-0.426354	-3.62458	-2.73331	1.24645	2.66696	2.24722	1.88704
"Aip"	-1.81496	-2.3868	1.08731	0.192114	1.73922	1.32238	-1.34057	1.72047	0.423684	2.07855	-0.660227	0.550541	-0.256023	-0.414876	-1.02565	0.704933	-0.875659	-0.107679	0.81295	-0.822913	0.16826	0.764717	0.395021
"Airn"	-0.59313	0.0576236	-0.552276	0.633241	-0.528102	0.593999	1.97823	-2.21802	-0.208801	0.96927	-0.780474	1.13394	0.684357	2.41141	-0.246136	0.495749	-0.219051	-0.565163	-0.615816	-0.665003	-0.503315	0.0197703	-1.12368
"Ajap1"	-1.02605	0.105161	-1.88033	-0.760791	0.072543	-1.11732	-3.61486	3.8271	2.08423	-0.762291	1.7453	-2.15645	-1.96738	-2.04188	0.624938	2.72653	1.08338	3.18052	4.66182	-0.13289	-3.04038	-0.594164	-1.27754
"Ajuba"	1.03316	-0.408414	1.70364	3.13243	1.07736	-0.490482	1.88765	-4.03648	-0.64224	-0.482527	-4.78633	1.38443	2.24553	2.92578	0.448171	-1.04353	1.23326	-4.38342	-4.52551	0.977974	3.5622	2.41443	0.755431
"Ak1"	0.22825	-0.864621	-2.00127	-1.37563	-0.176771	-0.807458	-2.91817	2.2648	1.40021	-0.759339	3.26581	-2.52256	-2.67309	-0.957573	-0.732878	-0.088803	-0.896833	0.145515	2.86623	-0.839575	-3.2558	-1.24125	-0.534665
"Ak2"	-0.370568	0.613304	1.12056	0.914031	0.476073	-0.041697	2.07128	-6.11911	-3.34282	2.15378	-8.14738	3.9948	4.26705	6.53348	1.36406	-1.96501	2.50092	-4.91321	-8.21391	1.11671	6.44779	1.75675	1.23301
"Ak3"	2.51159	-1.15027	3.95644	1.66135	0.308772	1.04387	1.95323	-1.42962	-0.00729066	2.94402	-1.67062	2.32057	3.34938	4.04474	0.498383	-1.2945	0.677835	-1.6094	-1.79224	1.03132	2.97557	2.25094	0.867998
"Ak4"	1.14787	0.443716	0.172711	0.601797	1.02688	-0.774095	1.39822	-3.1512	-2.07924	1.67257	-4.80671	2.11222	2.93144	2.51964	-0.498541	-2.47298	0.18478	-3.25378	-4.17176	-0.769881	2.07965	0.0597865	-0.797024
"Akap1"	2.48761	0.310124	1.24343	-0.125953	0.128841	-0.617922	-1.42288	-2.2291	-1.0093	1.20713	-2.3451	-0.75135	-0.322148	0.534185	1.684	-0.822281	1.24165	-1.24345	-1.9758	1.91423	1.12038	-2.47109	-0.511672
"Akap10"	0.105479	0.196654	0.241316	-0.124425	-1.64045	-1.02974	0.261398	-0.728812	0.114215	-0.0430437	-0.213528	-0.570452	0.250106	-1.63672	-0.795692	0.0594658	1.77818	1.77065	-0.2682	-1.50048	-0.181218	-0.164574	0.202922
"Akap11"	-0.448465	-1.62429	-0.0848005	1.90976	3.00942	-0.0959788	0.608927	-0.610171	-0.499133	1.07919	0.366346	-0.0540384	1.81121	2.19685	-0.675545	-0.2258	-0.366904	-0.673851	0.672621	-1.85044	-1.00263	1.05634	2.17006
"Akap12"	-1.64677	-0.146495	0.634754	-0.429214	-0.334574	0.895313	-2.22558	0.338164	0.224102	1.25983	1.09954	-2.18348	-1.91074	0.235841	1.37828	0.906044	-2.58962	-1.53357	1.97932	-0.333837	0.641091	-0.40536	-0.596849
"Akap13"	0.324649	-1.50535	-0.191576	0.586951	1.39509	-0.573726	0.144977	0.419691	0.827711	2.95506	0.424975	-0.567145	1.5312	-0.593166	0.590457	-1.36341	0.501096	1.19794	-1.5619	0.16738	0.495509	0.236015	1.21632
"Akap17b"	-0.354312	-0.756628	-1.01407	-0.0395164	-1.86612	0.665638	-0.143362	-0.212179	-1.34461	-0.122742	-1.76855	-0.663068	2.36439	0.414942	0.972065	0.797338	0.143355	-1.32044	-1.09169	-1.50062	0.355151	-0.748266	1.85728
"Akap5"	-1.58607	-0.788945	0.98561	-0.565831	-2.21576	-1.18705	-1.69867	0.463009	1.59361	-1.01108	-0.330018	-0.513257	0.535989	-0.680616	-0.969458	-0.984101	-0.18218	-0.914766	1.42549	-0.398859	0.317971	0.533772	0.576993
"Akap6"	-0.61374	-0.660322	0.0362527	-3.83294	0.00503895	-1.37567	-4.29106	5.9381	3.36473	-2.12113	7.48087	-2.76078	-3.62509	-3.99616	-0.22401	1.31824	-0.273443	3.71034	7.77996	-1.28433	-4.74735	-1.08582	-0.110099
"Akap7"	-0.884943	0.267561	-0.304338	-0.243802	-2.21687	0.709439	-0.458873	0.388085	-0.00853706	-0.189972	0.980654	-0.37205	0.471824	0.934513	0.0680654	2.34495	-2.08815	-0.610831	1.71411	0.612952	-1.34871	-1.6121	-0.101239
"Akap8"	0.566866	-2.39924	0.229886	1.28308	0.0945796	-1.10468	0.848762	-1.33446	-1.4712	-0.227261	-3.50007	0.545016	1.91444	4.65283	0.830841	-1.1546	0.811445	-2.73384	-2.51191	0.0342164	2.36169	2.145	0.482497
"Akap8l"	-0.736537	-1.45537	-1.80153	-2.58073	-1.82127	-1.06348	-3.29535	2.06645	3.0361	-0.391505	2.26283	-1.4292	-1.6694	-3.05331	0.581188	1.27984	0.524488	3.41929	3.26441	-2.23946	-2.98807	-0.246442	-0.65168
"Akap9"	-1.5585	0.924962	-2.43943	-0.99964	0.25146	-0.0831256	-2.49913	5.14323	4.54624	-0.227312	5.53865	-4.23284	-2.28773	-2.05303	1.51176	1.91375	1.10954	5.16451	5.40589	-1.25283	-4.90008	-1.20028	-1.70815
"Akip1"	-0.494927	0.436685	-1.51914	0.304304	1.26616	0.673468	1.62695	-0.992362	-1.56635	1.00337	-0.899288	0.985404	1.1704	1.4642	0.322051	0.103282	-1.27863	-2.18765	-1.77373	0.537569	0.349631	0.454674	1.43244
"Akirin1"	-0.129765	-0.800147	-1.01785	0.845883	-0.0841186	-0.912624	-1.09329	-1.81859	0.937583	-0.0190926	-0.981569	1.30555	2.65044	1.37721	-0.695225	-0.616819	-0.152781	-0.462419	-1.55956	-1.70738	1.55754	1.01139	0.990399
"Akirin2"	-1.06131	1.44747	0.942625	-0.792575	0.873809	0.44177	-1.59835	1.95205	2.72325	0.353763	2.94948	-0.653176	-1.94696	-0.440166	-0.796045	2.55678	2.55564	3.56799	3.62652	-0.403588	-2.26628	-0.908955	1.27898
"Akna"	-1.22468	0.143475	-0.58323	0.601653	-1.72236	1.22086	-0.412629	1.98221	2.17895	0.259762	2.26977	-0.0770257	0.906938	-1.04552	-0.591563	2.49136	2.07643	3.62451	2.61572	0.744658	-2.19942	-0.975655	-0.917964
"Akr1a1"	-2.36617	0.164653	0.477361	-2.33297	-0.451491	-2.32321	-3.924	1.13376	2.62126	-2.34959	1.42828	-2.37434	-0.0863477	-0.696836	-0.846267	1.28603	0.170866	1.7809	1.12783	-0.947415	-1.5393	-0.384411	-0.823514
"Akr1b10"	-0.378754	-0.894988	0.416505	1.74989	-0.0265257	-1.30536	0.156841	-1.02472	-1.29641	1.19394	-1.33219	-0.62408	3.16468	0.927733	1.47209	-0.486592	-1.38146	-1.87566	-0.631629	1.03742	0.0137593	-1.02299	-0.641822
"Akr1b3"	-1.70314	-0.391946	-0.546291	0.881948	0.826824	-0.256955	4.19447	-3.05771	-1.89452	2.18803	-4.80626	2.0611	3.64365	4.38592	-0.252617	-2.51775	1.68209	-4.18167	-5.44769	1.8481	3.47033	1.35645	1.9934
"Akr1b8"	-0.334798	-0.594471	-0.913705	-0.335874	0.025674	0.146156	-1.21182	2.2613	3.10828	1.03919	1.11335	-2.43367	-1.87583	0.373112	1.30651	-1.02529	4.08067	7.3048	1.04677	2.08312	-2.44772	-1.01729	0.165771
"Akr1e1"	0.540203	1.08359	-0.277847	1.31509	2.13296	-1.88557	1.17239	-1.48277	0.497577	0.773771	-1.79285	1.23589	0.374187	0.551749	1.16947	0.604563	-0.680896	-0.834083	-1.22401	-0.0917516	1.17324	1.16921	2.10281
"Akr7a5"	0.51066	1.22631	3.11905	-0.16122	1.45867	0.995937	1.53316	-2.88431	-0.0458434	0.998968	-3.09795	2.94876	3.21495	5.11819	0.131025	-1.18898	0.477297	-1.23813	-2.29263	1.91045	3.07918	2.0003	1.98739
"Akt1"	0.669028	-0.100629	0.362754	-0.431985	-0.403859	1.20801	-0.737014	0.338063	1.30039	1.32467	0.829675	-1.94186	-0.16671	0.825817	1.54787	0.770587	0.862923	0.459124	-0.707907	1.05647	-0.0242629	-0.185429	1.12514
"Akt1s1"	-0.0220068	0.328618	0.390306	0.63064	-2.16792	-0.719028	0.62685	-2.4024	-0.492741	-1.77964	-1.86923	1.08313	1.45872	1.23464	1.63393	-0.930653	-0.869366	-1.67754	-1.48521	0.538079	1.92488	3.11353	0.473337
"Akt2"	-0.768092	0.616545	-0.495364	-0.359371	0.913449	-0.437281	-0.173361	0.344288	0.199166	0.10369	0.351175	-0.199971	0.873541	-0.0205902	1.86936	0.716231	-0.172145	-0.457389	-0.172982	-0.307042	0.00570079	-0.00229212	0.837455
"Akt3"	0.177704	-0.15324	-0.587065	-1.63955	-1.33462	-0.97515	-2.7063	1.88288	1.91357	-1.39458	2.78443	-2.86055	-0.55144	-2.12301	1.16958	0.362238	-0.206374	2.16782	2.9525	-0.539315	-3.19964	-1.35185	1.11313
"Aktip"	-0.685506	1.08901	-0.4974	-0.419288	-0.74567	-0.353659	0.318696	0.848583	1.21989	2.8722	-0.695932	0.608487	1.31379	1.23257	1.07562	0.529064	-0.151636	-0.743236	-0.432023	1.55281	1.29011	-0.96343	0.881923
"Alad"	-0.508596	0.0494516	2.18477	0.885609	0.536532	-0.107682	2.9855	-4.60635	-1.82338	3.09865	-5.23757	2.41892	4.71401	5.35817	-0.219737	-0.974546	-1.44239	-3.76598	-4.45474	0.945178	6.61572	1.9582	0.956977
"Alas1"	-1.13614	0.91997	0.434059	-0.58381	-0.402766	-0.135754	-0.595794	-0.699276	1.82871	-0.895591	-0.0670686	-0.243413	-0.758313	1.28818	-0.143001	0.0882091	0.788356	-0.532413	-1.11373	0.326891	-0.390944	-0.570849	-3.1174
"Alcam"	0.436613	0.760417	1.13245	2.79307	1.32708	-1.05405	1.49584	-3.42189	-1.50172	0.813986	-4.06446	1.9029	1.71377	6.43131	2.40025	0.711779	0.508515	-2.98614	-4.64752	2.45605	5.3486	0.456953	1.44258
"Aldh16a1"	2.09531	-0.532469	2.1193	-0.589568	1.13604	-0.0120243	-1.03343	-0.803705	-0.0546252	0.702844	-1.45401	-0.311545	0.221346	1.34634	-0.727456	-0.821897	0.065837	-0.536338	-1.6795	0.644592	1.13279	0.994048	-1.34879
"Aldh18a1"	-0.533783	0.963087	0.0563212	1.14538	1.25602	0.693223	2.07295	-2.75553	-0.77267	2.83735	-2.45739	0.515061	3.17214	2.3181	-0.862461	-1.58889	-0.892294	-3.30361	-2.5381	-0.392304	2.46485	1.25388	1.16514
"Aldh1b1"	2.45388	0.06862	0.805763	-0.436664	-0.838681	0.93139	-1.70243	0.952241	0.815017	0.612185	0.145136	-1.495	-1.02963	-0.0502028	-0.29299	0.818425	-1.20664	0.41476	-0.290175	-1.6191	-1.13807	-1.14965	-0.269951
"Aldh1l2"	0.228862	0.0796356	-1.67069	-1.3453	0.099314	1.87082	-2.43643	2.02082	1.68675	-0.383317	3.82656	-3.72741	-1.38737	-1.56694	-0.339805	1.09728	-1.41074	1.24723	1.7654	-0.668972	-1.68252	-0.337461	-1.77551
"Aldh2"	0.159723	1.13961	-0.483884	0.126803	0.802214	-0.870942	1.20965	-3.48862	-0.661658	1.91999	-4.21488	3.29235	2.67858	2.28871	1.44254	-0.968945	1.52527	-2.91732	-5.02356	0.524006	2.38581	0.638631	2.85744
"Aldh3a2"	-0.277532	0.141791	-1.60363	-1.01085	-0.670306	1.39091	-1.41861	-1.9125	-0.651883	-0.687204	-0.190771	-0.76014	1.54185	0.418044	-0.560524	1.70806	0.281169	0.164805	0.0830654	1.83593	0.527208	1.19599	2.68799
"Aldh4a1"	-0.602342	0.306232	0.462143	1.66802	-0.522955	-0.637559	-0.529911	-1.1287	0.219589	-0.997337	-0.256245	0.0904499	0.229448	0.219775	0.730292	0.813679	1.89285	-0.323417	-1.06438	-1.78632	0.817892	0.358379	1.48525
"Aldh5a1"	-1.83259	0.305094	0.455818	-0.761268	-0.216116	0.704359	0.384201	-1.97355	-2.2747	-0.275806	-3.56766	0.949826	1.64826	2.86313	0.727521	-1.83422	0.560662	-3.74232	-2.60874	-0.873328	3.05791	0.353671	-0.834648
"Aldh6a1"	-0.378754	0.148939	-0.660742	-1.26603	-0.0265257	-0.34686	-1.15988	0.569951	-0.852146	0.160511	-0.904174	-0.62408	0.323462	1.34695	0.428491	-0.0165371	-0.435772	-0.991139	-0.192902	-0.706251	2.01632	0.320145	-0.230463
"Aldh7a1"	-1.11886	0.730363	0.91556	1.90372	-1.02126	-0.122269	-0.0853702	-2.50513	-1.06602	0.833663	-3.26892	1.02971	2.5948	2.83325	0.183741	-1.1561	-0.841713	-2.95591	-2.90912	0.54506	1.12783	0.441833	1.5092
"Aldh9a1"	0.617451	-0.224843	0.229467	0.0741381	-0.815346	0.228055	1.69708	-0.717557	0.180417	2.26795	-2.87334	1.42109	3.75303	1.4967	0.575212	-0.796247	-0.258283	-3.87296	-2.2419	1.60696	2.00977	1.19186	1.2957
"Aldoa"	1.95346	-0.199996	0.578037	-0.46946	0.387907	0.108213	3.0756	-7.63021	-6.13132	0.657953	-7.82135	3.1002	3.58325	5.30921	0.991876	-1.99625	-1.47341	-5.66301	-6.95966	1.07758	6.7633	2.24853	1.48042
"Aldoart1"	0.47956	0.146524	-0.139797	-1.28486	-0.493435	0.113337	0.573071	-1.83878	-1.31143	-1.91899	-1.34663	-0.0239035	-0.504601	2.584	0.423436	-0.501346	0.0263596	-1.00146	-1.9588	-1.59495	-0.00627058	-0.363558	-0.665147
"Aldoart2"	-0.0599888	0.107472	-0.0736903	-0.422792	0.41504	-1.23499	1.71025	-1.15888	0.077587	1.52662	-2.47276	0.842397	0.713645	3.19447	1.64388	-0.787053	0.359658	-1.70723	-1.25846	0.199251	1.88023	-0.671294	2.3774
"Aldoc"	-0.0261515	0.114371	-0.0173282	0.145525	-1.08316	-0.624465	1.26301	-2.50181	-0.397141	1.59988	-2.43313	0.172992	0.294113	1.79319	0.607191	0.358709	-1.81793	-1.16058	-1.73506	-0.2481	1.00658	-0.637627	-0.422644
"Alg1"	0.950151	0.291777	1.39512	-0.0978909	1.4445	0.257469	0.318765	-0.0121997	1.73561	-0.15812	-0.224569	0.335498	0.74472	0.652346	1.96717	-1.02096	-0.624079	-0.719143	-0.168074	0.736189	0.219303	-1.27493	-0.0689889
"Alg10b"	2.35659	0.205889	-0.753761	-1.33366	0.62703	0.580067	0.393587	0.529187	-0.533005	-0.551492	0.435469	0.0538857	1.18397	0.463948	-0.811945	-2.05806	1.6754	-1.02873	0.0231185	1.8367	-0.699051	-0.788686	-0.258224
"Alg11"	1.33239	0.295293	1.756	-0.269881	-2.27468	-0.839647	0.849918	-1.74882	-1.21522	-0.139757	-2.21133	0.87277	-0.987793	1.92698	-1.1301	-0.359734	1.06781	0.796444	-1.21682	-1.01036	-0.265829	-0.503652	-0.0348577
"Alg12"	-0.467211	-0.884878	-0.303672	0.996261	-1.56915	1.28958	0.367932	0.190297	0.255661	-0.539718	0.0928089	0.713096	-0.402839	0.603451	-0.666767	-0.241454	0.728691	-0.351267	-0.440806	0.313975	0.707998	-0.476377	-1.32976
"Alg13"	-0.371188	0.519292	0.603461	-0.109862	-1.12661	3.50279	0.0904106	-2.84434	-2.15587	-0.752035	-2.91098	1.8183	3.13443	2.72889	1.55388	-0.830417	0.0400995	-2.05164	-3.42133	0.634583	2.17516	1.00073	0.955764
"Alg14"	2.03288	0.719	0.605196	0.963654	1.88574	-0.35261	0.563005	-2.74535	-0.860019	3.11876	-3.44658	1.23597	3.37481	1.75443	0.260285	-0.234944	0.535067	-2.09056	-2.46839	0.843714	2.59712	1.60971	0.869071
"Alg2"	0.16246	0.169214	-0.908719	-1.03448	0.116926	1.25753	-3.62308	3.10512	3.43937	-0.347836	2.39962	-3.22581	-1.05578	-0.787549	0.357719	2.2363	-0.284391	1.82124	3.64714	0.215545	-1.04666	0.103454	0.306146
"Alg3"	0.752749	0.732841	0.649784	1.0153	0.175639	0.87871	2.71266	-1.34649	-1.46534	1.62789	-2.78251	0.116138	1.43691	3.03149	-1.06529	-0.429514	0.329779	-1.41595	-2.43917	1.53584	3.03108	1.31088	1.33155
"Alg5"	-0.250052	0.629023	-0.675263	1.35423	0.82488	-0.823241	-0.152407	0.498685	1.31939	1.03209	0.479254	-0.480352	0.598604	-0.103282	1.21817	0.096254	2.13452	1.71109	0.622234	-0.857205	-0.217018	1.49844	-0.922273
"Alg6"	-0.0106591	-0.617356	1.04043	-0.856376	0.330163	0.279777	0.449624	-3.26364	-2.71854	0.270823	-2.8051	-0.590857	3.30567	2.64563	1.92496	-1.98649	-2.19347	-3.58662	-3.44026	-0.629335	0.975894	2.43944	-0.452504
"Alg8"	-0.510704	-0.619686	1.78272	-1.02884	0.974793	0.0675905	0.396707	-1.45325	0.723671	0.664234	-2.46663	0.878076	2.19612	3.02332	0.312075	0.680622	1.0586	-1.8989	-2.83778	1.60457	2.11856	0.851427	2.43615
"Alg9"	-1.43771	0.209529	-1.20547	2.43559	-0.900995	-1.06729	-0.332349	0.204968	-0.516219	-1.43387	0.82688	-0.979507	1.55655	0.121593	-0.805198	0.819806	1.69042	-0.248604	1.94358	1.10482	-0.328843	0.398826	-1.65906
"Alkbh1"	1.56207	-0.325388	1.35789	1.3309	0.947442	-1.81796	0.501751	-1.8202	-0.468929	1.01881	-2.43709	0.608227	0.362526	2.32127	0.242693	-0.0441108	0.969034	-1.90185	-2.28535	1.43361	2.35291	0.902807	1.2086
"Alkbh2"	0.740846	-0.630825	0.0565715	-0.393526	-0.60771	0.0873285	0.98658	-2.50268	-1.74341	2.28926	-2.96631	0.00837608	2.70846	2.19668	2.98067	-0.168174	0.79538	-1.05187	-2.28816	0.376674	1.80616	1.08394	0.879398
"Alkbh3"	-1.43154	0.381757	1.26368	3.45599	-0.691213	-0.342099	0.472022	-1.45926	1.38127	2.83762	-1.40273	1.03277	1.75358	2.23219	-1.26087	-0.88463	-0.513505	-1.13024	-1.25543	2.0248	2.52915	1.22183	1.70196
"Alkbh4"	0.547932	0.334107	-0.789847	0.534231	-1.61926	0.864585	-0.487204	-1.14002	1.71004	-1.11651	0.110457	-2.21862	1.05871	1.12645	-0.251275	-1.64485	0.0372977	-1.14162	-0.656202	-1.65217	0.384261	-0.671819	-0.482417
"Alkbh5"	2.08691	-0.0212724	0.852793	0.531865	0.455877	-0.742401	1.08999	-1.86782	-0.659837	-0.0525897	-3.03788	-0.0531342	1.45513	0.956931	1.45314	1.07192	0.534923	-1.79711	-2.36569	-0.42469	2.50319	1.72172	0.00714203
"Alkbh6"	-2.46471	0.268641	0.267227	1.30076	0.509434	-0.686118	-0.826324	-0.312347	0.714453	0.112588	-1.34914	1.54956	2.16221	2.18328	0.235786	0.825526	0.162985	-1.30546	-0.856612	-0.137831	2.34713	1.45277	0.64804
"Alkbh7"	0.569824	-0.160173	0.881438	-0.096072	1.28892	1.63436	1.11898	-2.06969	0.134408	0.721884	-1.6848	1.91832	1.25552	2.0244	-0.078274	0.344517	0.636792	-0.438984	-1.42337	0.429239	1.40899	0.805009	-0.40363
"Alkbh8"	-0.763491	0.814153	-0.2966	-0.253614	-0.396161	0.12466	-0.30715	-0.845154	-0.749671	-0.102975	2.13575	-0.585977	-0.528822	0.263503	-1.16988	0.183947	-0.206658	0.327817	0.562352	0.0492605	-0.0562151	-0.00975968	0.185138
"Alms1"	1.13107	0.178415	-1.41043	0.392197	-0.00620004	-0.224046	0.667505	-0.830107	0.930621	0.816797	0.297045	-0.265946	1.26596	1.16659	-0.694525	-0.824775	-0.340993	-0.944624	-0.616022	-0.682007	-1.54028	-1.17339	1.97327
"Alox5ap"	0.530395	0.0520245	-1.33696	-0.559777	-0.350972	-0.805803	-2.59102	1.32744	1.08079	-1.42284	2.28751	-4.19205	-1.06241	-2.16283	-0.222602	-0.0835944	-0.0485993	1.10343	1.04178	-0.48414	-2.84771	0.124241	-0.234545
"Alpk1"	-0.36715	0.0354614	-1.08453	1.02041	1.24233	-0.329399	1.52957	-0.563973	-0.346322	2.02053	0.101163	-0.349525	0.528371	1.69079	-0.152073	-0.390994	1.58324	0.291663	-1.56146	0.202559	1.26673	-0.644626	-1.03937
"Alpl"	-0.445682	0.163724	1.8233	1.46559	0.632556	1.34052	2.11028	-0.538072	-0.141462	0.49962	-2.34998	1.93525	0.419193	2.26608	-0.654546	-1.11464	0.299109	-1.60674	-2.1059	0.782306	3.06966	0.852701	0.312664
"Als2"	0.111877	0.0907766	-0.426702	0.0420575	-0.215606	1.48343	0.830822	-2.10179	-0.376045	0.0569229	-0.0116177	0.646758	1.89952	1.8916	-0.386657	0.154817	-0.396387	-1.38818	-2.00276	-2.05569	0.891774	0.366088	1.07969
"Alyref"	0.462367	0.230713	1.29219	1.19452	0.617219	-0.51668	1.79637	-4.18419	-1.75126	-0.868103	-4.92718	3.19823	3.62658	4.49529	-0.567932	-2.3586	1.18598	-3.63865	-5.32644	-0.980774	5.38694	1.60317	1.89327
"Alyref2"	-0.620692	0.43242	-0.75265	-0.0414346	0.644779	-0.775111	-1.41934	-0.186038	-0.600139	-2.07216	-0.94205	-0.450282	-0.433381	-0.412916	-0.578342	-0.172085	-0.0816987	-1.09533	-0.451122	1.24454	0.309983	0.663657	0.765176
"Amacr"	-1.32339	0.165385	-1.38893	-1.16937	-0.373487	-1.54058	-1.58282	-0.34516	-2.5718	-0.605739	-2.05107	-1.56557	-0.918712	1.26824	0.355962	0.562477	-0.27294	-1.29173	-3.03737	0.203498	-0.266368	-0.520718	0.517067
"Ambra1"	0.74903	0.289817	1.83649	-0.798911	-0.594439	0.268991	-0.809613	-0.486403	1.88504	1.04833	-0.281001	0.830641	0.875579	2.35064	-0.150645	0.39559	-0.550697	0.89328	1.07975	-0.296921	0.475842	0.0254765	0.372104
"Amd1"	0.783364	0.282209	1.51165	1.16121	0.452084	0.686429	1.31149	-1.53299	1.16216	2.62151	-1.75459	0.777653	1.28531	3.68593	-0.133546	-0.215848	-0.483523	-1.91425	-1.70277	0.417261	0.636384	1.53513	1.37039
"Amdhd2"	-1.06877	0.273364	-1.12092	-0.846644	-0.00652415	-0.555079	-2.08193	1.08079	1.01496	-0.249223	1.60112	0.699766	0.354125	0.557442	-1.08269	0.303171	0.728826	0.20992	2.37138	0.954393	-0.182862	-0.326713	-1.72275
"Amer1"	-1.69772	-0.242497	1.30264	0.506148	-0.218834	-0.319137	0.654842	-0.00276466	2.3327	1.41151	-0.512321	0.190904	1.11138	2.36764	-1.22047	-0.0190291	0.511207	1.78826	-0.464305	0.829688	1.08184	-0.154108	-0.300961
"Amer2"	-1.70536	-1.13534	-0.424285	-1.27775	-0.29792	-0.772064	-2.95723	1.94985	2.2704	0.106189	4.27548	-1.17076	-2.37246	-2.18448	-1.45946	3.15836	2.23287	3.64526	4.74325	1.3427	-3.24728	-0.237194	-1.31583
"Amer3"	-0.348124	0.0391849	0.0646516	-1.59597	0.39095	-1.2794	-1.11802	1.95957	1.52171	-1.12898	3.70245	-1.39605	-1.1028	-0.855831	-0.144625	1.60594	-0.33665	1.24414	3.92912	-0.645405	-2.80757	-0.61446	-0.124195
"Amfr"	-1.45184	0.817149	-2.08596	0.154551	0.514326	0.793606	0.23725	0.57224	1.2829	0.269003	0.920747	-1.51616	0.277439	0.980917	-0.0749528	-0.243357	-0.352519	0.259298	0.253639	0.68825	0.17328	1.12738	0.592671
"Amigo1"	-0.930868	0.0907766	-1.1071	-0.503525	-1.34527	3.30186	0.830822	-0.583867	-0.376045	0.0569229	-0.0116177	0.646758	-0.674736	-0.765114	-0.386657	1.93995	0.202794	-0.266861	0.221447	-0.951677	-0.635519	0.366088	0.0371593
"Amigo2"	-0.573904	-1.01178	2.08629	0.685711	-1.20045	-0.128438	-3.58708	1.0161	0.533613	-1.47498	1.31556	-1.79211	-0.577919	-1.5765	-0.238635	-0.975988	-0.195362	-0.541022	2.23083	-1.32475	-1.09693	-1.00949	-0.412596
"Ammecr1"	1.08579	0.187562	2.04557	-0.903299	-0.505541	1.03398	0.397767	-2.05847	-2.61055	0.261999	-2.96721	0.944212	0.373379	2.1987	1.36984	1.27566	0.885167	-0.62318	-1.51544	1.64724	1.23204	-0.580055	1.07524
"Ammecr1l"	-0.443622	-2.15999	-0.248604	-0.0927966	-0.65806	-0.361315	0.878498	0.00379889	0.274645	2.37013	0.0403437	1.13123	1.41826	2.08929	-0.209285	0.899119	0.566258	0.395897	-0.38678	-0.329049	3.49492	-0.708262	2.02995
"Amn1"	-1.05289	0.141556	-0.509227	-2.02753	-0.407334	-1.55347	-4.09386	3.46205	2.73765	-1.18892	4.42479	-3.48804	-1.84716	-1.18815	-1.15809	1.44641	-0.392333	4.34859	5.33831	-1.4942	-3.40641	-2.36398	-0.823133
"Amot"	-0.820101	0.224037	0.304504	-2.433	-0.93644	-0.21863	-3.56549	3.49492	3.51184	-0.428004	3.8197	-1.2586	-0.757252	-1.77271	1.16188	0.762869	0.829747	2.60084	6.07894	-0.499768	-3.0904	0.127707	-1.45143
"Amotl1"	-0.687796	-0.133097	0.538305	-0.821305	0.745568	-0.882954	-0.4078	-2.08218	0.1196	1.08947	-1.82398	-0.0931211	1.42101	0.156039	-0.109063	-0.628557	0.71634	-1.96626	-1.9513	0.481455	1.65343	1.34718	-0.564715
"Amotl2"	-1.27254	-1.43699	-1.71093	-0.507535	-0.845439	-1.29809	-2.49883	2.58633	1.65665	1.328	2.61066	-1.68584	-0.968474	-1.25268	-0.269737	1.31032	-0.0470445	4.38974	2.38548	0.668979	-2.27705	-1.12508	-0.398439
"Ampd2"	0.589392	0.403346	0.826792	0.0924063	1.03497	1.00586	1.64788	-1.12375	0.0966072	0.388293	-0.299684	-0.687439	1.04096	2.85359	1.15633	-1.29728	0.245534	-0.480454	-1.4355	0.596626	1.51724	1.71682	1.5051
"Amph"	-0.445682	-0.878899	-1.82844	-0.616722	-0.662582	-0.050616	-2.5315	1.00055	0.713835	-1.00115	2.61167	-3.99474	-1.9316	-0.16342	0.387746	-0.20566	-2.44182	-2.461	0.860635	-0.060424	-1.56148	0.852701	-0.482133
"Amt"	0.593751	0.0464291	-0.302334	-1.12549	-0.154259	-1.51817	-0.600529	-1.12671	-2.26112	0.497655	-0.392132	-1.16987	-0.114551	-1.2897	-0.19905	-0.730838	-0.702557	-0.979357	-0.237237	-1.06124	1.70353	0.230205	-0.710955
"Amz2"	-1.34685	-0.342038	-0.763013	-1.54981	0.268254	0.353823	-2.22962	1.59548	0.994289	-0.998928	1.32404	-0.49808	0.20868	0.654763	0.806473	1.12161	0.317583	0.827061	1.04399	1.57085	-0.750594	0.20699	0.15039
"Anapc1"	-0.0526698	0.696871	0.247972	1.45711	0.593208	0.576186	1.60959	-1.64913	0.407354	0.752352	-0.466737	-0.950042	0.527531	1.43893	1.00475	0.920002	0.287684	-0.560799	-2.25669	0.677337	0.536469	1.42697	0.570201
"Anapc10"	0.290781	0.574155	0.821741	1.57954	0.0920399	-1.56298	0.898947	-2.64881	0.175595	1.2023	-1.85255	0.809223	2.94259	3.21316	0.582264	-0.972552	0.577081	-0.948515	-0.593243	-0.246143	2.65065	1.47985	1.02743
"Anapc11"	1.31158	0.66855	1.30961	1.91879	1.76239	0.341862	1.04198	-2.51119	-2.51153	1.39514	-4.93863	1.82445	1.89495	4.92704	-0.314553	-1.05092	0.0222092	-2.43397	-4.32712	1.30961	5.2578	2.49672	1.64197
"Anapc13"	0.158421	0.386607	1.19037	-0.966296	-0.704586	1.39196	-2.15356	-1.07278	-1.22331	0.10818	-0.385555	-0.488159	1.7947	2.71479	-0.804951	-0.321317	0.804841	-1.77078	-0.826613	-0.468372	2.48351	2.64715	0.475573
"Anapc15"	0.646327	-0.367015	2.68215	-0.713525	-0.174741	0.749242	1.08653	-2.41786	0.581313	0.759922	-2.31355	1.05748	2.61178	3.44327	0.817955	-0.713394	1.73958	-1.16979	-3.15559	2.42278	3.43894	-0.021231	2.00015
"Anapc15-ps"	1.21505	0.0852564	0.376824	-2.03653	-1.22943	-0.20725	-0.459579	-1.93665	0.620894	-0.492962	-2.07642	1.39142	1.10729	-1.15223	0.693792	-0.31117	-0.886413	-1.2714	-1.90269	-0.244714	0.698528	1.33856	0.775401
"Anapc16"	0.780895	0.922823	-1.019	-1.16568	0.417576	-1.69925	-1.35649	1.44621	0.206097	0.71206	-0.563917	-0.419479	0.801825	2.29259	0.18424	-0.882059	0.071243	-0.913964	0.327227	0.0891389	1.37383	-0.142168	0.184319
"Anapc2"	-0.467597	-1.24885	0.0511565	-0.0573139	0.525222	0.151546	-1.20237	-0.455873	0.613844	0.340153	-0.864186	-0.64144	0.00601904	-0.152668	-0.767629	-1.6144	1.03129	-1.05665	-1.79116	-0.699816	0.252421	0.565466	0.479663
"Anapc4"	-2.07568	-0.032075	-0.274489	1.8149	0.101834	0.0802892	-0.169565	-0.658537	-0.16227	0.0426108	-1.85101	0.67485	3.36581	1.65007	-0.698056	-0.605068	-0.0844235	-1.44924	-1.42308	-0.786378	1.51656	1.96086	2.68223
"Anapc5"	-1.74199	-0.551425	0.11264	0.223974	-0.327504	-1.89931	0.1531	-0.0157176	0.959656	-1.06468	-0.179829	-1.29155	1.312	0.805378	0.0809782	-0.409381	-0.10265	-0.861777	-0.342311	-0.913913	0.868663	2.39423	-0.840566
"Anapc7"	-0.088246	-0.532254	-0.264612	0.672583	0.005604	1.00758	0.245968	-1.9842	-0.330864	0.320273	-3.31636	0.0541181	1.87098	1.59483	-0.543031	-0.262329	-0.698158	-1.08705	-0.52245	-0.513181	2.36041	0.856929	-1.05137
"Angel1"	0.0713282	0.099616	-0.495849	1.50652	1.3268	0.755753	-0.086578	-0.757818	0.353757	0.607151	0.377708	0.739004	2.177	-0.373743	0.65006	-1.11811	-0.501389	0.697578	0.0820622	2.17273	0.119124	-0.529971	1.41016
"Angel2"	-0.307107	0.152818	0.456863	0.330409	-0.950384	1.26087	0.704235	-1.72157	-1.06184	1.87573	-4.3977	2.18355	2.22408	1.29848	-0.012952	-0.621182	1.25288	-1.3853	-2.80905	0.859694	2.18354	1.11728	-0.327306
"Angpt1"	-0.421948	0.171031	0.832688	1.10812	-1.47836	-0.46882	1.32291	-3.18822	-0.105666	-0.457905	-3.14491	0.203742	0.463671	1.10065	0.401005	-1.07906	-0.588529	-1.58119	-2.92762	0.413324	1.19128	-0.418115	0.376394
"Angptl1"	-0.36715	0.0354614	0.0140753	-0.752661	-0.59276	-0.329399	0.618462	1.08191	-0.346322	0.960221	-1.66225	0.742593	1.36557	0.827046	0.952125	-1.3578	0.609284	-1.53133	-0.657555	0.202559	0.438218	-0.644626	1.50236
"Angptl2"	-1.50379	0.209185	0.889864	-0.119638	-0.781102	0.73763	2.00798	-1.50852	1.14359	1.87188	-1.64661	1.16509	3.57139	2.98802	0.164023	-0.637483	0.62007	-0.864422	-1.70168	1.881	1.91144	2.48522	0.469421
"Angptl4"	-1.07039	-0.943204	-1.3247	-1.42562	-1.66157	-0.120676	0.169237	-2.55352	-0.96105	-1.47499	-2.47276	-0.609604	0.240576	0.264851	-0.456823	0.306725	-0.74158	-2.22243	-1.76944	-1.3227	-0.458112	-0.671294	1.89838
"Angptl6"	-0.859576	0.24254	-1.10802	0.921298	0.374536	0.81742	-0.418698	-1.62623	-0.965215	0.304691	-1.25812	1.87319	0.344992	0.43654	-0.945975	-1.28584	0.282788	-0.470875	-0.924525	-0.300029	2.42845	0.0500341	1.36771
"Ank"	0.0329255	0.21137	0.568554	-1.42893	-0.633979	-0.341141	-2.11637	2.41202	1.46621	0.262415	2.87746	-1.45649	-0.356132	-0.0228346	0.203154	1.49986	1.15537	1.14844	2.91679	-0.164926	-1.56938	-0.834402	-0.0331895
"Ank2"	-1.23321	-0.858988	-0.135562	0.801598	-0.456735	0.668439	-1.59507	1.48058	0.987102	-0.15812	1.18884	-3.49575	-1.74781	-1.67057	0.0906021	0.95714	-3.08336	-2.32466	3.7947	-4.06282	-1.77528	1.28668	-0.717268
"Ank3"	-2.76129	1.17524	-0.258988	-1.57265	-1.39242	-1.50158	-7.61294	9.87923	5.73656	-2.66682	9.16105	-8.07203	-3.25896	-5.01815	-0.517513	5.71238	-3.89125	4.32857	11.2043	-1.41018	-7.53956	-0.512737	-1.65918
"Ankef1"	-0.36715	0.0354614	0.0140753	1.02041	-1.51031	0.655065	0.618462	0.25897	0.574327	2.02053	-0.780545	-0.349525	-0.308831	-0.0366963	-0.152073	-0.390994	-0.364668	-1.53133	-0.657555	-0.694426	1.26673	-0.644626	-1.03937
"Ankfy1"	-0.410342	-0.62889	-0.355596	2.48537	0.144113	1.81458	2.39596	-0.867382	0.262095	1.21726	-1.96877	1.93851	1.55806	1.81267	0.389857	-1.43153	-0.177467	-1.13158	-2.08675	0.00205349	1.38288	0.596797	1.27228
"Ankhd1"	0.0648485	-0.455471	-1.2544	-1.10768	1.00458	0.567666	1.03972	-0.793752	0.204838	0.785523	-1.14696	-2.12234	0.0786652	1.74576	-0.456917	0.342522	0.200289	-0.713273	-1.26802	-0.210987	1.44404	-0.762164	2.0835
"Ankib1"	0.901894	0.673236	-0.462131	1.21136	-0.373163	1.44909	-0.308786	0.169586	-0.880381	1.40614	0.35508	1.90933	0.34547	-1.51412	-0.317628	0.363232	-0.749251	0.492205	-0.786615	-0.466247	-0.531034	0.838202	-0.881678
"Ankle1"	-0.812281	0.353983	-0.727674	0.0340712	-0.230815	0.123831	0.172487	-3.02475	-2.35167	0.632636	-2.05848	0.0656637	0.990631	1.68024	0.530272	-1.04011	-0.964064	-1.81583	-2.80349	-0.0358662	1.1467	1.33379	-0.470463
"Ankle2"	1.11902	0.960149	-0.269483	-1.27841	-1.48371	-1.0314	-0.616474	-1.64853	-1.47122	0.0382317	-2.83221	0.725307	1.85538	1.82958	-0.215878	-0.392119	0.0904444	-1.02681	-2.36865	1.53779	2.30825	1.08141	0.163873
"Ankmy2"	-0.456984	-0.614035	0.562506	-0.631953	0.00921382	0.185431	-2.56053	-0.0769774	1.23383	-0.50936	1.34868	-0.613549	1.60527	-1.74402	2.02623	0.798016	-0.299789	1.47519	2.41109	-0.41096	-1.85613	0.519189	2.1074
"Ankra2"	-1.07561	0.227207	-1.01008	-0.413822	1.29358	1.28351	-3.35672	2.37078	2.40847	-2.10107	4.88722	-1.71194	-1.89772	-2.02862	1.04752	0.550618	0.014197	4.11187	4.40458	0.833306	-3.0962	-0.459721	-0.311937
"Ankrd10"	-1.21023	0.766927	0.527381	0.261049	0.508646	-0.0986986	-0.348549	-2.03954	-0.682203	1.86405	-1.08241	-0.0373036	2.63754	1.23879	-0.744137	-0.317685	1.13303	-0.206514	-1.35943	0.767282	0.0311675	-0.282719	-0.0861039
"Ankrd11"	-1.12099	-2.05996	0.119124	0.311344	0.869555	-2.20933	-0.0581021	-3.12476	-1.47697	0.0209974	-3.95318	-0.564123	0.740693	2.42165	1.2557	-1.22324	2.50239	-1.63415	-2.87272	0.785446	3.38862	0.435529	0.206413
"Ankrd12"	0.811478	1.03102	0.581503	-0.765112	-1.54223	-0.482851	-4.00339	4.99517	4.7231	-0.762634	4.56583	-4.61651	-0.701751	-1.5473	1.04183	3.44392	-0.475956	3.46665	5.56697	-0.253358	-3.25561	-0.938313	0.86291
"Ankrd13a"	-0.576926	0.299368	0.139109	1.4624	-1.39886	-0.914805	-0.631538	0.10947	0.759397	1.25393	0.133518	-0.838865	1.48788	0.0186192	-0.19398	-0.107497	0.306644	-0.869637	0.564447	-1.10011	0.69783	-0.550941	-0.444121
"Ankrd13b"	-1.55307	-0.452766	-0.178014	-0.105677	0.682483	0.977839	-2.242	2.07568	1.39799	0.739016	1.54859	-2.06705	-1.0935	-0.607556	-0.851067	1.90551	1.48757	2.10975	1.92975	-0.0687948	-0.196494	0.245966	-0.104366
"Ankrd13c"	-0.152578	0.350587	0.865266	-0.901211	0.572025	-0.0152016	0.641901	-2.53441	1.6135	-0.235824	-1.02187	0.0108985	1.52604	0.251662	-0.307163	0.381868	-0.814317	-0.474495	-0.893714	0.175435	0.979292	1.47605	0.600799
"Ankrd13d"	-0.419639	0.154411	0.850556	-0.104367	0.730053	0.966184	-0.156421	0.775666	0.589843	1.07946	1.50134	1.27789	0.160176	1.59363	-0.638658	2.64429	-0.0699605	0.642048	1.40932	0.891804	-0.607188	2.22718	0.431473
"Ankrd16"	-1.31218	-0.395511	2.08478	0.678742	1.54428	0.809923	-1.69672	0.771694	1.31801	2.28027	0.712884	0.234988	2.16697	0.316203	0.390093	1.18743	-0.156563	0.18868	1.56908	1.19856	-0.0718048	1.23447	-0.131694
"Ankrd17"	-2.72971	0.256739	0.904436	0.423666	-1.67597	-1.7825	-1.18759	-0.252444	0.516736	0.533607	-0.078466	-0.323838	0.482966	0.392434	-0.230668	0.704519	1.8625	-0.718673	-1.11085	1.84974	-0.349151	-0.807588	-0.134401
"Ankrd23"	1.74164	0.0410515	-1.17821	-0.949993	1.7679	-0.507745	-0.0346124	-0.101045	-0.942442	-1.25391	0.654009	-0.222972	0.183461	-0.306111	-0.175666	1.21954	-0.544302	0.878194	0.824581	-0.0577997	-0.805138	-0.743601	1.88548
"Ankrd24"	-0.944843	0.242337	-0.00897	-0.395985	-2.34868	1.31264	-0.303216	-0.991016	-0.109638	-0.723371	0.183786	1.41332	1.29876	0.140748	0.0215261	0.731625	0.0687517	0.692578	-0.11405	1.48676	-0.876816	-0.100695	-0.92283
"Ankrd26"	-1.07002	1.21025	0.0918236	1.25542	1.43451	0.279284	1.44238	-1.08546	-0.281488	2.52788	-2.70987	1.32431	2.27452	3.35763	1.60251	0.297818	1.97154	-0.930656	-1.81436	0.593036	2.23666	2.58119	1.75154
"Ankrd27"	-1.49024	0.233126	0.0137104	3.14113	0.36843	1.56255	0.75983	-0.542304	-1.63511	0.593139	-3.08421	1.29247	2.14825	2.95071	0.174801	-1.02928	-1.38859	-1.26333	-2.08334	1.51327	2.13985	2.51593	1.51174
"Ankrd28"	-1.64628	0.264486	1.58025	0.804249	1.70052	1.1921	0.308456	-1.18429	-0.555583	0.399756	-1.94409	0.599672	0.149984	0.623451	-0.00383182	-0.119875	-0.425589	-2.18843	-2.28236	-0.347298	1.92007	2.44003	0.838965
"Ankrd29"	-0.308548	0.150958	1.68103	0.224588	1.07729	0.79242	1.43887	-1.21932	0.405475	0.845815	-1.17818	0.600992	1.78722	2.86243	1.51134	0.141947	0.180339	-0.853398	-1.37551	1.25232	1.93937	1.12833	2.51689
"Ankrd32"	-1.45375	-0.903647	0.789147	0.0382118	1.33699	0.715155	0.697454	-2.63483	-1.37665	1.19854	-3.30095	1.99339	3.23363	3.05653	0.716828	-0.802755	2.52492	-2.05318	-3.82263	1.1057	5.50692	1.26543	0.377972
"Ankrd37"	-0.247503	0.471383	0.868408	-0.471378	0.48697	0.018519	-2.16721	2.21466	2.14501	-0.505743	1.61475	-0.519764	2.0943	1.55364	0.121412	-1.61538	-0.712545	0.572179	1.42651	3.30648	0.679288	2.77773	-0.945295
"Ankrd39"	-0.45922	0.159879	-0.288745	-1.06155	0.168584	-1.92657	-0.458612	-0.179046	-0.161533	0.96945	-1.54411	-0.466862	0.785586	-1.40197	-0.662209	0.225053	0.738734	-1.62114	-1.27584	1.17206	-1.59248	1.47659	1.46663
"Ankrd40"	0.830299	-1.56986	-1.24805	1.88289	-0.186522	0.66934	-0.0405056	-0.227778	-0.334242	0.182919	-1.52741	-0.423983	0.0683194	-0.784999	-0.633167	-0.178842	-0.388502	-1.41911	-0.538025	-1.14632	1.00596	2.07738	2.03229
"Ankrd42"	2.21051	0.216871	0.942503	1.02615	1.53587	-1.23768	-0.514194	0.214674	-0.316826	1.49214	0.197035	0.169639	0.197994	1.27226	-0.858944	0.989761	-0.947063	-0.0905945	0.179756	0.465117	-0.396307	1.96841	0.185832
"Ankrd44"	-1.07039	-0.943204	-0.699193	0.0786222	-0.623264	-0.120676	-0.858103	-0.693998	0.077587	-0.27435	-0.478922	-2.06161	1.65978	0.753121	-0.456823	0.306725	0.910277	1.38393	-0.236512	0.706568	0.00955599	0.108241	-0.0177323
"Ankrd45"	-0.64944	0.0630125	-1.47916	-1.56681	-0.689647	-0.32414	-1.96673	-0.560694	-0.69545	-1.57415	-0.949145	-1.66969	0.408483	-1.11391	-0.269483	1.73731	-0.373843	-0.0530509	-0.110635	-0.830243	-0.221227	2.97744	-1.30402
"Ankrd46"	0.603355	0.0487315	-0.620947	-0.630247	-0.102555	0.453139	-0.906673	1.24129	2.34931	1.5578	1.40691	-1.85969	1.9724	0.260523	-0.490723	0.774985	1.05487	-0.999016	-0.487354	0.0956101	1.08823	1.54795	0.979915
"Ankrd49"	0.423594	-0.75761	-0.927781	0.776424	0.886095	-1.33914	1.5634	-3.55542	-1.75604	0.109355	-4.03052	1.33168	3.30446	3.51255	-0.591405	0.29968	-0.227435	-3.49008	-4.03327	1.68954	4.86298	0.997193	0.018691
"Ankrd50"	-0.99001	-0.779305	-1.77964	-0.567796	-0.0673678	-1.06291	-2.0937	-0.307266	0.771266	-0.436789	1.96099	-2.74151	-1.75433	-1.98913	-1.04602	-0.515928	0.275936	-0.854615	2.0641	-0.390808	-1.49569	1.87958	-1.74131
"Ankrd52"	0.423761	0.152102	0.304053	-0.546035	2.02059	0.00772568	-1.9062	0.367974	0.578115	-1.46972	0.225568	-1.7825	1.73733	0.342235	0.399472	1.24322	-0.0798321	-0.670371	0.965173	0.0177124	1.34075	0.236266	0.00511128
"Ankrd54"	-0.474995	0.772619	2.27162	-0.760173	1.19426	0.761235	0.593849	-0.233027	1.07779	-0.10305	0.245692	0.143709	0.878488	1.34093	1.94608	0.601568	-0.621061	1.13829	1.54847	0.777688	0.845477	2.04094	0.213802
"Ankrd6"	-1.7305	0.282683	-1.95405	0.674899	0.586481	-0.254146	-0.012102	-1.09324	1.43291	0.467196	-1.01606	1.66523	1.14792	-2.00256	-0.101237	-0.802673	0.654809	0.781133	-1.28201	-0.0907254	-0.034164	0.635661	-1.18632
"Ankrd9"	0.0818714	0.312139	-0.180036	2.15706	0.262181	-1.53645	0.383935	-0.957786	-0.447275	2.80398	-2.84966	0.532333	2.70211	0.975727	-0.172544	0.28329	0.346189	-2.71522	-3.74975	1.13743	1.90091	-0.507454	-0.0663501
"Anks1"	0.391791	-0.784989	1.1982	0.19724	-0.319359	0.867925	-2.21133	-0.172415	-2.62703e-05	-0.769538	0.759761	-2.34835	0.865877	0.373983	-1.03115	3.20956	-0.00355201	0.602769	0.484559	0.381005	-0.0932999	-1.17922	-0.0475364
"Anks1b"	-0.536044	0.187562	-0.453205	-1.30104	-0.505541	-0.296649	-1.20076	0.871994	2.25844	-1.17482	2.55574	-3.52801	-1.12014	-1.27765	0.329182	-0.0270615	-1.29443	0.598912	1.71894	-1.97455	-1.7021	-1.82759	-0.820753
"Anks3"	-0.379032	0.498834	-0.320331	-1.07495	-1.38213	-1.6358	-1.03343	0.0902183	0.192997	0.995081	0.230538	-0.65371	-0.689758	-1.01011	0.0312129	-0.0271861	-0.200016	-0.536338	0.539839	-2.30179	-0.881977	-1.28964	0.271179
"Anks6"	-0.64944	0.0630125	0.975196	-0.910459	0.669162	0.404886	-1.29302	0.657267	-0.0145471	-0.00352485	1.66149	0.236535	-0.211116	-1.11391	-0.269483	-0.410124	0.347104	0.621606	1.22752	-1.49432	1.00462	-0.0807948	1.20468
"Ankzf1"	-0.0848737	-1.59248	-0.743158	1.21627	0.632325	-0.207273	-1.35119	-0.283801	-0.36443	-0.517279	-1.24562	0.11581	0.447971	2.02069	-1.38069	-2.16271	-0.141317	-1.68437	-2.33436	-0.34926	1.33752	0.668931	-0.00170862
"Anln"	1.06834	-0.77579	1.10426	0.370839	-0.532986	0.365667	1.74653	-1.5349	-0.972384	3.42973	-3.85237	2.11945	1.96341	3.23491	0.700244	-2.87749	-1.48857	-3.37552	-4.09084	2.53878	5.67472	1.07937	1.94865
"Ano1"	-0.0544565	0.238655	-0.508181	0.497382	-0.10701	0.261529	1.56401	-2.64808	-1.51642	2.22659	-2.80249	1.83128	2.9923	1.06676	-0.886464	-0.717667	-1.85057	-2.80814	-2.52293	-2.57842	2.9075	2.42917	1.36735
"Ano10"	-0.372505	0.385251	0.0636939	-0.094531	0.545396	-0.506693	-4.12348	2.85007	2.61133	-0.00129565	1.95171	-4.35285	-1.59517	-0.943869	-1.28874	1.05384	-0.0623099	1.51536	1.64277	0.129277	-2.89881	-1.91188	-1.69878
"Ano3"	-0.348124	0.0391849	1.16241	0.195598	-0.53853	0.71878	-1.11802	0.309913	0.608462	-0.0500829	-0.739968	-0.30325	1.41968	-1.72573	-0.144625	1.60594	-1.31852	0.326632	-0.623849	0.260945	-0.330818	-0.61446	1.5836
"Ano6"	0.248453	-0.312621	0.535925	1.07909	-0.620587	-1.36957	0.171442	0.0543837	-1.45451	-0.53617	0.656412	1.24362	2.07956	1.4509	-0.429094	2.45618	-0.225223	-1.94087	0.243188	-0.740681	1.87292	0.886072	0.158533
"Ano8"	1.1084	0.339597	1.36931	0.14579	-0.77521	0.129895	-1.28725	2.80688	1.47727	0.596	0.600715	-0.0829524	0.113948	0.164468	1.56465	1.17909	2.21618	1.79146	1.35298	2.4336	-0.588683	-0.250996	-0.022068
"Anp32a"	1.47318	0.357681	1.45294	0.236671	0.364937	-0.373479	0.503834	-3.25305	-1.54556	1.38971	-4.87967	2.31865	2.34442	1.90573	-0.11397	-2.41895	1.20586	0.594236	-2.54264	1.34597	3.9788	1.01201	-2.20048
"Anp32b"	0.724189	-1.0192	1.08744	2.14241	2.6735	-1.06727	5.71487	-11.4744	-8.31931	2.51888	-15.0396	5.50482	7.16182	8.00406	1.6097	-6.64955	1.39916	-8.49737	-14.4892	0.0639549	10.6737	3.27192	1.40972
"Anp32e"	0.185246	1.02735	1.74473	0.883589	0.326958	-1.22547	2.80843	-6.3018	-1.28742	2.2213	-7.02923	3.78517	4.61906	4.58008	0.128121	-2.13142	1.50721	-3.32163	-7.02984	2.10186	6.74727	2.69994	0.374608
"Antxr1"	-0.674245	0.192759	-0.729261	0.602828	-0.882932	-1.05259	1.38417	-2.8506	-0.29375	-0.520863	-2.4879	2.11531	2.00702	1.28283	-0.803559	-1.61141	0.51647	-1.73846	-2.59501	2.68158	2.60165	-0.771267	-0.913096
"Antxr2"	0.798398	0.11856	0.330841	1.6918	1.11422	0.711541	1.41405	0.272147	1.33084	4.10487	-0.278417	-0.422071	1.2257	2.72608	0.544445	-0.991968	0.627261	0.062763	-1.96368	1.35458	1.72123	1.44303	1.0146
"Anxa4"	-0.310448	0.0298726	0.197849	-0.525178	-0.373624	-0.1211	-1.59771	0.686655	-1.66044	0.0982508	0.413917	-1.59006	-0.893102	-1.60987	-0.128449	-1.23899	-1.2215	0.598666	0.554529	-0.470122	-1.71725	0.565184	0.133648
"Anxa5"	-0.502289	0.293658	-1.26397	-1.71125	1.04439	-0.0565031	0.479926	-3.05539	-0.0188386	-0.427313	-1.80954	0.405696	0.894787	0.252462	0.826825	0.0737449	-0.880905	-1.64862	-1.75702	-0.90591	1.36356	1.01527	0.696917
"Anxa6"	-0.36715	0.0354614	-1.08453	-0.752661	1.24233	-1.31386	-1.20375	0.25897	1.49498	-0.100093	-0.780545	0.742593	-1.98324	-0.0366963	-0.152073	1.54261	0.609284	1.20316	0.246355	-1.59141	-0.390296	-0.644626	-0.192123
"Anxa7"	-0.686889	0.0722683	-1.52295	0.23698	0.511196	0.977728	0.281969	-0.178159	-1.10873	0.655369	-1.07578	0.364528	2.57185	0.601279	-0.285659	-0.523384	0.891184	-0.208349	-1.54998	0.971305	2.42199	-0.146903	-0.220467
"Aoc2"	-1.23295	0.156438	-1.15813	0.520218	-1.31174	1.15274	0.225902	-1.37434	-0.367359	-0.828102	0.428049	-1.17331	1.18601	-1.54162	-0.600696	-0.443756	-0.406325	-0.961039	-1.47561	-1.09124	0.871872	0.361835	1.07714
"Ap1ar"	0.120804	-0.614016	-0.306666	-0.056653	-2.20637	-0.9109	-0.482192	-1.40403	1.22199	0.332547	0.113393	-0.928624	2.75552	1.61032	1.15517	0.029892	2.08581	-0.0687036	-1.64072	1.52679	1.33314	-1.46292	1.14059
"Ap1b1"	-1.77377	-0.386254	-0.435286	-0.250479	-1.46057	0.522471	-0.518319	0.089267	1.60341	0.125686	1.5206	-1.54502	-1.80097	-0.168292	-1.68349	-1.24923	1.2331	0.357354	0.843354	-0.184348	-2.7821	0.173707	1.05958
"Ap1g1"	-1.00586	0.961963	1.77518	2.20714	0.639936	0.704929	-0.0492953	0.896828	0.837425	1.50971	1.57381	0.548341	-0.0530895	1.34604	1.44337	1.69286	1.3829	0.513341	-0.267624	1.08395	1.25171	2.29548	0.36198
"Ap1g2"	0.0538274	0.096302	0.138194	-0.651223	-0.907216	-1.63215	-0.126658	0.687312	0.332696	-0.0597738	-0.176166	0.715072	-1.35128	0.113843	-0.410032	0.593157	-1.68069	0.677316	1.13936	-0.545708	0.0862108	-1.37117	2.88468
"Ap1m1"	0.18898	-0.0718743	-0.130046	-1.05494	-0.465992	-0.407731	-1.0205	1.11569	1.57599	-0.708075	0.69791	-0.248914	-0.00609834	1.76733	-0.6505	0.713923	-0.531284	-1.9808	0.576664	-0.122524	0.493221	0.647669	0.151629
"Ap1s1"	-0.0049573	0.580896	0.617372	-1.81096	-0.382164	-0.57397	-1.90605	0.840849	0.871581	-0.674891	-0.975989	-0.385781	1.8008	2.4237	-0.0462036	-0.450636	-0.0197422	-1.4612	0.746494	0.0245401	1.13792	-0.0253985	0.491836
"Ap1s2"	-1.8429	-1.17942	0.415766	-2.60823	-0.508391	-1.62376	-3.07691	4.57466	2.7043	-0.672932	4.9237	-2.31531	-0.542428	-1.16639	-0.0678667	2.7252	-0.628436	1.77533	5.14183	-0.528946	-1.9417	-1.03499	0.194697
"Ap1s3"	2.19737	0.0907766	0.934091	1.67881	-0.780439	0.87728	0.830822	-2.10179	-0.941459	0.0569229	-1.09646	-0.934882	-1.18959	1.8916	1.72349	-1.03527	-0.396387	-1.94884	-2.00276	0.704344	1.90997	0.366088	0.558424
"Ap2a1"	-0.173648	0.34301	0.825915	-0.364429	-1.86439	-0.373783	1.17887	-0.705406	-0.184125	-0.270892	-0.194028	1.20312	0.678064	0.215952	1.47807	0.0349007	0.430149	0.0943743	-0.0392324	-0.447414	1.20662	0.541154	0.00141984
"Ap2a2"	-0.926863	0.419243	2.45307	0.323007	1.53451	-0.471957	-0.975499	-0.637343	1.16901	1.12862	0.120014	0.621119	-0.252519	1.01837	1.89365	1.2261	-1.45774	-1.23696	-0.369417	0.931264	2.26375	1.10956	0.953973
"Ap2b1"	-1.71428	0.0717248	-0.131227	-1.08087	-0.546763	-1.16892	-1.35714	1.01997	0.262118	-0.597905	2.50734	-0.275723	-1.34783	0.643284	-0.552062	1.11332	0.623852	2.35735	1.0448	-1.073	-1.16188	-1.70643	-0.363058
"Ap2m1"	-1.39668	0.915205	1.37403	-0.236377	-0.206727	0.199339	-0.66526	-0.401205	0.807157	0.562328	-0.329592	-0.592757	1.74999	1.02494	0.589912	0.79951	0.0855398	-0.502348	1.14431	-0.942369	-0.00978757	-0.929333	1.68447
"Ap2s1"	-0.479869	0.19695	-0.442827	-1.76438	-0.0663227	-1.3389	-1.57902	0.558311	1.61376	-0.444124	0.443903	-0.809986	-0.170642	-0.0485677	0.0528893	0.693909	-0.0608475	0.289544	0.947162	-0.86467	-0.435048	1.50254	0.578235
"Ap3b1"	-0.568122	-0.0876101	-1.19033	-0.61257	0.0122954	-0.210102	0.888646	-0.246117	0.495877	-0.182107	-1.39727	1.47952	1.89021	2.43677	-0.880529	-0.820051	0.504745	-2.19281	-2.57966	0.300736	2.56922	1.5012	0.54805
"Ap3b2"	-1.1585	0.639387	-0.358219	-2.65893	-1.0064	-0.0334389	-4.56073	6.09914	4.51712	-1.11263	8.53517	-2.91478	-2.10495	-2.46963	-0.187909	3.81773	-0.0591884	4.95343	8.18395	-0.593445	-5.31957	-0.964241	-1.94973
"Ap3d1"	1.09412	0.485616	1.50928	-0.417889	-0.630677	-1.75121	-0.849737	0.217445	1.3586	0.0109379	-0.169482	-0.425941	-0.126422	0.654543	-1.8028	-0.0894353	1.00161	0.455348	-0.125607	0.353665	0.260769	0.467394	-0.346715
"Ap3m1"	0.144282	0.190599	0.359072	-0.413438	-0.115487	0.63291	1.67397	-2.89337	0.838786	0.856691	-2.72314	1.44695	2.97082	3.41394	0.344977	-0.618052	2.06626	0.356215	-2.97545	1.01316	4.05018	1.7048	1.04202
"Ap3m2"	0.138593	0.420136	-1.04373	0.0194332	0.681193	-1.82126	-0.722204	-0.432927	-0.725991	0.875281	-0.132255	0.125009	0.229426	3.06699	2.07736	1.48836	1.25872	1.03161	0.341962	0.516532	0.537819	0.587932	0.461761
"Ap3s1"	-0.0671975	0.272204	-0.667053	0.01143	-1.16593	-0.968177	-3.65321	6.03184	4.07584	-0.787225	5.75981	-5.0559	-2.61387	-1.96284	0.205272	0.906321	-1.017	4.00202	6.76609	-0.420667	-3.84543	0.0550732	-0.439415
"Ap3s2"	0.320291	0.0114438	0.909889	0.692551	0.872078	-0.159677	0.213205	0.110344	1.57055	0.425484	-0.11188	0.644134	0.276649	2.28213	1.28357	-0.198418	0.484692	-0.403255	0.297585	0.700685	-0.428987	1.96947	0.753327
"Ap4b1"	0.00809467	0.305094	-1.06008	3.47676	-1.15738	-0.643456	-0.53811	-1.41409	-0.718484	-1.00271	-1.46375	0.517155	-0.345848	0.802593	-0.213437	-0.51304	-1.43148	-0.948064	-0.452422	0.351748	-0.592728	0.353671	-0.256777
"Ap4e1"	-1.04141	0.101937	0.671608	0.238642	-0.49456	-0.56947	-1.02992	-0.0222672	0.468246	0.446487	0.180312	-0.711424	0.924103	-0.0593947	0.618284	-1.23894	-0.0669693	0.510802	-0.0922958	-0.163026	-0.193372	1.79008	0.655397
"Ap4m1"	-0.146902	-0.474545	0.970214	-1.02988	-0.0431884	0.4569	0.144977	-2.13078	-1.29003	0.45043	-2.32262	0.407313	2.83115	1.42461	-0.13241	-2.11979	0.248154	-1.87453	-2.26573	3.20515	1.77241	1.68627	0.99611
"Ap4s1"	0.0792167	0.131652	-0.662621	0.351504	0.603671	-1.07999	0.740025	-4.03767	-0.476402	1.44479	-2.54752	0.668326	1.37069	1.80149	1.66049	-1.71887	0.0755381	-2.31087	-1.98338	-0.154577	1.67379	2.71227	-0.204302
"Ap5m1"	0.0757942	0.205889	0.184407	2.03263	0.239165	-0.253357	-0.739876	-0.851133	-0.533005	-0.101778	-0.678124	-2.06647	0.832383	1.55443	0.227016	-0.0168457	0.445006	-0.645338	-0.737764	1.07983	1.03077	1.55233	1.52575
"Ap5s1"	0.14163	0.386879	1.0118	-0.469835	0.442536	1.22839	-2.39721	1.19577	1.54337	-0.405267	0.487734	-0.446855	-1.44511	1.06899	-0.455797	-2.00539	-0.43849	0.0221213	0.7084	-0.797083	0.727559	1.02661	1.04669
"Ap5z1"	-1.46665	0.21137	-0.356718	-2.16675	2.04387	1.30284	-0.998192	-0.310994	-0.801348	0.262415	-0.783774	-0.410487	-0.356132	0.335692	0.203154	-1.72134	-0.058187	-0.364169	0.290104	-0.164926	-1.22812	-0.834402	-0.73703
"Apaf1"	0.985776	0.52461	0.10272	-1.32896	-0.373081	-0.497157	0.471507	0.586946	0.462573	1.92875	0.414948	0.197032	0.994409	1.4818	-0.776616	-0.775694	0.356006	1.88933	0.503749	0.123213	-1.13447	0.466604	0.630108
"Apba1"	-0.987059	0.096302	-1.18274	-0.651223	-0.358968	-1.04379	-2.84045	3.14259	1.43006	-0.0597738	4.03554	-1.58682	-2.85033	-1.43328	-0.410032	1.17072	-0.517589	2.30978	2.75843	-1.61727	-2.38409	0.274977	-0.150902
"Apba2"	-0.253948	-0.112944	1.08908	-0.75842	0.20589	-1.04575	-1.0925	1.51658	2.68218	0.203109	2.25856	-2.65879	2.19864	0.211116	0.528101	1.11914	1.3878	1.63162	2.22003	-0.244432	-1.10666	1.08391	0.988
"Apba3"	0.179948	-0.743212	0.781928	2.79986	1.49555	1.09428	0.103054	-1.77498	-0.413965	1.55082	-1.71299	0.377746	0.742727	2.52063	-0.116133	-0.515703	0.581645	0.373472	-1.98914	0.47434	2.43938	1.09038	0.240828
"Apbb1"	-1.37004	1.27529	-0.592913	-2.02051	-0.891423	-1.24633	-5.06361	6.10323	4.41668	-1.0221	6.01257	-3.88198	-1.60251	-1.41522	-0.213881	2.17062	-0.647439	3.76667	7.27719	-0.318798	-3.99437	-0.568648	-0.143376
"Apbb2"	-1.11895	-1.45242	-0.554829	-2.30631	-0.879361	-1.69616	-6.02008	5.78585	2.98187	-2.12229	5.64916	-5.32999	-3.20237	-2.98353	-0.157169	4.49144	-2.16048	3.31716	6.13567	-1.36957	-5.5037	-2.34026	-0.493256
"Apbb3"	-1.4193	0.185786	0.287377	-1.19777	1.58335	-0.982161	-0.672209	1.86925	0.378811	0.00545542	1.39496	-3.4407	-0.71955	-0.818988	0.256711	-1.96211	-0.226806	-1.26563	0.595397	-2.2166	-0.729851	-0.729895	-0.80317
"Apc"	-2.28763	-1.06258	-0.621677	-1.41589	-0.246293	-0.309622	-3.4966	2.63784	3.58442	-0.832633	4.05481	-5.26538	-2.1192	-1.63107	-0.781199	2.24947	-0.184602	1.17445	4.07794	-1.0117	-2.71939	-0.0271562	0.0229014
"Apc2"	-0.873236	0.551559	-0.940012	-1.85023	1.33416	-1.93127	-3.48784	4.3317	4.12561	-1.35899	6.31474	-4.68709	-3.51857	-3.89867	0.785551	2.27157	-0.560175	2.29722	6.76495	-1.13216	-5.2739	-2.43511	-2.09381
"Apeh"	0.0709103	-0.277436	1.25222	-0.635921	-1.24009	1.28446	0.961206	-0.358189	-0.618449	0.393196	-0.833371	-0.558467	1.679	0.531837	-0.525606	-1.57356	1.66135	0.627895	-0.398585	1.12412	1.05363	1.93094	1.39438
"Apex1"	0.888156	-0.190987	1.19047	0.0222388	-1.22691	-0.214481	0.798707	-5.19864	-0.161192	0.339034	-6.71713	3.85362	4.37892	5.83184	-0.0971592	-1.17952	1.01169	-4.13141	-6.46277	1.63532	5.73538	2.47264	1.05015
"Apex2"	-1.02308	0.557819	2.30542	0.0924191	0.63186	0.367649	0.312562	-1.48457	1.45301	0.0431457	-2.62334	1.36237	1.32663	2.7751	-0.816664	0.31235	0.652438	-0.7752	-2.11893	1.54309	1.44581	0.714506	0.568503
"Aph1a"	-1.35147	0.16892	-1.45901	-0.0842914	-0.0812195	1.05057	0.997243	-2.7482	-0.770996	-0.69566	-1.75409	0.821973	2.33937	0.319328	1.36908	-0.436876	0.94431	-1.80536	-1.88638	0.471384	0.254124	-1.83141	1.11445
"Aph1b"	2.01824	0.526607	-1.62593	-1.22978	-2.75804	0.390889	-2.19232	2.25757	1.88034	0.581165	0.992753	-0.480665	0.442482	-0.95687	-0.0047036	-1.21693	1.22207	1.0082	1.81403	-0.983797	-0.979798	-0.976356	-0.611377
"Aph1c"	0.745887	0.0391849	-1.03311	-0.700184	-0.53853	-0.28031	-2.01689	0.309913	-0.304788	-1.12898	1.037	-1.39605	0.578858	0.0140674	-0.144625	0.627844	-0.33665	1.24414	0.286744	1.1673	-1.1564	-0.61446	-0.124195
"Api5"	0.859749	-0.878772	-0.242773	2.03784	1.04253	0.862746	0.160834	-3.09217	0.0994975	1.19633	-2.6586	1.52572	1.80773	3.06364	2.25958	-0.79597	-0.736278	-0.951858	-2.56671	0.904041	2.46294	3.10239	-0.405093
"Apip"	-1.28267	0.217012	-1.39436	1.58	0.201955	2.31602	0.835688	-1.89183	-0.212668	0.623235	-3.44471	0.860358	2.88317	1.86623	-0.747524	-0.659055	0.710098	-1.77943	-3.88485	-0.582504	2.53324	2.77058	0.17977
"Apitd1"	1.64573	1.32762	1.63464	1.7587	1.35357	0.112231	3.53155	-3.77562	-2.16177	1.72457	-4.82578	2.69456	5.35116	5.7713	-0.00657403	-1.89059	0.382224	-4.65195	-4.36951	0.90322	5.96692	3.98323	3.02069
"Aplf"	-0.364549	0.275468	0.191597	0.912373	-0.202361	-0.440174	-0.169027	-0.529612	-0.364253	0.639746	-2.10571	-0.684931	2.65049	3.23386	-0.0501134	-2.05422	0.131984	-1.33133	-2.42466	1.10789	2.13336	1.27291	2.4494
"Apln"	0.593751	0.0464291	-1.25995	1.17998	0.641159	-0.664711	-0.600529	-1.83995	-0.66565	-1.3409	-0.392132	0.970911	0.611071	0.956318	-0.19905	-0.730838	1.83008	-1.76941	-1.02073	-1.06124	0.985552	0.230205	-1.44535
"Aplp1"	-3.31209	-0.337326	-1.81647	-2.6873	-1.8159	-1.20935	-9.40984	9.79673	7.75509	-3.52368	11.2639	-9.03244	-6.6873	-7.30247	0.089424	5.67082	-3.0039	6.11755	12.0664	-2.1476	-10.0402	-2.80358	-2.94403
"Aplp2"	-1.11108	-0.200509	1.10705	0.431248	0.216481	0.983782	-0.317712	-1.01368	-0.972742	0.912317	-1.4016	0.305596	3.27064	4.85061	1.27631	0.23536	0.646573	-0.312008	-1.5714	0.0472989	2.85124	2.66052	0.275633
"Apmap"	1.19828	-1.58362	0.433873	2.57234	-0.185543	-1.76585	-0.779898	-0.978436	-0.269437	0.863087	-2.48061	0.596629	2.10752	1.83925	0.849977	-0.118886	-1.64571	-1.09826	-0.998322	-1.13307	1.98777	-0.432043	-0.4203
"Apoa1"	0.0131571	0.105161	0.704	-2.82697	0.607769	-1.11732	0.0628812	-1.42827	-0.576141	0.477194	-1.33325	0.0628675	0.951458	1.97827	-0.426795	-0.65513	-0.0503516	-1.06074	-1.12347	0.389741	1.27768	0.211472	0.201759
"Apoa1bp"	-0.734752	0.0743577	1.16822	0.229796	0.744419	0.0729724	-0.649217	-0.518707	-0.262105	0.43288	-2.6187	-0.379024	0.321424	1.3627	1.30519	-0.179052	-1.19369	-2.23593	-2.81721	-0.378642	2.4544	0.0343471	1.01693
"Apobec3"	-0.202269	0.244281	2.6789	2.49144	1.31265	1.08163	1.03906	-0.820294	-0.524624	1.85079	-1.36694	0.435212	2.12546	0.963151	3.17071	-1.00024	-0.194139	-0.926877	-1.02802	0.61842	2.51226	-0.553408	0.222552
"Apoe"	0.917869	-2.4668	1.4499	0.311695	0.154381	1.1538	2.55623	-3.48927	-1.04527	4.56615	-3.34921	0.345315	2.08467	3.81649	0.663117	-0.729917	-1.45213	-2.03871	-3.34914	0.574196	2.72969	2.20673	1.21307
"Apol7d"	-0.705814	0.06862	0.0219746	0.820819	0.463016	2.32819	0.233222	1.53555	0.162886	-0.14016	-0.480052	1.24307	0.75086	-0.0502028	-0.29299	1.50414	0.865161	0.41476	-0.931084	-0.346801	0.623092	-0.172997	2.13317
"Apoo"	0.523942	0.414912	0.380837	-0.330534	0.0574973	-0.0131597	0.981127	0.131443	0.243081	-0.993814	-1.2399	0.155391	2.0703	1.62377	1.10524	0.882814	0.688341	0.992932	-1.30159	1.23267	1.70542	-1.26386	0.550805
"Apoo-ps"	0.599543	1.07336	0.957808	0.58433	0.0565074	1.22965	-1.24047	1.31421	3.18717	-0.198253	-1.29552	-1.00316	0.896026	2.10137	-1.06266	-0.0438287	1.97355	0.2141	-0.00124276	1.68215	1.28909	0.684306	-0.932065
"Apool"	1.10443	-0.564546	-0.592596	1.60609	-0.0991079	-0.458394	1.35394	-2.93509	-0.662645	2.83246	-3.57757	2.26904	1.79576	2.7032	1.12376	-2.0495	-1.78785	-3.69554	-3.75385	1.22102	2.95703	1.61605	0.0509739
"Apopt1"	1.55336	1.2869	0.67578	0.968324	-1.30435	0.515218	1.29033	-1.86289	-0.94098	0.219276	-2.56813	2.30946	2.88589	1.65128	0.972711	-0.772698	-0.0294972	-1.96516	-2.99968	0.602881	2.87311	0.0211895	0.877417
"App"	-1.13414	-0.217754	-1.0717	-0.437143	-0.549161	-2.47621	-3.52525	3.57418	1.96946	-0.992809	2.71496	-2.76867	-0.770409	-0.429704	2.16376	3.04822	-0.117494	1.44734	3.32707	-0.411583	-2.44961	0.614425	-0.425127
"Appbp2"	0.164174	0.839027	-0.17436	0.33554	0.653051	0.646946	0.0559724	-0.779558	-0.621762	1.14091	-0.18011	1.08718	2.3648	1.35933	-0.379163	0.367051	1.93127	-0.414969	-1.26682	-0.7527	1.78947	0.881468	0.849028
"Appl1"	-0.842558	0.632148	-0.28156	0.170733	-1.1387	-0.0661431	-0.27042	0.106587	-0.0384481	0.476303	0.0359692	-1.78966	-0.0585587	-0.688425	1.92342	1.75652	1.46238	-1.55818	0.903773	1.56469	-0.391926	0.495141	0.60197
"Appl2"	1.18056	-0.614035	-0.782171	2.04073	-1.10037	-0.410949	-0.147922	-1.06053	0.689666	-0.187269	-1.56584	0.136013	1.60527	0.59079	0.352684	-1.82811	0.285698	-0.439445	-2.74747	0.129843	0.358785	0.519189	0.0692624
"Aprt"	0.824768	0.401603	1.89282	1.27464	-0.6182	-0.795103	0.167843	-4.04867	-3.39481	0.231447	-5.99829	1.62147	3.04431	5.79838	1.75816	-3.16136	-0.282469	-4.79003	-5.62329	2.35632	4.84308	0.857177	-0.334506
"Aptx"	-1.70416	0.959587	1.71196	-0.179355	0.46325	0.26256	-3.4693	1.68619	3.15967	-0.58699	2.35439	-1.0249	-1.73302	-0.776536	0.918922	1.06743	1.76468	2.80562	3.34084	0.16655	-1.97908	-1.13392	-1.52479
"Aqp11"	-0.423764	0.0410515	-1.17821	-1.77121	-0.781989	-0.507745	-0.0346124	-1.62551	-0.0898064	0.710611	-0.162702	-0.222972	0.183461	0.493953	-0.175666	1.21954	0.357854	-0.810385	-0.84996	0.773089	0.729557	-0.743601	-0.468901
"Aqr"	-0.942193	-0.79446	-0.327404	1.59949	-0.329889	-0.928152	1.70543	-2.89838	0.0645138	1.443	-2.56853	0.897712	1.86111	2.74345	2.49974	-1.19573	0.395204	-2.2392	-2.80935	-0.0474849	2.6817	0.59164	0.0350742
"Araf"	0.504837	0.404107	-0.000721361	-1.48897	1.28934	0.991603	-2.10232	0.991377	2.69842	-1.79021	0.378406	-2.42052	-0.838204	-0.237511	-0.589733	0.229492	-0.916529	1.25068	1.79771	-0.584928	-0.581523	-1.04753	-1.16505
"Arap1"	-0.53668	0.0520245	-0.433533	-0.559777	0.399379	2.41469	-0.357607	-0.690774	-0.423927	1.17886	0.124793	1.07529	-1.74685	-0.0442117	-0.222602	-0.0835944	0.747731	0.3582	0.302731	2.44974	-0.139017	0.124241	1.15094
"Arap2"	-0.291801	0.0336956	-0.867986	-1.44995	-1.33333	-1.16235	-0.516338	1.6459	0.394008	-0.967221	1.44153	0.675182	-0.84628	0.338366	-0.121204	2.01151	-0.123533	0.638617	1.59889	1.57243	-0.744733	-0.5158	-0.727411
"Arap3"	0.72712	0.0354614	1.11268	1.90695	1.24233	0.655065	-1.20375	0.25897	-0.346322	-0.100093	0.982871	-0.349525	0.528371	-0.900438	-0.152073	-0.390994	0.609284	0.291663	-0.657555	0.202559	-0.390296	1.54321	-0.192123
"Arc"	0.799821	0.0298726	0.197849	1.4161	-0.373624	0.956699	-0.599928	-0.214438	0.355935	0.0982508	0.413917	-0.480877	0.94027	0.281559	-0.128449	1.93651	-1.2215	0.598666	0.554529	-0.470122	0.097246	1.67586	0.133648
"Arcn1"	-1.14918	0.701364	-0.273892	0.134217	-0.211481	-0.926095	1.00457	-1.64547	0.140408	1.57912	-0.92634	-0.140415	2.86265	2.97928	-1.4789	-0.0961391	0.722257	0.311944	-2.20175	1.0635	2.7352	-0.469267	2.12187
"Arel1"	-0.687549	0.322683	-0.471295	0.467336	1.99183	-0.512101	-0.564549	0.169686	0.156892	0.606229	-1.11192	0.231234	1.0053	0.208032	-0.269338	0.244789	0.327538	1.24637	-0.996387	-0.512866	1.96373	-2.5527	1.13381
"Arf1"	-1.81918	-0.776015	0.217879	-0.563843	0.344137	-0.717599	-1.11674	0.128872	1.07822	-0.284766	-0.442564	-1.03399	2.13054	2.29393	1.51955	0.735279	1.21479	1.44851	0.28059	0.474177	1.38919	0.442063	0.697998
"Arf2"	-1.76433	0.395097	0.358323	-1.27927	-1.34395	-0.447335	-0.871908	1.13153	2.87484	-0.66028	2.33707	-0.819193	0.449835	1.53813	1.00753	1.28997	0.996365	0.314263	3.46791	0.43587	-0.0863659	0.0891034	0.450659
"Arf3"	0.92657	0.631085	-0.141368	-1.0924	0.160343	-1.16413	-0.39892	-0.249252	-0.250551	-0.911274	0.483162	-1.31148	-1.13471	0.0900378	-0.991821	-2.89687	-0.164528	0.180054	1.1131	-0.592284	-0.0868399	-1.19215	-1.82229
"Arf4"	-1.09497	2.11542	-0.445983	-0.553837	0.136128	-0.100624	-4.17501	1.12114	2.22323	0.286379	2.07592	-1.48054	-0.0963825	0.191443	0.598317	1.58471	-0.411234	2.69436	3.63946	0.156862	-1.00819	1.03299	0.0765352
"Arf5"	-1.3265	0.16271	-0.391833	-1.80739	1.52386	-0.823612	-2.24457	1.15153	2.25891	0.104927	0.545167	0.379599	-0.978586	1.04209	-1.25981	1.19938	-0.110884	1.42019	1.81853	-0.514491	0.40468	1.32196	-0.181699
"Arf6"	0.165686	1.25379	2.03521	-0.687039	-0.707646	0.0947646	-0.509359	-3.17202	0.121867	1.51914	-2.909	1.09125	2.14153	0.546424	-0.591547	-0.286482	0.315552	-2.12631	-1.88516	-0.579035	1.32102	2.27098	1.11295
"Arfgap1"	-1.73745	-0.199109	-0.584293	-1.87049	0.25694	-0.223518	1.14906	-2.45985	0.557911	1.28657	-1.88321	0.924019	1.42359	0.979359	0.653614	0.0520775	0.999774	-0.662606	-0.238587	0.652067	1.44676	1.67161	0.648895
"Arfgap2"	0.367432	0.796391	2.28879	0.859062	1.20517	0.545673	-0.274177	-2.10372	0.358955	1.86278	-3.55506	0.787265	1.23244	1.13371	0.0451086	-0.280756	-0.195093	-2.17582	-3.16927	0.983317	3.19314	2.05428	1.56326
"Arfgap3"	0.0587943	0.407189	-0.827142	0.112767	0.780518	-0.163015	-1.02089	0.858774	0.927313	0.406353	0.244588	-1.04544	-0.695373	-1.52982	-0.498643	1.33506	0.25606	1.16868	1.01543	-2.35058	-1.17339	0.480497	0.00388952
"Arfgef1"	-0.230329	-0.391182	0.211523	-0.85675	-0.0696657	0.974573	0.339875	-0.910929	0.21047	0.250589	-1.27258	2.03008	2.5251	2.33045	0.523183	0.37245	0.926034	-1.02427	-0.949929	-0.137638	1.46698	1.52788	-0.448754
"Arfgef2"	-0.770311	-0.829295	1.79676	0.243069	0.346226	1.54454	0.16007	-0.83731	0.395609	-2.4781	-0.565697	-0.918754	0.837984	-0.540966	0.164023	-1.03318	-0.972027	-0.864422	-0.963057	0.0461471	0.225548	0.22376	-0.569522
"Arfip1"	2.17937	0.0755229	0.872566	0.602256	2.48762	0.994431	2.66406	-2.85155	-0.489064	1.03716	-3.07045	2.30793	2.96264	4.05578	0.696584	-0.475659	0.764177	-1.44503	-3.46353	1.33591	3.72062	2.22407	3.04413
"Arfip2"	-0.520218	0.666081	1.02194	-0.0805986	-1.01123	1.50302	1.23426	0.129811	1.15976	-0.065229	-1.32908	0.113799	3.55225	3.09863	0.310208	-0.97879	-0.415068	-1.43394	-1.16832	1.08593	1.15093	0.377269	0.53404
"Arfrp1"	-0.230106	-0.214751	-1.27944	-0.139261	0.0956414	-0.255372	-0.133466	-0.785752	0.0397302	0.265696	-2.16079	-0.637651	2.62806	2.37394	0.450838	-0.542565	1.5005	-1.66819	-2.24078	0.649773	2.91951	0.471743	0.877701
"Arg2"	-0.0222992	0.213104	-1.35793	-1.90875	-0.00079748	-0.0443621	-2.75768	4.55748	3.02708	-0.716312	5.58869	-5.55645	-2.21658	-2.63814	0.171964	0.571758	-0.959148	2.5043	5.34013	-2.13359	-4.46529	-0.892529	-0.191245
"Arglu1"	0.303231	0.531348	2.43138	-0.0101411	0.28082	1.35661	1.12406	-0.653817	-0.168245	0.93885	-1.92617	-0.146132	3.30015	2.55876	-0.455392	0.0225792	1.74378	-1.6935	-1.36177	0.0672193	3.98151	1.10242	0.267796
"Arhgap1"	-2.37578	0.502907	-0.374137	-0.667345	-0.448314	1.53687	-0.724899	0.873864	0.500802	0.349548	0.866952	-0.277333	-1.46041	-0.855634	2.27445	-0.620553	1.05909	1.61753	1.93351	-0.902428	-0.789888	0.56849	1.32742
"Arhgap10"	-0.226501	0.374409	1.77337	1.72362	-0.522514	0.755915	2.89338	-0.972873	-1.04623	0.297308	-2.35599	1.76496	1.73945	2.195	-0.350493	-1.35813	0.86921	-1.84413	-2.822	-0.618461	4.18733	0.897096	1.68027
"Arhgap11a"	0.890422	-0.107975	0.446828	0.163956	1.411	0.956109	4.59544	-3.5615	0.0799611	1.52665	-3.58754	2.66136	3.74318	3.91361	-0.0584255	-1.80199	0.880161	-1.00936	-5.00815	2.17348	5.76689	2.81041	3.96748
"Arhgap12"	0.219289	1.14074	0.925899	0.0979133	0.405798	0.0116755	0.664601	-1.31244	1.30035	-0.0485163	0.291435	-1.51121	0.937342	2.11218	0.939792	0.638676	-0.415944	0.317807	-0.427791	-0.203259	0.601856	2.35799	0.755431
"Arhgap17"	0.573303	-0.0622129	1.14218	-0.676883	-0.0447638	0.367656	0.673303	-4.4432	-0.308702	0.908555	-2.20712	1.56623	1.78221	0.359003	1.47443	-0.0608728	-0.584315	-2.83288	-3.21245	-1.27663	3.08255	0.582461	0.646743
"Arhgap18"	-0.436495	-0.694866	-0.765874	1.21495	0.206196	0.0570651	0.189362	-1.8401	-1.04837	1.5754	-0.193411	0.632406	0.365258	0.331839	0.884691	0.155988	-0.164554	-0.340867	-1.39194	-1.43385	1.95935	0.128576	2.02288
"Arhgap19"	-0.847387	0.586479	3.97756	0.352875	0.631997	0.52992	3.82575	-1.8322	0.863574	2.76114	-2.47436	2.374	2.32318	3.56812	0.806434	0.982376	0.227415	-1.38879	-2.73723	1.82009	3.70279	1.01786	1.6122
"Arhgap21"	-1.41495	1.25424	1.41316	-0.114917	-0.134806	1.57399	-1.2368	-0.119173	0.147092	0.152346	-0.310034	-0.853058	0.650936	-0.58465	-0.531534	-0.0806615	-0.716947	0.0292553	-0.215646	-2.12675	-0.733127	0.366245	-0.724031
"Arhgap23"	0.170197	0.0852564	0.376824	0.779501	-0.646369	0.418443	1.27304	1.19753	1.78849	-0.492962	1.28336	-1.05857	-1.01879	-0.055176	-0.363274	-0.925427	-0.267857	1.6226	0.393448	0.325123	-0.878338	-1.28696	-0.30083
"Arhgap24"	0.677942	0.0447802	-1.14907	0.755591	0.98674	-1.38714	0.0313088	-1.5813	-0.89936	1.76752	-0.942071	-1.25681	0.229553	-0.259926	-0.168163	0.36996	0.389564	0.0652178	0.866209	0.833156	0.782014	-0.713194	1.17367
"Arhgap28"	-0.573904	0.0612773	1.21849	0.685711	2.38916	-0.899659	1.31671	0.376726	1.24404	1.02133	1.31556	-1.79211	2.02738	1.11635	-0.238635	1.29143	1.32387	-0.541022	0.1169	1.47785	0.185523	3.22828	0.248071
"Arhgap29"	-0.480179	0.0464291	0.655282	1.17998	1.43658	1.89568	0.188873	-1.12671	-1.46338	0.497655	-1.15638	-0.099478	1.33669	1.70499	-0.19905	0.107249	0.141655	0.600739	-1.80421	0.49385	1.70353	0.230205	0.757829
"Arhgap32"	-0.789881	0.218555	-0.516019	0.874877	-0.474576	-0.531916	-0.436803	-0.289422	-0.598649	-0.785625	-1.36212	-0.308686	0.378995	0.416268	0.148093	0.0813438	0.143481	1.26522	0.0556754	1.05283	0.389151	0.744494	0.368816
"Arhgap33"	-1.94733	1.03823	-0.0465911	-0.80922	-0.30895	-2.02552	-1.33192	3.49517	1.25499	-1.14975	2.68744	-2.02401	0.378096	-0.0527171	0.694174	0.742837	0.241446	1.93689	3.71615	-0.450815	-2.49006	-0.0699935	-0.342443
"Arhgap39"	-0.140417	0.229536	-0.209332	-0.411838	-1.02446	-0.692043	1.19278	-2.51129	-1.82774	0.340881	-1.8943	1.80959	0.438979	-0.505993	0.100411	-0.481125	-1.18722	-2.19664	-1.57492	-0.24432	0.977617	-1.02026	0.779807
"Arhgap4"	0.426541	0.0668254	-1.45549	-0.869702	-1.33167	-1.75581	-1.89902	-0.523109	-1.34084	-0.756988	-0.917789	0.273625	-0.174932	1.48821	0.806424	-0.378259	-1.07627	-0.705307	-0.0817355	-0.792151	-2.01179	-1.08397	-1.25668
"Arhgap42"	-1.34156	-0.653937	1.17887	1.31012	-1.28392	-0.39478	-0.245466	-1.60674	0.640645	-0.626767	-1.68305	-0.610766	0.564232	-0.417172	1.47698	-0.948174	1.28924	0.00244878	-1.5715	1.82257	0.747656	0.985918	1.31319
"Arhgap44"	-0.64944	0.0630125	0.157077	-0.254112	2.70738	-1.78219	1.40182	-0.560694	-0.69545	-0.788839	-0.949145	0.236535	0.408483	-1.75325	-0.269483	-1.12593	-1.09479	-0.0530509	-0.779711	-0.830243	1.00462	-0.0807948	-1.93119
"Arhgap5"	0.717704	-0.548748	1.20043	0.725956	1.08913	0.33932	3.19086	-2.84867	-2.26296	2.42991	-4.74579	1.45389	4.47902	5.68681	2.8669	-1.99277	0.195765	-4.07984	-4.62374	1.10419	4.8323	1.2603	2.2689
"Arhgdia"	-0.0944601	-1.04263	1.11735	0.417236	1.17145	-1.26983	-1.99909	-1.57516	-0.355786	0.354667	-2.79177	0.870707	1.50379	1.44118	0.452052	0.316628	-0.0967528	-1.55693	-2.58972	-0.576358	1.9568	2.67474	-0.724815
"Arhgdig"	-0.64944	0.0630125	-0.661042	-0.910459	0.669162	1.86294	-1.29302	-0.560694	-0.0145471	-0.788839	-0.949145	0.236535	-0.830716	0.804124	-0.269483	1.0215	-0.373843	-0.727707	-0.779711	-0.166164	0.391696	0.938617	-0.676845
"Arhgef1"	0.265719	-0.670474	-0.141699	0.966606	-0.399206	0.283335	-2.80058	1.4238	1.55755	-1.86171	1.39537	0.143901	-1.34462	-1.80122	-1.26248	1.87374	0.742623	2.34227	1.04802	0.0684409	-2.02945	-0.529274	0.124341
"Arhgef10"	1.08628	0.112391	-1.19197	1.38106	0.141791	-0.487876	0.140388	-0.895735	-0.52974	1.79299	-1.28793	-0.60518	1.98355	2.04413	-0.413483	1.09377	-1.15567	-1.02834	-1.6142	0.454852	2.29733	-0.559706	0.77548
"Arhgef10l"	-0.0493963	-0.815796	0.856295	-0.89423	-0.0763695	-0.109728	-1.13219	0.063633	-0.949394	0.0982904	-0.274049	0.225318	-0.61337	0.787878	-0.88245	-0.2912	1.33894	0.544151	-0.658661	0.715283	-0.583421	-0.922753	-0.286375
"Arhgef11"	-0.308548	0.150958	0.572513	-0.216873	0.161425	0.300309	-0.783437	-0.405566	0.856582	1.37707	0.573743	-0.643808	-1.53005	0.289292	-0.577262	2.06967	0.180339	0.50357	0.868887	-0.53432	-1.32133	0.436649	-1.27183
"Arhgef12"	-1.79394	-1.01628	-0.636354	2.24282	-0.428477	0.402109	-2.495	0.472455	-0.477817	-0.362175	-0.426715	-2.90287	-2.15217	0.0925824	-0.340439	-0.0509329	0.415154	-1.16863	0.125141	-1.10645	-1.10073	-0.105027	0.211305
"Arhgef15"	-0.404562	0.0447802	-1.14907	-0.901713	-0.732401	-1.38714	-0.802543	-0.0538182	-0.0527008	-0.226958	0.702258	-1.25681	-0.548816	-1.06494	-0.168163	0.36996	-0.518973	-1.63305	1.70886	-0.843699	-1.51288	-0.713194	-0.406602
"Arhgef17"	-0.606347	0.181794	-1.07747	-0.696038	-1.09126	-1.32437	-1.17596	-1.17288	0.283045	0.100698	-0.38604	-0.184284	2.35682	1.57921	-0.756437	-0.186899	0.727708	-0.368179	-1.65182	1.02586	0.203505	-1.88845	1.19373
"Arhgef18"	-1.43841	0.192759	-0.256828	-0.152994	-0.0998872	-2.31367	-0.156214	-0.0530842	0.485668	0.38557	0.515444	-0.598839	0.582962	0.547426	-0.803559	0.862315	-0.727707	0.976862	0.483451	0.769802	0.142303	0.406796	1.2519
"Arhgef2"	-1.94783	1.11326	-0.640749	0.245637	0.192703	1.32758	-5.60118	3.55115	3.86051	-0.29186	3.68269	-5.16327	-3.02445	-3.67765	-0.168925	2.12801	0.723692	3.65724	4.61305	-1.26243	-4.92756	-1.49352	-1.71593
"Arhgef25"	0.18131	-3.61724	-0.213585	-2.40751	-0.999814	0.656674	-1.75852	0.923224	0.170395	-0.0625256	1.57381	0.735524	-1.23667	-1.82798	-1.46462	-0.180295	0.966644	1.81956	1.653	-2.18317	-3.388	-1.22205	1.37169
"Arhgef26"	-1.55017	0.472491	0.871846	2.99687	1.60258	-0.750488	2.35372	-2.19157	-1.12517	2.66111	-3.22849	1.12646	3.39567	1.99854	2.01501	-1.01865	-0.118528	-2.45364	-3.10012	0.0478741	3.22642	2.17112	2.74604
"Arhgef28"	-1.2378	0.172249	-0.0967494	-0.827185	-1.78778	-0.332793	-3.40008	3.63592	2.40182	-1.36863	2.88726	-4.54734	-2.534	-2.42725	0.435986	-0.0254304	-1.87403	2.03129	1.9398	-0.704269	-3.21887	0.339415	0.181285
"Arhgef39"	1.60013	-2.46264	1.88185	1.12929	0.82488	0.685675	1.40981	-3.21122	-2.76523	1.03209	-3.08329	1.07084	2.49151	4.47393	1.92697	0.341943	-0.325707	-1.04525	-3.9399	0.280634	2.45771	0.433445	2.07629
"Arhgef4"	-0.969524	0.099616	2.16299	-1.15035	-2.52747	-1.01803	-1.70744	1.6993	1.9954	0.607151	3.01674	-3.06398	-2.3266	-1.40759	-0.403234	0.621302	1.248	1.24293	1.70511	0.0221872	-1.85473	-0.529971	-0.618783
"Arhgef40"	-0.168801	0.708302	0.836602	-0.770037	0.962242	1.74068	2.19806	-2.58418	-0.246342	2.82188	-1.58963	0.61984	3.93415	2.33378	3.57966	-0.0336852	-0.180177	-2.32679	-2.92073	0.377185	3.14017	1.58009	2.23225
"Arhgef7"	-0.0506258	-0.267773	0.390262	-0.556921	0.344873	-0.424134	-0.952971	2.3672	3.54958	2.95301	1.48791	0.147982	2.04562	-0.53768	1.29185	-0.00273559	3.06954	2.40983	2.15416	-0.433589	-0.87571	-0.332203	2.24608
"Arhgef9"	-0.111904	0.496117	-1.11333	-0.670409	-1.04118	-0.562686	-1.87541	3.51852	2.37988	-1.49621	3.43401	-4.29678	-1.12161	-2.05563	0.211127	0.825011	0.875486	1.59389	4.53671	-0.699273	-1.90954	-0.981014	-0.596261
"Arid1a"	-0.746056	-1.16017	-0.269541	0.1702	-0.0421922	1.80287	1.91432	-0.862543	-1.78744	0.415365	-1.59649	1.59411	0.314827	3.78796	0.76448	0.987315	0.0236765	-0.735918	-1.61524	-0.163578	1.78344	2.37626	0.414176
"Arid1b"	-1.33009	0.350587	0.865266	-0.323282	-0.327324	-2.27035	-1.10364	0.926464	1.02332	0.459841	1.55764	-0.804164	0.440753	-0.87093	-0.307163	1.01273	-0.497654	0.117392	2.33718	1.0525	-1.42095	-0.335696	1.15191
"Arid2"	-1.26585	-0.220593	1.71058	0.650127	-1.85423	-0.764932	-1.3138	1.63681	1.61008	0.18614	0.0736014	-0.976305	-0.149787	0.416668	0.125693	2.47947	0.676954	2.56078	1.67516	-1.04448	-0.00460669	0.328964	0.461001
"Arid3a"	-0.499515	-0.560527	-0.868507	-1.06408	-0.690489	-0.245796	-3.57632	2.73353	1.83765	0.0219175	1.88216	-1.37634	-2.62428	-0.409527	0.31587	0.621261	-0.770072	0.686216	2.67653	-0.585098	-1.02557	0.853078	0.35856
"Arid3b"	-0.137078	-0.582452	0.458115	-1.1893	-1.33031	-0.582036	-4.04881	0.571413	1.13184	-0.293634	1.21132	-2.85641	-0.593581	-0.0557255	-0.600391	1.11537	3.16315	1.40118	-0.316784	-1.73466	-2.05787	-0.202362	0.367388
"Arid3c"	-0.799914	0.0831894	-0.185134	-0.72618	-1.0722	-0.0357602	-0.594123	0.973919	-0.701723	-0.351916	0.382416	-1.14369	-0.807314	-0.39966	-0.332664	-0.783297	-0.753134	0.671948	1.20058	0.549474	-0.012692	-1.22861	1.05732
"Arid4a"	-0.48003	-1.68707	-0.210537	-1.04917	-0.121285	-1.20416	-1.19885	0.671709	0.248137	1.18902	1.37459	-1.14631	1.24172	-0.0563194	-0.284743	0.0304627	-0.986505	-0.0403195	1.73541	1.40638	0.455813	0.513029	0.365459
"Arid4b"	-1.41823	0.882854	-0.404622	-1.19582	0.406006	0.886194	-1.3482	0.470725	1.69135	-0.231712	1.51817	-0.652257	0.645965	-1.05116	-0.659124	-0.48717	2.80386	3.87595	1.19101	-1.90726	-0.95157	0.693325	0.258041
"Arid5b"	1.20479	0.248027	1.41585	-0.223084	1.69495	-0.0409593	0.373765	-0.484813	-1.20952	1.05091	-0.330018	-1.4813	1.82384	0.651257	0.0673397	-0.984101	-1.30932	-2.67057	-1.71094	-1.09241	0.951112	2.68135	0.903865
"Arih1"	-0.506335	-0.628551	0.644287	0.763822	1.54444	-1.52695	-0.929818	0.594169	1.42777	0.451024	0.110823	-0.560746	-0.105766	3.54089	0.144514	1.24529	2.04524	-0.42674	-0.167527	1.52364	0.416228	0.45634	-0.0811355
"Arih2"	0.214364	-2.15916	0.0131974	-0.0181665	0.820622	0.443771	1.18205	-1.56347	0.0535299	0.973995	-1.91821	-0.108831	3.34515	1.39292	-0.282344	-0.382643	0.129876	-2.92338	-3.30708	1.47304	3.50732	1.51629	-1.02098
"Arl1"	0.710617	1.45421	0.641325	1.35659	0.382313	1.21843	-0.0956995	-2.3527	-0.595492	0.917797	-3.8702	0.917227	2.71264	3.06913	-0.232279	-2.54292	-0.706492	-1.87383	-4.21882	0.389342	3.26496	1.9369	1.40852
"Arl10"	0.5495	-1.02241	-0.395347	0.947494	1.96952	-0.768364	-1.03324	-0.649414	-0.388979	-0.518475	0.164767	0.0663896	-1.02495	-0.00134992	-0.215183	-0.0459955	-1.62438	-0.36094	0.336811	0.298694	-0.0896842	2.28491	-0.873538
"Arl13b"	-1.61948	0.788331	-0.571941	-2.30676	-1.47307	0.113964	0.562401	0.300315	2.02117	-0.116732	0.53008	-0.127133	2.35482	-0.519932	1.41477	1.30234	-1.30994	0.76605	1.82244	-0.161118	-0.762044	0.626306	0.372981
"Arl14ep"	-0.78559	0.642062	-1.09516	0.896474	1.5336	1.24391	2.22404	-2.63944	-1.88467	0.0557162	-1.72131	1.45769	1.37255	1.60341	-0.248576	-0.0847004	-0.251969	-1.45543	-2.73966	1.63765	3.6865	2.06692	0.742308
"Arl15"	1.68356	0.508284	0.710863	-1.18412	-0.491719	0.383518	0.443349	-0.200919	-0.0780214	0.232641	-0.850667	0.735524	0.826802	0.783098	0.838018	1.15551	-0.640589	1.31911	-0.334336	-0.697915	0.659447	-1.22205	1.60485
"Arl16"	-0.0932542	0.00632661	-0.0759649	-0.481837	0.782899	0.170001	0.400941	0.337424	0.692563	-0.520761	-0.0154011	-0.340376	0.350594	0.790972	0.110003	0.124948	1.01159	-0.655852	0.222432	-0.117286	0.92065	1.05325	0.305131
"Arl2"	0.713357	1.38411	0.206399	-0.639816	1.74944	-0.519059	1.89517	-2.40497	0.55635	1.57036	-1.65512	0.621187	0.221743	1.3869	1.14091	0.208171	0.0719797	-1.24159	-1.48843	0.277353	1.34171	0.873404	2.74226
"Arl2bp"	-0.680574	1.43641	-0.627177	-1.38121	1.21959	-2.40829	0.449938	-1.33275	1.52282	-0.559075	-3.30846	1.09041	0.668755	0.988596	1.53554	1.01547	0.902274	1.57981	-1.24246	-1.35586	1.99801	2.17692	0.695727
"Arl3"	1.41824	0.131614	0.354097	-2.83593	0.587823	-0.994746	-1.14361	-2.51012	-0.582465	-1.40327	-2.32923	0.340322	2.79724	1.40351	-0.546997	-0.206663	-2.62158	-2.40418	-2.6181	-0.15039	1.51341	-0.0824636	-0.456607
"Arl4a"	-0.498218	0.620113	0.0262765	0.617357	1.19133	0.171467	0.211844	-0.215545	1.45476	0.39601	-0.75609	0.626977	1.74457	2.1047	2.89957	0.0903161	-0.126561	-0.793074	-1.17113	1.35383	3.50093	1.88327	-0.475179
"Arl4c"	-0.776013	-0.784409	1.08799	-0.185176	-1.53759	0.393279	-1.61485	0.41311	0.377958	0.747046	-0.485735	-1.45783	-0.046316	0.888131	0.449532	0.464117	-2.67067	-1.20744	0.323038	0.723309	-0.53122	1.11573	1.03132
"Arl4d"	-0.348124	0.0391849	1.16241	1.09138	-0.53853	-1.2794	-2.01689	1.95957	1.52171	1.02881	1.92548	0.789549	1.41968	-0.855831	-0.144625	1.60594	0.645221	2.16165	0.286744	0.260945	-0.330818	-0.61446	1.5836
"Arl5a"	0.172032	0.540466	0.991469	-0.0202576	0.980496	-0.745191	1.64016	-1.43551	-0.375888	1.67091	-2.36815	1.54747	1.39412	2.57684	0.828591	0.560984	0.3525	-1.26244	-1.64755	1.70426	1.37102	2.98247	2.45006
"Arl5b"	-0.332413	-0.17784	0.460587	-0.120073	0.257762	-0.30261	-3.50592	2.14122	2.52014	0.543488	1.77745	-1.04793	-1.51315	-2.33645	-0.747909	1.65022	2.39107	3.3569	3.12859	0.216743	-0.848675	-0.24673	0.0870999
"Arl5c"	1.7119	0.0569591	0.790844	0.55011	-0.0246943	-1.44497	1.10603	-0.305934	1.00087	2.52572	-0.296819	0.0186278	2.18511	0.321311	0.902958	1.92177	1.06889	-0.919896	-0.951442	1.41883	1.81985	-0.770638	3.1568
"Arl6"	-0.0921091	-0.516011	0.547989	0.650754	0.156508	0.268911	1.40875	-2.45984	-2.16985	1.48586	-4.13246	1.59446	2.57761	2.95983	1.51588	-2.03969	-1.59807	-3.07326	-3.63252	0.767171	4.17911	0.0777546	-1.37959
"Arl6ip1"	0.0124041	-0.466605	3.50251	0.171939	0.158049	0.868681	1.23315	-0.791504	1.05908	1.41169	-2.1681	0.815985	2.02934	4.04041	1.45178	-0.22517	1.77143	0.0939818	-2.33968	2.28149	3.66537	2.17943	1.91273
"Arl6ip4"	-0.816294	0.625996	2.48246	2.26175	2.69483	0.745351	2.3462	-4.63893	-0.687556	2.82043	-4.42019	3.0329	5.04955	4.31746	-0.271537	0.22946	1.46079	-2.01232	-3.78906	2.61138	4.81427	2.88265	0.819122
"Arl6ip5"	-0.12402	-0.125101	-1.56809	-0.0616698	-1.59705	-0.707193	-2.74029	0.880537	1.40274	-1.66575	2.70903	-1.7841	0.379954	-0.264467	0.942239	-0.0558212	0.464545	1.05642	3.51814	-1.62484	-2.92163	1.89458	-1.04185
"Arl6ip6"	-0.140609	-0.910083	1.08595	1.63312	0.577278	-1.47558	0.506153	-4.23364	-1.91246	2.10238	-4.52223	1.47769	2.58009	4.34521	0.881037	-1.97113	3.08528	-1.17975	-3.81523	1.11417	3.29613	1.66089	1.32721
"Arl8a"	-0.161647	0.491403	0.0804042	-1.79419	-0.10064	-1.22206	-2.35143	4.74459	4.1958	-1.87931	5.29495	-3.94426	-1.71391	-1.42731	-0.61502	2.64924	0.78364	3.54806	6.96115	-0.809263	-4.38603	-0.640302	-0.97042
"Arl8b"	-0.360252	1.18368	-1.4242	-1.02117	0.527807	0.080688	0.81053	-0.75219	1.71479	-1.29871	-0.841349	1.12085	0.626457	0.90902	-0.293669	0.656539	1.08253	1.24898	-0.507997	0.724053	-0.0421878	-0.13754	-0.442714
"Armc1"	0.202101	0.616692	1.23851	1.61641	1.44303	0.465307	0.82255	-2.17402	-0.382541	-0.27818	-1.51329	0.822367	1.61328	1.15639	-0.945409	0.80405	1.66073	-0.894363	-0.848182	1.34293	2.1499	0.862019	1.59063
"Armc10"	0.384782	-0.437869	-1.00575	-2.25563	0.324235	-1.58407	-2.08581	-0.784825	1.54524	-1.36673	-1.23902	-0.767078	1.62682	1.86382	0.580064	-1.55386	0.4535	-0.040056	0.349843	1.10447	1.39821	0.183284	-0.507711
"Armc2"	0.612816	0.0502401	-1.23241	-1.08077	-0.903949	1.9655	-0.532461	-1.08394	-0.627139	0.550544	-1.89059	1.01769	-0.0720601	0.254203	-0.19161	-1.54271	-0.679424	-0.160896	-0.992258	0.547956	1.75059	0.260408	-0.653342
"Armc5"	0.294618	0.174697	-0.420318	-0.44151	0.382708	-0.696365	-0.179206	-1.96859	-1.56695	0.306721	-0.524259	-1.43963	0.863859	1.14144	-0.701582	-0.404325	-0.7963	-1.78441	-1.86191	0.108211	-0.0756265	0.700765	1.16986
"Armc6"	0.665597	-1.57762	0.998502	-1.1929	1.01954	-0.448742	-0.457069	0.28276	0.802817	0.806388	-0.353589	-0.405015	-0.2953	0.797419	0.828574	0.623421	-0.622828	-0.659412	-0.315875	0.289851	1.395	1.07094	0.666641
"Armc7"	-1.17975	0.12977	-1.57919	-0.0314563	0.335273	-1.57363	-0.254039	0.306046	0.58418	-0.6462	0.357539	-1.57274	-2.61216	-1.25075	-0.550226	1.8077	-0.130292	2.14373	0.646653	-0.824058	-1.82454	0.531901	-0.660033
"Armc8"	-0.196822	0.493409	0.646915	0.379839	-1.74761	0.389524	0.458865	0.921984	0.680679	1.09029	-0.286695	-0.771882	0.302881	0.429648	4.08952	1.18902	-0.114317	-2.18733	-1.30077	-0.385992	0.546356	2.07738	0.600464
"Armc9"	0.612854	-0.621461	1.86936	0.39926	0.524712	-1.33555	-0.191216	-0.107942	0.666705	1.06615	-0.00479073	-0.272938	0.572446	1.59516	-1.32715	-0.39631	-0.318442	-1.00573	-1.14081	0.0950044	1.30816	-0.760864	1.04418
"Armcx1"	-0.75781	-1.90453	1.68376	-0.867113	-0.742403	-0.697963	-2.11609	2.08854	2.12992	-1.04099	2.06	-3.25219	0.625053	0.0413507	1.31931	2.21986	-0.499175	1.25041	3.23462	0.395232	-2.56318	-0.27259	-0.199204
"Armcx2"	0.591886	1.17122	0.124845	-1.05199	-0.192902	-1.58547	-1.15413	1.14439	1.57034	0.776573	1.76848	0.194131	-0.19655	-0.0924624	0.184236	1.03653	-0.325949	1.42997	2.52149	-0.145851	-0.762921	1.86827	1.06399
"Armcx3"	-0.698897	-0.567564	0.682326	1.46419	-0.9167	-0.684595	0.22625	-0.0928077	0.496653	-0.689807	-0.948237	-0.234034	0.188522	0.283858	0.954762	0.712404	1.90417	0.475313	-0.962289	-0.316697	-1.12095	0.922312	-0.275654
"Armcx4"	0.658216	0.231073	1.94109	0.778314	0.0322043	-3.13369	0.747562	-1.77611	-0.366329	1.76262	-1.77223	0.388687	2.68819	3.43294	1.5444	-0.735111	2.49382	-2.0148	-1.69648	1.34303	2.19183	1.64585	2.25318
"Armcx5"	-0.700206	0.480742	-0.910823	-1.33452	-1.71615	-1.2607	-0.400392	-1.30865	0.339774	-0.699281	-0.234742	1.25871	2.96511	1.21968	0.951807	-0.689055	-0.619357	-0.342473	-0.743248	0.421079	2.03953	0.123755	-1.50276
"Armcx6"	-0.986563	0.409256	0.267202	1.31054	-1.32803	0.236594	-0.786387	-0.477152	0.882774	-0.145073	-1.23935	0.455996	1.19575	1.18965	1.20877	-1.4904	-1.42172	-0.375241	-0.512153	-0.0782188	-0.00882146	-0.292094	-0.625439
"Arnt"	0.391791	-0.784989	-0.475169	-0.470986	0.026949	0.867925	0.501364	-0.48112	-2.62703e-05	-0.769538	-1.23064	-0.440386	1.49468	1.34864	0.00519053	1.38668	1.09589	0.260083	-0.535453	0.381005	0.216554	-0.13569	0.27134
"Arnt2"	-0.964222	-2.55553	0.381043	-1.83712	-0.404393	-0.259453	-2.74898	0.950623	-0.416893	0.757202	2.2446	-2.05839	-0.181455	0.27628	-0.781619	-0.80801	-0.984897	1.10484	0.935364	-0.396017	-1.00381	1.19565	1.48638
"Arntl"	0.818002	0.121519	-0.241749	1.2456	0.154948	-0.857973	-0.507256	-1.91823	-0.133697	0.701981	-1.68361	0.977829	2.15097	-0.505057	-0.497373	0.0706772	0.117606	-1.3956	-0.974645	-0.552725	1.30189	1.46842	-0.778728
"Arpc1a"	-2.17415	-0.0271387	0.0259908	-1.30152	1.11375	-2.08826	-2.44834	2.23006	3.7778	1.28798	2.65548	-1.34853	0.369693	-0.65724	-0.390271	0.297212	-0.619737	1.92786	2.94647	-2.46531	-0.537239	-0.253831	-0.469915
"Arpc1b"	0.362305	0.172964	1.73861	0.935204	0.110137	0.787941	2.2174	-1.0532	-0.846478	-0.559943	0.429765	1.40356	1.8247	1.72031	1.41234	0.161517	-1.59317	-1.68376	-0.923628	-0.986084	0.169585	1.4388	-0.978687
"Arpc2"	0.831795	0.646596	0.887962	-0.497019	0.373717	0.411009	-0.148256	-0.965259	0.649509	-0.0609295	-2.40055	0.0112918	1.48176	2.06947	0.551421	0.268729	1.06981	-0.418162	-0.624734	-0.195766	3.04792	0.409736	-0.0851622
"Arpc3"	0.447262	1.58285	-0.189061	-0.480353	-1.30655	-0.510733	-3.11894	1.25722	2.41554	0.17561	1.25323	-2.05888	-0.950971	-0.462348	-0.573804	1.24526	-0.272788	2.16035	1.71392	0.485056	-2.04188	0.442499	-0.896196
"Arpc4"	-1.24522	0.690427	0.101881	0.688671	0.322948	-1.44905	-0.544538	-1.03285	1.23554	0.207725	0.249679	1.15027	0.0246967	1.98308	-0.761936	-1.11119	0.0825088	-0.132203	-2.18827	-0.270847	0.567427	0.390906	-0.656537
"Arpc5"	-0.985626	-0.31014	-0.159796	-3.11445	-1.17056	-1.21208	-5.06963	5.08979	6.00271	-1.26168	5.92939	-2.51477	-1.33464	-2.50283	0.276555	1.39925	-0.670664	3.19551	7.48709	-1.74343	-4.53987	-0.210147	-1.14053
"Arpc5l"	-0.225247	1.46168	1.92521	0.701913	0.37621	-1.13282	2.32688	-3.86272	-0.443099	0.9502	-3.1843	2.23162	3.31418	3.97877	0.0660431	-1.85407	1.33951	-2.43769	-3.67968	1.90895	4.35847	1.22975	1.79907
"Arpp19"	-2.32987	0.909522	0.169909	0.873325	0.899347	0.165854	1.87372	-2.6177	-1.58483	2.20395	-4.23952	2.59579	1.76944	4.07724	1.56379	-1.23485	2.31629	-3.11952	-4.52713	2.57688	4.68996	2.57184	2.19444
"Arpp21"	-0.0261515	0.114371	-0.0173282	-0.863632	0.486558	-1.18663	-2.81254	3.08449	2.18679	-2.04028	3.57626	-4.82829	-2.07744	-1.63946	-0.443128	0.358709	-0.711252	0.391211	3.91091	-1.77967	-3.19332	-1.42718	-0.422644
"Arrb1"	0.0713282	0.099616	-1.16056	-0.618974	-1.42625	0.164491	-0.626865	1.6993	0.90097	-0.668042	0.905514	-1.54279	-0.8254	-0.373743	0.65006	1.20111	-1.08452	0.697578	1.16409	0.559823	-0.867802	-1.35886	-0.618783
"Arrb2"	0.13486	1.08124	-0.788513	1.05078	0.572854	0.430792	-0.712411	-0.610132	0.173794	-0.152843	-0.119655	0.760367	1.27157	1.66312	0.017093	1.50174	0.226043	0.180778	0.13912	2.33263	1.36991	0.556218	-0.0160162
"Arrdc1"	0.133326	0.204047	0.764744	-1.97332	0.770961	-0.141255	-0.444295	2.11499	1.31135	0.458589	0.579921	-2.12406	0.648818	-1.22782	-0.781755	-1.56099	-0.272934	-0.921937	1.30971	-0.68858	-0.4816	-0.728681	2.43739
"Arrdc2"	-1.30682	0.172964	-0.320428	-0.705729	-0.315333	0.787941	-1.91971	0.0816855	1.25208	-1.54685	1.65096	-0.916027	-0.488157	0.524506	-0.671063	0.161517	-0.693609	-0.842926	0.327974	0.259105	-0.209526	-0.488139	0.195092
"Arrdc3"	0.721595	0.299152	0.619282	-1.48174	-0.0133917	-0.820183	-0.998914	0.264682	1.96621	-0.119899	-0.356938	1.32913	-0.0988817	-0.752179	0.79712	-0.342688	0.403819	-0.456029	-1.8311	0.259624	-1.10063	0.95849	0.286653
"Arrdc4"	0.833866	0.645667	-1.6041	0.567998	-1.69736	-0.0463178	-2.67112	3.19103	2.60197	-0.911828	4.19345	-3.26867	-0.535157	-0.660712	-0.11689	0.366317	0.905548	2.9378	1.84039	-1.01631	-2.02881	0.264424	-0.119
"Arsa"	-0.969524	0.099616	0.168862	0.97515	-0.325029	1.93828	0.453709	0.716455	0.353757	-0.668042	1.43332	-0.782189	0.675799	0.660104	-0.403234	1.78091	-1.08452	0.697578	2.24613	0.559823	-0.374339	0.298915	-0.111548
"Arsb"	-0.423764	0.0410515	-1.17821	-0.12878	-0.781989	-0.507745	-0.0346124	-0.101045	0.762829	-0.271651	-0.979412	-1.30274	0.183461	-0.306111	-0.175666	-1.46718	-0.544302	0.0339047	-0.0126899	-0.0577997	0.729557	-0.743601	-0.468901
"Arsg"	-0.480179	0.0464291	0.655282	1.94847	-0.949678	1.04221	1.76768	-1.83995	-0.66565	1.41693	-1.92064	0.970911	2.06231	2.45366	0.88571	-0.730838	-1.54677	-0.189309	-1.02073	-1.06124	1.70353	2.3754	-0.710955
"Arsk"	-0.879685	-0.785342	-0.286769	-1.23072	-0.772153	-1.16944	0.39918	-0.782243	-0.843676	0.659116	-2.6958	1.43794	2.16501	2.67059	1.11074	-0.219393	-2.42759	-0.903278	-1.6983	-0.725818	3.18733	1.08782	0.276134
"Art5"	-0.348124	0.0391849	0.0646516	0.195598	0.39095	-0.28031	-1.11802	1.13474	-0.304788	-0.0500829	1.92548	-2.48885	0.578858	-0.855831	-0.144625	0.627844	-1.31852	1.24414	1.19734	-0.645405	-1.98199	-0.61446	-0.124195
"Arv1"	0.192197	0.278847	1.2082	0.65014	1.8763	0.0781494	0.282399	-0.52656	0.441085	2.35043	-1.34838	1.19708	2.02381	1.37234	-0.108269	-0.127013	1.33784	-1.1847	-1.29597	1.49201	2.29645	1.60965	0.604063
"Arvcf"	0.873938	0.80416	2.06526	0.0149429	1.09949	-0.0731065	-0.488808	-2.05622	-1.21406	2.17962	-2.00219	0.84773	3.19266	3.51065	0.898463	-0.474659	-1.34714	-3.07248	-1.77711	0.260198	4.31181	2.93089	1.265
"Arx"	1.51862	-2.16621	1.34343	1.33381	-2.35816	-0.126411	2.43018	-2.56014	0.790497	2.3731	-4.41453	2.0362	2.95346	4.55016	1.24949	-0.756282	3.15652	-0.684207	-4.04999	3.06169	4.37134	0.649997	1.18919
"Arxes1"	-0.100919	-1.35235	-0.38164	0.461352	0.467796	0.943805	-0.396992	-2.39677	-0.338691	-0.380002	-2.28486	-0.288808	-0.0322926	2.73489	-1.05417	-1.52714	0.879027	-1.7672	-2.36325	1.40892	3.23183	-0.335808	1.22873
"Arxes2"	-0.459726	1.24303	2.53668	0.0793911	-0.0921457	-0.703923	-1.59342	-1.55637	-0.965313	-0.341346	-2.1569	0.159736	3.79765	2.54492	-0.0506239	-1.23142	-1.31864	-2.1732	-1.767	-0.132174	3.14354	-0.479117	1.26441
"As3mt"	-0.986342	0.543112	0.924244	-2.13634	-0.714203	-0.842998	-1.25218	1.06577	0.848452	0.417348	0.290511	-1.02084	0.61647	0.654782	-0.794677	-1.12162	-0.780864	-0.174142	1.10132	-0.225854	-0.907252	0.412099	0.0471999
"Asah1"	0.954178	0.642246	-0.102029	0.709834	-0.476721	-0.634515	0.53084	-1.01756	-0.443301	-0.608683	-1.43925	1.78764	1.98648	2.47254	-0.290375	-0.947875	-0.862377	-0.917227	-1.97745	-0.105653	0.360398	-0.128121	-0.306191
"Asap1"	0.729029	-0.488819	1.42008	3.25372	0.979608	-0.549628	0.29399	-1.52244	0.275533	-0.42763	-1.95132	2.25068	1.28339	1.27134	1.61949	1.21838	-1.38499	-2.02275	-1.26719	-0.227902	2.77187	0.780108	2.06166
"Asap2"	1.01349	0.889936	2.93267	-1.00925	1.3611	1.47941	2.15585	-0.0466368	0.569675	2.20961	-0.666154	1.43819	2.40708	1.89492	-0.057936	1.25316	2.38548	-0.402279	-1.38197	0.0963513	2.36376	2.40661	2.09749
"Asb1"	-1.06157	0.110588	-0.0471027	-0.392773	0.448717	-1.21216	-1.33063	0.261836	1.13352	0.354483	0.543134	-0.577726	0.265695	1.2702	-0.450306	-0.766236	-0.727339	1.91966	0.294896	0.228962	0.506624	-0.655396	0.498313
"Asb13"	-1.58234	0.433073	0.7944	-1.03296	-0.122797	-0.521034	-2.09177	1.42087	2.71573	-1.55904	0.396371	-1.24313	0.413836	1.44896	-1.33846	0.0903987	-1.28661	0.775118	1.16567	-1.08131	-1.12382	-1.21627	2.16681
"Asb3"	-1.00722	0.532486	-0.599642	0.17358	0.703729	-0.0961748	-0.836893	-0.924775	0.0990388	2.07593	-0.913737	0.589652	1.46125	0.841972	0.666285	-1.41222	-0.804278	-0.922863	-0.126403	0.20612	1.86748	0.749295	0.665243
"Asb4"	1.08579	-0.853426	1.04606	-2.09652	-0.0928651	-0.740193	0.397767	-1.69216	0.229696	0.261999	-0.600229	0.385184	0.746758	2.97123	-0.711473	-0.895541	-0.85851	-1.84527	-1.51544	-0.767287	1.23204	2.53879	0.696038
"Asb6"	0.635852	-0.630821	-1.11408	2.87977	-0.808016	0.50055	-0.291138	-1.00389	-0.238618	0.790767	-0.468792	0.803765	0.15573	1.15559	0.354624	-0.344799	1.79567	-0.395894	-0.808931	0.971961	0.202037	0.945227	-1.43692
"Asb7"	-0.770361	0.372494	-1.72723	1.27358	0.164741	1.16789	0.284417	0.200932	1.19882	0.722074	0.271899	-0.645005	0.268746	1.21525	-1.22233	-0.660578	-1.54228	-0.600261	0.726402	0.632804	0.189948	2.30628	2.3595
"Asb8"	-0.624009	0.697315	-0.268096	0.244752	-0.399793	-0.425048	-1.21432	0.0941517	1.86335	0.992604	0.680062	-0.588946	-0.0558667	-0.980963	-0.431057	0.165076	1.18468	1.7522	0.483628	0.123265	-0.384981	0.882867	1.97968
"Ascc1"	-0.864786	-2.30203	0.535665	-0.100475	-0.849428	-0.997649	0.654842	0.182333	-0.314164	-0.0566001	-1.31258	-1.47876	-0.77779	1.78011	-0.582362	1.74783	-1.47811	-1.51307	-1.07911	1.44337	-0.580546	-1.11257	1.4316
"Ascc2"	-1.12431	0.478267	0.253304	1.50506	-0.136012	-0.180603	0.727643	-0.729292	0.953072	0.438483	0.302475	1.20748	1.67403	1.05265	1.04927	-0.460111	-0.406752	-1.14427	-1.01435	-0.841038	0.896251	2.71451	0.0331925
"Ascc3"	-1.39249	0.689802	-0.861169	-1.14973	-0.328055	-1.13031	-1.83087	-0.686622	-0.910069	0.468627	-1.33783	-1.27272	0.104175	0.999029	0.994594	-0.978753	-3.0165	-1.45276	-1.40064	-0.43516	0.707431	-0.288591	1.35781
"Ascl1"	0.380755	0.148203	1.94066	0.75335	0.878004	0.243175	0.598292	-3.5808	-1.02535	3.27616	-4.59977	1.85757	3.84621	0.75627	-0.799754	-2.7135	0.123462	-3.68917	-4.7777	0.515186	5.85476	1.71802	1.18084
"Ascl4"	-0.480179	0.0464291	1.6129	0.411491	-0.154259	1.89568	0.188873	0.29975	0.132084	-0.42162	-0.392132	-0.099478	-0.114551	1.70499	-0.19905	1.78342	0.141655	-0.189309	0.546251	1.2714	1.70353	0.230205	0.757829
"Asf1a"	0.526211	1.34381	0.821052	0.600488	-0.0631812	-1.39154	1.42901	-5.03915	-2.03712	1.26071	-6.87603	1.10614	2.65284	4.64165	0.576496	-4.64465	1.91593	-2.60519	-6.67978	-0.992502	4.92185	2.54086	0.28453
"Asf1b"	-0.794301	-1.36834	2.42346	2.47428	1.45594	-0.15567	2.09388	-4.21813	-1.94959	2.74916	-4.26787	2.15539	3.98618	5.76301	-0.351667	-2.14783	1.83463	-2.30129	-5.33545	1.40658	5.93279	1.5809	2.96434
"Ash1l"	0.121842	0.827109	-0.839167	1.74102	-0.0867012	0.545549	0.346643	0.699571	-0.5043	0.391819	-0.678653	-0.926058	1.41027	1.37023	1.69155	0.12206	0.573125	-1.31087	-2.00161	0.771122	2.48155	0.0609734	0.51567
"Ash2l"	0.717807	-0.302731	0.856621	-0.747341	-0.673767	-0.814917	1.00624	-1.50092	-0.200607	1.37755	-3.30394	1.14322	0.798124	2.54061	-0.0664149	0.738993	1.91071	-1.84521	-2.18563	0.462777	2.94839	0.729887	0.0777988
"Asic1"	-1.07213	0.123413	-0.0925041	-0.472029	-1.16827	-1.25606	-2.06328	3.74052	2.78707	-0.297542	3.36416	-3.18591	-1.72273	-2.2172	-0.460208	3.47966	-0.802754	3.28891	3.19465	-1.3594	-3.3438	-1.45534	-1.02198
"Asl"	-0.662342	0.196654	-0.232871	-0.124425	-1.24795	-1.87286	-0.506761	-0.728812	-0.274889	1.32119	-0.589505	0.509674	0.606421	0.204321	-0.795692	-1.59341	0.532037	-0.559758	-1.42428	-0.351109	0.169875	-0.164574	-0.881208
"Asna1"	-0.640308	1.25797	1.35877	1.33745	0.449624	0.15801	-0.777183	-2.86042	0.800998	2.20411	-4.30949	1.59057	2.164	2.15865	1.85907	-0.22622	0.388529	-2.24706	-4.09215	0.525184	3.45558	1.04815	1.74866
"Asns"	0.318218	-0.256544	0.915301	-0.0741624	3.23722	1.09835	1.46834	-0.653421	-1.90239	1.87421	-1.56791	1.12791	2.33928	0.715433	-1.73581	0.00252318	-0.417017	-2.76417	-1.41488	1.49805	2.30755	-0.369493	0.488901
"Asnsd1"	0.827381	1.64113	1.05254	2.56622	0.507019	-0.829714	1.48811	-2.86218	1.46563	2.51748	-2.69413	2.29306	3.05696	4.38355	-0.706733	0.56387	-0.641479	-1.57079	-3.40789	2.01385	4.53659	2.19374	1.87688
"Aspdh"	-0.36715	0.0354614	-1.08453	-0.752661	-1.51031	1.63953	-3.02596	0.25897	-1.26697	-1.16041	0.982871	-1.44164	-1.14603	-1.76418	-0.152073	-0.390994	-0.364668	-0.619833	0.246355	-1.59141	-1.21881	-0.644626	-1.88661
"Aspg"	-0.53668	0.0520245	-0.433533	-0.559777	0.399379	-0.000680363	1.87581	-1.36351	-1.92865	2.0461	-1.31702	1.07529	0.306468	3.48681	-0.222602	-0.874182	0.747731	-0.387026	-1.17536	0.982798	1.8925	0.124241	1.15094
"Asph"	-0.0020961	0.00737606	-0.608599	0.101546	-0.892159	-0.458964	-1.64481	0.111296	2.5829	-1.02047	2.35459	-1.60829	-0.418638	0.144243	0.167958	1.50074	0.787945	1.37786	2.99687	0.833177	-1.37559	0.0277066	0.737049
"Asphd1"	-0.263921	0.145481	-0.454435	-0.983948	0.292448	-0.0844671	-3.64624	3.50789	3.0498	-1.74933	4.30093	-6.44018	-2.24067	-2.18184	-0.553839	2.71868	-1.18462	1.56594	4.22452	-1.77832	-3.18686	-0.897296	-0.709345
"Asphd2"	2.29548	0.279154	1.02732	-1.3394	0.494036	1.75274	-0.470116	0.0871312	1.30828	0.268535	-0.156995	0.251611	0.228873	1.04612	-1.0592	0.0878063	1.21174	-0.322019	0.229534	-0.514247	0.355151	0.780458	1.85728
"Aspm"	0.23699	-2.25672	3.26103	0.262561	0.298934	0.0970456	5.74833	-4.70941	-2.79266	3.17406	-5.08781	1.91229	3.77931	4.84374	0.752014	0.415923	2.50629	-2.22837	-5.51719	2.25291	3.65853	2.82841	3.22356
"Aspscr1"	0.0239547	0.310124	0.483218	1.08687	-0.814316	1.40845	-0.809317	0.569177	1.16668	0.113829	0.363176	-1.18223	0.533053	-0.349885	-0.204915	0.501296	0.909205	-0.000266809	0.79982	-1.46019	-1.12493	0.848265	-0.511672
"Asrgl1"	1.32599	1.22059	-0.249429	0.458741	-1.88527	-0.433946	2.79802	-5.24541	-2.19449	0.61564	-6.10937	1.13932	3.42326	3.23256	-0.860454	-1.86832	-2.54022	-5.02827	-6.06238	-1.4787	5.50276	4.29636	0.292976
"Aste1"	-0.662342	0.196654	1.18969	-0.503095	1.10706	0.234952	-2.81124	-1.07866	-0.274889	1.77593	-1.34146	-1.11051	-0.106209	0.940739	0.243666	0.472684	0.116657	-0.559758	-1.42428	0.798266	1.22315	0.426859	0.202922
"Astn1"	-1.27778	0.32657	-0.823106	1.67253	0.792648	-1.47996	0.35919	0.461266	1.38283	0.982158	1.25052	-1.00937	-0.365104	-1.20851	-1.18347	-0.705221	-0.308478	0.653956	0.519877	0.404551	-1.84432	-0.69578	-0.248568
"Asun"	0.479316	1.15591	0.534396	-0.321091	1.76346	0.573238	0.0799246	-1.17144	0.851038	0.187923	-1.3024	-0.00237198	0.942147	1.16894	0.873062	-1.79927	1.04603	-2.15849	-2.54546	0.414752	1.69376	1.39955	1.10825
"Asxl1"	-1.98711	-2.1552	1.02922	-1.33677	-0.373381	-0.926804	1.05377	-0.760731	-0.899026	0.59885	-2.13735	1.13249	1.1643	2.18786	-0.79147	-0.0659602	-1.24196	-0.890563	-3.01501	-0.048926	1.38278	-0.357856	1.41689
"Asxl2"	0.0654526	-0.225714	-0.842024	0.73431	1.48204	-0.591312	0.456528	-1.24615	0.659366	0.859035	-1.92974	-0.0625747	-0.174636	1.02524	0.762778	-0.0645681	1.11463	0.100911	-1.73433	-0.18856	1.21165	-0.677899	0.340881
"Asxl3"	-1.85664	0.806726	-1.47105	-2.16326	-1.13229	1.36103	-5.36091	6.83067	4.51202	-1.17782	7.82098	-5.2574	-3.36821	-2.34058	-0.383985	5.09373	-1.11459	4.10584	7.55208	-0.406879	-5.36134	-1.3566	-0.28819
"Atad1"	0.180746	0.491586	-1.75896	-2.6037	-1.1423	-1.28693	-0.877715	-1.15803	2.5261	0.501796	2.10347	-1.64684	0.887362	1.54775	0.226885	3.25193	-1.76169	-0.528384	0.777537	0.336483	0.191813	-0.447491	-1.21382
"Atad2"	0.681804	-1.44139	2.19494	2.18703	1.9097	0.639637	1.86395	-6.12109	-4.17134	1.86867	-8.79892	1.34819	4.68584	6.30784	0.759065	-2.54757	1.29527	-4.29063	-8.30296	0.894628	8.13303	3.97368	1.82054
"Atad2b"	-0.0572398	0.479338	1.20255	0.304149	-0.169797	-0.986666	-0.0792086	-1.31775	0.239654	2.09694	-0.736829	-0.0659278	-0.253599	0.228607	0.50212	1.77652	1.08411	-0.274392	-0.50164	0.405606	1.43306	0.362709	1.33572
"Atad3a"	0.228253	-0.967766	1.88189	1.27762	0.674082	2.58471	2.01004	-3.2449	-1.6444	1.11779	-3.90546	-0.742533	4.60914	5.33884	0.251003	-0.84016	2.3532	-2.0489	-3.51917	1.73576	4.08033	1.34167	2.02424
"Atad5"	0.54689	-0.16685	0.869588	0.629635	1.13285	0.642882	2.21534	-3.70336	-0.991345	1.66719	-6.21111	1.86288	4.70493	2.92256	1.24667	-1.87862	1.9866	-4.10836	-4.94543	0.611728	4.01352	0.330822	1.69651
"Atat1"	-1.91249	1.62686	-0.812414	-1.07491	-0.437773	-0.0794815	-4.90541	6.8983	5.72779	-2.51743	7.59008	-5.53965	-3.23209	-2.55909	-0.998914	3.03809	-0.543895	3.05119	8.73977	-1.27647	-5.35136	0.0654262	-1.4352
"Atcay"	-1.34035	0.669674	-1.29701	-2.49851	-1.74235	-0.994194	-6.58651	5.93592	5.47459	-2.54868	8.09131	-5.00921	-3.32491	-3.63185	-0.3215	4.3889	-1.46932	2.48246	8.68445	-1.35851	-6.51274	-0.886103	-1.31115
"Ate1"	0.659891	-0.0116285	0.569723	-0.897941	0.895559	0.299534	0.486809	-0.907621	0.35199	0.593093	-0.613084	1.43889	2.43415	1.03608	-0.254037	0.0569206	0.107945	-0.277041	0.287387	-1.51487	1.3672	0.0901501	-0.239586
"Atf1"	0.283049	-1.32517	-1.27892	0.300468	1.42109	-0.370339	0.662777	-0.47138	-1.62272	0.0287841	-3.2639	0.426995	1.54125	1.50762	0.924271	-1.41383	-0.654276	-1.69257	-2.9266	0.600341	2.51189	-0.740757	1.84147
"Atf2"	-0.665657	0.500699	-0.323793	-0.0961663	1.62294	0.0417139	-2.32384	1.49267	2.85678	-0.194868	1.82252	-0.455532	-0.0441547	-0.512521	0.316641	2.35584	-0.509936	2.59658	3.2821	0.347021	-1.54532	0.235897	1.24246
"Atf4"	1.47031	0.483281	0.122937	-0.161866	1.47882	-0.960067	-0.838762	-1.33902	1.28333	-0.557922	-0.776895	1.09837	3.97075	2.27139	1.87647	-0.0763206	1.33154	-0.879618	-0.836787	-0.239469	3.12629	1.91612	2.01195
"Atf5"	-0.715354	-1.4686	1.32	0.0392551	0.145513	0.454362	1.18135	-1.68431	-0.693802	1.58988	-2.81812	0.609486	1.95753	1.7113	-1.6171	0.380381	-1.01055	-2.13591	-2.2925	2.37806	1.58282	-2.05081	0.404401
"Atf6"	1.74342	-0.768084	0.351916	1.15926	1.03722	0.47382	-1.33442	0.0564537	1.82945	1.2188	0.375241	-0.782982	1.10241	-0.324208	0.00290207	0.621179	1.04018	0.54094	0.4283	1.01599	-0.814102	0.899	0.232324
"Atf6b"	-0.722578	1.0946	1.42916	-2.26817	-1.02265	-1.02517	-1.62967	-0.407716	-0.0785532	0.026964	0.404991	-0.279604	1.01843	1.45032	-0.0647224	-1.08652	-0.998528	-1.01618	-0.354722	-0.674526	0.944702	0.0969581	-0.238703
"Atf7ip"	0.332616	-0.738137	-0.192897	0.716504	-0.413869	1.40247	-2.12338	0.732243	2.87027	0.786841	2.08891	-2.71336	-0.0366063	-0.426782	1.01879	2.18951	0.725378	2.30589	1.90209	1.10593	0.246401	-0.232748	0.909512
"Atf7ip2"	0.799821	-1.089	0.197849	-0.525178	1.63549	-1.1989	-0.599928	0.686655	-0.652255	2.33547	0.413917	-1.59006	-0.893102	-0.664156	-0.128449	-1.23899	-0.155118	-1.39736	-0.435165	0.511952	0.097246	1.67586	0.133648
"Atg10"	-0.043497	0.453203	0.308127	-0.458599	-0.862301	0.468559	-1.8129	2.51861	1.83551	0.501498	2.72951	-1.8024	-0.11037	-0.579966	1.07351	2.45091	-1.16531	3.46442	4.35019	-0.753426	-1.0225	-0.896377	-0.350577
"Atg12"	-0.997025	0.0314111	0.905939	-1.30391	-0.0389382	1.82449	-1.42554	2.34448	1.58747	-0.479575	0.100328	0.0361569	1.53103	1.5248	-1.27646	0.586259	-0.0157616	0.889813	1.62603	1.25048	0.526682	-1.82709	0.172892
"Atg13"	-1.73674	0.29564	-1.97124	0.617012	-0.116233	0.0603684	-0.18946	-0.304921	0.244125	0.433233	1.11739	0.395791	1.64859	-0.215764	-0.109868	-0.844572	-0.0980287	0.385534	0.26691	-0.462337	-0.450576	-1.36571	1.46866
"Atg14"	-1.10401	0.599858	-0.810563	-0.429529	-1.78328	-0.380516	-0.444465	1.27782	1.76861	-1.2629	1.65527	-1.61046	-0.574969	-0.937181	-0.865585	-1.4396	-1.11852	-0.584443	1.80949	0.762742	-1.86039	0.202382	-1.08489
"Atg16l1"	0.152758	0.390727	0.00712109	0.910505	-1.51093	-0.570563	2.02191	1.4639	0.998745	2.88444	1.04367	-1.19798	-0.407099	-0.498654	0.398385	0.680105	2.55324	1.14807	0.445401	-0.503438	-1.76697	0.615718	-0.485766
"Atg16l2"	1.05236	0.105161	1.99616	-0.760791	1.67822	-0.542589	0.588273	1.43829	0.488009	2.33642	0.206022	0.80264	0.951458	2.48078	-0.426795	-0.0915196	-0.0503516	-0.530579	-0.0715971	-1.17815	-0.161674	1.82274	1.18796
"Atg2a"	0.366273	-0.992965	-0.731455	-1.65922	-0.143947	0.274058	0.281969	-1.34614	-1.7582	-0.10368	-0.448153	-1.43662	-0.996973	-0.013366	-0.285659	0.166401	-1.18922	-0.856776	-1.54998	-0.947247	-1.67991	1.8275	-0.823626
"Atg2b"	1.08957	0.170845	-0.444467	0.332752	1.18302	0.619339	0.194784	-1.2493	0.067971	-0.201973	-0.945627	-0.89771	1.59591	1.50512	0.33187	0.0123625	1.39387	-0.148994	0.167032	0.486325	0.642226	1.30455	-0.0173835
"Atg3"	-0.779102	-1.30827	0.904566	1.13691	0.143801	0.108323	-2.53292	0.675957	2.36874	0.564871	1.16486	-0.665458	0.0284633	0.870684	0.547972	1.10075	0.465657	0.970037	1.27021	0.206705	0.0138318	0.851237	0.912809
"Atg4a"	0.546131	0.160008	-0.0488676	1.41567	1.41369	0.211717	1.99611	-1.35276	0.534287	2.32858	-0.411246	1.89507	2.42981	3.1125	-0.594509	0.522673	-0.393328	-0.0592298	-2.34281	1.1262	2.09588	1.74249	1.93662
"Atg4b"	0.282442	1.01912	0.159612	0.0792425	-1.45779	-2.04344	-1.647	-1.92832	1.16594	-1.60799	-1.41613	-0.154887	0.389106	2.04534	-0.460535	-0.645471	0.8427	0.295349	-0.845136	0.268578	0.983837	0.772558	-0.875747
"Atg4c"	-1.22468	0.143475	1.06412	0.601653	1.91806	0.732273	-0.412629	-0.456279	0.820317	0.259762	0.524407	-0.0770257	0.906938	0.663937	-0.591563	-0.383855	-2.26198	-0.433278	-0.0678469	-0.588536	0.658566	0.393656	1.17882
"Atg4d"	0.279586	0.461698	-0.0381187	0.334814	-0.240728	0.900299	-1.77094	1.62018	0.795261	-0.169106	1.93378	-0.582184	0.769705	1.3836	0.133418	1.16101	0.434776	-0.391016	1.494	0.588856	0.33452	1.2434	2.46171
"Atg5"	0.900742	1.30751	0.945254	0.832693	0.475991	0.952949	1.32235	-1.49296	0.988837	1.19862	-3.39266	1.50507	1.97099	4.14966	1.77441	-1.8763	1.25934	-1.94604	-3.6102	1.92718	3.99036	0.637476	0.606162
"Atg7"	-0.889643	0.23101	-1.16394	-2.26577	-0.778984	-0.0243984	-0.158483	-1.04974	-1.01809	0.650585	-0.969823	-0.154611	0.933365	0.37041	1.10544	-1.33628	-0.136197	-1.21967	-0.267405	-0.0207568	1.07539	-0.536993	-1.36165
"Atg9a"	0.0157681	0.224119	0.988677	-0.748986	-1.06212	-0.38616	-2.28836	1.26304	1.94696	-1.09906	1.68278	-1.32488	-1.81957	-0.811964	0.192515	2.22519	0.675651	2.55264	0.581753	1.2499	-3.04112	0.29165	-0.803347
"Athl1"	0.435591	0.154411	1.37929	0.741516	0.291879	-0.915633	1.56714	-1.18114	-0.718557	-0.949446	-1.85998	1.27789	0.160176	1.59363	-0.638658	-0.585706	-0.998302	-1.96285	-2.46679	0.463884	1.35871	0.908719	-0.779979
"Atic"	-0.42005	-0.788903	0.922193	0.778163	0.569718	-0.233437	1.60712	-4.84049	-1.28285	0.746636	-7.00262	2.78564	3.08536	5.17835	1.79423	-1.85661	0.325577	-5.68401	-6.22659	2.74332	5.11628	3.0195	1.55302
"Atl1"	-2.27877	-0.324277	-0.870408	-0.101245	-0.124826	1.01249	-5.10729	4.95057	4.13904	-0.842721	5.84146	-4.1366	-1.9458	-3.60825	0.313625	3.91627	1.64595	5.9498	6.60536	-0.894776	-5.43678	-0.296254	-1.73681
"Atl2"	-1.01869	-0.453111	2.01383	3.11162	0.384518	-0.157366	2.068	-2.16432	-0.574259	1.45226	-2.17907	1.1158	1.50229	2.74088	1.38544	-0.465892	1.64356	0.14672	-2.61429	1.52637	2.44056	2.18694	0.554442
"Atl3"	1.40065	0.06862	0.0219746	-0.436664	1.76471	-0.465406	0.87844	-1.38101	-0.489246	-0.892504	-0.480052	-0.582308	-0.436135	1.17466	-0.29299	0.132714	-1.89724	-0.877738	-0.931084	0.289346	0.0360374	-0.172997	0.330829
"Atm"	1.15211	-0.547837	0.169892	2.66377	0.726574	-0.789034	2.18089	-1.0629	0.288471	0.384273	-2.7522	0.466911	1.58382	3.4495	-0.498234	-1.34804	-0.16999	-2.23229	-3.40891	1.0569	2.61417	0.889456	0.168711
"Atmin"	-0.0578216	-0.220705	0.737479	0.0160715	-0.0834606	-1.50818	-1.18111	0.232885	0.428668	0.131725	0.191305	-0.265201	-0.326952	2.25421	-0.597265	0.346827	-0.231728	-0.367011	-0.350318	0.74112	0.715969	-1.46373	-0.396666
"Atn1"	-0.165161	0.45491	0.403009	-1.0066	0.975256	-0.641482	1.15716	-0.237863	0.15891	-0.0420266	0.118321	0.423278	0.745392	0.353659	-0.615035	-0.34117	0.0220498	-0.758724	-0.389127	1.0242	-0.073403	0.555622	0.759492
"Atoh8"	-1.23102	0.140901	0.493987	-1.6139	-0.833378	-0.751561	0.45769	0.337868	-0.553301	0.764914	-0.800709	-0.730379	1.30195	1.92476	0.447487	-1.83443	0.617994	-1.79591	-0.52862	-0.164684	1.45466	-1.66835	0.732677
"Atox1"	-1.31447	-0.278888	-0.884193	-1.75663	-0.799703	-0.518208	0.31275	-0.627408	1.63502	0.241179	0.421585	0.271519	1.85805	1.2333	1.23456	0.0114299	2.59908	-0.315621	-0.696432	0.485053	1.77132	0.738296	-0.51695
"Atp10a"	-0.53668	0.0520245	-1.33696	0.165152	-0.350972	-0.805803	-0.357607	-0.690774	0.328432	0.31163	-0.596112	0.0218205	-1.06241	-0.750416	-0.222602	-0.874182	-0.844929	0.3582	-1.17536	-0.48414	0.538156	0.124241	-0.927288
"Atp10d"	-1.00779	0.108923	0.739085	-0.727875	-0.965767	0.641714	0.10395	-0.921478	-0.55159	-0.736296	0.234075	0.0942382	-0.480212	-0.505471	-0.41969	-0.0651468	-1.16905	-1.04359	-0.576245	0.424327	-0.127051	0.235538	-0.251113
"Atp11a"	-1.12399	-0.605523	-0.705188	1.85411	0.182071	-2.45314	2.69333	-1.99719	-1.74019	3.27964	-1.38356	-0.496528	-0.0972343	0.930246	1.86565	-1.24171	-0.871719	-1.02861	-1.69906	-0.773515	-0.0311069	0.299891	0.364267
"Atp11b"	2.36969	-0.458678	-0.292924	-2.65737	0.69607	-0.100269	0.381957	-1.43453	0.305725	0.944502	-2.11704	0.435825	0.938325	0.1065	-0.0652006	0.103077	0.941231	0.214242	-1.13304	-0.292311	2.14706	-0.351333	0.416384
"Atp11c"	-0.341756	-0.254037	0.227303	1.6246	-0.163447	-0.0866297	0.681953	0.176678	-0.929884	0.403988	-0.438936	0.380306	2.80107	0.319824	1.42442	0.891039	2.98632	0.394518	-0.207784	0.499387	0.629596	0.968134	0.222526
"Atp13a1"	-0.229572	-1.58433	-0.040969	0.313221	-0.253087	2.00173	1.63712	-1.8912	-0.377428	2.23346	-1.32735	0.565064	-0.921461	0.373238	2.47953	0.045158	0.946503	-1.70823	-1.84769	-0.193355	-0.206715	-1.11393	-0.666943
"Atp13a2"	-0.457307	-0.229791	0.770263	0.065361	-0.249128	-0.570994	-2.45277	2.15058	3.20616	1.14232	2.83833	-1.96973	-0.829003	-1.00346	-0.588066	2.37257	-0.84989	2.35714	2.9691	-0.432704	-2.31625	-1.12538	0.618473
"Atp13a3"	0.854412	0.449966	1.33568	0.998138	1.47468	-0.662531	1.38655	-1.89413	0.662002	1.46199	-0.655133	0.0439689	1.43997	1.81037	0.170033	0.747617	1.12079	-0.252226	-1.17761	2.02623	2.24575	2.52416	1.69794
"Atp1a1"	-0.241853	-1.20946	0.632544	0.503166	1.50002	0.76366	1.59468	-2.93246	-2.1165	-0.937854	-3.79767	0.513304	2.38952	2.2414	2.3986	0.358235	0.661811	-3.20949	-4.77618	-0.54861	3.25789	1.11454	2.5934
"Atp1a3"	-1.83908	0.351815	-1.46853	-1.15647	-0.916453	-0.376833	-3.93139	6.03778	3.87236	-2.8436	6.66807	-2.93224	-3.0445	-3.40887	1.64487	3.94121	-1.21801	3.46933	7.55667	0.232339	-6.34848	-2.49491	-0.945005
"Atp1b1"	-1.26377	0.682839	-1.14663	-2.52148	-0.860059	-1.06308	-3.59432	5.0389	4.34159	-1.07724	6.64409	-4.99434	-1.48036	-2.80983	-0.962127	2.21877	-1.80905	1.78627	6.51174	-0.936013	-4.23653	-0.773635	-1.69408
"Atp1b2"	1.27611	0.0796356	0.50877	-0.179985	0.099314	-0.0710039	1.14937	-0.681471	-0.729597	1.70862	-2.54601	1.34366	1.91214	1.83805	-0.339805	-0.809123	-1.41074	-1.74688	-2.39181	-0.668972	0.492918	0.567831	-0.105363
"Atp1b3"	1.1085	-0.21555	3.70078	0.526002	-1.17092	0.666572	-0.0586245	-1.90255	-0.458896	1.3593	-2.9341	1.03111	1.82396	3.41738	0.466334	0.842425	0.492352	-2.75074	-1.79454	3.3289	3.45415	-0.0596062	-0.215499
"Atp2a2"	-0.996672	-1.33146	0.956174	-0.0661642	0.403929	-0.606345	-0.0566142	-1.48068	-1.20885	-0.0813649	-2.98198	-0.23334	1.03181	2.27444	-1.00092	-1.5027	-0.391894	-2.91423	-2.64573	0.190819	1.3146	1.26243	-0.0257493
"Atp2b1"	-0.484473	1.29858	-1.34013	-0.518772	0.631661	0.802913	-1.1048	-0.435817	-0.270852	1.0337	-0.827913	-1.68089	1.74525	1.89944	2.43855	0.119994	-1.44401	-2.81777	-1.0764	-0.0697329	1.77193	0.931701	0.502559
"Atp2b2"	-0.419639	0.154411	0.321825	-0.527309	-1.02264	0.49573	-2.31087	2.34111	1.46211	-1.45667	1.50134	-0.543957	-1.03516	-0.463987	0.40427	1.26001	-1.46247	1.0762	3.56272	-1.24779	-3.35945	0.249491	-2.79907
"Atp2b4"	-0.321814	0.147269	-0.558466	-1.12621	-0.325417	-2.17875	-2.15756	3.23002	1.29115	-0.769765	1.42453	-5.05799	-1.13762	-1.87656	1.5046	1.56154	1.13106	4.0997	1.29679	-0.1146	-3.39025	-1.64878	0.377739
"Atp2c1"	-1.5194	-0.187599	-0.494405	-0.853881	0.499833	-1.1387	-0.116633	-0.456931	-0.0827425	-1.07224	0.291415	-1.09647	0.540819	-0.0316166	1.09926	1.05525	0.525205	0.238235	0.818825	0.0641653	-0.585667	1.00101	1.24899
"Atp5a1"	0.129044	1.35449	-0.26014	0.254753	0.348874	-0.221774	-0.192798	-2.68741	-0.215718	0.978184	-2.87321	1.15383	2.12879	3.06137	1.12628	-0.732395	1.36805	-0.679909	-3.0462	0.327469	3.61158	2.53537	1.34868
"Atp5b"	-0.0268496	0.934569	-1.57975	-1.56342	-0.0936975	1.82035	-0.922689	-3.08137	-0.70336	-0.633503	-2.50106	0.720317	2.03975	2.42086	-0.651325	-0.856101	0.26917	-2.39165	-2.08545	0.314933	3.86448	1.62579	-0.0713362
"Atp5c1"	-0.597817	0.831722	0.877247	-0.686924	1.75328	0.123134	-0.615141	-1.52516	-0.222857	1.00449	-1.766	1.40986	2.75168	1.60054	0.757089	0.365253	-0.583633	-1.41217	-0.54958	0.352992	2.87799	-0.207162	0.0386053
"Atp5d"	0.583032	-0.901535	0.739869	0.126152	0.723793	0.178045	1.86477	-3.02374	-1.73912	0.94632	-4.65899	2.66372	3.09412	4.40984	0.317528	-0.685092	1.28114	-1.07687	-3.74332	0.0988186	3.88162	0.829865	-0.0753791
"Atp5e"	0.0321075	1.18709	1.08712	1.12673	-0.621964	-1.66868	0.903486	-5.14034	-1.31732	0.112442	-5.54048	0.0205507	1.97938	2.25508	0.419906	-2.06197	1.45662	-1.94155	-5.02928	-0.938056	2.63555	1.48094	0.132121
"Atp5f1"	-0.419686	-1.43601	-1.219	0.890183	-0.479118	-1.92932	-2.86564	0.300432	0.739513	-0.631645	-0.807176	-0.755028	0.667603	1.68525	0.411224	-0.371531	0.462561	-0.394349	0.0754413	0.617827	1.93825	1.78483	0.733341
"Atp5g1"	0.659234	1.07279	0.37674	0.72579	0.187657	2.15661	0.785804	-3.40693	-1.15164	1.21397	-2.76393	0.166916	1.38848	1.04043	0.109913	-0.51989	-1.04387	-0.944757	-2.78142	0.553472	1.67198	-0.381518	-0.949148
"Atp5g2"	-0.64944	0.0630125	0.975196	-1.56681	2.02797	-0.32414	0.054403	-1.16967	-0.0145471	0.78179	-0.296486	0.236535	-0.211116	-0.474564	-0.269483	-0.410124	1.789	1.29626	-1.44879	-0.166164	0.391696	-0.0807948	-0.0496708
"Atp5g3"	-1.09712	1.92984	1.24746	-0.781384	0.689782	-0.914826	0.488585	-3.28935	-0.398918	0.856818	-3.57806	0.754576	2.29598	3.68797	-1.22954	0.700365	-0.803007	-2.55887	-2.9536	0.660616	4.45181	2.1924	2.68362
"Atp5h"	-0.463453	-0.941759	-0.656367	0.873483	0.2003	0.295415	-0.629956	-2.58417	-0.936162	1.08867	-4.08588	1.87471	3.02251	3.39568	-1.06632	-1.78452	-0.286149	-2.4386	-3.5017	0.0848952	3.3358	3.01266	1.25046
"Atp5j"	-0.539504	-0.149041	-0.128	0.0101218	-0.0244136	-1.27013	-1.52316	-1.3972	-0.808722	0.289379	-2.71496	0.530603	1.32815	0.261503	0.814786	-2.38642	0.638981	-1.69516	-1.35511	-1.24035	2.37111	0.82843	-1.82927
"Atp5j2"	-1.87883	0.0388277	-0.153832	-0.687942	-1.55907	-0.278471	-0.975735	-2.20643	-0.700655	-1.5857	-4.22924	2.73078	1.4759	0.184366	0.346091	-1.8512	0.161716	-0.415806	-3.00961	2.14791	2.7371	1.00645	1.41056
"Atp5k"	-0.98187	0.801187	-1.78367	-0.272845	-0.884767	0.0455242	0.11236	-3.37785	-1.08737	-0.627329	-3.66408	1.96285	2.43196	3.01296	0.421233	-0.417472	1.41448	-1.24223	-2.76733	1.89233	3.01248	2.32479	1.2797
"Atp5l"	0.484793	0.731097	0.20387	-0.63448	0.0374159	-1.47744	-1.6234	-1.45865	-2.38381	0.13762	-1.42954	1.06804	-0.0227764	0.349867	-0.529162	-0.6699	0.33403	-2.28895	-0.587046	0.505889	1.48629	1.59896	-0.168919
"Atp5l-ps1"	-0.36715	0.0354614	0.0140753	0.133877	-1.51031	-1.31386	-0.292644	-1.38692	-2.18762	-1.16041	-1.66225	-0.349525	1.36557	-0.900438	-0.152073	-0.390994	-0.364668	-1.53133	-0.657555	0.202559	1.26673	0.449293	-0.192123
"Atp5o"	-1.35769	1.82542	1.79371	0.0920716	-0.692166	-0.951812	0.447607	-2.07621	1.3563	0.606517	-3.51493	0.313638	3.9629	1.95608	-0.549229	0.0539332	0.12911	-2.09913	-2.04619	0.0898118	3.39246	2.07965	1.78172
"Atp5s"	-1.70623	0.29731	0.110138	-0.513991	1.33975	1.24502	0.724904	-0.436561	0.508807	-0.226262	-1.90355	0.383125	0.91887	2.08985	0.924127	0.302371	1.74993	-0.149878	-1.55649	0.633852	1.51569	2.20069	1.34049
"Atp5sl"	2.33568	0.40001	-0.371375	0.300705	-0.997806	0.589268	1.83214	-0.88308	-0.5784	0.873609	-0.372877	-1.50783	2.30397	1.00756	0.383218	0.0315313	0.701857	-0.864409	-0.173594	0.257901	1.11537	1.85532	-0.039916
"Atp6ap1"	-0.03871	0.783655	0.0129883	-0.517876	0.818201	0.347362	-1.76477	1.83703	1.71397	-0.067885	1.87769	-2.32783	0.15622	1.18108	-1.22345	0.412573	-0.379603	0.95544	3.21516	-0.818775	-0.0391234	1.11455	0.0688563
"Atp6ap1l"	-0.53668	0.0520245	-1.33696	-2.00963	-0.350972	0.804442	-2.59102	2.67292	1.08079	-0.555603	3.00841	-1.03165	-2.43129	-1.45662	-0.222602	0.706993	-0.844929	2.59388	3.25891	-0.48414	-2.84771	-0.941162	-0.927288
"Atp6ap2"	-1.15793	0.452123	1.64139	-1.82098	-0.543772	-0.0880561	1.23823	1.1912	2.57944	0.357088	2.05422	0.494164	-0.168748	1.70989	-1.09773	0.901326	-0.272904	1.82816	1.57761	0.843949	0.0122938	2.02591	0.782456
"Atp6v0a1"	0.0136358	-0.296671	0.634538	-1.43197	-0.620115	0.211188	-2.4827	2.59854	3.94437	-1.75359	2.83622	-3.15856	-0.776565	-2.62651	-1.00206	3.14777	-0.588034	3.25258	4.16374	-0.51018	-2.47733	1.17849	-0.306394
"Atp6v0a2"	-0.183559	0.339578	2.61172	-0.67179	0.506676	0.892102	-0.0105449	-1.25362	0.690656	0.75073	-1.06685	-0.043414	0.933137	1.59949	0.572377	-0.294194	1.36745	0.378977	-0.0516966	0.117604	0.921261	-0.372684	-0.57104
"Atp6v0b"	-1.7075	-0.545504	-0.197689	-0.911409	-2.14428	0.828924	-5.02394	3.82368	4.55638	0.320599	4.37638	-4.2944	-1.65094	-1.42861	-1.9778	2.0039	0.788057	3.81035	4.12653	0.806676	-3.60058	-0.812057	-0.947714
"Atp6v0d1"	-2.25307	1.53814	-1.04058	-1.62389	-0.449009	-0.24922	-3.73723	1.01538	1.6591	-2.198	1.85801	-0.379024	-1.90669	-1.64775	-1.01599	1.06851	0.350975	1.21217	2.47619	-1.3879	-3.21888	0.727047	0.611626
"Atp6v0e"	0.30853	0.570576	-1.8895	-0.967317	-1.6188	-0.495584	-0.741114	2.36212	2.36382	-1.38045	2.54496	-2.18158	-0.239819	-0.551743	-1.37784	0.566784	0.615331	2.48908	3.44334	-0.819254	-2.57421	-0.705376	0.64698
"Atp6v0e2"	-0.416453	-0.155734	-0.915309	-1.31259	1.83051	-0.274669	-1.35067	0.0478565	0.57598	-0.327125	0.191425	-1.44335	-0.16585	-2.37554	-0.794668	-0.448541	-0.13298	-0.03017	1.12048	-2.72922	-1.06803	-1.271	0.36366
"Atp6v1a"	0.459145	-0.432329	-1.60562	1.40756	0.0522585	0.298238	-1.2348	0.791932	0.937802	0.487346	1.79772	-0.435313	0.410937	0.705268	-1.20453	-0.192877	-0.173438	1.92989	2.88107	0.992429	-0.0590369	0.734112	0.748493
"Atp6v1b2"	-1.22309	-0.988645	1.15035	-1.45912	-0.484418	0.495046	-3.56932	1.35058	1.48494	-1.84115	0.8208	-1.91724	-0.301019	1.36797	0.422151	-2.11843	1.71886	1.25486	1.12099	0.0753185	-1.18627	-1.03738	-0.827914
"Atp6v1c1"	-0.307133	-0.928612	0.205313	1.41263	-0.32265	0.880507	-1.99732	-0.127813	0.855221	-1.56424	-0.256534	-1.93203	0.461311	-0.193533	-1.14634	1.36864	-0.258129	-0.824562	-0.159316	-1.03515	-1.70346	1.01568	-1.87471
"Atp6v1d"	-0.338001	1.2511	-0.529841	-0.0280706	0.457369	0.0658048	-1.60625	4.48572	2.34447	-0.731502	3.50062	-2.14749	-1.01857	-0.206573	-0.784558	1.6374	0.389227	1.81717	4.9988	0.0354775	-2.94745	0.741684	-1.00929
"Atp6v1e1"	-1.62859	0.518098	-0.555436	-0.457238	-1.3496	-1.21713	-2.93429	3.48135	3.3264	-1.38753	3.29574	-2.50633	-2.08306	0.640685	-0.224014	3.88083	0.131802	2.37585	5.85494	-0.687242	-2.238	0.105303	-0.296212
"Atp6v1f"	-2.46631	-1.629	-1.22768	-0.989074	-1.30224	-0.609467	-2.45635	1.70794	2.89843	0.687687	0.764931	-2.26185	-0.789931	1.19884	-0.178437	0.610341	1.00882	2.61158	3.14664	-0.241087	-1.47125	0.421986	-0.726954
"Atp6v1g1"	-2.14069	1.01154	-1.17933	-1.2263	-1.75888	0.537924	-3.48048	4.77946	4.47526	0.20149	5.58406	-2.0268	-0.871185	-1.29162	-0.674996	3.67911	-0.169448	4.15709	5.36709	0.919989	-3.57156	-0.502957	-0.519595
"Atp6v1g2"	-0.861266	-0.812185	0.202806	0.258217	0.395145	-1.1048	0.450388	0.0506579	1.03206	-1.36055	-0.873375	-3.22502	1.73139	-1.20951	0.0918047	-2.40692	-0.433913	-1.13458	-0.524617	-0.271047	-0.673078	1.14233	0.745114
"Atp6v1h"	-1.33081	0.484192	1.07594	-1.03454	-0.669178	-0.48974	-2.12601	4.3497	5.08853	1.52601	4.15042	-1.13603	0.700171	-0.0482753	-0.695793	2.87645	1.71986	3.09384	4.08984	-0.441696	-1.23186	-1.27879	0.650807
"Atp7a"	-1.91766	-1.54755	-1.66648	-1.75939	-1.0714	-0.991091	-3.46336	0.671269	1.36126	-0.330736	1.18612	-2.55257	-1.84344	-1.92926	-0.768324	-1.25484	0.145359	-0.00110714	2.01928	-1.75753	-3.23645	-0.632174	-1.81213
"Atp7b"	-0.291801	0.0336956	0.247479	-1.44995	0.706581	-1.16235	1.44815	-1.0649	-0.604781	0.150149	-0.506788	-0.434961	1.91798	1.29207	-0.121204	-0.134659	-1.20015	0.638617	-0.397808	0.578246	1.06246	0.594284	0.208873
"Atp8a1"	-0.83968	0.233335	1.13017	0.664336	-0.636953	0.109953	0.511052	-0.227209	-0.013311	2.04879	-0.833485	-0.661935	2.10694	2.58038	1.14521	1.06705	0.361443	0.329693	-0.491064	0.842766	1.32589	0.0889763	0.141486
"Atp8a2"	-0.874653	0.0852564	-0.325478	-0.910115	-0.646369	1.04414	-0.459579	2.76463	2.37228	-0.492962	1.28336	-1.05857	-0.487268	0.493352	-0.363274	2.76011	-0.886413	0.465003	2.11555	0.89496	-0.352716	-1.28696	-1.37706
"Atp8b2"	0.104823	0.106882	0.902371	-0.020261	-0.258236	-0.967441	0.528992	-1.1942	1.48468	2.60737	-1.15931	0.787615	2.23807	0.201553	1.71637	0.092935	-0.469052	-0.357447	-1.50502	0.0857719	0.184843	-0.494413	1.49592
"Atp8b3"	-0.310448	0.0298726	1.31445	2.38673	-1.37818	0.956699	-0.599928	-0.214438	1.36412	-1.02036	-1.51685	0.628305	-0.893102	-0.664156	-0.128449	0.878012	-1.2215	0.598666	-0.435165	0.511952	-0.810001	-0.545489	-1.72163
"Atp9a"	-0.577077	0.174568	-0.0367073	-0.99342	-1.82716	-0.81892	-1.32483	-0.307442	1.39235	-1.24343	0.113175	-1.97221	-1.93863	-1.35315	-0.736583	-0.0992639	0.830644	0.948777	1.2462	0.346797	-2.16751	-1.8625	0.580951
"Atp9b"	-1.01397	0.298627	0.617071	1.2314	0.81486	0.291127	0.0398396	0.908831	0.121308	0.653155	0.764182	-1.87026	1.38043	0.371394	0.972435	1.47507	1.16293	0.952313	0.839595	1.75315	-0.0410099	-1.25725	0.588929
"Atpaf1"	-0.497589	0.165385	0.653243	0.464241	1.31895	-1.0863	1.7462	1.1665	-0.887152	1.84316	-1.23962	0.780517	2.54406	2.063	0.355962	-1.66533	0.17527	-2.5494	-2.20563	2.68275	3.91014	1.38893	0.127125
"Atpaf2"	0.513508	-0.401039	-0.0829292	-0.132325	-0.21783	0.129517	-0.223769	-1.15892	-1.41996	0.742093	-1.18078	0.816007	1.63812	1.88665	1.79148	0.0452977	0.862882	-1.09941	-2.61049	0.377395	2.27173	1.27354	1.20575
"Atpif1"	-2.78552	0.399902	-0.487939	-1.85476	-1.03212	-1.04126	-4.45921	1.32966	3.7504	-0.287608	2.89757	-0.75348	-0.356699	-0.719494	0.151731	0.77816	0.610081	2.76431	2.09958	-0.79294	-0.737164	-0.778438	-0.275625
"Atr"	-0.920475	0.425041	0.758024	0.151372	-0.880953	1.0061	0.877692	-2.03032	-0.49771	0.328244	-3.51317	0.50245	0.87945	2.16884	-0.430412	-0.471449	-1.61387	-0.523117	-2.58058	2.2985	1.2303	0.238303	2.43022
"Atraid"	0.809532	-0.652305	0.332006	1.29277	-0.986307	-1.07606	-0.012089	1.35949	1.58532	0.547635	-1.13553	1.38	0.0789841	0.870766	0.633465	0.781979	3.03447	2.32732	-0.0974935	0.566283	0.999455	-0.931582	-0.382579
"Atrip"	-1.28247	0.0128903	-0.613938	-0.525012	0.702934	-0.748245	-0.12556	-1.10475	-0.489173	0.826263	-1.36553	-0.734925	-1.76702	2.28494	0.346014	0.0508273	0.702074	-1.44027	-2.18955	-0.00313564	1.99491	-0.202461	1.00276
"Atrn"	-0.935362	0.245979	-0.410882	0.303549	-0.226864	-0.543077	0.0681658	0.589674	1.64223	0.107208	-0.803546	-0.499923	2.27272	-0.824066	0.0289791	-0.354773	0.0812975	1.05305	0.93276	-0.53911	-0.226392	2.02495	0.394029
"Atrnl1"	-1.17258	0.132508	-0.419388	0.908934	0.362127	-0.537709	2.10556	-0.519705	-0.816059	1.56865	-0.531721	0.42765	0.423148	1.8854	-0.544468	0.333112	0.384576	-0.658053	-1.66624	1.97571	-0.0977359	1.26371	0.678688
"Atrx"	-1.02635	-0.939938	-0.141635	-0.0201886	-0.456979	-0.941008	-2.79596	0.94259	0.600421	-1.38193	0.852183	-2.88067	0.322246	0.132879	0.757784	1.81645	-0.67959	-1.26947	0.298437	0.456577	0.139311	1.02001	-0.777609
"Atxn1"	-1.51709	0.218555	-0.965149	-0.201204	-0.846362	0.665994	1.38296	-1.9465	-2.07327	1.7987	-1.71826	0.203194	1.3916	0.416268	0.148093	-1.48429	-1.43037	-0.206434	-1.03942	-0.398822	0.389151	0.184326	0.711144
"Atxn10"	-0.54203	1.041	1.21812	0.809591	0.5329	0.852611	-2.07897	1.5192	2.19219	1.09289	1.87866	0.308644	-1.31344	1.76563	-0.95549	1.81806	0.721937	0.158795	2.79756	-0.285221	1.22704	-1.04255	1.47737
"Atxn1l"	-0.762113	0.0741253	-0.855841	1.81203	0.899646	-0.596217	-0.841851	0.104131	0.953221	2.62675	0.552038	-1.33664	1.06736	-0.836838	-0.316402	-0.0262984	-0.647793	0.225032	0.160111	0.709313	-0.291238	-0.258168	-1.05062
"Atxn2"	-1.57285	1.12023	1.57799	1.14541	0.0567579	0.403655	1.1422	-1.25153	0.647646	0.36959	-2.04079	1.10703	0.0384342	2.15593	0.390565	0.0986043	-0.564022	-0.678943	-1.07944	0.684568	2.25036	3.17611	1.10344
"Atxn2l"	-0.033092	-0.166948	0.237996	0.279364	-0.986248	-0.517155	-2.75518	-0.82395	1.82903	-0.517764	-1.0125	-3.32466	-1.5188	1.41991	1.33596	-0.650661	0.399588	0.745719	0.461057	-0.581861	-0.613631	-0.175819	-1.06242
"Atxn3"	-0.461016	0.291966	1.17724	-0.980202	0.515391	-0.661007	0.420816	-1.1941	0.552722	2.30869	-0.150322	-0.513369	1.33463	2.21459	-1.09892	0.171955	-0.108963	-1.24031	-0.0673478	-0.800485	0.69284	1.09038	-1.26141
"Atxn7"	-0.0438722	-1.25909	0.24342	0.945745	0.768967	1.25295	0.293369	-0.0942514	-0.20365	0.73195	-0.380048	0.336805	2.51445	2.11262	-1.03045	-1.2613	-0.544531	-0.49656	-0.648694	0.37726	1.18181	1.08072	-0.123239
"Atxn7l1"	0.547675	0.317224	1.07708	-1.2227	0.859319	-1.43674	-1.25773	-1.08042	-0.841808	-0.0383026	-1.61941	-2.36355	0.00438905	0.0189801	-0.250345	-1.30087	1.05793	-0.79397	-0.614793	-1.93373	-0.0673698	0.260938	-1.5916
"Atxn7l2"	-1.08748	0.574323	-0.1913	0.339461	1.38352	-0.580266	0.0413138	1.63903	2.08999	0.446887	1.07931	0.488018	0.405063	0.943701	-0.13186	2.8986	1.22665	3.04255	1.21734	-1.01564	-1.05828	-0.851432	1.41434
"Atxn7l3"	1.56664	-2.36563	0.292616	-0.159746	0.0639649	0.304746	-1.05162	0.4629	2.8128	1.27332	1.51257	-2.79723	-1.05322	-0.365414	0.244177	0.173322	2.32613	3.45679	1.75764	0.137327	-1.76422	-0.0959506	1.59534
"Atxn7l3b"	-0.804728	2.16629	0.198892	-0.283863	-0.614832	0.0453303	-2.54046	2.23901	2.08011	0.874373	2.57463	-1.33202	-0.538845	-1.66594	0.904916	0.341862	0.812325	2.621	2.13321	0.388408	0.0916733	1.73089	0.856277
"Auh"	-1.15044	-0.456533	-0.0382771	0.146982	-1.17653	1.81221	-0.115272	0.347396	1.24033	0.0251903	0.437088	-1.0846	0.193775	0.521346	-0.891207	-0.0224612	0.575584	0.523006	0.577686	-0.26385	0.130516	0.489437	-1.64121
"Aunip"	0.266051	-0.41267	1.4188	1.5053	2.84743	-0.464801	2.87164	-2.8465	0.290986	1.41499	-3.41961	1.63481	3.1051	5.54254	-0.168673	-1.2748	1.02579	-1.62052	-3.61298	3.40288	4.37977	1.58152	2.25418
"Aup1"	-0.707377	1.10939	1.23195	2.8052	-0.455524	-0.0275925	0.370788	-2.95448	-0.67741	0.04848	-3.03553	1.21081	3.27729	2.96621	-0.612061	-0.315632	0.705681	-1.91188	-3.70648	0.926371	4.85485	-0.441168	-0.385007
"Aurka"	0.272553	0.517345	2.65561	1.92108	-0.445546	2.42169	3.58854	-3.06341	-1.64508	2.95385	-4.67694	2.40254	2.25186	4.96283	-0.871886	-0.765409	2.21662	-1.12484	-5.10456	2.33463	4.79612	0.539973	1.49382
"Aurkaip1"	-1.00785	0.80186	-0.342277	1.09806	-0.364143	0.5758	1.24773	-1.26609	-0.258489	1.9514	-3.54697	1.4746	2.24401	2.91088	-0.760779	-0.761777	0.314107	-2.15788	-4.06476	0.702587	2.39707	1.13387	-0.395348
"Aurkb"	2.07571	0.842539	3.43824	1.45347	1.36314	4.65691	6.09661	-5.1667	-2.09859	2.52629	-6.29358	3.38958	6.6435	7.0077	-0.000596541	-2.10226	1.88524	-3.00278	-6.80793	1.3252	8.30393	3.43908	4.34471
"Auts2"	-0.955452	-1.24527	-1.11833	-1.87296	-1.74974	-0.468904	-2.20164	1.96061	3.46564	0.373193	3.00035	-4.1721	-1.01608	-0.569457	0.0867221	1.70143	-0.42083	2.79412	2.88114	-3.59545	-1.48486	-0.852722	-0.225912
"Aven"	-0.620919	0.31559	0.793809	-1.41968	-0.2694	-1.02175	-1.02127	-0.669459	-0.917075	0.40821	-0.0320086	1.86634	0.699398	1.0143	-0.224607	1.73214	0.82576	1.14577	0.0934004	-0.0169106	1.22783	0.794705	-0.613608
"Avl9"	-1.2501	0.47891	-0.983674	0.812839	-0.51237	-0.785449	-2.37234	3.16446	3.69105	0.427052	3.12996	-3.28956	-1.62431	-2.05137	-0.649304	0.045158	-1.24218	2.63725	3.73458	0.0593789	-2.27684	-1.50622	-0.905072
"Avpi1"	-0.643146	0.473322	0.480324	1.62377	1.33333	0.286137	1.75987	-0.867673	0.988991	2.79917	-2.08596	1.55961	2.48618	1.91044	-1.39334	-0.277487	0.0666325	-2.01547	-1.36919	1.10891	2.58288	0.214052	0.375948
"Axin1"	-1.46867	-0.487886	-0.263286	1.87278	1.24445	0.209885	0.873101	0.415427	-0.349861	0.132952	-0.877998	-0.0310478	-0.0466569	2.02768	-0.794677	0.938184	1.0265	-1.86257	-1.77214	-1.41879	1.69539	1.52415	0.271963
"Axin2"	0.0587943	0.407189	0.845716	1.44562	-0.601971	0.134076	0.862026	-2.09013	-1.52641	0.727051	-1.87096	0.841137	0.556649	3.90828	-0.498643	-0.410587	-0.328229	-2.92727	-2.50753	1.42516	2.02874	-0.354475	0.00388952
"Axl"	-1.09028	0.116068	0.466336	-0.0437296	-0.209868	0.333301	0.837852	-2.21545	-1.78935	-0.349827	-2.54568	0.921742	1.92393	2.03005	0.575236	-2.47705	-0.832384	-2.29519	-2.35234	-0.419509	1.59708	0.0505148	0.780203
"Azi1"	-1.32648	0.811024	0.429032	2.54713	1.30573	0.230511	1.04249	-0.776572	3.29427	0.56187	0.317184	-0.24439	0.339036	0.811805	-1.87914	-0.371418	1.02662	0.183575	-0.212271	0.059075	0.779027	1.03829	1.04591
"Azi2"	-1.30291	0.11335	-0.607582	-1.98458	0.221366	-1.47495	-2.08755	1.81787	2.31201	1.02409	0.222267	0.28528	0.621497	0.453334	0.40136	0.337051	0.991736	0.659158	-0.354101	0.836974	-0.535599	-0.148139	1.63535
"Azin1"	-0.123932	0.597826	1.09493	-0.604466	0.853121	-1.15253	0.810247	-2.97213	-0.293044	0.803224	-3.62088	0.736966	4.07952	3.86727	0.951737	-0.270041	-1.61049	-3.56	-3.86897	1.91116	3.12947	0.640681	2.60953
"B020018G12Rik"	-0.43375	-1.78975	-0.0204065	-0.369204	-0.553504	0.353866	0.836261	-3.8093	-1.17833	1.70909	-6.46751	3.00538	1.27295	3.11763	-0.104245	-1.75467	3.06578	-2.85962	-5.28468	1.88185	2.77733	0.951992	2.37555
"B130034C11Rik"	-0.0889898	0.227862	-1.00699	-0.282584	-0.911952	-0.591347	-0.300378	-1.39314	-2.29339	0.872424	-2.49386	0.279664	0.263375	0.315911	1.1693	-1.92697	-1.10118	-1.3829	-2.91953	-0.117638	-1.09421	1.25453	-0.408214
"B130055M24Rik"	-0.630401	-1.00197	0.198534	0.450709	-0.647294	-1.02068	0.775578	-0.523109	1.37075	0.0360715	0.393223	-1.60492	0.446208	0.84628	-0.262179	-0.378259	-0.351992	-0.705307	-0.0817355	-1.46014	0.435168	-0.0523884	-0.62673
"B230118H07Rik"	-0.761888	0.565867	1.47946	0.68146	0.845748	0.324563	3.08005	-2.19651	1.00161	1.11879	-2.49637	2.06317	1.11916	2.56854	-0.252789	-0.815351	1.56886	-2.30511	-2.38224	1.76398	2.56439	1.83773	1.90584
"B230208H11Rik"	-0.423764	0.0410515	-0.155001	-0.949993	0.0679727	0.404223	0.809151	-0.101045	0.762829	0.710611	-0.979412	-0.222972	-0.591996	-0.306111	-0.175666	-0.571606	-1.44646	-1.65468	-0.84996	-0.0577997	1.49691	0.338193	-0.468901
"B230217C12Rik"	1.75302	-0.640984	-0.0695794	-0.0138287	-0.760709	0.247488	-1.21706	-0.670272	0.222349	0.508353	0.397199	-0.0203259	-0.0162136	-1.65366	0.367849	0.292941	-1.3927	-0.334151	1.44532	-0.329759	0.574395	2.66392	-0.0905846
"B230219D22Rik"	-1.21303	-0.981652	-0.359684	-1.00465	-0.710087	-0.152796	-0.181056	-1.33157	-0.615707	1.39849	-2.37338	-1.79571	1.64134	2.23347	0.432861	0.399091	-0.376524	-0.902219	-2.29464	0.598558	1.79171	1.0756	1.25653
"B230307C23Rik"	1.04064	0.196579	-0.0146852	-0.59539	-0.178668	0.944486	-2.21999	0.356889	-0.0494216	0.19295	-1.0841	-1.1829	-1.22954	0.915915	0.311375	-0.108836	0.356896	0.0896614	0.798115	1.13277	-0.777611	-1.23437	-0.172498
"B230314M03Rik"	-0.310448	0.0298726	0.197849	1.4161	1.63549	-0.1211	-0.599928	1.58775	0.355935	0.0982508	2.34468	-1.59006	-0.893102	-0.664156	-0.128449	-0.180491	-0.155118	0.598666	1.54422	0.511952	0.097246	-0.545489	1.06129
"B230325K18Rik"	-0.36715	0.0354614	1.11268	-0.752661	0.324787	-1.31386	-1.20375	-0.563973	0.574327	-0.100093	0.982871	-1.44164	0.528371	-0.900438	-0.152073	1.54261	-1.33862	1.20316	-0.657555	-0.694426	-1.21881	-0.644626	0.655121
"B230354K17Rik"	-1.06991	-0.410171	-0.746026	-0.350102	-1.23022	-2.36413	-1.02826	-1.17266	-0.489811	-0.922427	-2.592	-0.581825	0.989586	1.12954	-0.846725	-1.63438	-0.326725	-1.94599	-3.01877	-1.48109	-0.314626	-0.108144	-0.994603
"B230369F24Rik"	0.89355	0.116068	0.466336	-0.534014	1.31409	-0.212152	0.338877	0.505857	0.231592	-0.349827	-0.597554	0.921742	0.0767277	0.122036	-0.473844	-0.872237	-0.294317	-1.79195	0.643008	-0.419509	0.230462	-0.713979	0.312144
"B2m"	0.113147	-0.0767032	0.768492	1.64041	0.101873	0.8209	1.78388	-2.54743	0.163942	2.7083	-4.18323	1.6647	3.63457	4.54983	-1.34236	-1.52338	1.05383	-3.42439	-5.34651	1.59503	4.07658	1.94806	0.846871
"B3galnt1"	-1.35221	0.356077	-0.280857	-1.84243	-0.108761	-0.0860395	0.140475	-1.84023	-0.954832	0.738523	0.318718	-1.15639	3.02303	0.155016	-1.22083	0.618676	-2.13652	-0.846528	-0.387689	-0.781759	0.289449	0.0722912	-1.14557
"B3galnt2"	-0.76116	0.620216	0.926309	0.996504	-1.1597	0.324893	-0.155826	-2.92472	-0.92271	0.116756	-4.94925	1.67716	2.55955	2.15916	-0.231128	-1.71248	-0.164455	-2.73313	-3.79172	1.06351	2.48009	2.11941	-0.635179
"B3galt1"	0.435591	0.154411	-0.206906	-1.37319	-0.584469	0.0252756	-1.0182	0.384304	1.02598	1.07946	0.661009	0.063324	-0.636716	0.359061	0.40427	0.798579	-0.998302	-0.226251	0.547965	-0.391955	-0.607188	-0.409738	0.835291
"B3galt2"	0.622589	0.157913	0.0619051	1.16354	1.13543	-0.642551	0.165322	2.08114	1.78675	1.43055	1.05484	0.641744	-0.660734	-0.526572	-0.565599	0.665461	0.693131	1.89411	1.35494	-0.488897	-0.862453	-0.922715	1.73951
"B3galt4"	-0.53668	0.0520245	0.46989	0.890081	-0.350972	-0.000680363	1.13134	-0.0180355	0.328432	-0.555603	0.845698	1.07529	0.990908	-0.0442117	-0.222602	0.706993	0.747731	1.10343	0.302731	-0.48414	0.538156	0.124241	2.53643
"B3galt6"	-0.358533	0.49111	1.5573	-0.284198	1.45285	0.310643	0.599278	-2.51364	-1.12537	0.45676	-1.15176	-0.0175679	1.67811	2.60892	-0.716441	-0.505472	-0.412504	0.773518	-1.62349	0.710682	1.48414	2.94064	0.81164
"B3galtl"	2.84175	0.634886	0.00129295	0.645408	-0.340036	0.225812	1.7525	-3.06938	-2.12882	1.37039	-3.71787	2.05101	4.04628	3.08263	0.440606	-3.25346	-0.266431	-2.60266	-3.65558	1.16085	4.67618	-0.0516433	0.497821
"B3gat1"	-1.3439	0.607276	-0.290773	-0.865301	0.867471	-2.43707	-4.26494	5.77139	3.34785	-0.741455	5.79135	-3.6868	-2.19411	-1.57451	1.56641	5.41323	-2.94532	2.97313	6.94096	-0.629898	-3.55879	-0.508365	-0.692889
"B3gat2"	0.530395	0.0520245	0.46989	-0.559777	1.14973	-0.805803	0.386865	-2.70899	-2.68101	0.31163	-1.31702	0.0218205	0.990908	2.0744	-0.222602	-0.874182	-1.64126	-1.13225	-1.17536	1.71627	2.56968	0.124241	-1.62003
"B3gat3"	-1.70403	0.604036	-0.258728	-1.30344	1.08832	1.25806	-1.79928	1.53002	2.65969	-0.748555	2.51928	-2.43562	0.830644	-1.5796	0.447788	0.918346	0.0450626	2.02255	2.73634	-0.806944	-1.07088	0.314262	-0.499791
"B3gnt1"	-0.624719	0.587158	1.81458	0.0690664	-0.323503	1.4438	0.140917	-0.754336	-0.861355	0.699031	-0.79125	-0.0901398	3.78227	2.22625	-0.138564	-0.154716	-0.326851	-0.772033	-0.698194	1.2708	1.80347	3.11179	2.23847
"B3gnt4"	-1.23295	0.156438	-0.0711302	-0.345707	-0.413547	-2.22544	-0.210211	-1.77345	-0.367359	-0.307141	-1.29023	-0.562428	1.59273	0.140883	-0.600696	-0.443756	-2.30498	-2.73561	-1.03535	0.22294	0.0721737	0.361835	0.664259
"B3gnt5"	-0.430355	-1.0532	1.14771	1.27099	-0.804409	-2.17442	-0.693253	-1.9634	-0.570542	0.877697	-2.75347	0.524025	0.855511	1.11228	-0.439181	-2.1497	0.337679	-3.12008	-2.95527	0.552851	1.0054	2.8395	-1.45416
"B3gnt7"	-0.310448	0.0298726	-0.918756	0.445459	0.630934	-1.1989	-1.59771	1.58775	0.355935	0.0982508	0.413917	-1.59006	-0.893102	0.281559	-0.128449	-1.23899	-0.155118	-0.399346	0.554529	0.511952	0.097246	-0.545489	1.06129
"B3gntl1"	1.49955	0.0703704	-0.600191	0.493231	-0.610366	1.22921	0.153475	0.120673	0.716423	-0.729259	0.425943	-1.54726	-0.14293	-0.40497	0.812746	0.374497	1.1218	0.673439	-0.0561508	-0.0872932	1.08439	-0.0276017	3.21175
"B4galnt1"	-0.263921	0.145481	-0.454435	-2.33544	-1.10954	-1.08893	-4.09956	4.7533	1.66932	-1.20712	2.51324	-1.99786	-2.24067	-2.61945	1.53634	3.7023	-1.67847	0.642843	2.39235	0.0448947	-3.18686	-1.60329	-1.99803
"B4galnt4"	-0.59583	-1.63764	-1.35674	-0.742506	-0.895136	-0.427787	-1.24155	-1.03937	-1.20861	1.40588	-1.89878	-0.496525	0.634683	-0.583414	1.86564	1.3087	-0.871714	-0.496573	-0.379068	-0.510809	0.449062	1.51932	0.364264
"B4galt1"	-0.076885	-1.86163	0.804744	0.845632	0.981847	-0.157048	-0.469652	-2.63129	-0.986323	-0.377611	-2.09293	-1.36297	1.70583	0.740786	-0.897825	-1.1114	0.914962	-2.05872	-1.78481	-1.51066	1.69421	1.28227	-1.3729
"B4galt2"	1.20465	0.391641	1.9607	0.795793	-1.32039	-0.955004	-1.49011	-1.41732	-1.43722	1.4816	-0.941823	-0.0203259	1.50588	-0.0800731	1.20871	1.47097	-0.505168	-0.0575825	-0.750287	-0.329759	1.57345	0.975321	1.71183
"B4galt3"	-0.405823	-0.0771032	1.99375	1.12711	0.608876	-0.293649	-0.526466	1.80513	1.65406	-1.02609	1.60593	-0.350229	-0.825197	0.684147	0.418592	2.20853	0.815034	1.60288	2.36086	0.320308	-1.44439	0.24541	0.672299
"B4galt4"	-0.97174	0.24803	-1.74551	-0.493164	0.00342211	-1.38146	-0.542989	-1.11713	-1.38965	2.01451	-3.2353	0.974086	1.16146	0.0298211	2.06914	-0.816625	0.350895	-2.14925	-2.24778	0.0216381	1.43482	-0.149866	0.881859
"B4galt5"	-0.695306	0.202143	1.5636	-0.984385	-0.175558	-0.692023	-0.014973	-0.183059	-0.167194	0.772532	-0.697673	0.0303957	1.16188	2.25616	0.219746	-1.66634	-0.797869	-1.04205	-2.27355	-0.0800829	1.35199	-0.802593	1.13682
"B4galt6"	0.472787	-1.72243	-0.165272	1.22018	0.35717	0.0567648	1.44461	0.785551	0.653503	1.22863	-0.072669	-0.857197	0.552175	1.48151	0.621135	0.459258	0.529032	-0.394862	-0.223593	1.44269	1.68024	0.619506	0.152996
"B4galt7"	0.0117583	0.306232	0.0829089	-2.26873	0.10484	-1.64895	-0.837195	0.549791	1.77535	0.457365	0.345036	-1.20632	0.514364	0.808647	-1.15323	1.14411	0.564368	0.608221	0.784379	-0.867171	-0.0244508	1.30438	-0.248838
"B630005N14Rik"	1.43471	0.582667	-0.258011	0.430186	-0.235014	0.723979	1.59232	-0.755165	1.27848	1.2666	-1.15823	-0.819135	0.534072	0.824166	1.42685	0.3911	1.73393	-0.00195032	-0.8695	0.221045	0.900038	1.15583	1.13519
"B630019K06Rik"	-0.772755	-0.830101	-0.928467	-1.21332	-0.0357443	-0.477883	-2.06542	1.5068	2.26247	-1.61224	1.23084	-1.44644	-1.21667	-1.95712	-0.875981	-0.246193	-2.16851	0.993452	1.98706	-1.05997	0.894281	0.784642	-0.576309
"B930036N10Rik"	0.72712	0.0354614	1.11268	-0.752661	1.24233	-0.329399	-1.20375	-2.20986	-0.346322	-1.16041	-0.780545	0.742593	-0.308831	-0.0366963	-0.152073	-1.3578	0.609284	0.291663	-1.56146	0.202559	1.26673	-0.644626	0.655121
"B930041F14Rik"	1.52999	0.0576236	2.02054	-0.0548548	0.184146	2.1225	1.27176	-1.57952	-0.922787	0.146034	-2.14898	-0.865222	1.33397	2.41141	-0.246136	0.495749	1.29264	-1.97982	-2.01875	2.1198	1.42469	-1.03984	2.16396
"B930082K07Rik"	-0.36715	0.0354614	2.21128	-1.6392	0.324787	-0.329399	-1.20375	1.90486	0.574327	-0.100093	1.86458	-1.44164	-1.98324	-1.76418	0.952125	-0.390994	0.609284	2.11466	2.05417	-1.59141	-0.390296	-0.644626	0.655121
"B930095G15Rik"	0.370106	0.157735	0.732429	-1.07825	0.579316	-0.0941171	-2.17668	1.72768	2.40025	-1.53392	2.97909	-4.07696	-1.57641	-1.81982	-0.666767	1.11627	0.273212	2.63149	2.94047	-0.945372	-2.38355	0.169367	-0.93348
"B9d1"	1.23456	0.0619901	1.60898	-1.28436	-0.272239	-0.935121	0.752542	-2.78728	-0.360064	0.519223	-2.9992	1.88941	2.1737	2.5624	0.933863	-1.77616	-1.39771	-2.66844	-2.51977	-0.187605	3.40665	1.61445	0.743994
"B9d2"	0.483411	-0.264672	0.453081	-1.08034	-0.415547	-0.349994	-2.00131	0.144499	-0.955556	-0.373655	0.545839	1.19349	0.279077	0.287041	0.115418	-1.15392	0.498852	1.41898	-0.439965	-1.81794	-0.343583	0.617706	0.958805
"BB218582"	-0.310448	0.0298726	0.197849	-0.525178	0.630934	-0.1211	-2.59548	1.58775	1.36412	-1.02036	2.34468	-1.59006	-1.80979	-1.60987	0.991061	-0.180491	-0.155118	-0.399346	1.54422	-0.470122	-1.71725	-0.545489	-0.793991
"BB557941"	-0.423764	0.0410515	-1.17821	1.51365	0.917934	1.31619	-0.0346124	-2.38774	-1.79508	0.710611	-1.79612	-0.222972	-0.591996	1.29402	-0.175666	-1.46718	-0.544302	-0.810385	-1.68723	-0.888688	0.729557	0.338193	-1.25369
"BC002059"	1.60402	0.132508	2.44137	-0.463911	0.83624	-1.04677	0.24154	-0.519705	0.599219	1.01978	-0.986321	0.42765	-0.439012	1.8854	-0.544468	-0.166161	0.384576	0.751144	-0.268305	0.123694	2.02886	-0.876445	0.678688
"BC003331"	-0.900213	-0.173223	0.952829	1.33485	1.30886	0.0113354	-0.290767	1.16782	2.44965	1.05817	0.0852433	0.467223	0.656751	0.389912	-0.607038	0.707171	0.98343	0.947557	0.354119	1.46354	1.76513	0.733773	1.60555
"BC003965"	-0.320074	0.540998	1.28279	-0.594941	-0.606761	-0.101869	-0.659426	-1.50994	-1.07778	-0.593647	-1.87922	1.05968	1.98979	2.77636	1.59341	-2.38151	1.52551	-0.974952	-2.46905	2.34394	3.73169	1.04168	2.90566
"BC004004"	-1.0888	-0.168783	2.27428	-0.203719	0.36766	-0.20934	-1.96429	-0.222947	1.52624	0.633894	0.729158	-0.497463	1.14058	0.591066	-0.106694	2.1722	-0.0780319	0.0767008	0.46828	0.324212	-0.165413	-0.493122	-1.26775
"BC005537"	-1.29619	0.743497	-1.13205	0.787605	-0.755525	1.53779	-1.77613	1.93787	2.69398	0.80223	1.3176	-0.842236	1.89848	0.485652	0.6225	1.59501	-0.579724	1.99976	3.31359	1.01555	-0.613474	0.778975	0.926563
"BC005561"	-0.37304	-1.66744	0.490676	1.07644	-1.45318	0.548986	-0.64685	-1.20295	0.0552989	3.00222	-0.36	0.232872	2.59308	3.68818	-0.710252	-1.05528	1.78914	-0.0479565	-0.049269	1.49312	1.99051	-0.100147	1.37881
"BC005624"	-0.405221	1.45214	1.2656	1.10647	0.699828	-0.670831	0.579413	-0.0965485	0.210468	0.809784	-0.375455	1.98853	1.73829	2.43603	0.810901	1.11379	2.756	0.192013	0.364461	0.26339	0.776171	0.21594	0.955932
"BC005764"	-1.20331	-0.227956	-1.56118	-1.23507	-1.01404	0.651842	-7.1897	8.87866	6.70307	-0.905161	8.98528	-5.99221	-3.52219	-3.92263	0.054512	4.4649	1.52676	4.32614	10.2388	-0.965023	-5.77276	0.480545	-2.11072
"BC006965"	0.89355	0.116068	-1.37301	1.42712	-0.209868	-0.757604	-0.160098	-0.854797	-0.778878	2.00274	-0.597554	0.218935	0.0767277	1.07604	1.62432	-0.872237	-0.294317	-0.282233	-0.355441	1.56473	1.14154	-0.713979	1.71632
"BC016423"	1.49934	-0.642905	-0.61622	1.57739	0.238113	0.474522	-0.295044	1.68803	0.0794536	-0.0988055	-0.276299	-1.38748	1.3794	1.65948	0.845224	1.23317	-0.371746	-0.579809	-2.3319	-0.0542988	1.86226	0.530881	-0.00341718
"BC017158"	0.0579383	0.218623	-0.317963	0.464826	-0.971708	2.17744	0.917595	-2.65558	0.739629	0.304724	-2.58377	1.19215	2.45996	0.736371	0.21626	-0.0752011	0.37189	-1.85442	-1.18302	1.00262	1.20593	-0.228645	0.727388
"BC017643"	0.138593	-0.612425	1.33232	-0.519581	1.24085	-0.617708	-1.53008	0.557617	0.915392	-0.100126	1.47013	0.5007	-0.780749	-0.854976	0.386371	0.899775	3.02928	1.58291	1.71022	-1.39214	-0.205048	1.43566	2.51616
"BC018242"	-0.69085	0.467913	-0.255037	-1.80206	-0.637038	-1.23331	-0.767517	2.47916	3.08011	-0.979971	4.07495	-1.99025	-1.69326	0.0537414	-1.41182	3.20926	-0.576441	2.03676	3.15548	-1.06736	-0.638218	1.72865	-0.0144841
"BC018507"	-1.36946	0.976228	-0.0689586	0.954063	0.688961	-0.502757	0.00466695	-0.252476	-0.249832	-0.0273544	0.140307	-2.19445	-0.709421	1.20687	0.87161	-1.72589	1.40839	-1.35604	0.892158	-0.376981	-0.564147	0.559899	-0.823027
"BC022687"	-1.37725	0.189435	-2.01721	-2.20538	-1.44374	-1.28121	-4.65485	1.03642	0.718671	-1.25978	0.820149	-2.89856	-1.63431	-0.267263	-0.741479	0.281495	-0.52643	1.26424	0.764633	-1.68493	-1.1876	-0.644556	0.144534
"BC023719"	-1.3116	-0.244216	-0.294664	-0.993894	-0.511572	-0.616496	-1.9189	-2.32059	-0.478302	-0.123311	-0.991799	-2.30272	0.259066	0.709114	-1.23697	0.349659	-1.31604	0.0650874	-0.94636	0.741503	-0.894759	0.116632	-1.35992
"BC023829"	-0.677385	0.577842	0.836589	1.75934	-0.450568	1.57401	0.132044	-1.52562	0.0908482	0.863916	-0.453887	-0.429528	0.206832	2.74762	-0.172958	0.487585	0.584223	-0.400655	-0.569152	2.28839	1.40487	1.93337	0.550011
"BC024139"	1.05236	0.105161	1.35008	-1.27734	-0.997909	0.0321376	0.0628812	0.00501235	1.55216	0.477194	0.719114	0.0628675	0.464985	-0.534323	0.624938	0.472091	-1.18409	-1.06074	0.454338	1.95763	-0.641458	-0.594164	0.694857
"BC024978"	-0.53668	0.0520245	0.46989	-1.28471	-0.350972	-1.61092	-4.07996	0.654703	1.08079	-1.42284	0.845698	-2.08512	0.990908	0.661993	-0.222602	-0.0835944	-0.844929	1.10343	1.04178	0.249329	-0.816191	-0.941162	-0.234545
"BC025920"	-0.674245	0.192759	-1.20169	0.224917	-1.27445	0.62885	-0.926404	0.296606	1.26509	1.74522	0.140026	-2.22733	0.938978	0.915128	-0.803559	0.0377382	-1.14243	0.201056	0.483451	3.06393	0.844974	-1.3603	-0.552263
"BC026585"	0.0131571	0.105161	0.0579174	1.82193	0.072543	0.0321376	1.11367	0.482773	-0.0440659	2.95616	0.719114	-0.676905	-0.994433	0.470713	0.624938	0.472091	1.65025	-0.530579	0.454338	1.435	-0.161674	0.211472	0.201759
"BC026590"	1.15356	-0.497716	1.5777	0.436737	0.950005	0.044339	0.402806	-0.568795	0.831631	0.470491	-1.18657	0.518922	0.916328	3.96208	3.8725	-0.786475	1.39962	-0.0374174	-1.17205	2.90336	1.56606	-0.485709	1.02835
"BC027231"	-0.285562	0.251461	2.03489	1.8678	-1.35828	0.124059	1.51862	0.13629	-0.343437	-0.368342	-0.898905	0.036606	1.80908	2.3233	-1.03115	-0.0716151	-0.00355201	-1.79603	-1.55547	2.40924	0.836263	-0.13569	0.590217
"BC029214"	-1.18553	0.445599	-0.199507	-1.20738	-1.61316	0.538889	-2.53109	2.67154	1.90283	-2.15131	3.47326	-4.68383	-1.80647	-1.5585	-0.605156	1.65688	0.91505	1.91259	3.30151	-0.976734	-3.25496	-1.01342	0.345211
"BC029722"	0.0587943	0.407189	-0.157999	-0.420376	-0.325473	0.134076	-0.751901	0.858774	0.654677	-1.19714	-0.284299	-0.668124	1.55827	-1.78877	-1.33048	0.171296	0.84035	0.076424	1.28643	0.0766791	0.797152	0.480497	0.766681
"BC030307"	-0.27986	0.0368907	0.27963	-0.428234	-0.272765	-0.0281199	-1.43111	1.68675	-0.571716	-0.932563	-0.476111	0.710101	1.03586	-1.5415	-0.116527	-1.18673	-0.101594	-0.344879	0.632607	-1.38207	-0.699853	-0.496547	-1.62548
"BC030336"	0.549406	0.526607	3.19617	0.924996	-0.76962	1.19255	1.64377	0.276712	2.8537	2.60214	-1.61719	1.19423	1.34016	3.45698	0.745793	-0.955531	1.74635	0.0286454	-2.56197	3.6184	3.42433	0.528835	3.72415
"BC030867"	-0.0767893	0.231534	0.795358	0.0964455	0.585453	1.80557	1.51776	-0.390916	-0.0961963	1.32298	-0.715456	-0.702511	1.95167	3.4434	-0.89903	-1.52432	1.24699	-0.642929	-1.10088	0.264212	1.88271	1.83053	2.66891
"BC031181"	-1.39865	0.000186108	0.017509	0.0422666	-0.688448	-1.08205	-3.64355	2.81425	5.38612	-0.909083	4.3361	-2.33391	-1.66154	-0.943631	0.435094	3.73964	0.893616	3.00856	4.41648	-0.686472	-2.26474	-0.170851	-2.29511
"BC034090"	-0.64944	0.0630125	-0.661042	-0.910459	2.02797	0.404886	0.728114	0.0482863	0.666356	3.13773	1.00883	0.236535	1.02808	0.16478	-0.269483	3.16893	-0.373843	-0.0530509	0.55844	0.497914	-0.221227	2.97744	1.20468
"BC043934"	0.799821	0.0298726	-0.918756	0.445459	-1.37818	0.956699	-1.59771	0.686655	1.36412	-1.02036	1.3793	-0.480877	0.0235841	-0.664156	0.991061	0.878012	-0.155118	0.598666	0.554529	0.511952	-1.71725	0.565184	-0.793991
"BC048403"	-0.705814	0.06862	0.0219746	0.192078	-1.48953	-0.465406	0.233222	-0.214385	0.815017	2.11687	-0.480052	0.330383	0.75086	1.17466	-0.29299	1.50414	0.17456	-1.52399	-0.931084	0.289346	0.0360374	1.78031	-0.269951
"BC048507"	-0.206943	0.943646	0.0905109	-1.81592	0.197303	-0.778605	-2.14815	0.498786	2.16297	-0.665123	0.290277	-0.106548	0.767227	-1.31421	1.49777	-1.38189	0.77939	0.54869	0.796122	0.56342	-0.264906	-1.6228	-1.01072
"BC049730"	-0.89855	0.300552	-0.345105	0.0021492	0.180165	0.258806	-0.125658	-0.410238	0.249187	-0.646618	-1.14639	0.306382	1.56034	1.44422	-0.981985	0.392081	3.7063	1.32512	-2.51618	0.169768	2.71397	-1.09959	1.38972
"BC051142"	-0.404562	0.0447802	1.97217	-0.073061	1.84631	-0.463391	-0.802543	0.709921	1.64062	-1.2242	2.34659	-0.176534	0.229553	-1.06494	-0.168163	1.27463	2.20664	1.76349	1.70886	-0.00527166	-0.747917	1.44973	0.383536
"BC051226"	0.26052	-0.857043	0.0246582	0.263894	1.52806	-2.08796	-0.833013	-0.61441	0.213387	1.19429	0.168743	-0.197988	1.4718	2.55991	1.36333	1.25379	0.87069	-0.229596	0.48898	-0.38794	1.20795	1.27028	0.28703
"BC052040"	-0.0228519	0.444085	0.676899	1.42661	1.35441	-0.352443	0.952054	-3.3648	-0.354727	-0.396302	-2.3541	1.40735	0.949137	2.01768	-0.541932	1.37942	-1.97173	-2.58383	-3.2368	-0.43194	2.92929	0.76712	0.465082
"BC053749"	-0.372505	-2.71323	2.81414	-1.73825	-1.15948	-1.1173	0.299978	-1.44361	-0.190986	0.657818	-2.12497	0.300886	2.2652	1.71753	-1.28874	-0.441158	-0.0623099	-0.168508	-2.25648	-0.425053	0.645523	1.09113	-1.43747
"BC055324"	-0.0582318	-0.469427	1.14284	0.809703	0.405685	-0.923526	1.49777	-0.612733	-0.908382	3.16104	-2.84398	0.397272	2.65355	2.56282	-0.812923	-1.20752	0.404926	-1.0059	-2.3471	0.375936	4.03681	1.46138	1.03246
"BC056474"	-0.476322	1.10142	1.19773	0.555975	-1.65689	0.0897369	-0.0755328	-1.73011	-0.557959	-1.66524	-2.79202	-0.181468	1.13963	2.11614	0.409471	-2.07806	0.281278	-1.27225	-1.15023	-1.48509	1.69389	1.30681	1.70927
"BC065397"	0.111877	0.0907766	-1.1071	1.67881	0.914059	1.48343	-0.847168	-0.0778942	1.3202	2.01606	-0.554041	1.43758	0.869819	1.8916	0.668414	0.154817	0.801976	-0.266861	-0.334605	0.704344	2.41907	1.21398	0.558424
"BC068157"	-0.76116	-2.47128	0.0808123	0.549517	-0.695413	0.0752325	-2.38386	1.79266	1.79285	1.46618	2.79776	-2.36031	-2.25243	-1.308	-1.63607	0.483972	1.05828	1.14943	0.970468	-0.293114	-3.46455	-2.10476	0.00354888
"BC068281"	-0.45922	-0.882737	1.78879	-0.646082	-1.55314	-0.0780136	-0.458612	-2.48576	-0.589977	-0.0270688	-0.718628	0.129759	1.177	0.215056	-0.662209	-0.681496	-1.08514	-1.19466	-1.69891	-0.0890213	-0.0474965	-1.11369	-0.120118
"BX465866.1"	1.21505	0.0852564	0.376824	-0.34691	-1.81249	-0.832943	1.27304	-0.369559	-1.1305	0.855209	-1.51646	1.39142	0.575772	1.59041	-0.363274	-0.31117	-1.50497	-0.692597	0.393448	0.325123	1.22415	-0.411787	0.237285
"Babam1"	0.636194	-0.355918	1.05524	1.29256	1.59661	0.724307	0.395698	-1.89754	-0.133383	1.31346	-1.72918	1.09311	2.1299	2.4966	0.306502	-0.0547494	0.855351	-1.67932	-2.5549	-0.304913	3.78885	2.98271	1.06979
"Bace1"	-0.33764	-0.513914	0.0576404	-0.750293	-0.795084	-0.208029	-1.90396	0.608223	1.48146	-0.983647	2.46793	-1.92969	-0.851232	-0.704635	-0.706916	1.36604	0.642666	0.753794	0.842525	1.46507	-0.799556	-0.477947	0.833547
"Bace2"	-0.291801	0.0336956	1.36294	1.49782	0.706581	-0.0657052	-0.516338	1.6459	0.394008	0.150149	0.467372	0.675182	0.996563	0.338366	-0.121204	-0.134659	0.953084	1.64442	0.600542	-1.41012	0.158862	0.594284	3.01772
"Bach1"	-0.41159	-1.59931	0.619239	-0.620627	-1.66367	1.11285	-4.16719	2.19248	2.47722	-1.58469	3.68736	-2.97739	-1.62475	-2.39908	0.208937	1.48939	1.57299	1.36021	4.14311	-0.891224	-3.15111	-1.79785	-0.559177
"Bach2"	-0.695014	0.371802	1.33292	-1.96079	-0.219115	0.0810128	-2.1257	1.01825	0.795146	-0.847868	2.22335	-1.90077	-1.10339	-1.06449	1.55	0.782819	0.191981	-0.119745	1.53117	-0.898899	-2.64495	-1.18704	0.173967
"Bad"	-0.433127	-0.481099	0.944771	0.292879	0.296772	-0.296527	0.324577	0.521814	0.646659	1.07506	1.20294	-0.216492	0.125244	2.12758	-1.57976	1.43908	-0.768275	-0.0299795	0.207833	0.728801	0.745109	0.838599	1.47849
"Bag1"	-1.65024	-0.767569	-0.0835553	-0.149009	-1.163	-1.18639	-0.931074	0.0848111	1.56795	0.352064	-0.413261	-0.289173	1.21696	1.2769	-0.0486806	0.461031	0.639168	-1.74895	0.0822596	-0.755469	2.36096	-0.329075	1.03538
"Bag2"	0.516154	0.974152	1.9946	0.0827002	0.897794	-0.484786	2.44548	-4.85882	-1.6656	2.23413	-4.9598	3.52811	5.20652	4.88999	2.96102	-2.37828	-1.49573	-4.81878	-4.77708	1.57864	6.27218	5.01803	2.66325
"Bag3"	-0.856446	0.0886465	0.412427	-0.310332	-0.610564	1.71347	0.16084	-1.90677	-1.10271	-1.14234	-1.49175	-0.206162	0.0745153	0.526712	-0.356173	-1.5182	-0.249312	-1.25397	-1.88398	0.361824	0.209021	0.491424	-1.33744
"Bag4"	0.198642	0.173416	0.45846	0.587271	-0.516699	-0.78368	1.03142	-2.8674	-1.34053	0.965324	-2.41994	-0.239122	0.302384	1.93908	-0.711624	-1.2478	0.706927	0.149997	-2.50501	1.16181	0.618039	3.15119	-0.900562
"Bag5"	0.273967	-0.973446	-0.549572	-0.883139	-0.563153	-0.665987	-0.65833	-1.72128	-0.247239	-0.541064	0.280818	-0.951764	0.606089	1.94437	-0.467076	-0.702606	-0.224695	-1.45103	-0.203559	1.11264	0.465806	1.61057	0.597196
"Bag6"	-1.554	-1.23623	-0.167268	-0.267755	-1.75744	-1.86609	-0.207142	1.48925	2.91202	-0.708641	1.43901	-2.19294	1.83729	0.504083	1.14821	0.515589	-0.816212	1.12615	2.22502	-0.42611	-1.09536	0.409653	1.0782
"Bahcc1"	-0.202285	0.473416	1.27477	0.643522	0.859901	1.79509	-2.45662	0.974739	0.318342	-1.02938	0.735572	-2.29116	1.05119	0.945973	-0.635014	-0.987642	1.0149	3.2385	0.001459	2.1682	0.851147	-0.687132	0.37591
"Bahd1"	-1.09866	0.113013	-0.171558	-0.562184	-0.745878	-0.237839	-0.695566	0.934229	1.73209	-0.373667	1.32509	-1.92876	-0.408201	-0.855396	-0.480172	-0.891751	-0.308804	0.2045	1.12119	1.03816	-0.253728	0.791652	0.277362
"Bai1"	-0.705229	-0.701844	0.960139	3.32666	1.61431	-0.561105	1.32864	-1.01572	0.251063	2.67096	-2.92264	1.54479	0.35563	0.982927	1.54389	-0.774242	0.263044	-2.13875	-1.65655	-1.16883	1.26885	1.09823	1.32725
"Bai2"	-1.11831	0.121519	0.955166	-1.1474	0.154948	1.27176	-0.0200573	-2.361	-0.626972	0.12789	-1.68361	0.977829	1.24934	1.35753	0.550571	-0.973688	-0.932894	-2.37812	-1.46198	-0.0684875	1.30189	-0.0239921	-0.32181
"Bai3"	-1.12801	-0.912776	-1.46325	0.202185	0.0839481	0.144087	-3.59572	3.18197	1.00105	-0.488957	3.84972	-3.5557	-1.54946	-2.88159	-0.507021	2.5651	-2.03245	0.940445	4.68544	-1.57653	-4.12612	-0.793346	-1.75452
"Baiap2"	-0.231514	0.136317	0.181939	-1.35006	-0.554283	0.511878	-1.11404	0.77851	0.619106	-0.0500119	0.403736	-1.50168	0.450007	0.578633	-0.537035	1.36068	0.905703	-0.641194	0.21915	0.619151	-0.490747	1.29197	0.718166
"Baiap2l2"	0.658937	0.0410515	1.89142	3.15607	0.0679727	0.404223	1.65291	-1.62551	0.762829	1.69287	-0.979412	0.856792	0.958918	2.09408	-0.175666	0.323966	-0.544302	-1.65468	-0.84996	-0.0577997	1.49691	2.50178	-0.468901
"Bak1"	-0.741059	-0.56997	0.276538	1.08674	-0.240728	0.0621911	1.26303	-4.38584	-1.76699	0.132486	-4.28149	1.9002	3.35902	2.35741	0.133418	-2.39518	-0.938438	-3.21465	-3.09173	0.33528	2.41826	2.0287	0.0710722
"Bambi"	0.872255	0.113013	-0.171558	0.90468	-1.25214	-0.237839	0.806781	0.480943	1.22578	0.211784	-1.59124	0.902039	0.0530794	1.52519	0.568922	0.708164	0.228114	-0.800233	-0.373584	1.03816	0.202249	-0.728861	-0.189749
"Banf1"	0.850252	0.630562	1.13777	-0.438979	1.42034	-0.993243	1.29997	-5.59733	-2.50962	0.785331	-8.33495	4.37818	4.8773	3.98913	1.1218	-2.22241	1.76243	-2.26757	-8.27109	0.173116	6.51366	2.61481	0.702392
"Banp"	-0.368098	-0.232523	-1.63606	-0.105653	-0.240874	0.530786	-0.977562	2.83675	1.87234	-0.645428	2.2906	-1.19774	-0.574088	0.80746	-0.536884	0.809715	0.433091	-0.120039	2.17848	0.615612	-0.483197	-1.66088	-0.850958
"Bap1"	-0.45826	1.16785	1.58912	-0.0747821	1.34452	0.076018	0.275937	-1.1361	0.899933	2.57903	-0.7054	1.5106	0.558969	2.45634	-0.882748	1.56565	1.29296	-0.775039	-0.847133	0.675722	1.31703	2.6487	-0.064224
"Bard1"	-1.16496	-0.558516	0.801331	0.604772	0.275149	-1.13626	2.01414	-0.867673	-0.560941	2.18427	-3.60031	1.20506	2.72481	2.40463	1.00606	-0.555674	-0.769995	-1.49452	-3.43804	-0.179768	2.81677	1.41672	1.58951
"Barhl2"	-1.33107	0.42543	-2.04819	-2.40802	-2.16655	1.51049	-4.62454	6.34171	4.85286	-3.37277	7.81488	-4.19035	-4.0227	-3.48747	-1.21313	1.82077	-0.953947	5.13355	10.4477	-0.79925	-6.62635	-2.15499	-2.76813
"Basp1"	-4.35405	1.33111	-1.74445	-3.0588	-1.43108	-1.98879	-6.97115	7.5191	8.49312	-0.713303	9.2891	-5.17837	-3.31021	-2.43017	-0.761111	3.93212	-0.126588	6.5856	9.42175	-0.749102	-6.02084	-1.22209	-1.25379
"Batf3"	1.86936	0.132368	1.04873	1.83084	0.250845	0.830374	0.569198	-1.40119	-0.0731943	-1.53819	-1.62295	1.71201	3.13745	0.975142	0.570058	-1.44087	0.165845	-2.34032	-1.41176	-2.42501	2.27463	1.55164	-0.218048
"Bax"	0.422381	-0.900209	1.19141	-0.760571	0.143197	-0.826716	-0.06892	0.219964	0.153244	0.216846	-1.77944	-0.882707	0.668367	0.278604	-0.0704816	0.728852	0.210638	-1.59112	-1.28037	0.848957	0.00859868	1.15696	-0.0613913
"Baz1a"	-0.303504	1.33851	1.94377	1.37898	-0.110909	-0.961357	1.189	-3.82578	-0.767431	2.73967	-3.67934	1.83802	3.77291	4.97425	0.336929	-1.88041	2.24984	-1.33212	-4.72435	1.67605	3.82971	0.781225	1.16819
"Baz1b"	-1.54649	-1.693	0.834005	2.69799	-0.177676	-0.164223	1.70274	-3.43299	-0.312029	0.756875	-5.84477	2.49514	4.83519	5.3962	-0.358942	-1.2163	1.95286	-1.00724	-4.86085	1.06112	3.75558	2.17837	2.58003
"Baz2a"	1.842	-0.650056	0.23035	-1.3047	-1.36034	-1.05576	-2.59313	3.35419	2.06118	-1.34599	1.7041	-0.73539	-0.82229	-0.305781	1.91867	1.95684	1.82199	2.83156	2.07937	-0.581351	-1.48782	-0.826818	-0.982915
"Baz2b"	-1.23601	1.03459	1.11717	1.06852	0.355981	0.596214	-1.14997	0.414814	0.561561	1.83474	1.31925	-1.22906	1.15619	0.245752	-1.61479	0.331325	-0.865154	-0.151714	1.26185	-2.54382	0.933727	0.311223	0.57488
"Bbc3"	-1.03511	0.288238	-0.244647	0.848703	0.75375	1.31736	-1.96488	1.74939	1.72423	-0.562682	0.39898	-1.9387	-0.480111	-0.615566	-0.059969	0.72373	-1.69226	-0.729494	0.801093	-1.56401	-0.0964779	-0.273227	-0.398612
"Bbip1"	-1.71896	1.98331	2.03098	-0.86898	0.720274	-0.744224	0.0176357	0.215816	2.30852	0.276003	2.16508	-0.6313	1.42909	1.85345	-0.219169	0.457669	0.516907	-0.452518	0.543615	-0.49778	-0.0894979	2.66455	0.0786744
"Bbs1"	-1.20563	0.135333	2.26954	2.51573	1.59165	-0.656915	0.795528	0.529423	-0.690375	0.877149	0.211174	-0.173027	1.07224	0.369287	-0.573541	0.193498	1.23352	1.05251	0.0470062	2.22748	0.0571133	1.149	1.33214
"Bbs10"	1.03343	0.101937	-0.612929	-0.791171	-2.09387	1.71901	0.0253253	1.41003	1.53505	-0.169939	1.71598	-1.45723	0.43827	-1.06225	0.618284	1.56905	1.06394	-0.0182811	2.00668	0.357942	-0.673697	-0.611155	-0.328461
"Bbs12"	-1.025	0.275468	0.598913	1.88602	0.134262	0.283239	-0.169027	-2.02571	-1.36006	0.639746	-1.46171	1.15043	-0.398546	1.0267	-1.06278	-0.637207	1.19929	-1.66386	0.215345	2.09297	0.933891	2.79769	-1.26508
"Bbs2"	0.22825	0.176348	-0.518741	2.18219	0.232777	0.511682	0.304364	-0.295812	-0.230469	-0.28526	-0.66132	0.31638	1.0511	-0.188293	2.38919	-0.088803	0.404676	-1.4776	-1.56168	0.760277	0.0518714	0.607177	0.597673
"Bbs4"	-0.333465	-0.372301	0.0146462	-0.903912	0.358386	-1.2527	-2.93921	0.353818	0.218066	0.845075	3.0652	-2.43748	0.0778524	-1.65581	0.446419	2.06548	-1.01152	0.767676	3.06412	-1.75348	-1.26031	0.307574	0.287409
"Bbs5"	-0.419639	0.154411	0.850556	-0.104367	2.48275	1.43664	-0.156421	-0.00705764	1.46211	-0.442219	-1.01965	-1.75852	1.35551	-0.463987	-0.638658	0.337151	-0.534131	-0.226251	0.547965	-0.391955	0.572353	0.249491	0.835291
"Bbs7"	0.292913	0.427052	-0.813591	0.104384	0.469193	0.593478	-1.11025	-0.772934	0.218058	0.839455	-1.16416	0.0947971	-0.66603	1.36292	0.4913	0.00681285	0.645604	-0.624134	0.0999804	0.0372648	0.837141	1.6762	-0.955208
"Bbs9"	-0.140417	0.229536	-0.647415	-0.411838	0.0634789	-0.302559	-2.00263	-0.894916	0.329919	0.761009	0.88484	-2.18554	0.109739	0.174447	-0.936939	-0.0993418	-0.0358528	-1.4789	-0.862802	0.109671	-0.644716	-1.02026	0.111972
"Bbx"	-0.576047	0.856252	1.02231	0.293454	1.27545	0.258317	-1.161	-0.755528	0.773471	1.82673	-1.11819	1.31434	1.30978	1.86542	-0.0328827	-1.2197	-0.498313	0.134442	-0.0572138	-1.17859	0.126052	1.53762	0.377485
"Bcap29"	0.0317492	1.08526	0.821929	0.650359	0.459699	-0.0276337	3.0532	-2.29519	-0.333481	2.5494	-4.32215	2.35159	3.37389	4.47465	0.185455	0.888273	0.919335	-2.76204	-3.49192	3.21127	4.36191	2.95406	0.740176
"Bcap31"	0.286747	-1.75884	1.97409	-0.446224	-0.190024	-2.01734	0.446085	-2.93909	-2.43891	0.408432	-2.74878	1.27925	3.61381	3.89087	0.857144	-2.26475	-0.224553	-3.30119	-3.56758	-0.25911	4.09747	2.23533	-1.18129
"Bcar1"	-0.907075	-1.08537	1.51509	-2.20127	-0.272623	-0.328909	-3.7806	3.60747	3.37274	-0.778253	4.803	-4.0324	-3.09791	-2.37401	0.338608	1.92309	1.17421	5.12706	4.89242	0.398047	-4.15129	-0.810293	-1.654
"Bcar3"	0.111877	0.0907766	-0.426702	-1.04911	-0.780439	-0.941156	-0.287838	-2.60776	-2.07229	-1.24917	-2.72373	1.43758	-0.674736	1.36026	-0.386657	-1.63031	-0.995569	-1.94884	-2.00276	-0.951677	-0.126422	0.366088	-1.00537
"Bcas2"	0.399911	0.916294	-1.24603	-0.568481	-0.0683973	0.487636	0.672785	-2.0356	0.48628	0.529699	-2.69492	0.930507	3.07459	2.8468	0.64883	-0.349488	1.90496	-1.68533	-2.43894	1.65563	4.16395	0.775075	0.719642
"Bcas3"	-1.22468	0.143475	-0.58323	-1.59448	0.0978467	-0.733475	-3.09702	1.5758	1.2732	0.259762	1.83343	-0.707498	-0.334394	-1.04552	0.452764	2.49136	-0.815845	0.0175871	2.16846	0.30026	-2.19942	-0.975655	-0.498606
"Bcat1"	0.842666	-0.998844	0.856198	0.129462	-0.120109	-1.73852	1.24353	-2.65999	-0.949721	1.03052	-4.60334	1.31027	3.21045	3.53155	0.524483	-2.31616	-0.928904	-2.37953	-2.78716	0.759312	4.13626	2.81813	0.329186
"Bcat2"	-0.00398605	-2.0022	-0.612929	0.238642	0.57165	1.71901	-0.502296	0.9326	-0.0651559	1.06291	0.180312	-1.45723	-0.533396	0.442033	-0.433467	1.00745	-0.632423	-0.0182811	-0.0922958	-0.163026	-1.15402	0.189257	-1.80425
"Bccip"	-0.0455646	-0.925497	3.46303	0.225697	2.46929	0.138643	2.1784	-3.31997	-0.744565	2.60565	-5.98018	4.45653	4.43577	4.58468	-0.704786	-1.34503	2.12	-4.16349	-6.05065	1.2786	5.64667	1.03327	1.44027
"Bcdin3d"	-0.919431	0.526607	1.0865	-1.94804	-0.521068	0.12367	-0.51403	0.496807	1.88034	-1.1511	0.755485	-0.480665	1.11574	2.29544	0.745793	2.18121	1.48421	0.0286454	-0.130859	-0.741576	-0.759591	0.152537	0.757738
"Bche"	-0.310448	0.0298726	2.43106	0.445459	1.63549	-0.1211	0.39785	-0.214438	0.355935	0.0982508	-1.51685	0.628305	0.94027	3.11871	-0.128449	-1.23899	0.91126	-0.399346	-1.42486	0.511952	1.00449	-0.545489	0.133648
"Bckdha"	-1.58179	0.416476	-0.860986	-2.07049	-0.929027	-0.505891	-2.78425	0.0277239	-0.617652	-1.23246	1.22711	-1.35064	1.21705	-1.59185	0.318725	0.117279	-1.54455	-1.07507	0.674901	0.0151678	-1.28812	-1.21213	0.690857
"Bckdhb"	1.37786	0.926419	0.869057	2.19109	1.45293	-1.45673	2.3653	-1.82642	-0.981334	1.6482	-3.86906	2.87469	2.9487	4.94092	0.538307	-0.55904	-0.295172	-2.70985	-4.45378	1.16205	6.15237	1.41422	2.87399
"Bckdk"	0.423989	-1.6287	2.80594	1.40717	0.928295	-0.674734	1.94223	-3.7789	-0.247784	1.73461	-3.5866	0.0244408	3.61467	2.49704	0.835913	-1.71279	0.575531	-1.57385	-4.01337	0.116594	3.00783	1.86194	0.954213
"Bcl10"	-1.47822	-0.142113	-1.15729	1.75496	0.183363	1.11467	0.289071	-0.59704	-0.330032	0.652913	-1.77775	1.98459	1.48721	1.71698	0.517927	-0.802032	0.54829	-0.931042	-1.90758	-0.257745	2.81167	1.99008	0.229486
"Bcl11a"	-2.92933	0.45477	1.36392	-0.735526	-1.05905	-0.218311	-3.88036	4.38235	4.15685	-2.9031	5.06061	-1.40974	-1.20011	-1.13924	-1.32807	3.70593	0.359253	2.19179	7.35625	-0.0765803	-3.6009	-0.675108	-1.36827
"Bcl11b"	-0.558388	0.580287	-0.136366	-0.606412	-1.64791	-0.118944	-4.11288	5.25232	5.38734	-1.33179	7.1746	-3.0268	-3.19242	-2.06838	0.0964603	33.3359	-0.970348	5.49465	8.35236	1.58046	-5.28763	-0.706205	-0.361769
"Bcl2"	-0.378754	0.148939	-0.122119	0.457349	-0.0265257	0.611644	1.03465	-1.42339	-1.29641	0.160511	-1.76021	1.23155	0.323462	1.34695	-0.615108	-0.956647	-1.85431	-1.4334	-1.50908	-0.706251	1.2153	-0.351422	1.41498
"Bcl2l1"	-1.72713	1.13335	0.15415	-2.2059	-0.905992	-0.550631	-5.80956	2.47728	2.31085	-1.00281	2.6997	-4.88108	-1.90823	-3.41667	1.34522	0.45299	0.371139	2.52374	2.77736	-0.628703	-3.72941	-0.342798	-2.49372
"Bcl2l11"	2.23177	0.220556	-0.407209	-0.406134	-1.46178	1.22014	2.0848	-0.772731	-0.673057	1.95602	-1.23062	2.24713	1.92991	1.29446	1.22439	-0.582146	-0.136355	-1.57136	-2.02853	1.59545	1.31053	1.99043	0.90964
"Bcl2l12"	-0.474995	-0.25713	-0.0224286	0.249181	-1.11316	-0.366978	1.59751	-4.30361	-1.98033	-0.591086	-5.14935	1.82081	2.01118	5.05765	-0.596959	-3.36647	-0.400316	-2.98395	-5.6157	1.59456	3.80249	1.40405	-0.170724
"Bcl2l13"	1.5498	0.717425	1.60154	-0.396866	1.78991	0.0449997	-0.665189	0.633804	0.458958	3.03394	-1.8477	1.53442	2.47376	0.0209586	0.900285	0.613856	0.92756	-0.0036501	-1.68074	-0.100756	2.64413	1.55182	1.76465
"Bcl2l2"	2.46759	0.242351	1.25658	0.616035	0.797025	-1.31437	-1.67739	1.19333	1.6286	0.0859483	1.189	-1.49148	-0.607521	0.14075	-1.01506	-1.84458	-0.671534	1.38495	1.94657	-0.56105	-2.4442	-0.626693	-1.24491
"Bcl6"	-0.310448	-1.089	2.43106	1.4161	-0.373624	-0.1211	-0.599928	1.58775	0.355935	1.21686	0.413917	0.628305	0.0235841	1.22727	-0.128449	-0.180491	0.91126	0.598666	-0.435165	1.49403	1.00449	0.565184	1.06129
"Bcl7a"	-0.416496	-0.795558	0.576269	-0.353327	0.456828	1.02645	0.549004	-0.230798	1.42599	-0.978337	-2.0397	-1.92261	1.14472	1.01661	0.697936	0.402718	3.30335	3.02785	-1.90934	2.98909	-0.400473	-0.0653974	-0.0490981
"Bcl7b"	-0.206315	1.0182	1.82389	0.00629358	-0.285112	0.741173	0.943548	-1.1662	0.0994846	2.67997	-2.28269	2.22374	2.68951	3.49484	2.64591	0.284812	0.551257	-0.64784	-2.72262	1.1057	3.54107	-0.321727	0.571858
"Bcl7c"	-1.48132	-0.627188	-0.958987	0.989059	-2.00717	-1.11548	0.186472	-0.731184	-0.343224	-1.6427	-0.519032	-0.357168	-0.859489	0.888456	-1.28659	1.03749	-0.689848	0.0746376	-0.0598971	-0.71123	-0.185841	0.668029	-0.400436
"Bcl9"	-2.50242	-0.863985	1.07128	0.642247	-0.00543228	0.24511	-1.20829	-1.37521	1.05211	0.538729	0.176801	-0.796912	1.15921	0.564386	1.07935	-0.611948	-0.528545	1.22254	0.282983	0.499308	1.29995	0.15799	1.06048
"Bcl9l"	-0.292603	0.137969	-0.502882	1.20007	1.15575	-0.138973	0.820606	0.963982	0.711848	-0.174397	0.674914	-0.794547	-0.174479	-0.482236	-0.568009	0.70064	-0.227894	-0.313244	0.974804	0.440418	-0.753266	0.470254	-0.349904
"Bclaf1"	0.371978	1.09766	1.18606	2.42302	1.17483	0.131884	2.14002	-3.01385	-0.265149	2.07853	-4.72642	1.77053	3.93122	5.40816	1.309	-2.01805	2.37612	-2.66611	-3.99751	-0.18951	5.32757	1.39118	1.83969
"Bcor"	-0.5058	-0.471367	-1.45639	-0.508908	-0.486282	0.193577	-0.888185	0.356667	1.17614	0.121772	-0.212694	-0.605002	-0.535617	-0.980844	-0.0576111	0.91116	1.50303	1.94798	0.343307	-0.251109	-0.118477	-1.4456	1.36249
"Bcorl1"	-1.25	-0.894988	-0.122119	-0.404342	-0.919256	-0.826112	-2.47659	0.569951	1.81343	-1.38963	-0.0481428	-1.86117	-0.0824256	0.50852	-0.615108	-0.486592	0.0370748	1.22017	1.12328	0.165583	-0.787265	-0.351422	-0.230463
"Bcr"	-0.465199	0.831921	0.746924	-0.186769	0.756327	-0.154207	-0.654579	2.58454	1.52533	1.59948	0.373547	-0.724813	0.0226054	-1.65193	-0.593917	1.8761	-1.78616	0.0188554	1.66384	-0.686204	-0.796075	-1.13919	-0.589041
"Bcs1l"	-1.44566	0.374286	-1.21576	2.29852	0.134801	-0.0666218	1.26915	-1.49144	0.22091	1.12344	-0.879668	1.39629	1.45972	2.46605	-0.400465	-0.00229813	0.685476	1.12726	-1.27883	2.82781	1.97927	0.757051	0.593955
"Bdh1"	-1.70008	-1.1317	-1.36716	-0.700914	-0.872455	-0.761176	-3.68487	2.9928	2.46674	-1.47934	3.72787	-2.18993	-1.66016	-2.53877	-0.26585	1.31846	0.594926	2.50154	4.75244	-0.930198	-4.26427	-0.825243	-1.30175
"Bdh2"	0.287899	0.0741253	-0.855841	0.603305	-0.977251	-0.596217	0.398247	-1.01716	-0.926934	-0.266176	-1.85167	0.417323	2.20825	0.929145	1.80753	-2.0037	-0.647793	-1.63845	-1.688	-0.513652	0.837176	-1.19707	0.681789
"Bdnf"	-0.460966	0.0502401	-1.23241	-1.08077	-0.903949	-0.624187	0.248774	-1.08394	-0.627139	0.550544	-0.353013	-0.0531022	-0.0720601	1.00699	-0.19161	-1.54271	-0.679424	-0.160896	-0.204291	1.33176	0.318523	0.260408	0.0854851
"Bdp1"	-0.255386	-1.64246	0.942252	1.75397	0.444858	-0.0734866	-0.00134891	0.328582	0.547073	1.69001	0.349695	0.270758	1.6084	-0.103614	-0.563618	1.71582	1.72958	0.641495	0.0832378	0.727167	1.03816	0.78549	1.29694
"Becn1"	0.298736	-0.305135	0.653205	-1.85623	-0.489093	-0.827964	-1.09302	-0.413868	1.66999	1.24056	-0.692602	-0.436128	0.989069	1.28247	1.08345	-0.397413	0.688623	0.261173	-1.09233	-1.24912	0.861322	0.273858	-0.476963
"Begain"	-0.291801	0.0336956	-0.867986	-0.467358	-0.313376	-0.0657052	-1.49858	2.5495	1.3928	0.150149	1.44153	-1.54511	-1.7677	-1.56904	-0.121204	2.01151	-0.123533	1.64442	3.59559	-1.41012	-2.55192	-0.5158	-0.727411
"Bend3"	1.20718	-0.623292	1.28092	-1.64667	-0.770099	0.53643	0.834582	-2.7046	-1.30996	1.79774	-2.57221	0.834102	-0.0656335	2.49473	0.367986	-1.78387	0.345394	-1.47609	-3.51698	1.28173	1.2303	1.39502	1.16876
"Bend4"	-0.131908	0.249701	1.11164	0.619963	-0.662205	1.24789	1.37493	-2.23021	-0.580884	0.762789	-2.60587	0.927476	2.01137	2.83748	1.14087	0.262068	0.306053	-1.87133	-3.01809	-0.259965	2.14892	1.71697	1.42114
"Bend5"	-0.98665	1.01148	-0.551892	-0.199569	0.0804653	-0.941373	-3.43266	3.37967	2.48844	-1.3957	2.83229	-2.29568	-2.33517	-2.08211	0.277835	0.0665638	-0.0668355	1.04028	3.45671	-0.602737	-3.20298	-2.10298	0.724585
"Bend6"	1.13016	0.103359	-1.80665	0.481603	0.26373	-0.396677	-0.0440805	-0.728149	0.376169	0.000336069	-0.651776	0.764678	-0.296515	1.21068	-0.396207	-0.51335	0.100595	-0.920825	-0.979425	0.0560295	2.12547	-0.510992	0.438474
"Bend7"	-0.895168	0.0978503	0.320253	-0.434229	-0.142515	-0.273173	0.906725	0.489714	1.35925	1.44329	-1.04625	-0.0767795	1.96387	-1.24144	-0.37276	0.211024	0.241483	0.898568	1.38745	-0.890745	0.959733	-0.442721	1.17008
"Bet1"	-0.289981	0.352684	2.6789	1.50411	1.68342	1.4816	1.69608	-1.30512	1.74528	2.16624	-2.54894	2.58621	3.61153	2.89125	0.0586864	-0.347221	0.958697	-1.31346	-1.71165	1.28587	4.78399	2.8708	3.18416
"Bet1l"	0.184167	0.721209	2.00552	0.705427	1.19357	-0.0833012	-0.991511	0.434982	-0.0806605	0.36448	-0.534665	0.700185	1.3008	0.265411	-0.463579	0.938416	1.25886	-0.351455	-0.322154	1.44237	0.463624	0.46642	1.37269
"Bex1"	1.64294	1.18486	-0.0114574	1.5827	1.86078	0.292759	3.92566	-8.10773	-2.68947	2.51262	-7.62885	4.0601	3.30816	6.77298	0.794814	-3.20234	1.09295	-5.02794	-8.56004	3.30771	6.66023	2.49209	-0.347939
"Bex2"	-1.01755	2.03864	0.0895107	-0.440101	0.392903	0.294368	-1.42203	0.611693	2.21944	0.128804	-0.922554	-0.234046	3.22053	1.41907	-1.22502	0.26834	-0.720752	-0.827547	1.10708	-0.952491	2.8936	2.26753	0.567535
"Bex4"	1.85619	0.110807	1.98802	0.422363	0.0245445	0.520883	3.14703	-4.65157	-2.37209	2.28764	-6.41013	2.58491	3.95059	4.71744	1.40556	-3.05007	0.422438	-4.45239	-6.15878	1.82311	5.18543	3.47981	0.589913
"Bfar"	-0.789183	0.286281	-1.77638	-2.06173	0.319186	-1.21696	-2.40236	-0.27619	2.033	-1.44847	0.419817	-1.8825	-0.710305	0.831619	0.186418	0.289334	-0.0023176	-0.64101	0.297946	0.170841	-0.103363	0.0153712	-1.79281
"Bglap"	-0.743394	0.0776969	-0.067237	-1.17382	-0.940154	-0.562888	-2.63698	0.70019	1.60068	-0.961516	1.79228	0.44891	-1.75519	-0.804352	-0.309139	1.33028	-1.2952	-0.997643	0.187253	-1.70604	-0.813962	-0.234081	1.31193
"Bhlhb9"	0.0138055	0.667447	-0.265427	0.196067	-0.598708	-1.7978	-1.20618	0.397805	0.989571	-0.632932	-0.394701	-0.42451	0.839316	1.31219	0.882354	1.35064	1.217	-1.66285	0.926374	-0.825264	0.447615	-1.08583	-0.844377
"Bhlhe22"	-0.838887	0.0923644	0.447567	-0.274164	0.0136811	-0.774961	-2.08208	3.87916	1.82565	-1.11813	4.16601	-1.77018	-0.961951	-2.74955	-0.34934	3.46192	-0.230815	3.41769	4.48549	0.398253	-3.42406	-1.26019	-0.757083
"Bhlhe40"	-0.64944	0.0630125	0.157077	-0.254112	-1.36905	0.404886	1.40182	-1.77865	1.34726	0.78179	-2.25446	0.236535	0.408483	2.08281	0.79915	-1.12593	0.347104	-1.40236	-2.11786	0.497914	1.61754	0.938617	-0.0496708
"Bicc1"	1.94655	0.123413	-0.0925041	1.00785	1.39103	-0.155677	0.907149	-1.70968	-0.230133	-0.297542	-2.01749	1.65825	1.05522	1.6149	-0.460208	-0.829166	1.35981	-0.247469	-2.32076	-0.860293	1.20243	0.0924951	2.26968
"Bicd1"	-0.607966	-0.209277	-1.05815	0.16854	0.00110322	-0.220607	-2.09415	3.2654	1.93279	-0.0380614	3.41135	-2.04492	-1.42892	-1.91987	0.238094	0.0787215	0.561433	2.17874	2.84746	-0.594504	-2.80479	0.219431	-1.10712
"Bicd2"	1.039	-0.449407	-0.430525	0.856716	0.429842	-1.23966	-0.823754	-0.536357	-1.43799	2.28158	-0.759088	-0.537242	0.745561	0.792353	-0.757049	-1.26925	-0.44324	-1.78261	-0.956515	-0.0791002	-0.535355	0.142641	0.455758
"Bid"	0.869413	0.270803	0.0682644	2.33867	-0.355185	-0.925304	1.15238	-2.48462	-0.971958	0.121121	-1.59152	-0.230013	0.943635	2.41127	0.902677	-0.40797	-0.333607	-1.7696	-2.20211	1.58586	1.28743	1.66108	0.70408
"Bik"	0.407578	0.0630125	1.79332	1.05858	1.34857	-1.05317	1.40182	-1.16967	-0.0145471	0.78179	-1.6018	1.18965	1.64768	1.44347	0.79915	-1.12593	0.347104	-1.40236	-0.110635	-0.166164	2.23046	0.938617	1.20468
"Bin1"	1.93709	0.829166	0.618055	-0.154787	0.796647	0.375905	-2.75804	-0.913431	-2.00484	-1.43806	-1.16807	0.659782	-0.533349	1.27585	0.628868	-0.0167417	0.0631644	-1.54267	-1.11819	0.164888	1.13296	1.30282	0.54912
"Bin3"	0.55291	0.442198	1.08146	-0.828276	0.365935	-0.274949	1.1656	-0.852498	-0.418025	1.88955	-0.454742	1.38703	3.03405	0.60434	1.1247	-0.250879	0.963365	-0.637651	-1.3058	0.45591	1.65552	1.23714	-0.420209
"Birc2"	-0.466782	-0.335412	0.577937	0.0301418	-0.677435	2.33557	-0.353283	1.21137	1.22768	0.029664	0.249417	-0.0852097	1.22495	0.0621592	1.02914	0.516689	0.585693	1.0488	0.651516	1.4123	1.25649	0.450777	1.07461
"Birc5"	1.37534	0.65903	2.80583	1.69899	1.65982	1.86856	6.061	-7.74819	-4.1296	3.64421	-9.74008	4.91737	5.66893	7.15837	0.292802	-4.17958	2.04031	-6.08568	-9.05637	0.206901	9.11448	4.37987	3.97792
"Birc6"	-1.90914	-2.31911	-0.6787	-0.185818	1.77476	-2.53176	0.556941	-0.824615	-0.0620298	0.176217	-1.49941	-0.963924	-0.30218	0.824691	0.649539	0.945385	-0.607342	-0.752255	0.505342	0.061049	0.109596	0.932582	0.867885
"Bivm"	-0.483739	-0.625258	-0.49257	-0.420376	-0.878469	-0.460106	-0.213925	-0.615677	-0.163231	0.0856539	0.773476	0.0865066	-0.945778	1.31871	-0.498643	-0.119646	0.548205	-2.10808	-1.42354	0.616071	2.7677	1.73295	-0.250374
"Blcap"	-2.91555	0.311358	-0.61616	-2.38652	1.70529	-1.16236	-3.76206	3.8143	3.34765	-2.56567	4.7833	-2.39497	-1.83967	-1.11352	-0.909713	1.94241	-0.151481	2.87069	6.44113	0.66686	-5.00961	-2.177	-0.41427
"Blm"	-0.914838	-0.700339	-0.63397	0.588531	0.315155	0.20325	4.21903	-4.87275	-1.64382	2.29358	-6.34355	3.03713	4.88854	4.74868	1.85793	-1.32153	-0.369234	-2.71029	-5.77816	1.22003	6.03981	2.05257	0.790247
"Blmh"	0.335836	0.773691	0.481963	-0.0424538	0.458816	0.0197479	0.896917	-3.2119	-0.22573	1.4521	-4.08134	1.23037	3.44932	3.21082	1.08167	-2.70691	1.17236	-2.47579	-3.33622	0.584515	3.85539	2.02004	0.0983602
"Bloc1s1"	-1.34615	-0.364202	-0.759364	-0.338496	-0.852648	-0.520372	-0.557408	-1.24816	0.637798	0.0672356	-1.17244	0.0847171	1.33936	2.0434	-1.00944	1.52844	-0.0499673	-1.29873	-1.46498	-1.37093	0.635842	1.84693	-0.292102
"Bloc1s2"	0.190709	-0.211491	-0.136056	0.409482	0.0147773	1.99645	-0.513945	-1.58694	2.27791	-0.102566	-0.301063	-1.26292	0.535425	3.36554	1.49538	-0.17974	-0.447049	0.0584454	-0.515553	2.26923	1.28005	1.5833	0.302937
"Bloc1s3"	-0.521933	0.174697	0.0839094	-0.44151	-0.86923	0.200095	-1.40348	0.63459	1.7412	0.306721	1.07457	-0.29239	0.485081	-1.59866	0.339595	0.0350085	2.73658	0.280158	1.82525	-1.52109	-1.56824	0.700765	0.785686
"Bloc1s4"	-1.04471	0.56332	0.488788	-0.212054	0.804279	2.12584	0.841313	-0.931922	1.03787	0.55311	-0.839646	0.0943118	-0.944511	3.13631	-0.0997398	-0.510208	0.0819383	-0.124574	-0.996179	1.23102	2.3838	1.40691	0.262143
"Bloc1s5"	0.821008	0.673462	-1.94134	0.59515	0.808453	-1.59822	1.05201	-1.62399	-1.21874	1.26152	-1.73397	-0.159239	0.351887	0.82845	-1.03572	-0.957737	0.0711006	-1.19866	-1.36887	0.0247046	0.981429	1.41564	-0.25251
"Bloc1s6"	-0.660286	0.463374	-0.306685	-1.46033	-0.630942	0.604649	-0.319037	1.60882	2.84081	-0.555899	1.74499	-0.822158	1.21291	0.466495	-0.183118	0.177716	1.09326	1.09521	0.677542	1.98801	0.706098	-0.00225944	0.557335
"Blvra"	-0.727524	0.207594	-1.30036	1.49336	-0.277866	-1.1837	-1.40464	-0.673085	0.31594	-0.203115	-0.4374	0.0894944	1.35574	1.38729	0.195842	0.673442	-0.0715999	-2.26676	0.27293	0.928602	-0.571321	-0.848083	0.990886
"Blvrb"	0.150564	0.191168	-0.638364	-0.776368	0.43599	0.3335	0.935483	-3.06548	0.403808	0.501869	-2.00432	-0.0929298	1.84264	1.4553	1.30738	-1.93801	-0.628068	-2.42817	-2.89671	-1.01887	1.44709	1.69234	-1.1248
"Blzf1"	1.83702	0.590304	-0.655738	-1.35554	-1.34317	0.589893	-0.84199	0.327913	0.682402	-0.263768	-1.07101	-1.71236	0.998708	1.32723	0.642362	0.00525906	1.08562	0.33264	-1.00457	0.53811	0.208606	-0.402334	-1.26603
"Bmf"	0.188356	0.0886465	-1.00274	0.255138	0.561422	-0.803727	-2.71132	1.23008	1.80698	0.893697	0.754739	-1.01442	-2.05507	-1.67341	-0.356173	0.949949	-1.49032	3.38825	3.87278	-0.782445	-2.41527	-1.2734	-0.257986
"Bmi1"	-0.96959	-0.914769	-1.23791	0.887618	0.396627	0.0406838	0.399849	-0.896888	-1.48711	-0.149701	-1.84573	-0.734077	0.975773	1.34615	1.14331	-0.99791	0.442068	-2.13336	-2.52142	-0.158005	2.06746	1.40172	-0.00180327
"Bmp1"	-0.295487	-0.66819	-0.130881	0.979901	0.193547	1.22957	-0.237602	-1.14602	-0.154872	0.836814	-1.92458	0.552083	1.55692	0.111202	1.3538	0.663758	-0.170322	-1.08931	-3.20977	1.2121	-0.205189	-0.0843465	0.939496
"Bmp2k"	-0.339735	0.160008	-0.594538	1.84959	0.513043	1.17991	-0.613408	0.643835	-0.349418	0.237153	-0.841523	0.680008	1.61559	1.00615	0.449053	-0.424934	0.0821547	-0.94777	-1.01994	1.1262	1.6963	-0.301105	0.695856
"Bmp7"	-0.969524	0.099616	-0.495849	2.0379	-0.87564	-1.01803	0.453709	-0.757818	0.90097	0.607151	-1.73351	0.739004	2.6774	2.21087	0.65006	0.0414986	2.99738	-1.48384	-2.082	0.559823	2.09298	-1.35886	-1.12602
"Bmper"	-0.799914	0.0831894	-0.917609	0.444306	-0.465677	-0.687132	0.594227	0.973919	0.502336	3.16071	-0.780037	-0.307916	1.39644	-1.5381	-0.332664	-0.783297	-0.110961	-1.12961	0.604808	-1.22695	1.07338	-1.22861	-0.618378
"Bmpr1a"	-0.119381	-0.0116285	-0.14518	1.53726	0.505386	0.0893681	3.22276	-3.63455	0.35199	4.23775	-3.38711	1.94084	3.13097	4.29355	-0.254037	-0.147826	0.51664	-1.03921	-4.25766	0.759062	3.73847	0.388315	3.32114
"Bmpr1b"	-1.7701	-0.446717	0.523573	1.12502	1.15902	-0.604207	2.54052	-2.4116	-2.21365	3.0203	-3.70126	2.00458	2.67344	3.20543	0.114491	0.156344	-1.16194	-2.17217	-3.03364	1.12946	4.19357	3.12782	2.88779
"Bmpr2"	0.0368946	-0.599219	1.12668	-1.29696	0.15126	0.0682469	0.815766	-1.24918	0.837086	-0.285761	-1.43526	1.34118	-0.576167	0.424213	-1.33846	-1.35085	1.31537	0.234934	-0.174926	0.788363	0.0903723	0.4432	-0.097652
"Bms1"	-0.529052	-0.0560952	-0.689738	1.88605	0.0605366	0.0529661	1.18527	-2.37461	0.613264	1.54522	-3.76397	0.644729	1.84128	3.21565	1.91535	-0.133211	1.00978	-1.24091	-2.69273	1.32175	2.39129	1.20229	2.49407
"Bmyc"	0.149598	0.475766	0.377829	-0.0233469	-0.0683912	-0.116194	-0.202307	-0.225688	-0.0936286	-0.307829	-0.845303	0.332764	2.70514	1.79531	-0.789491	0.829869	1.24506	-1.81745	-1.44888	2.16342	2.07974	0.510762	0.633332
"Bnip1"	-0.195481	0.858335	-0.528666	-0.173152	-0.844581	-0.0220215	1.01656	-1.92225	1.21207	1.28977	-1.37891	2.94332	1.04031	3.30912	-1.29699	-1.27419	0.523742	-1.33331	-1.71672	0.747982	1.62439	0.246805	-0.642829
"Bnip2"	-0.483332	0.249137	1.95532	0.805388	0.669781	1.16207	-0.302767	-0.6598	0.53533	2.20082	-1.97796	0.80002	1.80152	3.1501	0.335183	-0.89474	1.5509	-0.0382821	-2.01981	2.35046	1.70741	2.46964	1.90457
"Bnip3"	-1.32734	-1.05176	-0.935363	-0.812993	1.17821	-1.46466	-0.612449	-0.341725	-0.186947	1.18842	-1.44301	0.92184	0.929864	2.55306	0.906064	-0.027095	1.25753	-1.30515	-1.11976	1.41056	2.0644	1.21702	0.704892
"Bnip3l"	-0.272093	-1.12563	0.787996	-0.759948	0.965856	-0.16114	0.151755	-1.16745	0.528172	0.443438	-1.42981	-1.27338	1.19419	1.47367	3.1167	-2.26831	0.827558	-0.829831	-0.163374	2.18634	0.729918	2.59571	1.04265
"Boc"	2.24614	0.550308	-0.438085	-0.269162	-0.461187	-1.81496	0.311212	0.301945	-1.36167	-0.057506	-3.64316	0.0440784	1.40503	1.73145	2.78749	-1.56538	0.560575	-1.5806	-2.44561	2.818	2.33033	0.635687	0.859175
"Bod1"	-1.55546	-0.0744638	2.17431	-0.628947	-0.901189	-0.127799	0.983228	-1.2962	0.38435	0.387368	-1.47624	-0.359757	0.969033	1.2796	0.661438	-0.310733	-0.076319	-1.61027	-1.7469	-0.122801	1.08774	1.80818	0.592729
"Bod1l"	-1.86591	-1.48622	1.93762	-0.941217	-0.755594	-1.38067	-1.04464	-0.162541	1.0495	1.94882	-0.753252	-1.56055	0.754009	1.41968	-1.16806	-0.0576039	1.6547	1.75332	0.0924349	0.853689	0.113737	-0.558464	2.35538
"Bok"	2.17772	-0.4509	-1.10433	-0.191197	1.07391	-1.65844	1.0224	-2.67581	-1.81285	0.394542	-2.40472	1.80221	1.60746	2.64319	0.571881	-0.177717	0.410561	-2.42955	-3.27782	1.24052	1.77439	1.28147	-0.202663
"Bola1"	2.06957	0.686482	1.03976	0.314202	-1.00069	-2.3262	0.835728	-3.7652	0.188127	0.174787	-4.4085	2.54816	1.76839	2.66052	0.682442	-2.19211	0.528643	-1.20125	-2.72789	0.835265	1.6186	-0.141392	0.0895882
"Bola2"	1.75651	1.39987	0.589105	0.600965	-0.477447	0.0703539	1.88959	-3.92364	-0.95761	1.37431	-6.52575	3.03116	2.98121	5.1164	0.175472	-1.55301	1.55981	-3.56975	-5.18904	1.62733	5.57287	2.62438	1.29119
"Bola3"	-0.212375	-0.327248	0.604698	0.873418	1.00232	-0.364481	4.23219	-3.95148	-3.08038	3.24699	-6.25639	3.71381	3.99287	4.79186	1.03272	-1.17182	1.07983	-4.23571	-5.90553	2.7074	5.00582	1.53071	2.04002
"Bop1"	-0.960788	0.93812	-0.726068	0.685866	0.389058	1.03637	1.2445	-1.28305	-0.827159	0.261065	-2.33203	0.957234	2.5789	2.42577	1.48539	-0.829027	-0.115239	-2.5808	-2.77653	-0.089662	4.26385	2.3815	2.49374
"Bora"	0.0874294	-0.707632	2.0132	2.56244	1.84344	1.83966	3.72747	-2.59178	-0.440113	2.91974	-4.00831	2.12253	4.12246	5.38506	0.542446	-0.817566	2.24881	-2.953	-4.54797	1.19708	4.85226	2.42793	2.7161
"Bpgm"	-0.546649	-0.509564	0.124627	-0.293459	0.202915	0.376038	-1.53456	-1.07479	1.63902	-0.307405	0.169863	-1.5222	1.18465	-0.75654	-0.616103	-0.873172	0.964933	-0.554287	-0.973261	0.792723	-0.194956	1.95486	-0.34931
"Bphl"	-0.248905	0.881911	-1.12051	0.843758	0.8484	2.25944	1.77154	-2.48019	-0.970457	0.697578	-3.07374	1.6946	1.74526	3.29712	0.533489	-0.754904	-0.0411149	-1.27631	-1.65912	-0.793089	2.56742	0.78828	2.71298
"Bpnt1"	-0.826394	0.62009	1.8992	1.02557	-1.09076	1.65242	1.68731	-1.89902	1.87197	-0.0211337	0.186425	0.771732	-0.358958	2.16812	-0.968257	0.331568	2.36633	1.43908	-0.544885	0.206295	1.36754	-1.13389	1.05941
"Bptf"	-0.0454728	-0.1741	-0.188206	0.720193	-1.25508	-0.999578	0.220509	-0.402708	0.162011	0.901055	-1.01206	1.30723	2.10625	0.954256	-0.421786	-0.0223836	2.59367	-0.384648	-1.63149	0.03728	-0.241235	-0.470283	2.19402
"Braf"	-0.830135	-2.71956	0.642826	1.34379	-0.889616	-0.258872	-0.426723	-0.0478487	-0.675197	-0.781441	-0.75565	-1.74393	-0.483862	-0.0939998	-1.24702	1.03273	-0.745234	0.962658	-0.0307336	0.438656	-0.128746	-0.475359	-0.304499
"Brap"	-0.993691	-0.293875	-0.952488	0.603099	-0.695134	1.84037	0.842969	0.409524	1.52385	1.12474	-0.0450001	-0.16267	0.25821	1.60421	-0.391059	2.82619	1.49591	1.18796	0.578304	0.903365	0.528827	0.311296	1.95164
"Brat1"	0.298189	0.25941	1.4275	-0.681465	-1.19505	-0.784982	-1.0071	-1.36166	1.17881	-2.08748	-0.773658	-0.811726	-0.641736	1.08609	0.966548	-1.32072	1.97257	1.06147	-1.06014	0.489208	-0.157836	-0.245126	0.0112256
"Brca1"	-0.194488	-0.133041	1.9576	0.188468	0.771151	0.839849	1.60272	-1.81758	-0.5911	0.562483	-2.97623	1.19013	3.3386	2.67264	0.571476	-0.445301	0.255659	-1.78934	-2.56014	-0.280798	3.45197	1.7998	1.37652
"Brca2"	-1.56489	-3.21253	-0.184938	1.51883	0.864838	0.141726	1.701	-3.7239	-1.47772	2.19894	-4.56646	-0.0913069	2.40949	3.21872	1.48076	-0.0343822	1.81418	-2.30386	-3.52167	1.91677	2.62068	2.60789	2.56031
"Brcc3"	-0.312464	-0.114521	0.935603	0.972501	0.973419	2.1589	-0.048384	-0.700405	1.26947	2.41562	-3.16507	1.78207	2.25535	1.89839	0.764265	0.293798	1.41192	-0.611665	-2.26889	1.84341	3.35109	1.18561	1.12208
"Brd1"	-1.29332	-3.21329	-2.28562	-1.00701	-1.2039	-0.0726215	-2.55312	0.70756	0.0713808	-0.292458	-0.0960708	-2.04417	-1.20906	-1.17978	1.53938	0.770151	0.257958	0.863591	0.453467	-1.8161	-2.40384	0.69891	-0.861859
"Brd2"	0.387568	0.113303	2.36051	-0.0184446	0.397216	-1.14575	-1.05184	-0.546929	1.42635	-0.425828	-0.983187	-1.32101	0.696415	0.500741	-0.788531	0.508284	1.32345	-1.34489	-0.63875	-0.416347	-0.169584	-0.231802	1.16093
"Brd3"	-0.559404	-1.14223	1.35642	-1.58571	-0.021073	0.0996294	-0.815199	-0.495889	1.56784	1.12596	-1.34845	-0.808453	1.38448	1.04091	-1.22334	1.47751	0.755156	0.618747	-1.44032	-0.433469	-0.22985	1.39379	-0.252161
"Brd4"	-0.0470632	-0.657072	0.350036	0.518376	-1.23736	0.681903	-2.17409	-0.9786	0.272435	0.608401	-1.88008	-0.40641	2.31493	1.99524	1.4473	-1.89509	1.27618	-0.860202	-1.70642	-0.501496	0.589232	2.06936	1.54583
"Brd7"	0.12891	-0.662667	0.462355	-0.513356	0.732126	1.18062	-0.445148	-2.69141	0.0996277	-0.0047397	-2.39667	1.63456	3.53449	4.39604	2.12067	0.429017	1.51639	-2.39568	-2.83895	-0.371861	4.7392	2.6502	2.24625
"Brd8"	-0.616105	-0.597844	1.71351	0.347507	0.45509	1.86106	0.0580947	-0.767728	0.443752	0.656078	-2.21527	-0.210769	1.32322	3.64717	-1.50721	-0.523946	0.29121	0.29699	-1.06249	0.381108	2.05758	-0.623531	0.621347
"Brd9"	0.507075	0.33512	-0.416684	0.873575	-0.263667	-2.27056	-2.19926	0.884549	1.30531	-0.670299	-0.247533	-0.387058	0.24213	0.252345	0.0124311	0.770746	-0.270429	-0.24446	1.3819	-1.47425	0.386893	0.395841	-0.79215
"Brdt"	-0.423764	0.0410515	-0.155001	-0.12878	0.0679727	-1.41971	-0.0346124	0.661188	0.762829	-0.271651	1.47072	-0.222972	-0.591996	-0.306111	-0.175666	-0.571606	1.26001	0.0339047	1.66185	0.773089	-0.0377905	0.338193	-0.468901
"Bre"	-0.0271818	0.942213	0.0308289	1.85554	0.377376	-0.748441	0.929144	1.4305	0.303423	0.56521	0.639476	-0.122256	1.98716	2.4974	0.407987	1.14218	-0.656926	-1.13004	-0.358264	1.63811	1.28979	-0.379414	2.08346
"Brf1"	0.096785	1.18378	0.0436245	0.0767543	-0.975818	0.868619	-0.438057	1.09095	1.08608	1.14953	-0.429698	0.409524	2.17463	0.860891	-0.770421	0.877414	0.922246	0.28481	-0.450149	0.472834	1.12069	0.541661	3.21798
"Brf2"	0.506733	-0.806148	1.85717	1.87639	0.651961	-1.1756	0.545492	-0.729898	0.405554	1.89303	-1.65501	0.837191	1.90915	2.72143	2.14273	-0.959324	-0.135874	-1.21934	-2.37537	-0.0201628	2.03836	-0.536622	-0.042825
"Bri3"	-1.34353	0.730061	-0.0918957	-1.64804	-0.709489	0.45647	-0.575367	-0.527168	0.863319	-0.17946	0.221547	-0.507539	1.92492	2.4765	0.590285	1.66504	1.08517	0.453542	0.305128	1.35103	0.410107	0.947985	1.35129
"Bri3bp"	0.294166	-1.65961	-0.708548	1.15871	-1.2977	-1.02201	1.47722	-5.31995	-3.03626	1.3163	-5.7364	0.140847	3.09058	3.52346	0.859078	-2.13683	0.51355	-3.67736	-5.87919	1.96216	2.71977	1.51427	1.46654
"Brinp1"	-0.0983647	0.116068	-0.759893	-1.0243	1.82208	-1.84851	-2.156	3.22717	2.25253	-1.52611	4.27277	-3.2951	-2.69407	-2.73998	-0.473844	4.47714	-1.37045	3.24043	5.63525	-0.915568	-2.50277	-1.47847	1.24826
"Brinp2"	-1.31064	0.188886	-1.36332	-1.96776	1.75245	-0.614736	-2.08187	2.955	3.02956	-2.05239	3.57001	-2.44726	-0.573094	-2.30934	-0.676595	1.43972	0.5833	1.99631	5.19479	-0.208194	-3.32875	-1.14094	-0.254098
"Brip1"	0.0039969	0.376691	1.17397	-0.559795	2.17767	1.62244	1.27881	-0.829225	1.28822	3.27593	-1.60012	1.29782	2.75409	3.76721	-0.220235	0.0334203	1.0308	-1.12267	-1.52562	2.02812	3.91497	4.55173	3.00957
"Brix1"	0.534567	1.16697	1.93721	1.2985	1.60764	0.385843	0.937222	-4.17373	-1.79645	0.829101	-5.63235	3.42532	5.27777	4.16121	1.19088	-1.85946	-0.408124	-2.99192	-5.73386	1.76361	5.8472	2.6992	-0.131332
"Brk1"	0.533686	0.7237	0.499759	1.97914	-0.145324	-0.745657	-0.388397	-1.02069	0.985655	-1.98405	-3.36039	0.221161	2.46036	1.0662	0.141416	-1.00455	0.502782	0.613251	-1.41868	-0.781129	1.88837	0.596097	0.614926
"Brms1"	0.265747	-0.125101	0.584512	-1.19607	-0.221033	0.561949	-1.43008	0.0156594	1.40274	1.30971	-0.0960708	-0.743794	0.379953	2.11535	0.942238	0.770151	0.0513727	0.285104	-0.3127	0.0964975	-1.88605	0.69891	-0.681869
"Brms1l"	-0.301773	0.905436	-1.21246	0.875392	-0.10549	-0.48474	-0.339752	-0.908729	0.179107	-0.120468	-0.147971	-1.10373	1.17461	1.78722	-0.733321	-1.30231	-1.01937	-1.81237	-1.01501	-1.13375	-0.377378	3.16393	0.486853
"Brox"	-2.04758	0.579828	-1.39319	-0.649813	0.359592	-0.890373	-3.56242	3.2225	2.84144	-0.712146	3.72927	-2.03808	-0.111149	-2.25025	-0.147703	2.57635	-0.593421	2.96284	4.17077	-0.615383	-3.07115	-0.882804	0.0158475
"Brpf1"	-0.900213	-1.20295	0.44582	0.535641	0.477206	1.13071	-0.0948682	0.256482	0.0547398	1.05817	-1.49437	-0.0739288	-0.832751	2.1291	-1.24093	1.79883	2.51069	-0.273666	-1.87041	2.47416	1.76513	0.733773	1.98559
"Brpf3"	0.24503	0.180197	1.48952	2.21673	-0.557259	0.0988844	0.739396	-0.271165	-0.618018	0.690934	-0.246091	-0.78842	-0.0424879	1.37742	0.31557	-0.0666728	0.420604	0.568306	-0.335635	0.789716	0.447671	1.2477	-0.123135
"Brsk1"	0.336242	0.269991	-0.973603	-1.27279	-0.451485	-0.363639	-0.924792	3.22816	2.5596	-0.859866	2.8549	-1.20812	-0.897361	-0.128647	0.99611	3.01942	-0.862832	3.78891	2.64768	0.222052	-3.42606	-1.2314	-0.849626
"Brsk2"	1.25824	0.407435	-0.340375	-0.474033	0.16313	-1.18925	-1.66081	2.38782	0.825313	-1.37704	2.34117	-2.2274	-2.23804	-1.06317	0.396266	0.947011	1.61225	-0.0131481	2.32692	0.567366	-0.844748	1.03488	-1.02979
"Brwd1"	-2.29351	0.545249	-0.00541776	-0.206863	1.14188	-0.169117	-1.68083	1.40243	2.54496	0.576547	1.3972	-0.547255	2.84135	1.81295	-0.463884	0.837922	1.26354	-1.05027	1.02546	-0.253708	0.706271	1.57578	1.40224
"Brwd3"	-1.65931	-0.380007	0.682642	2.14066	-1.82029	0.356422	-1.9676	0.141238	1.00499	-0.93025	0.81014	-0.368412	-0.790158	1.08244	-0.218251	0.987735	0.318348	1.82046	1.64503	0.860647	-1.43098	-0.671484	0.24895
"Bscl2"	-1.50734	-0.0249776	-0.129799	1.05848	2.36873	0.387204	-2.73572	1.03691	2.27373	0.770712	2.24283	-0.248625	0.169521	-0.500031	-0.984153	1.3472	0.0490493	0.519336	1.96129	-0.597201	-0.593233	-0.248892	0.615589
"Bsdc1"	-0.913591	0.392761	-0.247401	0.767771	-1.122	0.751414	-3.79266	2.1258	2.63257	0.362857	1.98454	-1.98177	-1.56525	-1.17853	-0.423772	1.68462	0.559017	2.10049	2.50657	-0.38939	-1.59439	-1.46352	-1.91784
"Bsg"	1.29326	1.1013	0.760613	1.13654	-0.744162	0.332178	0.0944376	-1.64228	-0.389894	1.54383	-2.87843	-0.290132	3.12604	3.11479	2.82471	-0.605704	-0.48154	-1.98265	-2.47378	1.71519	3.64095	0.71017	1.02914
"Bsn"	-0.969524	0.099616	-0.495849	-1.15035	-0.325029	0.164491	-0.626865	0.22503	0.90097	-1.30564	-0.677903	-1.54279	0.1754	-0.373743	0.65006	-0.538305	0.0817402	0.697578	1.70511	0.559823	-0.867802	-0.529971	-0.111548
"Btaf1"	0.380829	-0.932948	0.7764	1.15354	-0.53168	-0.882345	1.67248	-3.46159	-1.88581	-0.584911	-3.09126	0.0738005	1.34422	2.70361	0.168809	0.663145	-1.06266	-3.13536	-3.32097	-0.126428	2.08274	1.47072	-0.168005
"Btbd1"	0.025222	-0.306044	1.52763	-0.514923	-0.538223	0.477823	-0.267111	-0.13193	1.30841	2.08469	-0.58093	0.142264	0.271876	1.85096	1.11712	0.705256	-0.221529	-0.259255	-0.836368	0.103597	1.04594	0.831453	0.823005
"Btbd10"	-0.22654	0.840593	-0.330827	-2.19941	-2.54019	1.02274	-3.32874	3.42118	2.55772	-0.907931	4.01886	-4.11513	-2.12961	-0.362631	0.551714	1.25833	0.0618531	3.04489	3.42353	-0.503442	-2.91787	-1.03597	-0.712341
"Btbd11"	-0.480179	0.0464291	-0.302334	1.17998	-0.949678	2.74914	0.188873	-1.12671	-1.46338	-1.3409	-0.392132	-0.099478	0.611071	0.956318	-0.19905	-1.56892	-0.702557	-0.979357	-1.80421	-1.06124	1.70353	0.230205	0.0234369
"Btbd17"	-0.886727	-1.13286	2.23312	-1.87334	0.887091	1.79498	-2.05183	2.13937	4.45759	1.06387	1.79479	-0.359261	-0.173073	-1.97324	-0.601412	0.458334	5.90444	7.53742	2.89837	1.23076	-1.81408	-0.841315	0.252021
"Btbd19"	0.306558	0.0776969	0.692991	-0.566548	0.318634	2.141	-0.172472	-1.54473	-0.272451	1.22581	-1.22304	-0.417422	1.10274	0.967443	-0.309139	-1.32052	-1.2952	-1.62071	-0.430895	2.59498	2.5656	-0.234081	-1.00627
"Btbd2"	-2.64275	0.649519	-0.632516	0.299691	0.238108	-0.363594	-0.748763	-1.5986	0.687094	-0.850594	0.759893	0.286224	0.364402	0.153739	-0.974441	0.754447	0.114335	0.221491	0.493897	1.25654	-1.42477	-0.456735	-1.32047
"Btbd3"	-1.16047	0.315774	0.994843	0.644715	-0.353881	0.533897	0.715076	-0.0933614	-0.120977	-0.132278	-0.0966455	-0.743591	-1.60122	1.8878	-0.166781	-1.71218	-0.988507	-0.191698	-0.620234	0.225768	0.222674	-1.45937	-0.335763
"Btbd6"	-0.451019	0.278847	-0.380774	0.0156537	0.232152	0.431312	-0.361524	0.938935	2.07126	0.0646946	0.541447	0.291244	0.829781	-0.786956	1.86458	1.25764	0.293967	0.767459	0.640941	0.208134	-0.351267	-0.372163	0.301286
"Btbd7"	-0.381889	0.633056	-1.73781	1.42674	-0.889332	1.12864	-1.96684	0.675872	-0.292106	1.28845	0.578101	-0.399738	-3.71827	-1.52142	1.7984	-0.906366	0.629798	0.26098	0.307654	-1.61609	-1.35718	0.243065	-0.877278
"Btbd8"	-0.446365	-1.03103	-0.227744	-1.82537	-0.868118	-1.46349	-1.25297	-1.04977	-1.38504	-0.349306	-1.09428	-1.08502	-0.768093	1.04771	0.898752	0.181548	-1.51472	-0.93543	-0.177841	-1.7758	-1.06976	-0.788593	-0.607984
"Btbd9"	-1.6369	0.499002	0.116367	1.21328	-0.12497	0.439988	-1.46293	2.83783	2.21164	-0.346934	2.49627	-0.473113	-2.01136	0.29852	-1.18688	0.860396	-1.15052	-0.0507207	2.07304	0.717639	-0.480075	-0.743565	-0.0326653
"Btd"	0.22825	0.176348	-0.518741	-1.37563	1.05187	0.511682	-1.70972	-0.661613	0.992538	0.188819	0.124106	-0.819197	2.16835	0.965627	0.307811	-1.38263	0.838512	0.145515	-0.35407	-0.039649	0.419391	2.4556	-0.157219
"Btf3"	-2.41702	0.913807	0.122884	1.43077	0.314823	-0.0971419	0.675382	-2.49876	1.27921	1.31209	-3.37329	2.68632	1.7849	3.51814	0.207803	-0.934233	1.64268	-0.550678	-1.95842	0.42421	2.95829	1.55138	-0.458425
"Btf3l4"	0.0562232	-0.284776	-1.10658	-0.0471716	-0.413905	-0.11895	-0.499352	0.936356	1.02292	-0.127577	-0.651022	1.12231	1.08004	0.905987	1.4062	-0.247566	1.42137	-0.0167016	-1.04077	0.68176	2.15542	1.26225	0.970342
"Btg1"	-0.64617	0.849719	1.87281	-0.0848506	0.480972	1.641	-0.535945	1.1904	3.20142	0.723662	0.273364	-1.36828	0.559613	-0.0357165	1.15973	0.786435	1.09016	-0.0111282	0.982206	1.43422	0.933748	-0.435666	1.28748
"Btg2"	-0.207682	0.487023	0.957388	-0.133877	0.95802	1.62345	-0.102648	1.08123	3.17284	2.61546	0.0769985	0.0884506	-1.02324	-1.54918	0.333824	-0.482747	9.80542	6.30363	0.207061	2.26854	-0.512594	0.84934	0.12751
"Btg3"	-0.53668	0.0520245	0.46989	2.33994	2.65043	-0.000680363	1.13134	-0.690774	-1.17629	-0.555603	0.124793	1.07529	-0.377971	0.661993	-0.222602	-0.0835944	0.747731	1.10343	-0.436315	0.249329	0.538156	1.18964	1.15094
"Btrc"	-0.715354	0.592595	-0.957385	0.26533	-1.26282	-0.302721	-0.628966	-0.437748	-0.234526	-1.13697	0.31796	-1.9196	-1.43212	0.614684	0.509929	-0.360084	-2.74287	-0.980017	1.15019	-0.595237	-0.495638	0.437381	0.835318
"Bub1"	0.37486	0.532252	2.72829	2.01615	2.32587	0.460634	5.82892	-5.92553	-2.60844	2.71905	-6.77834	2.62022	4.88154	6.39302	-1.09053	-2.72648	0.500119	-3.91062	-7.77693	1.57096	7.67062	1.21616	3.76832
"Bub1b"	-0.273271	-1.45087	2.79483	2.16962	1.93385	0.614398	4.70981	-3.03272	0.181051	3.14738	-4.83892	2.14713	2.01147	3.64741	0.296683	-0.12606	1.35966	-3.07265	-4.96335	1.39917	5.68689	2.93046	3.1
"Bub3"	1.25467	0.538834	2.65057	0.164035	0.225804	-0.24726	2.92395	-1.50447	0.977989	-0.234594	-3.03795	1.69973	2.76644	4.74831	0.340101	-0.962465	0.68977	-1.10422	-2.06233	1.90158	5.25155	2.82308	3.10824
"Bud13"	-0.983098	-0.225773	-0.466726	0.351337	-0.124798	1.40438	-0.307434	-2.08055	0.33795	0.172799	-2.41544	1.95673	1.25236	1.00439	-1.28162	-0.95266	0.885434	-2.19804	-3.18819	0.0800802	2.86436	1.55208	1.20087
"Bud31"	-0.0548152	-1.26244	-0.390887	1.14752	-0.628315	-0.51757	-0.201283	-2.30467	-1.09295	-0.108609	-3.10806	0.915547	2.21361	2.23034	-0.495237	-1.00609	2.12186	-0.362364	-2.26568	0.63869	2.78247	1.50261	0.530656
"Bysl"	-0.274411	-0.270725	0.882761	1.41737	-0.636094	0.298091	0.10614	-1.84427	-0.0675566	1.29775	-1.89248	0.855369	0.541657	2.73614	-0.481734	-1.4336	1.81316	-0.905245	-1.7105	2.1582	1.53108	2.05796	-1.33349
"Bzrap1"	0.634648	-0.903673	-0.477434	-0.112145	1.19314	-1.61169	-0.509063	0.16194	0.270196	-1.22714	0.255309	-1.3988	1.54185	-0.89247	0.484577	1.70806	-0.211699	1.5472	-0.374146	-1.3466	-0.721216	0.493557	-0.313126
"Bzw1"	0.0624603	0.191415	-0.490914	0.521342	0.956596	-1.58086	-1.56059	-2.70121	-0.939159	0.625855	-3.82612	0.62771	3.05184	1.6186	0.309718	-1.3132	-0.572276	-1.07916	-4.06988	-0.0949238	2.23726	-0.136125	0.827861
"Bzw2"	0.973153	0.312492	0.467306	-1.64561	-0.740203	0.0641898	-2.6092	-0.139143	0.381382	-0.149851	-1.61605	0.998474	0.90475	2.31264	-0.452945	0.907758	-2.42371	-3.39284	-1.58132	1.03234	2.1751	0.862058	0.630342
"C030006K11Rik"	0.692827	0.208379	-1.8347	-0.488189	-0.411338	-0.0746514	0.892831	-0.171087	0.766023	0.996028	-0.930367	-0.924946	-0.191799	0.159712	-0.875981	0.544857	-0.974803	-0.12311	0.510219	-1.05997	-0.117406	1.34955	-0.576309
"C030014I23Rik"	-0.404562	0.0447802	0.931755	0.755591	0.98674	-0.463391	0.86516	0.709921	-0.0527008	1.76752	0.702258	-2.33709	0.229553	-1.06494	0.924894	1.27463	-0.518973	0.0652178	0.0235558	-0.00527166	-0.747917	1.44973	-0.406602
"C030034I22Rik"	0.746518	0.127065	-1.50218	-1.26552	-0.466097	-1.47457	-2.26758	-1.203	-1.92882	0.0226944	-2.25614	-2.3228	-0.715339	-2.01384	-0.520936	-2.09174	0.510723	-1.0183	-1.56599	-2.09991	0.586361	1.36347	-0.92679
"C030037D09Rik"	1.42877	0.284312	1.52522	-0.395533	0.466197	0.699082	2.28192	-1.81247	-1.09022	-0.382056	-2.6811	1.68483	3.66124	1.86604	0.847272	-1.23452	-0.477018	-2.55235	-2.33461	-0.523644	3.27102	0.564576	1.68633
"C030039L03Rik"	0.522916	-0.802246	-0.278068	0.869351	-0.393926	-0.384572	0.575075	-0.0689711	-0.643861	0.261088	-0.949843	0.857096	1.93188	0.0579104	1.11366	0.567994	-1.25995	0.921554	-0.953831	-1.74396	0.459873	0.0186202	0.318106
"C030046E11Rik"	-1.51751	0.235149	-0.0777431	1.5429	1.71777	0.241907	-0.95902	-1.3548	-0.0812707	0.917031	-0.69862	-0.179719	1.97123	0.70191	-0.892545	-0.732657	1.26022	-0.63101	-0.364089	-1.87459	0.26417	0.175119	0.323372
"C130026L21Rik"	0.399196	0.163724	-2.35012	0.216203	1.06427	-0.978038	1.6883	-1.69204	-1.85206	0.49962	-1.52303	0.156254	0.0273934	1.05133	-0.654546	0.248829	-0.157713	-1.60674	-1.25832	-0.481789	0.754089	0.20199	-0.879531
"C130036L24Rik"	2.35659	0.205889	0.184407	2.03263	-0.1487	-0.253357	0.0157657	0.529187	0.233232	0.797651	-1.04932	0.0538857	1.88713	1.55443	-0.811945	-0.425089	2.49566	-0.261946	-1.1182	0.701396	0.684804	-1.37394	-1.32861
"C130060C02Rik"	-0.53668	0.0520245	-0.433533	0.165152	-1.10132	-0.805803	0.386865	-2.03625	-1.92865	-0.555603	-0.596112	1.07529	0.306468	2.0744	-0.222602	-0.874182	-0.844929	-1.13225	-1.17536	-0.48414	2.56968	1.18964	-1.62003
"C130060K24Rik"	0.247282	0.0831894	0.547341	-0.140937	0.140843	0.615612	0.594227	-1.19003	-0.701723	-0.351916	-1.36126	1.36363	0.845498	1.30801	0.726654	0.493973	-1.39531	-1.12961	-1.77827	0.549474	1.61641	0.59837	2.17446
"C130071C03Rik"	-0.624115	-2.01678	-0.01026	1.31148	-1.15278	0.572687	0.866728	-0.819252	-0.0538156	1.06063	-1.96657	0.616836	1.5999	4.37259	-0.00482482	1.48736	1.20273	-0.125524	-1.6305	0.802445	3.32752	0.204877	0.0770917
"C1d"	-0.264657	0.591618	1.36746	1.25738	0.645245	-0.384289	0.471842	-0.961397	0.222894	1.0879	-2.08187	0.638977	1.94096	4.79181	-0.291533	-0.403652	0.567128	-1.76061	-2.33267	1.05512	1.62397	1.28772	1.90179
"C1galt1"	-1.31472	0.169223	1.19505	-1.14155	1.77843	-0.151012	-0.713171	-1.45425	0.39517	-1.07355	-0.40541	1.3859	2.18568	1.694	-0.678064	1.03353	-0.706841	0.402374	-0.107031	-0.595909	2.03941	1.41487	1.33435
"C1galt1c1"	1.3203	0.37424	1.13093	-0.866689	0.310162	-0.16103	1.30617	-2.3817	-0.85322	-0.628933	-2.34844	0.233474	1.58132	2.86506	-0.425208	-0.696344	-0.00880495	-2.64833	-3.04932	0.463225	1.53464	1.1189	-0.857365
"C1qbp"	1.19964	0.132699	2.4802	0.507649	-0.402152	-0.881242	2.45836	-5.64139	-1.92844	-0.223705	-7.64477	1.21389	6.04023	5.50555	-0.349117	-0.554703	1.21734	-4.5096	-7.59872	1.00594	6.70867	2.65386	1.91316
"C1ql1"	0.129739	0.094202	1.65707	0.0784687	0.955642	-0.913734	1.98143	-1.06066	-0.915662	1.40284	-2.15952	1.45573	0.384342	2.99247	-0.379738	-0.414928	0.2219	-1.37179	-1.9851	0.186698	2.45066	0.392015	1.1245
"C1qtnf4"	-0.115275	-0.668676	-0.892191	-1.99053	-0.854964	0.0512777	-1.30113	1.25621	0.185875	-2.27385	3.34438	-3.95778	-0.585843	-0.247289	2.44445	0.43953	-1.09598	1.04868	2.09689	-0.34134	-2.6789	-1.20385	-0.693552
"C1qtnf6"	0.247282	0.0831894	-0.185134	-0.72618	-0.465677	1.26698	-0.594123	-0.649046	-1.30375	-1.75697	-0.780037	0.527857	0.845498	1.30801	-0.332664	-0.144662	-0.110961	-1.12961	-1.1825	0.549474	1.07338	-0.31512	-1.73551
"C2"	-0.310448	0.0298726	-0.918756	-1.49581	-0.373624	-0.1211	-0.599928	0.686655	-0.652255	-1.02036	0.413917	0.628305	0.0235841	-1.60987	-0.128449	-0.180491	-0.155118	-1.39736	0.554529	-1.4522	0.097246	0.565184	0.133648
"C230004F18Rik"	0.228862	0.0796356	-0.217717	0.402674	0.099314	-0.0710039	-0.0458923	-1.22193	-0.729597	-0.383317	-0.228709	0.498481	-0.287532	1.83805	0.719536	0.461811	-0.770798	0.64841	-0.610144	0.510069	1.03678	-0.337461	0.451354
"C230035I16Rik"	0.746518	0.127065	0.837292	-0.797756	0.0185329	-0.433856	1.06618	-1.203	0.481984	1.70587	-1.79147	0.361045	-0.274718	0.716807	-0.520936	0.459998	-0.00263233	-1.0183	-2.0423	-0.206839	0.586361	-0.0950349	-1.37337
"C230037L18Rik"	-0.36715	0.0354614	-1.08453	0.133877	-0.59276	-0.329399	-3.93707	0.25897	1.49498	-1.16041	1.86458	-1.44164	-0.308831	-1.76418	-0.152073	-1.3578	-0.364668	1.20316	1.15026	0.202559	-2.87584	-0.644626	0.655121
"C230052I12Rik"	-0.0848737	0.471348	-0.743158	-0.83542	0.0995929	0.652144	-1.8623	0.422423	1.19393	0.721346	1.04075	0.82782	0.928232	1.02588	-0.574827	-0.762315	0.98151	0.412923	-1.0329	1.467	0.631796	-0.138789	0.242592
"C230081A13Rik"	1.15906	0.110195	0.25402	2.15444	-0.230656	-0.34699	0.560536	0.30649	-1.21554	1.34743	-0.0765712	-0.675554	-0.248986	0.746387	-0.384859	-2.23071	-0.455527	0.755119	-0.400307	0.655192	0.704267	0.365622	-0.00180589
"C2cd2"	0.847392	-0.848162	0.678463	-0.918249	-0.110153	-0.640622	0.988503	-2.85852	-1.08014	0.829152	-1.74391	-0.0648779	1.64256	3.47894	-0.806322	-1.20573	-1.56144	-2.13089	-1.83088	1.14199	1.53842	-0.776598	0.879022
"C2cd2l"	0.17361	0.180174	-0.600895	0.0696193	0.105245	-0.901671	-1.58906	0.977413	1.48021	1.02173	2.69573	-1.31658	-0.586562	0.0535692	1.32062	0.652177	-1.41356	1.22233	1.90594	0.619615	-1.25653	0.529083	-0.307304
"C2cd3"	-1.61566	0.447708	1.67794	-0.12052	0.0188247	0.244769	0.449336	1.2032	2.03997	1.50583	0.759634	-0.76332	-0.259216	0.767719	0.280627	1.96304	1.17763	0.359048	0.480473	1.6949	-0.1713	0.779024	1.9763
"C2cd4c"	-0.423764	0.0410515	2.91462	-0.12878	0.0679727	1.31619	0.809151	-0.863277	-0.0898064	0.710611	0.654009	-0.222972	0.958918	2.09408	-0.175666	-0.571606	-0.544302	0.0339047	-0.84996	0.773089	1.49691	0.338193	2.67027
"C2cd5"	1.45933	0.537611	0.381043	2.429	-1.38859	-0.523984	2.47221	-0.79231	0.305712	1.90044	-0.573842	1.25747	3.37293	2.34593	1.44732	1.00331	0.312537	-0.592046	-0.267902	-0.156239	3.13771	1.56818	-0.0948146
"C330006A16Rik"	0.55633	-0.623267	2.09563	1.5993	3.14969	0.935092	1.17827	-1.46853	-0.100815	1.60162	-2.4795	1.23928	0.688421	1.46312	0.305678	-1.06665	-0.111816	-0.823588	-3.11705	0.247221	1.85649	1.25207	2.41302
"C330007P06Rik"	0.736058	0.493617	2.05006	-0.0722208	-0.116803	-0.608754	2.02339	-2.05933	-1.48233	1.22323	-2.92375	0.651425	0.773308	1.41998	-0.673328	-0.0686046	-0.532049	-0.0518944	-2.4635	0.677355	1.59572	0.774077	0.834484
"C330018D20Rik"	0.24836	0.500889	0.835525	-1.0298	0.173588	-0.30427	-2.14344	0.468134	1.55262	0.955259	0.0414692	-0.700258	0.336188	1.44902	-0.66535	1.3074	1.11003	2.24387	1.57549	0.207908	-0.191716	0.0178591	0.637122
"C330021F23Rik"	-1.00779	0.108923	-1.86198	0.308859	0.646954	-0.513488	1.14998	-1.39962	-0.0209483	2.38065	-1.30922	1.5607	0.00698309	1.00574	-0.41969	0.500687	-0.600617	-1.04359	-1.63076	-0.100149	0.352175	-0.575821	0.737717
"C330027C09Rik"	0.760871	-1.86053	0.246221	1.51622	0.0251195	-0.845329	4.32098	-4.56289	-2.35252	3.2492	-3.8901	2.15277	2.43671	4.49327	1.90536	-2.29976	0.788026	-2.05349	-5.59407	0.533607	3.95924	0.362145	4.00619
"C430049B03Rik"	1.85771	0.113013	-0.781579	1.88259	0.266655	0.848838	1.30756	0.027658	0.719473	0.797235	-1.10519	0.902039	2.35948	0.572956	-0.480172	-0.358446	0.228114	-0.297866	-2.36661	1.53287	2.02616	0.0313955	0.277362
"C530008M17Rik"	-1.63881	-0.124989	-0.170271	-0.167726	0.997036	-0.914155	-3.50265	2.63875	3.4839	0.243613	1.32097	-2.76422	-1.15321	-0.715696	1.56302	1.61387	2.43445	3.97511	3.86014	0.599961	-2.75302	-0.738155	1.8056
"C530050E15Rik"	-0.36715	0.0354614	0.0140753	1.02041	0.324787	-0.329399	0.618462	1.08191	1.49498	-1.16041	1.86458	0.742593	-1.14603	-1.76418	-0.152073	-0.390994	-1.33862	0.291663	3.86199	-1.59141	-2.87584	-0.644626	-1.03937
"C630004M23Rik"	0.799821	0.0298726	0.197849	-1.49581	0.630934	-0.1211	1.39563	-1.11553	0.355935	-1.02036	-0.551464	-0.480877	0.94027	1.22727	-0.128449	0.878012	-1.2215	0.598666	-1.42486	-0.470122	1.00449	-0.545489	0.133648
"C630016N16Rik"	0.677942	0.0447802	-0.108657	-0.073061	-1.59197	-1.38714	-1.63639	-0.0538182	-0.0527008	-1.2242	-0.119906	-4.49764	-0.548816	-1.86996	-0.168163	-0.534713	-0.518973	0.914352	0.0235558	-0.843699	-2.27785	-0.713194	-1.19674
"C630020P19Rik"	0.598352	0.135333	2.82775	-1.50948	-0.260893	0.834349	-1.49254	0.11496	2.08605	-0.194213	0.211174	-2.11217	-1.03681	-1.37245	0.471585	0.681332	0.251411	0.593086	0.502687	-0.487569	-0.776537	1.149	-0.376742
"C630043F03Rik"	0.500073	0.440432	0.98859	0.887148	-0.82742	-0.0770523	2.23912	-2.65993	0.164103	0.530931	-1.84982	1.75988	3.13346	3.51868	1.08459	-1.47841	-1.40895	-2.05904	-2.71701	1.3967	2.9132	1.98181	-0.796663
"C730034F03Rik"	-0.755832	0.0935041	-0.104433	0.54872	0.859571	-0.609743	0.702609	-1.65196	1.757	1.15778	-0.709446	0.604142	0.929883	-0.89204	-0.315445	1.22199	1.23548	0.731921	-0.527402	1.84654	0.625549	0.674648	0.0538514
"C77080"	-1.34707	0.170845	0.559822	0.332752	0.766873	-0.721072	0.194784	0.237501	1.72494	2.20664	1.84771	1.40996	-0.674644	-0.058256	-0.70932	1.32706	0.512202	1.08798	0.985095	-0.326501	-0.104662	-0.57368	0.749679
"C77370"	1.11227	0.118964	-1.15895	0.395848	-0.346645	0.139986	-2.385	1.06465	0.562151	-1.30723	1.33679	-4.1358	-1.39171	-0.943273	-0.40329	1.71161	-1.7052	1.13462	1.5968	-2.66727	-1.95592	0.292558	-0.653508
"C78339"	1.81152	-0.625211	-0.340375	-2.91217	-0.399209	0.0197464	-0.302352	-0.60296	-0.829344	-0.397612	-1.41871	0.431337	0.302878	-0.0113587	-1.30006	-0.827578	-0.7616	0.54134	0.400523	0.567366	0.402465	1.03488	-0.255098
"C87436"	0.260193	-1.57501	1.487	-0.493402	0.469219	0.00422232	-0.524612	-1.28311	1.72598	0.685054	-2.61649	-0.0800777	1.80162	1.75109	0.119815	-0.277024	0.616008	0.0189106	-1.89987	0.252321	0.822121	1.59791	0.216069
"C920006O11Rik"	0.658937	0.0410515	-0.155001	-0.949993	-0.781989	2.22816	-1.72214	-0.101045	0.762829	-0.271651	-0.979412	-1.30274	0.958918	0.493953	-0.175666	-1.46718	0.357854	0.0339047	-0.84996	-0.888688	-0.0377905	-0.743601	0.315893
"CT030684.1"	-1.20563	0.135333	0.0367031	-0.614991	-1.6503	-0.159827	0.795528	2.18727	0.697835	1.41283	0.211174	-0.81941	0.650427	0.369287	-0.573541	0.193498	1.72457	0.593086	0.502687	-0.0350607	0.0571133	-1.63398	1.75936
"Caap1"	-0.555924	1.2229	-0.508868	-0.570929	1.37532	-0.365095	-0.0399747	-2.08242	-0.0233568	-0.266596	-2.35997	0.351066	0.846258	2.49959	0.63391	-0.178134	1.13161	-1.79808	-3.01656	1.16433	2.95776	1.94844	0.644468
"Cab39"	-1.15357	1.40066	-0.0704484	-0.542497	0.621769	0.470773	-0.699787	1.4042	1.60386	-0.055284	2.01218	-2.2806	-0.130884	-1.50552	-0.503899	0.643198	0.0405254	1.23421	1.41264	-1.59072	-0.691775	1.96432	-0.351809
"Cab39l"	-0.812111	0.783374	0.64635	0.660668	1.82785	0.0301605	1.7838	-2.23801	0.203884	1.04103	-1.78079	2.94701	0.909216	2.93525	-1.19353	-1.23137	1.7434	-1.60177	-2.60363	-0.0492293	3.93136	1.53446	0.839295
"Cabin1"	0.544325	0.741407	0.300751	0.314451	-0.486134	0.470375	1.26357	0.756657	1.56056	1.98831	0.722898	-0.0559164	2.61729	2.07535	0.152712	1.00706	-0.486468	-0.728578	-0.0710712	0.417899	0.522489	2.6615	0.56451
"Cables1"	-0.59313	0.0576236	0.305331	-2.11914	-1.24035	-0.934506	-1.55414	0.974474	1.21917	-1.50044	0.588032	0.134357	-1.2645	0.400517	-0.246136	0.495749	-0.974895	0.142164	2.19006	-1.36121	-1.78865	0.0197703	-0.466151
"Cables2"	-1.01036	-1.65018	-0.796635	-0.115584	-0.0095232	-1.61811	-2.5845	1.13698	0.678356	-1.48921	0.539357	-0.255605	0.337139	-0.72136	-0.488768	-0.674027	-0.601519	-0.175842	0.49858	-0.157465	-0.397247	0.925694	-1.22481
"Cabp1"	-0.818385	0.0796356	-0.217717	-0.762644	0.099314	-0.0710039	-3.63169	2.56128	1.68675	-1.08063	2.66791	0.498481	-1.93729	-0.431942	-0.339805	3.00368	-0.130856	1.24723	4.14095	0.510069	-1.68252	-0.337461	-0.66208
"Cacfd1"	-1.47791	-0.245967	-1.03855	-1.71373	-0.459154	-1.55035	-3.20483	1.93948	2.09802	-0.601987	1.79359	-0.557728	0.528202	-1.14778	-2.45253	2.83346	-0.377831	-0.505029	1.49716	-0.178356	-2.14497	0.510317	-0.023465
"Cachd1"	-1.14282	-0.0566396	0.408995	0.312804	-0.44945	-0.607354	-0.299662	-0.832484	-0.246009	1.17222	-1.85869	-1.07545	0.0179688	4.51771	2.28932	-1.85785	1.32547	-2.38334	-2.16903	1.80867	2.36646	-1.19727	-0.0769762
"Cacna1a"	0.454732	0.458706	-0.395816	0.495713	-1.4651	0.401985	-0.184171	-0.443629	0.0641364	-0.179611	-1.19693	-1.03171	-0.2048	2.33829	0.24027	-0.443096	0.187854	-0.0561676	0.0626569	0.738404	1.21474	1.09542	0.542854
"Cacna1b"	-1.47416	0.207594	-0.839242	-1.82093	-0.277866	-0.773744	-4.3934	3.75004	1.45129	-1.97198	5.77847	-3.58823	-1.76299	-2.90975	0.195842	3.48637	-0.87951	4.53223	5.14484	-1.30692	-4.66898	-1.99834	-2.17213
"Cacna1g"	-0.59313	0.0576236	2.02054	-1.43105	0.184146	1.35825	-1.55414	0.974474	0.505186	-0.677202	1.27229	-0.865222	0.0347397	-1.61037	0.826824	0.495749	-0.219051	0.142164	0.78712	0.0311985	-1.14598	0.0197703	0.848907
"Cacna1h"	-1.21888	0.163431	-0.576079	-1.16597	0.0877327	-0.2515	-3.18595	0.664794	0.549577	-1.31521	1.76176	-1.1141	0.821792	-1.92475	0.454686	1.01709	-0.85754	-0.935488	1.20233	-1.92829	-1.47552	-0.970977	-0.932
"Cacna2d1"	-2.58583	1.10316	-0.954636	-1.98241	-2.66741	-0.967624	-8.55524	9.6376	6.87514	-2.02043	11.8682	-7.36081	-4.97112	-6.13115	-0.951194	5.13496	-1.40639	6.50944	12.8882	-1.84296	-9.74283	-3.08189	-2.94866
"Cacna2d2"	-0.159471	0.258649	-1.11972	-0.848506	-0.0177612	-0.752704	-1.61535	3.04704	2.67821	-2.2089	2.10593	-1.40819	-0.701856	-0.29444	2.15959	0.938579	2.11163	4.04703	2.86865	1.4	-0.885045	0.0371547	0.3243
"Cacna2d3"	-0.36715	0.0354614	1.11268	1.02041	1.24233	0.655065	-1.20375	1.08191	1.49498	0.960221	-0.780545	-0.349525	0.528371	0.827046	-0.152073	0.575808	-0.364668	0.291663	1.15026	0.202559	1.26673	0.449293	0.655121
"Cacnb1"	-1.41604	-0.852769	0.297657	-0.420464	0.404923	-0.973075	-1.43995	1.1694	0.781219	0.934958	1.40454	0.431574	0.372924	-0.0636869	-0.779997	1.3912	-0.221147	-0.0793522	0.602969	2.05966	0.350662	-0.723816	2.13836
"Cacnb2"	-0.686889	0.0722683	0.851527	1.50111	0.511196	-0.429612	0.281969	-1.34614	-1.7582	0.655369	-0.448153	-0.536045	0.192634	0.601279	-0.285659	0.856186	-0.495749	-0.856776	-0.906655	0.971305	-1.09392	-1.1341	-0.823626
"Cacnb3"	-2.01944	0.565107	-1.0318	-0.0667816	0.717667	-1.05604	-3.51582	5.55515	4.1422	-0.90946	7.10306	-5.06048	-2.77242	-3.92699	-0.845961	3.20971	-0.997614	2.40338	7.15122	-1.19981	-4.35942	-1.19269	-0.721174
"Cacnb4"	-0.65612	0.216587	-0.700716	-2.02204	-0.468167	-0.61225	-2.15537	4.38903	3.33155	-1.40298	5.70725	-4.07169	-2.28051	-3.12238	0.245857	2.08821	-1.98738	2.85266	5.795	-0.370701	-4.42964	-1.93418	-1.25308
"Cacng2"	-0.573904	0.0612773	0.350696	-0.699256	-0.482528	-0.128438	-2.88654	2.93421	1.95447	-1.47498	2.00303	-1.79211	-2.5319	-0.230077	-0.238635	2.80304	-0.954977	1.58954	2.93548	-0.6241	-1.73816	1.1094	-0.412596
"Cacng4"	-0.0970989	0.407565	-0.318248	0.478215	-1.47449	-1.08955	-0.240199	1.22817	0.448915	0.329251	-0.407683	-0.720657	0.426053	0.64492	-0.350435	1.07437	-1.07001	-1.6754	0.437042	0.219455	-0.0519209	0.788478	-0.18259
"Cacng5"	-0.36715	0.0354614	1.11268	-0.752661	-0.59276	-0.329399	-1.20375	1.90486	1.49498	-0.100093	1.86458	-2.53376	-1.98324	-0.0366963	-0.152073	1.54261	0.609284	1.20316	3.86199	-0.694426	-2.87584	-0.644626	-0.192123
"Cacng7"	-1.10455	-0.578851	0.308127	0.578357	0.214346	-0.689089	0.00106112	-0.57819	0.256342	2.37787	-0.866929	0.367399	-0.11037	1.68358	0.260315	1.31862	0.821572	-0.247566	-0.387792	-0.228872	1.12155	0.734336	0.143478
"Cactin"	0.355472	1.07329	0.310564	0.360778	1.70604	1.12962	-0.304185	-2.73716	-0.758443	0.0219687	-3.35799	1.9519	4.81809	3.17822	0.486164	-1.26229	1.13485	-2.92926	-3.14414	0.930402	3.42151	1.75538	0.771441
"Cacul1"	-1.14467	-0.297693	0.856851	1.40335	-1.52154	0.510737	-0.455678	-1.07005	0.872162	-1.48595	-0.0430618	-0.962734	-0.220586	1.93754	-0.490126	-0.0809865	1.60006	-0.891329	-0.651256	0.0481051	0.0507671	-0.583413	-0.562796
"Cacybp"	0.42459	0.66072	0.171546	-0.137573	1.613	-0.0382947	1.67007	-4.18331	-1.1991	1.28178	-3.98935	3.09202	3.76081	4.25972	-0.0340617	-2.37553	0.498035	-2.44366	-5.05144	-0.143336	6.01738	2.27485	1.39571
"Cad"	1.43419	-1.46019	1.21853	2.28075	-0.73444	0.187125	1.70656	-1.44553	-0.51154	0.407393	-3.2696	2.4691	1.79856	3.28058	0.685777	-1.67542	1.44103	-3.62051	-3.74635	0.672556	3.16883	1.52147	2.44469
"Cadm1"	-0.671085	0.224496	0.904958	2.50414	2.32706	0.952189	5.05497	-3.41895	-0.869034	3.42202	-5.47051	1.75424	4.81648	5.33325	0.617319	-2.21724	1.34687	-3.28393	-5.83834	1.57019	6.52612	1.93107	3.34054
"Cadm2"	-0.0261515	-0.936322	-0.0173282	-0.863632	-0.0366801	-1.18663	0.753567	0.291342	-1.43071	0.386496	-0.930782	0.172992	0.294113	0.812431	-0.443128	-1.84434	0.948769	-1.67784	-1.22179	-0.2481	1.93989	0.151926	-0.422644
"Cadm3"	-1.66023	0.455098	-1.70584	-2.09605	-0.946456	0.0992131	-3.03982	4.27669	3.45588	-1.43549	4.14935	-4.2901	-3.11459	-2.92369	-1.37899	1.51234	-0.384784	3.3587	4.4968	-1.10115	-4.95882	-2.55806	-1.4398
"Cadm4"	0.0428692	-1.84725	-0.4974	-1.64557	-1.84022	-0.157164	-4.12813	2.1242	3.31032	0.103796	3.45476	-3.63696	-0.64161	-0.629205	-0.597446	0.529064	1.95006	3.35477	3.81804	-0.219231	-3.30856	-1.24213	-0.783503
"Cadps"	-0.695768	0.335867	-0.491778	-2.22195	0.421703	-0.54263	-2.79325	3.05947	1.76537	0.224348	2.91278	-4.66934	-1.83197	-1.27821	1.5545	3.40355	-1.33349	0.576652	3.12846	0.630877	-2.50676	-0.263574	1.07345
"Cadps2"	1.05236	0.105161	-1.23425	-0.760791	-0.462683	0.0321376	1.11367	0.482773	-1.10822	0.477194	-0.820163	0.80264	0.951458	0.470713	-0.426795	-0.65513	0.516516	-1.06074	-0.597533	0.389741	0.797895	-0.594164	-1.77063
"Cage1"	-0.630401	0.0668254	1.02555	-1.52991	0.721464	-1.02068	-1.89902	1.91609	2.04865	-0.756988	2.35974	-3.48346	-0.796072	-0.43758	-0.262179	-1.09879	0.372289	-0.705307	0.590156	-0.12416	-0.176572	-0.0523884	0.633167
"Calb2"	-1.03972	1.04437	-0.449	-3.41354	-0.139907	-0.646131	-7.92016	8.95671	6.7682	-3.13241	11.5021	-7.81067	-4.88893	-4.61364	-0.840551	7.67288	-4.32024	5.48254	12.7149	0.149241	-8.18116	-1.91217	-1.58763
"Calca"	-0.480179	0.0464291	1.6129	1.17998	-0.154259	1.04221	0.978275	-1.83995	0.132084	-0.42162	-1.15638	0.970911	1.33669	2.45366	-0.19905	0.107249	-1.54677	0.600739	-1.80421	0.49385	1.70353	0.230205	-0.710955
"Calcoco1"	-0.716861	0.21137	0.568554	-0.691099	1.66132	-0.752138	-3.60726	3.77352	2.59999	-0.62466	3.6097	-3.02549	-1.39649	-2.89105	0.203154	2.70782	-0.867228	1.52659	1.79106	-0.164926	-2.93444	0.319999	-2.49663
"Cald1"	-1.39614	1.22668	1.36	-1.37756	-0.177188	0.260447	-1.04649	-0.113194	2.15293	0.131434	0.571804	-0.378636	-0.401226	0.838348	-0.28832	-0.838276	0.823442	0.984094	0.256177	1.53125	1.12884	-0.930621	0.00338707
"Calm1"	1.02855	0.756081	-1.56384	-0.956986	1.35577	-0.462778	-4.44277	0.717773	3.09208	-0.0852594	1.62329	1.74558	0.673635	0.0281632	0.459892	-0.304021	1.17097	2.16169	1.9976	0.594608	0.243241	0.711113	-0.721317
"Calm2"	-0.182691	1.42126	1.46425	0.678491	0.369424	1.44867	-4.11248	4.03746	4.1821	-1.0189	3.85128	-0.982555	-0.944808	1.73174	0.488195	1.52604	1.55323	3.20815	3.79719	0.610768	0.212069	-0.802476	0.239831
"Calm3"	-1.78114	1.09824	1.08624	-1.09898	0.024634	-0.555429	-1.75161	2.22071	2.12807	-1.68614	0.999335	-0.466696	-0.469675	1.05299	-0.791738	1.77685	-0.460864	0.867473	3.35801	-0.0419687	0.416029	0.929984	0.969206
"Calml3"	-0.310448	0.0298726	1.31445	0.445459	-0.373624	2.0345	-1.59771	-1.11553	1.36412	-1.02036	1.3793	0.628305	0.0235841	0.281559	-0.128449	0.878012	1.97764	0.598666	1.54422	0.511952	-0.810001	-0.545489	-0.793991
"Calr"	-1.59798	0.716297	0.602106	-1.19389	-1.09529	-0.0248745	-0.401385	-1.97192	-0.571714	-0.565568	-2.52244	0.928268	3.17732	3.2551	0.805008	-0.301525	-0.130532	-1.62969	-1.00611	1.47013	2.77156	1.24773	0.451651
"Calr3"	0.46843	0.0576236	0.305331	-0.742951	0.184146	-0.170254	0.565282	-0.941019	1.21917	-1.50044	-0.780474	1.13394	2.63321	0.400517	-0.246136	-1.0051	-0.974895	0.142164	0.0856522	0.7274	-0.503315	0.0197703	0.848907
"Calu"	0.756847	1.34649	1.08175	0.744223	1.08551	1.8507	1.22373	-3.55107	0.533905	1.67224	-3.15001	1.57982	2.16466	6.18773	1.67006	0.515988	-0.267817	-1.9964	-2.55624	1.52498	5.00789	0.93984	0.742195
"Caly"	-0.25157	0.148948	-1.56971	-0.507907	-1.08534	-0.564744	-4.50798	3.53238	2.60266	-1.7332	5.22447	-4.4852	-2.22124	-1.72421	-0.547795	1.26661	-1.66759	1.58305	4.70751	0.0700061	-3.15829	-0.175319	0.180877
"Camk1"	0.536549	0.737745	0.549841	-0.940723	-1.14495	1.61391	-2.65777	2.07219	1.55224	-1.77618	1.53104	-2.35746	-0.296011	0.459341	-0.503282	1.448	-1.3983	1.16507	2.85682	-0.432295	-0.626818	0.0394729	-0.436637
"Camk1d"	-0.53668	0.0520245	0.46989	-0.559777	0.399379	0.804442	-0.357607	1.32744	1.08079	-1.42284	3.00841	0.0218205	0.306468	-1.45662	-0.222602	0.706993	-0.844929	-0.387026	1.78082	-0.48414	-0.816191	0.124241	-0.234545
"Camk1g"	1.85196	0.180197	-0.991297	-0.160291	-0.146604	-0.783262	-1.67055	2.65662	1.82383	-0.736491	3.68733	-1.35306	-1.16075	-2.08947	0.31557	1.66263	-0.0139693	0.568306	1.277	0.388884	-3.59196	0.00998086	-0.879254
"Camk2a"	0.600155	0.31559	-1.09012	-0.818569	0.042238	-0.352194	-0.717168	-2.61111	-2.45773	-0.314292	-1.22515	-0.269286	0.98197	-0.446257	0.711603	-1.54786	-1.81053	-2.24304	-1.74082	-1.53733	0.115006	1.26476	-0.613608
"Camk2d"	1.8445	0.128948	0.415852	1.79888	-0.277309	0.26625	1.02202	-2.31024	-0.0914348	0.764102	-1.64113	0.345024	1.30411	2.82032	0.56431	1.17086	-1.43171	-1.85857	-0.937453	0.478366	1.80565	0.0165967	0.668912
"Camk2g"	1.37044	-1.61365	-0.255394	0.491078	-1.41804	-0.379973	-0.404547	-0.258182	-0.115861	0.241933	0.350838	-2.10992	-0.70329	-0.159847	0.961219	-0.359175	-0.268336	-1.29094	0.626422	-2.07773	-0.0969179	0.935855	-0.478526
"Camk2n1"	-1.10198	-1.77839	-1.58994	-1.92522	-1.1182	-0.309949	-2.7568	3.74334	1.84164	-2.23854	4.22516	-2.2956	-1.92082	-2.37604	-0.116133	1.8911	0.581645	2.63276	2.49504	-0.163072	-4.54677	-1.37598	-1.86231
"Camk2n2"	-0.563665	0.321274	-1.37173	-1.58425	-2.01564	-0.564218	-1.95423	-1.33782	-0.965928	2.00145	-1.09541	-0.688514	1.72637	0.293656	-1.13886	0.882979	-0.0558386	-0.588521	-0.0851923	-0.79046	1.18012	0.416945	-0.440051
"Camkk1"	-0.212448	0.124163	0.228346	-0.822549	1.44071	-1.49352	0.0833707	1.80327	2.39796	1.1174	2.82981	-1.01016	0.144544	2.05632	-0.526875	0.947833	-0.0162274	-0.551854	1.27272	-0.231195	0.126204	-0.11155	1.27307
"Camkk2"	-0.448674	0.42207	0.915164	0.990124	-1.08337	1.39558	-0.395036	0.921541	0.156825	0.472663	0.0375742	-1.34438	1.36922	1.38481	1.19707	0.81203	-0.290887	-1.25096	2.15217	0.146434	-1.10044	0.951597	1.10935
"Camkmt"	0.0538274	0.096302	-0.522271	-0.651223	0.737527	-0.455431	0.416099	-1.27691	0.332696	-0.693677	-0.176166	-0.819519	0.647458	1.14526	-0.410032	0.593157	-1.68069	-0.955151	-0.479701	0.525857	1.07433	-0.548095	1.36689
"Camkv"	-0.0725347	-0.573273	2.52446	1.78396	-1.4651	-1.0362	0.588511	-2.33768	-2.29013	0.752814	-1.45224	1.12498	1.96816	3.58811	0.24027	-3.25643	-0.65844	-3.74537	-2.03019	0.738404	4.52953	1.90577	-0.439201
"Caml"	-1.4483	1.2678	0.722565	1.2144	0.0987397	1.29922	-1.82878	0.585689	2.96591	1.64055	2.09388	0.516784	0.352465	0.833606	1.5047	2.62533	1.27579	1.86007	2.41316	-0.446565	-0.800809	0.0552386	0.974775
"Camsap1"	-1.01138	-0.67974	0.383949	0.309115	1.02487	-0.171783	-1.05058	1.00245	1.685	0.0317736	1.64704	-1.699	-0.722652	-0.36571	-0.798591	0.612737	2.14959	1.59346	0.332613	0.544749	-0.192937	-0.600634	1.65433
"Camsap2"	-1.50578	1.21848	-1.61482	-1.16747	-0.804557	0.751151	-3.20007	2.82659	3.06355	0.104623	4.02785	-4.27948	-0.86922	-1.69353	1.22602	0.0117555	0.961154	2.40864	2.82986	-0.771417	-1.83222	-0.0268236	0.602463
"Camsap3"	-1.77515	-0.745167	-0.501803	-1.42135	0.05074	-0.0774712	-3.96794	2.96386	-0.0338777	-1.56781	1.26392	-1.39083	-1.17423	-1.88586	0.817109	-0.623177	-1.57472	1.21245	2.34647	-2.50104	-2.41005	-1.43273	-0.518976
"Camta1"	-0.0160336	1.15494	0.942828	0.314379	0.561202	0.161362	-0.439714	-0.280903	1.16264	0.735721	-0.330647	0.0280515	1.31091	1.15447	0.316056	0.467153	3.21555	-0.433038	0.0850206	2.28341	3.19704	1.41471	1.66544
"Camta2"	-0.772755	0.208379	-1.8347	-0.850755	0.339849	0.731811	-0.216513	-0.506663	1.14014	-0.308107	1.23084	0.118046	-0.191799	-0.193094	0.1623	0.940383	1.41262	-0.867485	0.510219	0.04051	0.219823	1.91447	-1.61495
"Cand1"	-0.0233343	1.32886	1.85122	0.795339	-0.0559961	-0.701193	1.45514	-2.80628	-0.76723	1.30285	-4.07604	0.788979	1.34491	3.20184	0.809341	-1.62077	0.132459	-2.99163	-3.38221	0.933538	3.96209	0.211652	1.18687
"Cand2"	0.260193	-0.543447	-0.703167	0.00376365	-0.0468918	-0.550645	0.471171	-2.19728	-2.06455	-0.513884	-3.84832	1.65893	2.03465	1.75109	0.119815	-1.90545	-1.56156	-3.54117	-3.66694	-0.250665	2.19409	0.0353087	1.63758
"Cant1"	-0.589733	-0.602973	0.283794	0.829073	-1.15175	-0.416356	-0.177113	-0.0706759	0.394267	1.41856	0.430021	0.618663	1.13333	0.689304	-0.560456	1.3194	0.558178	-0.48961	0.15734	-0.761714	1.18163	-0.505265	0.875176
"Canx"	0.0419534	-0.241218	1.36598	1.40569	0.400873	1.41058	1.29671	-2.87629	-2.72156	1.16075	-4.52479	1.68202	4.34396	5.09279	1.30571	-2.52009	-0.472052	-5.03914	-5.1546	2.03347	5.432	1.86719	1.14297
"Cap1"	0.471852	0.977525	1.32407	-0.000438776	1.13099	1.12669	-1.14385	0.270166	0.627714	0.304723	-0.94064	-0.545341	1.88246	0.893483	-0.460384	-1.07144	2.12017	-0.377975	-0.00521253	-0.814918	1.37222	-0.0934821	-0.059486
"Cap2"	-0.467211	0.157735	0.214379	-1.49315	-1.13946	-0.0941171	0.367932	-3.2688	-0.602173	-0.0426168	-1.96882	0.713096	1.55312	1.00733	1.41786	0.663695	0.728691	-1.62959	-2.13144	-0.105807	1.86733	0.815112	0.651654
"Capn10"	-1.59068	0.572338	-1.99455	-0.45245	1.7522	-0.406752	0.297912	0.667442	2.8234	-1.01473	1.4311	-1.4311	0.0777525	-0.275595	-0.874942	0.54825	-0.107976	1.30292	1.58821	-1.34002	-0.574419	-0.181675	1.72496
"Capn15"	-0.632948	-0.571299	-0.137889	0.14113	-0.747714	0.035313	1.40681	-0.0894262	0.123503	1.60267	-0.774231	-0.285886	1.12801	2.72114	-1.389	-0.517837	0.674387	0.123629	-0.0231491	-0.135226	2.23255	-0.169118	-0.545775
"Capn2"	-1.37649	0.936298	-0.0750624	-0.145239	0.114837	-0.706691	-0.394932	-2.22959	0.896835	0.197446	-1.29465	0.451147	0.392415	0.709908	1.45811	-1.09645	-0.989742	-1.11761	-0.570122	-0.357186	1.57796	0.260743	0.437471
"Capn6"	-0.838887	0.0923644	0.447567	-1.97755	0.602665	1.12391	1.34656	-0.83055	-0.49485	-1.11813	-0.340637	0.629759	0.104693	0.559958	-0.34934	0.362579	2.25916	0.508729	-0.133392	0.97274	-0.279086	1.40884	2.4914
"Capn7"	-2.27612	0.491763	0.250027	0.766637	-0.546456	0.574488	0.738682	0.330635	0.472914	1.30024	0.106404	-0.0651021	0.64993	1.042	0.125105	-1.07961	0.0801946	-2.00721	-0.122231	-0.738689	1.75239	-0.345288	-0.71289
"Capns1"	-0.13506	-2.21059	-0.338223	0.39524	0.725543	-0.0679599	-1.05524	1.62085	2.82728	0.575894	1.38978	-0.66491	0.177125	0.783985	-1.83327	1.94024	-1.53133	0.185496	1.53667	0.556643	-0.453296	0.991867	1.84769
"Caprin1"	-0.695036	1.66844	-0.677835	-0.482151	1.01142	-0.699623	-1.57087	0.306634	0.457139	-1.72151	-0.218632	-0.116517	1.14852	1.74875	-0.593592	1.16376	2.8285	1.26108	-0.598355	0.770825	1.10721	0.0955252	1.22572
"Caprin2"	1.84625	-2.49879	-1.81924	-1.11027	-0.36409	-0.956612	1.47688	-2.21464	-3.75889	-0.814507	-3.36081	-0.738278	2.53044	2.46498	-0.0853753	-0.9998	-0.940013	-3.69312	-2.88116	0.0809317	3.4078	1.44035	-0.587204
"Capza1"	-1.03418	0.586818	1.38445	-0.440227	2.02013	0.836486	-0.167226	-0.960548	0.673609	0.566305	-2.00063	0.517127	0.33592	1.9898	-0.824501	1.00889	-0.191692	-1.80903	-1.24858	-0.17969	1.68237	1.41997	0.707898
"Capza2"	-0.871887	0.475777	1.98155	0.369612	-0.526899	-0.887025	0.375066	-1.20637	0.491767	-0.39609	-1.53808	0.21792	2.07388	1.13162	0.69648	0.577151	1.11838	-0.651454	-1.01278	0.2651	3.43561	2.29396	0.042956
"Capzb"	-1.05585	1.02435	1.84709	0.0443718	0.0154559	-0.66294	-1.24665	-0.104627	1.10394	-1.56213	-0.609356	-1.58582	2.47232	1.38923	0.586623	0.052266	0.748914	-0.814671	-0.0294078	0.350164	1.8275	2.0642	0.756208
"Car11"	0.0893416	0.103359	0.870238	-1.65176	-0.842556	0.792046	-1.65727	3.20655	2.55884	0.000336069	2.52372	-4.51014	-0.797694	-1.38051	-0.396207	1.81545	0.100595	1.26572	4.44498	1.13528	-2.80316	-0.510992	-0.0701829
"Car12"	1.58263	0.12977	-0.439432	0.881829	0.808125	-0.0511039	0.213305	-1.3868	-3.19628	-1.19309	-2.36579	1.72829	0.833471	2.75065	-0.550226	0.811547	-0.631679	-2.54724	-2.61027	0.561991	1.155	-0.178375	0.648592
"Car13"	0.612816	-1.03446	0.711322	-1.08077	-0.903949	-0.624187	1.03001	-1.08394	-0.627139	0.550544	-1.89059	1.01769	0.655996	1.75978	-0.19161	-1.54271	0.170095	-1.74907	-0.992258	-1.01965	-0.397512	-0.811934	-0.653342
"Car14"	1.87877	0.0164096	1.83611	1.62095	0.588624	0.793549	1.8538	-5.27375	-0.338179	0.206208	-5.18251	2.50335	5.64064	6.00031	0.96819	-1.72952	1.58309	-2.90404	-5.35043	3.49469	5.84626	1.3387	0.56555
[truncated: 10,713 more rows]

## Sheet: coex_E13_5_selected_genes
""	"Gapdh"	"Actb"	"Tbp"	"Taf1"	"Taf2"	"Taf3"	"Nes"	"Map2"	"Tubb3"	"Notch1"	"Dcx"	"Vim"	"Hes5"	"Hes1"	"Satb2"	"Bcl11b"	"Neurog2"	"Eomes"	"Tbr1"	"Fezf2"	"Sox2"	"Sox1"	"Cux1"
[truncated: 12,707 more rows]

## Sheet: coex_E15_5_selected_genes
""	"Gapdh"	"Actb"	"Tbp"	"Taf1"	"Taf2"	"Taf3"	"Nes"	"Map2"	"Tubb3"	"Notch1"	"Dcx"	"Vim"	"Hes5"	"Hes1"	"Satb2"	"Bcl11b"	"Neurog2"	"Eomes"	"Tbr1"	"Fezf2"	"Sox2"	"Sox1"	"Cux1"
[truncated: 12,885 more rows]

[truncated: 5 more sheets: coex_E17_5_selected_genes, p_value_E11_5_selected_genes, p_value_E13_5_selected_genes, p_value_E15_5_selected_genes, p_value_E17_5_selected_genes]
