# Supplementary material for: A eutherian-specific microRNA controls the translation of Satb2 in a model of cortical differentiation
Source: Stem Cell Reports. 2021 May 20;16(6):1496–509. doi: 10.1016/j.stemcr.2021.04.020 (PMC8190598; doi:10.1016/j.stemcr.2021.04.020)
Supplement: Data S2. EISA [file mmc3.xlsx]

## Sheet: all_exonsRPM
	SRR10798652	SRR10798653	SRR10798654	SRR10798658	SRR10798659	SRR10798660	SRR10798664	SRR10798665	SRR10798666	SRR10798670	SRR10798671	SRR10798672
Gnai3	262.78	281.89	274.728	209.581	207.169	213.893	171.235	174.569	170.461	170.464	163.858	165.97
Pbsn	0	0	0	0	0	0	0	0	0	0	0	0
Hoxb9	0	0	0	0	0	0	0	0.0259236	0.022764	0	0	0
Cdc45	52.4719	58.3786	56.239	44.6318	46.5768	39.5407	12.5991	13.9883	13.0298	9.28026	8.63604	7.5747
Igf2	311.716	374.797	352.461	142.928	229.52	92.1649	32.827	211.703	119.36	41.8071	44.8874	43.9445
Apoh	0	0	0	0	0	0	0	0.0518472	0.022764	0.0254498	0.0258859	0
Cav2	3.75571	5.22855	4.49797	6.05165	6.76968	4.38829	4.94944	9.05954	6.48996	5.27201	6.31517	6.74866
Klf6	30.1408	40.2338	38.2534	38.0739	43.7583	40.3324	37.4593	40.7556	38.9708	63.7154	71.4398	72.4481
Scmh1	30.3272	27.9496	31.5309	35.7923	34.9719	38.3115	41.837	38.0294	43.1987	42.5293	44.1201	46.7443
Cox5a	30.4657	41.7028	36.1732	22.7898	21.1203	23.2835	25.3772	21.4233	22.2144	23.668	22.801	22.3466
Dlgap4	87.1931	90.2632	89.0452	104.757	98.3204	135.22	230.654	214.007	221.174	242.854	251.137	215.033
Tbx2	2.14918	2.47013	2.8768	2.93843	2.93576	2.29921	1.9691	3.35153	2.97748	1.93416	1.96645	1.76978
Tbx4	0.0741498	0	0.131923	0	0.0721932	0.0733774	0.197942	0.181465	0.204876	0.229049	0.129429	0.260262
Cntn1	1.48347	1.50678	1.7678	3.0432	2.90101	5.8858	21.7738	14.3061	18.4353	42.1767	46.4986	56.7072
Ngfr	3.63334	2.69244	3.48275	7.01451	5.61155	9.68584	17.5921	21.6839	18.4843	24.1265	25.2646	18.9992
Wnt3	0.444182	0.642234	0.369385	0.501037	0.336902	0.315694	0.617307	3.26635	1.84233	1.55132	1.67953	1.24926
Wnt9a	1.55715	1.45738	1.89969	0.526089	0.842254	0.538101	0.296938	1.03694	0.773975	0.534447	0.780744	0.598604
Fer	19.7207	16.5374	17.4243	20.6386	22.6446	21.552	23.9268	26.5777	25.5366	29.9839	29.6268	33.7105
Actr2	235.466	229.26	243.463	192.08	200.472	212.454	234.97	221.73	226.352	290.296	289.125	303.135
Acsl6	27.2297	24.4901	25.6496	34.2389	28.2249	40.6879	60.5046	56.7085	62.0257	50.1852	52.9558	54.683
Gna12	140.996	131.807	132.293	128.51	118.922	134.329	138.836	127.284	131.143	155.689	140.871	124.431
Itgb2l	0	0	0	0	0	0	0	0	0	0	0	0
Igsf5	0.0741498	0	0.10385	0.0250518	0.0240644	0.0224046	0.146131	0	0.022764	0.17479	0.151329	0.124796
Pih1d2	1.18328	0.809832	1.11834	0.633285	0.596292	0.536071	0.418054	0.525549	0.615355	0.273509	0.329139	0.144368
Sdhd	110.455	132.967	128.44	73.0762	68.1985	66.6267	58.1139	58.7428	56.5577	57.2876	54.1572	49.0829
Fgf23	0.123583	0.19761	0.0527693	0.150311	0.164095	0.0978365	0.0494855	0.181465	0.0455279	0.178149	0	0.20821
Fgf6	0	0	0	0	0	0.0244591	0	0.0518472	0.022764	0	0	0
Ccnd2	1542.18	1398.96	1451.25	2565.08	2389.96	2254.11	526.13	521.165	533.778	394.254	336.261	339.117
Ccl2	0	0.288338	0.131923	0.0501037	0.131704	0.0563783	0.0494855	0.221128	0.0454369	0.0508997	0	0
Ccl12	0	0.148208	0.0527693	0	0	0	0	0.0777708	0	0.178149	0.129429	0.0520525
Ncs1	102.906	101.392	102.287	99.764	88.7839	102.561	138.824	111.453	129.253	173.687	180.58	180.066
Nalcn	3.49028	3.41804	4.07265	2.55526	3.51761	1.98102	2.72168	2.05509	2.23085	3.63938	4.39643	5.55522
Btbd17	8.02385	8.03738	8.89368	4.4702	4.04561	3.7319	3.12023	2.7275	2.06512	1.46283	1.31347	0.558914
Slfn4	0.12907	0.123358	0.0282052	0	0.150523	0.146755	0.0247428	0.106831	0.0455052	0	0.0517717	0.0520525
Th	4.50903	4.24724	3.61744	0	0.503331	0.0489183	0	0.0518472	0.0682919	0	0	0
Ins2	0	0	0	0	0	0	0	0	0	0	0	0
Scnn1g	0	0	0	0	0	0	0	0.0259236	0	0	0.0258859	0
Lhx2	610.718	506.56	532.293	426.061	375.905	286.086	212.857	179.442	192.946	193.645	181.021	141.243
Clec2g	0	0.0247013	0	0	0.0202382	0	0.0284294	0.181465	0.0455279	0	0	0.0520525
Gmpr	8.21572	8.52133	7.71629	3.06236	3.2364	4.28299	4.634	6.26889	5.17058	6.00163	6.07948	5.36971
Ifi202b	0	0	0	0	0	0	0	0.544395	0.159348	0	0	0
Glra3	0.173016	0.0988052	0.105539	0	0	0	0	0.0259236	0.022764	0.152699	0.103543	0.182184
Trim25	9.9601	8.86206	8.94241	10.5716	11.0664	7.38536	5.14234	8.60601	6.14472	6.15767	6.31362	5.23294
Dgke	20.8051	19.9048	21.9663	29.3029	26.7486	32.8395	52.0159	46.5338	51.0318	52.9539	51.6709	55.1509
Scpep1	39.349	39.1515	40.7907	28.3089	33.2089	24.4592	16.4787	20.4169	18.803	15.1935	15.7904	15.1213
Mnt	44.0351	43.4226	42.9577	55.1937	43.7751	56.2165	67.9975	56.4222	60.6383	69.3219	66.6827	58.833
Itgb2	0.807442	0.419107	0.527508	0.27562	0.189363	0.391297	0.368469	0.830125	0.320016	0.254498	0.336335	0.266795
Hddc2	12.0399	18.2805	14.3392	7.22961	6.72773	7.31634	6.74146	6.45186	5.40722	6.14372	5.38895	7.16021
Tpd52l1	1.87347	4.47096	3.58831	1.0021	1.29945	0.782668	0.816511	1.08879	0.773975	1.67969	1.76024	1.71776
Pemt	0.88656	1.70434	1.44854	0.878543	0.794029	0.63266	0.447151	0.518446	0.629424	0.373578	0.762649	0.582129
Cdh1	0.988664	0.815143	0.659959	0.0250518	0.433159	0.0978365	0	21.1049	10.1983	0.0254498	0.31063	0.156157
Cdh4	75.9111	64.502	68.7915	59.374	78.8807	87.7773	129.766	117.262	129.979	111.165	106.668	116.086
Ckmt1	0.840612	0.498423	0.458486	0.925039	0.636143	1.21716	4.81853	4.59402	5.00379	6.21839	5.90879	8.04981
Bcl6b	7.67297	7.68008	7.67793	6.14892	5.67826	5.13874	9.17872	9.16902	9.54236	11.5728	11.9753	10.4099
Clec10a	0.0661663	0.172909	0.184692	0.0250518	0.0481288	0.0459098	0	0.124667	0.16299	0.0254498	0.100903	0.188846
Alox12	3.69459	2.71198	3.46243	1.05273	0.722077	0.271203	0.174016	0.960106	0.637687	0.0254498	0.0524448	0.0260262
Comt	27.4393	30.8376	29.7995	21.594	20.0822	20.0574	30.1693	28.5557	30.4499	36.0696	37.9711	34.4421
Ccl11	0	0	0	0	0.0481288	0	0	0.570319	0.295932	0	0	0
Rtca	48.0248	57.1961	55.5596	30.9873	29.7647	32.4201	31.7753	26.6341	27.9341	31.1012	27.962	29.4765
Dbt	19.8657	18.215	18.4964	21.9515	17.9989	22.5307	26.1309	24.9127	24.1283	23.9583	23.3303	24.1193
Dazap2	181.754	218.514	210.848	150.464	137.871	138.521	115.189	108.795	109.582	91.9842	86.1593	86.1427
Mcts1	9.95605	14.3118	13.8674	10.0926	8.68718	11.1243	15.9745	14.4168	16.1557	16.1853	15.733	15.092
Rem1	0.0247166	0	0	0.0250518	0.0240644	0.0244591	0.0247428	0.181465	0.0682919	0.0756115	0.0776576	0.0780787
Trappc10	60.609	48.9169	52.3325	78.355	68.3033	78.6995	77.6612	78.8132	79.0086	88.6059	91.5639	90.9254
Ccm2	40.7514	42.0652	45.6458	34.273	31.7995	34.9991	31.3171	33.4346	32.603	31.8517	33.6098	23.3118
Tbrg4	9.33853	11.4218	8.89782	3.41401	6.81641	1.82477	0.113124	4.76724	1.89048	4.10778	1.49372	1.03064
Tmprss2	0.0247166	0.0494026	0	0	0.0240644	0	0	0.384499	0.090464	0	0.0258859	0.0260262
Fap	0.604321	1.36924	1.26203	0.201767	0.0962576	0.0733774	0.0707395	1.17976	0.672106	0.352964	0.540264	0.936971
Egfl6	0.988664	4.07571	3.21893	0.7249	3.05618	0.880529	2.94439	58.8722	30.0256	3.94473	3.54567	3.25331
Tssk3	0	0	0	0	0.0481288	0	0	0.0259236	0.0455279	0.101799	0.0517717	0.0260262
Galnt1	126.321	127.079	131.156	82.7544	80.3148	74.653	46.1579	49.7211	50.5489	38.815	37.2709	40.918
Myf5	0	0	0	0	0.0240644	0	0	0.103694	0.022764	0	0	0
Mkrn2	32.0879	37.3371	34.1977	32.8336	32.8151	36.8371	46.1489	42.7229	45.8031	51.4946	52.4268	50.9111
Pparg	0.0247166	0.0741039	0.0263846	0.0501037	0.0962576	0.0489183	0.0494855	0.639302	0.295909	0.0498562	0	0.0780787
Raf1	96.4126	108.842	104.615	92.6833	90.8846	98.8711	97.9127	92.7125	94.921	99.2887	98.9559	95.5877
Plin2	34.116	32.8783	34.4931	16.9178	17.5192	17.0241	13.3357	14.9625	15.471	14.0092	15.2305	13.5183
Pdgfra	13.5466	26.5453	22.7268	12.1027	21.1773	8.08413	4.47834	37.4285	21.3493	14.6402	18.8795	27.0382
Pdgfb	11.0859	11.6837	12.9267	7.70346	10.3492	6.89557	5.05163	6.78734	5.89632	5.92976	6.59929	6.22615
Mcm7	144.632	127.969	133.669	119.06	105.975	100.589	55.5827	55.3084	53.6641	45.7452	42.7245	34.3967
Serpinb8	0.321316	0.322797	0.369385	0.300622	0.144386	0.0978365	0.0247428	1.88672	0.634955	0.0508997	0.0517717	0.16027
Acvrl1	15.1381	14.861	15.1976	10.9248	15.1437	8.10128	3.64834	7.7224	5.66768	5.24404	6.56321	6.11606
Grasp	10.5204	9.78549	9.84788	5.36943	5.49044	2.79262	3.28779	4.39617	3.60083	3.80971	3.41393	3.04991
Acvr1b	81.1633	57.4707	62.311	92.0669	85.2978	106.157	125.474	119.084	124.99	144.004	149.471	144.177
Ovgp1	2.48577	3.08223	2.92843	4.06955	4.26575	3.50597	5.92448	5.70485	6.35315	3.08903	4.02637	4.87753
Adora3	0.0741498	0	0.0771223	0.100207	0.0240644	0.0244591	0.0971895	0.866444	0.478043	0.0759169	0.0517717	0.207846
Sox9	164.545	145.849	148.721	146.784	189.597	120.019	41.4194	38.3618	39.9078	25.2111	20.0357	17.8294
Rdx	379.427	373.18	380.133	329.808	329.383	307.373	208.968	213.102	210.173	176.28	163.843	163.334
C1d	30.6202	44.6335	43.0105	23.9634	22.3286	24.8993	31.9063	31.7497	32.3877	32.3117	33.0547	31.0084
Gm2a	10.5114	16.3028	14.2477	13.7287	13.8268	14.2564	16.127	16.5353	15.9223	21.1489	23.9182	21.836
Clcn4	62.724	72.8112	70.3774	86.8024	77.5102	101.894	195.849	166.2	179.99	221.053	233	237.112
Grm6	0.0247166	0.0247013	0.0263846	0	0.120322	0.0244347	0.0247428	0.0518472	0.0455279	0	0	0.0260262
Zfp354c	75.2361	56.0429	61.9535	99.8875	94.7614	107.028	147.922	131.91	146.404	173.666	168.888	178.487
Sema4f	5.98367	4.99107	6.17841	7.80079	6.07349	11.8331	26.337	22.3436	24.8605	33.5559	34.2028	33.8567
Hk2	81.8986	51.6027	63.8158	62.9051	84.392	51.511	16.7703	18.1373	17.0047	10.0781	7.81758	8.09414
Myo18a	58.363	56.5941	55.6564	106.336	99.2749	124.479	129.509	127.24	129.145	157.999	161.8	144.346
Sez6	23.1922	37.7444	32.0745	238.82	135.918	297.65	601.149	525.982	566.212	503.851	496.811	411.6
St7	13.1939	17.5138	15.4451	11.8745	13.0441	16.5663	23.7169	22.7343	22.8427	26.713	27.099	28.6001
Haao	0	0.0494026	0	0	0	0	0	0	0.022764	0.0254498	0	0
Cd52	0.296352	0.345818	0.474923	0.175363	0.101865	0.0244591	0.148457	0.327674	0.244371	0.128725	0.233154	0.0520525
Hoxb6	0.0247166	0.0247013	0	0	0	0	0	0.0259236	0	0	0	0
Loxl3	4.26843	6.32563	5.08738	3.06822	4.9757	3.36132	2.36452	3.27226	3.04393	1.73634	1.89241	2.42424
Tcl1b5	0	0	0	0	0.0240644	0	0	0	0	0	0	0
Tcl1b4	0	0	0	0	0	0	0	0	0	0	0	0
Kat2b	12.6046	15.6085	15.9036	21.945	23.2035	23.0622	21.7369	22.1258	19.3135	11.3339	10.406	11.1011
Rab5b	93.3942	102.164	96.4996	93.4003	93.2523	106.082	118.756	110.122	117.747	127.857	131.409	133.893
Dnmt3l	0.0247166	0	0	0	0	0	0	0.0259236	0.022764	0	0	0
Sult5a1	0.287998	0.511342	0.351074	0.137409	0.0721932	0	0.0742283	0.448815	0.332559	0.0254498	0.0791072	0
Rpl13	36.3917	71.7887	52.136	20.4879	17.7477	16.2258	16.8808	20.2042	18.8122	17.052	18.7055	14.3288
Chmp1a	77.092	92.2001	89.0997	66.6811	57.7358	69.6326	96.3815	85.9163	92.4263	97.4034	93.4739	85.5722
Rpa1	202.92	208.856	214.659	165.223	153.242	138.267	70.1554	74.3665	69.9018	54.0607	49.1852	47.3662
Serpinf1	3.28914	8.45414	6.58278	2.94404	2.97956	1.47325	0.098971	2.42191	1.66184	0.078411	0.107763	0.157719
Tubgcp3	1.58658	1.41158	1.4554	1.50301	1.61958	1.59593	1.27962	0.952407	1.16704	1.55707	1.01071	0.972731
Oprm1	0	0	0.0520569	0	0	0	0	0.0606871	0	0.0641336	0.0913771	0
Polr3d	25.8585	26.2972	26.0055	17.376	15.7771	17.0233	15.7883	14.5754	16.1488	18.1056	16.629	14.5328
Ddx3x	682.346	629.428	646.068	463.185	453.133	427.498	351.406	330.27	339.166	369.805	346.754	389.065
Il12rb1	0.123583	0.0247013	0.0263846	0.0250518	0.0721932	0.0489183	0	0.103694	0.0455279	0.0751279	0.0517717	0
Slc5a5	0.543765	0.642234	0.633231	0.901866	0.649739	0.758233	0.98971	1.08879	1.25202	0.610796	0.698893	0.442446
Kcnn3	0.197733	0.271714	0.369385	3.00775	2.0936	4.19966	5.74032	6.24157	6.80663	5.30594	5.01984	4.8946
Txnrd3	6.61147	8.04524	7.41646	4.37603	4.50681	4.95571	10.7043	9.42742	9.57919	11.2035	10.5352	11.7143
Fasl	0.0247166	0.0988052	0.105539	0	0.0240644	0.0489183	0.0742283	0.103694	0.0455279	0.101799	0.0517717	0.156157
Tpd52l2	55.7706	67.1067	60.9838	48.4375	43.9847	45.6858	46.095	48.9998	48.2132	42.1745	37.1269	33.8455
Bcl11a	173.274	132.994	149.032	316.734	285.102	334.193	454.631	414.992	440.602	552.777	540.227	488.723
Il4	0	0	0	0	0	0	0	0	0.022764	0	0	0
E2f1	58.5042	63.2353	64.5632	63.3277	59.6712	56.7941	25.7069	29.1381	27.1129	19.9781	18.4049	16.6047
Necab3	2.18831	4.52034	4.2412	8.81151	5.81078	11.0253	9.77861	9.97923	9.12648	5.64969	5.76732	5.08761
Pxmp4	6.02084	7.86719	8.80326	6.99683	6.73707	6.52489	8.034	8.46659	8.05421	6.19996	6.79939	6.46929
Dlg3	64.3664	55.5645	61.4894	69.6868	70.5474	50.8905	92.4696	74.6292	89.1256	33.0564	93.5398	90.3591
Dbh	0	0	0	0	0	0	0	0	0	0	0	0
Mmp11	14.3653	17.5357	17.123	13.3606	12.4083	13.5674	13.9755	17.1818	15.3723	12.3641	14.2265	12.4551
Smarcb1	122.127	143.458	138.647	109.78	104.944	116.024	117.055	104.256	111.273	102.951	96.8257	89.8975
Vpreb3	0.0494332	0	0	0	0	0	0	0	0	0	0	0
Hip1r	19.3403	16.128	16.7284	36.5734	28.2039	34.7374	59.4259	52.2006	55.2575	64.9852	55.5659	46.0657
Nsun5	10.8035	10.2803	11.0286	9.29122	4.95852	7.63396	5.45981	8.19548	4.4145	5.99965	6.62751	5.06937
Top1mt	5.22939	5.15326	5.17078	3.94847	4.41377	3.95565	4.32182	4.94793	4.66994	5.32938	5.06605	5.36703
Hoxa1	0	0	0.0263846	0	0	0.0244591	0	1.11471	0.273168	0	0	0.0260262
Slc7a7	3.07141	3.76028	4.04614	1.89312	2.17309	1.83111	1.17174	1.33302	1.42168	1.06047	1.147	1.06546
Oxa1l	59.3544	68.5438	65.585	33.8094	37.894	36.6493	37.9527	34.0804	36.6678	39.8084	40.3321	41.203
Heatr6	37.7688	26.6465	33.0534	46.6113	44.3413	49.6053	51.2757	51.1954	49.2596	42.1563	44.7424	40.519
Ccl3	0.1483	0.0494026	0.184692	0.0501037	0.0962576	0.0733774	0.123714	0.181465	0.11382	0.305398	0.129429	0.182184
Wfdc18	0	0	0	0	0	0	0	0	0	0	0	0
Aox1	0.0494332	0.19761	0.0791539	0.0501037	0.0721692	0.0489183	0.197274	0.156241	0.204876	0.0763495	0.129378	0.0780787
Tyk2	9.65997	1.1119	1.62959	9.35706	9.7528	9.56281	2.30152	11.0736	10.134	5.97674	8.2667	7.54168
Icam4	1.16168	1.11158	1.16953	0.0751555	0.360966	0.0978365	0	0	0	0	0	0
Ilf2	56.2654	87.9774	76.286	49.9285	48.3509	51.4796	57.5622	53.1572	54.0967	46.839	43.5982	45.5982
Chtop	293.721	325.41	314.641	267.552	248.361	273.313	267.979	255.763	253.911	248.86	241.972	229.185
S100a4	0.0741498	0.275494	0.368224	0.100182	0.120322	0.146755	0	0.147376	0.136584	0	0.0258859	0
S100a3	0	0	0	0	0	0	0	0.0189242	0	0	0	0
S100a5	0	0	0	0	0	0	0	0	0	0	0	0
S100a6	1.42217	5.88775	3.81506	1.60284	1.96257	1.66912	0.321656	3.99869	2.55537	0.330848	0.543603	0.500485
Icam2	5.14105	6.12592	6.43785	3.03127	4.09092	2.22578	1.33608	3.55153	2.34469	1.68292	1.70844	1.95199
Ern1	16.4613	10.3745	13.034	27.5451	25.2909	26.8934	25.9415	31.1555	28.729	21.2831	21.9512	22.3564
Epn2	43.4863	41.6217	44.1943	48.1312	49.6914	51.9082	75.9492	69.7794	73.4295	90.9177	88.2826	89.6373
Sec24b	65.858	59.754	62.0211	65.4394	73.3088	66.0114	58.8428	54.669	55.0724	55.7615	59.011	63.9992
N4bp3	9.81257	6.00239	7.20301	5.46127	5.70326	4.47602	4.03309	4.48481	4.73493	5.34449	5.25483	3.77381
Rmnd5b	4.47838	12.5941	14.5717	10.0164	3.63166	4.50452	13.8434	11.3606	11.4545	17.0248	6.60413	14.248
Zfp276	2.8676	1.42218	1.84323	5.77031	5.03687	6.58596	6.11769	7.27271	6.57496	7.12583	5.62798	4.58387
Add1	255.493	245.548	242.665	239.503	238.304	263.82	279.248	278.494	277.908	314.808	328.734	319.109
Mfsd10	9.47724	9.06204	8.15557	10.8573	8.28675	8.00239	8.70138	8.0675	7.98143	6.8824	6.5885	3.93845
Grk4	1.38435	1.34669	1.20813	1.10238	1.13543	1.58451	0.838334	1.20887	1.09112	1.5051	1.13862	1.08493
Grk6	130.538	115.525	124.383	112.192	109.358	100.358	84.5091	81.9416	82.6271	82.6095	79.4778	70.789
Luzp1	117.919	77.713	90.2722	108.56	98.9499	100.077	46.0654	53.7981	51.7261	46.3959	43.1738	45.0215
Slc13a2	0	0	0	0	0	0	0	0.0259236	0	0	0	0
Kctd10	73.7875	86.2854	82.2234	59.5798	57.8964	65.8413	58.6526	65.9026	65.4064	66.4238	65.4541	61.297
Slc46a1	7.97474	7.31724	7.76819	4.52181	3.52284	3.1574	2.31152	2.5852	2.72166	2.82771	3.02872	1.727
Poldip2	79.343	94.5726	88.912	73.0756	65.3176	72.7443	87.6042	83.5035	85.3322	82.4765	75.0014	71.4702
Sebox	0	0.0494026	0	0.425881	0.120322	0.171214	0.27217	0.181465	0.204876	0.0763495	0.129429	0.104105
Col6a1	5.90776	10.7944	10.2636	12.0523	15.037	7.06866	0.123714	155.32	76.816	0.585346	0.465946	0.572577
Pcbp3	26.9962	30.6524	32.1565	13.3833	27.5278	24.0667	18.9588	18.0526	19.0065	17.193	17.0821	14.9137
Araf	21.082	30.4597	28.3738	35.9204	42.0566	40.5992	56.6284	59.6083	56.9308	44.1323	47.4142	47.6172
Cfp	5.77684	6.17555	6.44727	10.5879	10.3533	11.4197	11.2072	11.3213	11.7042	5.48984	5.70374	5.00612
Cnnm3	30.8407	30.1359	31.3085	37.4875	30.8186	36.3725	43.1341	39.4169	40.1048	34.8983	32.961	32.6164
Ankrd39	2.86957	2.52904	3.10579	2.44624	1.49818	1.48386	1.45975	3.18007	2.23592	1.82959	2.13908	1.59869
Pcnt	14.1512	0.988027	6.49885	31.1621	27.5062	26.0093	9.1377	16.3785	13.759	14.3508	12.6513	11.9864
Col6a2	10.2821	17.7108	14.3797	14.6303	19.5403	7.99814	0.940225	153.421	74.6528	1.09434	1.88967	1.40542
Ftcd	0	0	0	0	0.0240644	0	0	0.0259236	0	0	0	0.0260262
Mxd1	18.441	23.5389	20.7055	28.4005	24.7249	32.1762	32.7413	30.6311	30.4755	30.3888	29.5055	27.8136
Gmcl1	50.9524	62.5864	59.4704	50.3492	43.4429	54.1815	56.5826	52.9123	54.7805	44.3425	42.4742	42.6064
Snrnp27	27.1998	36.4148	34.2353	20.2447	18.3698	20.6679	20.9462	21.3503	19.5447	18.8249	18.0394	18.0248
Anxa4	3.22075	4.92015	5.23658	0.525638	0.50528	0.620602	0.60835	5.04219	1.79289	2.17283	2.80836	1.1952
Ocrl	42.0336	38.5456	40.578	42.1931	41.8494	45.4524	46.5494	46.0448	45.2855	45.8872	45.6967	53.5658
Calm1	480.104	637.463	578.543	396.539	368.97	405.158	547.302	508.21	517.026	640.495	666.48	678.002
Sh3bp1	3.64822	3.25244	3.73066	2.05002	1.97025	1.87611	1.05686	2.98598	1.83453	0.935867	0.909164	0.622678
Agpat3	67.8218	61.1333	61.5197	76.9785	68.5172	81.5685	104.801	98.8425	102.07	124.663	134.555	123.057
Gatd3a	20.4132	21.2194	22.7625	17.9622	14.5174	16.8225	18.135	17.7867	16.5424	14.7656	14.9685	13.2476
Rnf32	0.60568	1.18932	1.30411	1.48472	1.37636	1.31739	2.27245	1.97089	2.20977	2.69389	4.21388	3.2545
Slc26a4	0	0	0.0527693	0.0250518	0	0	0.0247428	0.0259236	0	0.0254498	0	0.0780787
Slc26a3	0.0247166	0	0.0527693	0	0	0.0489427	0.0494855	0	0	0.0254498	0	0
Sema6b	3.8311	2.76657	2.98144	6.88925	6.20862	11.0555	30.3346	23.671	26.0648	50.2889	48.6655	39.6091
Uhrf1	289.709	246.46	258.19	219.248	238.071	179.177	52.589	65.7108	58.797	34.995	29.0944	26.7501
Lsr	27.1403	21.5642	23.0074	19.5655	18.1927	13.5259	4.55264	6.29943	4.75765	4.8355	4.42651	3.72175
Gramd1a	25.0789	39.8942	34.3741	35.9558	41.4183	45.7159	82.0174	70.249	77.2579	62.1293	67.5383	59.982
Ckb	83.755	107.077	102.789	69.0588	66.1139	62.353	34.2464	32.4958	32.5903	25.9671	24.7534	20.4141
Efnb2	311.371	326.046	320.898	369.238	439.609	425.958	365.649	318.619	343.722	391.293	378.666	349.897
Sp1	165.331	122.48	134.107	190.847	210.284	175.003	91.403	101.535	99.3329	77.7546	73.8457	79.0232
Itgb7	0.123583	0.148208	0.184851	0.198411	0.0481288	0.0489183	0.098971	0.637435	0.409729	0.0254498	0.0776576	0.0780787
Myg1	22.7905	25.9355	22.2414	14.5761	11.3581	13.5294	11.044	15.4724	13.3131	11.1322	9.60982	7.2297
Rrp15	12.7932	10.644	11.3875	6.98748	6.12316	5.59459	4.05996	4.26961	4.11195	3.99456	3.81498	4.16097
Rnd2	1.00602	0.391071	0.89151	2.91007	0.918466	2.22079	0.834004	1.68555	1.60718	0.942102	0.510547	0.372358
Cnn1	0.123583	0.494026	0.369385	0.150311	0.0962576	0.0244591	0.0247428	0.0518472	0.0455279	0	0.0517717	0.0520525
Fbxo9	13.6722	15.4495	15.5023	14.6711	9.90366	13.6887	26.4899	21.3612	22.7232	25.6972	25.8929	24.0572
Vps50	35.2664	29.8929	29.3349	31.7975	30.623	36.7366	44.3939	37.2737	41.0858	43.508	43.2022	47.9597
Apbb3	3.84922	4.722	5.35985	7.74508	7.02837	7.41865	9.88174	9.15717	10.5121	3.16695	8.81142	6.95577
Hars	69.1052	79.0374	75.3832	57.0569	51.9615	56.2103	58.7831	48.373	55.2231	58.0168	56.3353	53.3743
Zmat2	81.9854	100.885	98.092	64.3002	56.201	64.8549	79.8389	67.9182	73.5284	77.3479	73.3322	79.3264
Ube2c	137.554	168.773	157.868	103.89	101.685	83.3739	29.845	32.9794	30.786	19.5074	14.8902	13.0444
Smg5	119.337	89.2051	98.7999	117.101	103.987	105.747	90.6086	89.5253	89.6009	84.9766	76.6537	72.6406
Cct3	329.844	313.012	327.445	230.408	216.177	223.732	179.196	178.026	174.599	168.511	164.435	160.195
Glmp	12.1105	18.3587	16.3994	8.85966	10.3186	8.15881	8.91523	10.1938	10.5616	7.84298	8.19852	7.56174
Mef2d	52.8029	46.4532	47.5618	75.5417	71.5875	78.7572	83.9699	82.3996	82.9419	95.6269	96.0263	98.9034
Tmem79	2.54583	1.93737	2.63846	1.72855	1.73264	1.90781	0.940225	4.19962	2.57231	0.992544	0.465946	0.442446
Snd1	61.6508	64.1243	63.8224	44.3557	47.3259	43.6802	31.2489	35.4159	34.0006	37.0791	36.7013	30.0271
Kpnb1	1033.93	863.585	918.899	782.018	772.843	716.073	394.789	404.519	405.065	361.035	350.419	364.077
Npepps	134.106	136.855	138.861	138.425	148.24	150.321	163.723	137.619	150.715	141.415	161.304	163.202
Tbx21	0.178627	0.148208	0.211077	0.0250518	0.120322	0.0244591	0.0494855	0.0518472	0.136584	0.0763495	0.0517717	0.156157
Mrpl10	50.7311	56.7546	53.0899	35.0027	32.7431	31.6908	27.5603	28.8769	29.8652	25.8151	23.2475	22.2587
Cideb	0.0741498	0	0.0263846	0.150311	0	0	0.0247428	0.0259236	0.0633293	0.0508997	0.100101	0.156157
Cyp51	204.413	203.514	204.351	138.592	173.977	137.892	124.381	114.919	120.145	167.211	180.969	179.341
Tubb6	26.8598	28.6506	27.4088	11.5565	12.319	8.62023	2.90519	14.7316	7.6331	3.20162	2.9702	3.04601
Afg3l1	58.3999	51.2282	54.2818	47.7299	47.9635	47.6975	36.1809	35.8232	39.0575	40.7449	36.6765	35.9302
Def8	67.6517	65.9403	67.6027	54.8524	50.1204	57.0853	60.3528	56.5366	62.2604	64.1442	60.5894	60.9026
Sost	0.321316	0.345818	0.263846	0.175363	0.240644	0.0244591	0.0247428	0.0518472	0.0910559	0	0	0.0260262
Nkx2-1	0	0.0247013	0.0263846	0.0250518	0	0.122296	0.148457	0.181465	0.136584	0.0763495	0.0777353	0.41642
Pax9	0	0	0	0	0.149512	0	0	0.0518472	0.022764	0	0	0
Vwa5a	9.5547	10.1432	8.39039	8.42633	9.66169	7.72118	4.71255	9.51606	7.51923	3.97941	3.78609	3.81672
Col1a1	54.3432	133.974	109.183	51.9095	101.739	33.6033	0.971277	685.78	325.279	3.20668	3.33793	5.80435
Itga3	4.74161	4.05101	5.17806	4.15658	4.50974	4.37346	6.95004	9.0106	8.42034	7.85876	9.6866	9.72242
Itfg2	15.8286	16.652	17.0798	14.4008	15.233	16.7622	16.5662	18.3342	19.3121	16.3047	17.8456	17.2543
Nrip2	0.0709119	0	0.206618	0.215371	0.0229093	0.379532	0.365376	0.309813	0.550956	0.37676	0.189743	0.7215
Tulp3	32.8046	34.135	35.1625	36.7922	38.5162	35.2427	33.6112	38.7291	33.7079	24.4306	22.443	22.0159
Gtf2h4	16.8549	15.9535	17.6611	10.6522	11.7812	12.2591	10.4052	10.311	9.90109	9.70242	8.67239	7.87598
Tubb5	3062.7	3417.92	3264.27	2532.84	2528.32	2507.51	2732.79	2340.44	2527.29	3264.55	3171.21	2663.21
Flot1	15.7572	14.5292	15.2605	13.1301	15.6291	14.0561	21.6849	19.759	20.5316	24.1264	23.3616	19.2775
Ell2	5.27096	5.68532	5.74217	1.3284	2.68337	1.00838	0.608301	3.5612	2.14309	0.776526	1.07085	0.966823
Jup	21.6195	21.6795	22.3135	16.6022	23.9418	20.2046	24.2951	46.6083	31.4779	32.0586	37.0673	33.445
Fkbp10	14.2313	20.0267	16.2072	9.10664	11.4105	6.72959	2.2002	15.7795	9.21237	2.91686	3.19155	2.74254
Klhl10	0.703014	0.552494	0.686001	0.300622	0.409095	0.758233	0.569083	0.403967	0.419995	0.127249	0.207087	0.572577
Mnx1	0.0247166	0	0	0	0	0	0	0	0	0	0	0
Nom1	46.976	38.3528	39.3097	40.4952	35.3031	35.4362	32.3592	30.1159	32.856	31.0437	30.7578	30.2815
Ergic1	165.591	127	200.876	117.484	149.06	127.294	81.4957	113.814	114.849	148.151	102.195	82.8155
Fxr1	102.553	99.0158	100.053	89.3651	96.4959	84.5788	69.6264	74.193	70.6953	61.5149	55.037	55.1819
Tnk1	0.0247166	0.0741039	0.105539	0.0501037	0.0240644	0.0244591	0.0247428	0.933223	0.660155	0	0.103543	0.0780787
Acap1	0.121581	0.123506	0	0.100207	0.0240644	0.0489183	0.121487	0.333144	0.182112	0.120912	0.0517717	0.104105
Bdkrb2	0.494332	0.518727	0.73877	0.576192	1.03308	0.26905	0.27217	1.16656	0.865031	0.458097	0.82783	0.468472
Csn3	0	0	0	0	0.0237516	0	0	0	0	0	0	0
Ifrd1	40.7344	46.7648	42.8038	33.1832	21.3632	31.7981	22.8003	21.7278	23.8012	27.8889	30.0683	24.9359
Stk38l	19.252	20.8355	18.2508	15.1436	15.1557	15.4402	12.8719	12.1549	13.0032	10.5622	11.7047	10.658
Hoxc10	0.0247166	0	0	0	0	0	0.0247428	0	0	0.0254498	0	0
Hoxc13	0	0	0	0	0	0	0	0.570319	0.159348	0	0	0
Hoxc11	0	0	0	0	0.0240644	0	0	0	0	0	0	0
Hoxc8	0	0.0494026	0	0	0	0	0	0	0.0677911	0	0	0
Hoxc9	0.0494579	0	0	0	0	0	0	0	0	0	0	0
Hoxc5	0	0	0	0	0	0	0.0247428	0.984267	0.455029	0	0	0
Hoxc6	0.0247166	0	0	0	0	0	0	0.0765783	0	0	0	0
Cabin1	91.0805	54.8357	64.773	124.571	118.382	120.093	91.8306	94.0148	97.8499	83.632	85.6512	78.8044
Gstt1	0.963948	1.53148	1.55667	0.576192	0.625699	1.00282	1.88047	1.52949	1.5024	2.03599	2.92508	1.69171
Gstt3	0.123583	0.149221	0.0791539	0.111456	0.049332	0.0978365	0.0282315	0.808349	0.57611	0.101799	0.0517717	0.0520525
Ddt	16.342	21.5453	21.4279	11.5547	11.1831	11.2792	10.5653	10.5022	11.2683	10.2414	9.92332	6.89703
Tat	0	0	0	0	0	0	0	0.0259236	0	0	0	0
Marveld3	0.617915	0.247803	0.230523	0.0501037	0.120322	0.29351	0.420627	0.622166	0.727468	0.483547	0.31063	0.390394
Ddx18	25.8361	23.9658	22.3217	16.7452	15.6225	16.4043	9.93231	11.3467	11.2287	9.01596	8.12881	7.65237
Eef1e1	38.2616	53.4312	49.5971	26.3973	30.3706	28.1028	33.2552	33.2268	32.8337	35.1408	35.0355	32.09
Akt1	227.067	207.45	213.48	253.99	219.648	244.271	263.173	238.145	251.036	308.428	277.887	232.996
Cldn15	0.628098	0.542885	0.514368	0.639147	0.168499	0.647335	0.123714	0.322412	0.30654	0.101799	0.31063	0.214743
Il16	0.865081	0.76574	0.73877	0.901866	0.770061	0.985556	0.742283	2.64325	1.70265	0.868985	0.543603	0.598604
Tcirg1	0.794095	0.417205	0.130287	0.665302	0.825457	0.380657	0.641134	1.04016	0.686834	0.494007	0.315342	0.528775
Naglu	6.35128	6.18269	7.10314	4.6295	4.68635	3.71793	2.72284	3.31236	3.86953	2.58853	3.85927	2.91195
Coasy	31.3539	30.3099	30.8763	25.0324	24.1105	24.4898	22.1494	22.2032	22.6111	21.9545	21.2591	17.7309
Pabpc1	452.705	414.722	421.967	329.975	380.498	284.322	192.221	196.845	194.876	208.018	205.027	199.687
Smo	207.121	162.788	176.329	143.892	144.558	117.29	53.4725	59.5454	57.2606	35.1661	31.1639	26.242
Crnkl1	47.1124	48.4662	51.1115	46.293	39.3442	48.3783	40.5337	38.1177	38.1416	35.0343	32.6063	33.423
Folh1	0.0247166	0.0494026	0.0527693	0.0751555	0.0240644	0.0978365	0	0	0.0910559	0.152699	0.0258859	0.130131
Chordc1	77.9826	82.0173	84.1865	74.1048	66.2443	74.9504	77.8074	74.2929	77.5593	63.3162	63.635	62.2448
Naalad2	0.519073	0.913948	0.897078	1.10228	0.820885	1.08188	1.31139	1.14064	1.47966	1.11979	1.21664	1.35336
Rtcb	146.85	149.549	156.412	105	103.606	103.668	103.802	98.8438	102.672	108.561	110.716	109.541
Pwp1	84.2503	85.6492	88.6944	61.4466	55.8088	57.286	54.086	51.2404	51.7852	50.9535	48.0628	49.6051
Capns1	40.6785	64.0637	47.628	28.8095	30.9314	30.3424	34.4858	34.4687	23.7358	25.3152	31.2924	24.6047
Slc7a10	0.424434	0.36348	0.345612	0.606129	0.715459	0.470961	1.22962	1.92734	1.31842	0.644186	0.999143	0.928486
Evx2	0	0	0	0	0	0.0244591	0	0	0	0	0	0
Hoxd13	0	0	0	0	0	0.0244591	0	0.0518472	0	0	0	0
Hoxd12	0	0	0	0	0	0	0	0	0	0	0	0
Clpb	18.1352	17.2199	15.7428	15.1279	15.1144	15.2854	15.1726	14.1702	16.1628	18.3124	19.3428	17.2154
Zdhhc4	10.5466	19.472	19.2164	13.6829	7.46187	10.6621	11.5831	11.3352	14.9306	12.6458	14.1548	12.214
Aif1l	104.315	114.889	109.941	109.54	90.1456	98.5559	49.3205	46.1904	46.4774	34.5622	31.5363	30.5839
Cpa3	0.0741498	0.172909	0.211077	0.0501037	0.0962576	0.0244591	0	35.5931	17.164	0.0508997	0	0.286289
Ltbp1	10.4266	5.9047	9.19154	11.091	10.7271	7.40182	14.6301	26.3093	21.1082	14.1282	12.2565	11.8173
Tollip	91.1592	99.2482	96.8271	109.164	99.7011	113.463	117.828	116.6	112.083	134.886	127.357	127.693
Ace	1.04811	0.780116	1.09773	0.486857	0.77627	0.408908	0.299635	0.655919	0.329986	0.605426	1.31107	0.792707
Kcnh6	0.137919	0.148208	0.105539	0.125259	0.0462759	0.104636	0.0742283	0.329281	0.159348	0.254498	0.350909	0.311768
Trmt1	23.9855	20.7751	20.7148	21.1253	22.3185	19.6202	19.7656	17.896	18.7721	19.8746	19.1006	15.0189
Nacc1	255.147	188.004	205.306	202.025	189.392	187.026	124.772	121.946	124.424	131.214	123.308	115.853
Ceacam9	0	0	0	0	0	0	0	0	0	0	0	0
Uba1	500.383	478.488	497.727	533.435	506.656	595.753	681.11	587.275	639.546	662.006	679.102	654.805
Siae	13.1649	11.7559	10.9747	10.3664	10.6013	11.0092	8.6706	9.30773	9.25412	8.66791	9.78486	10.9781
Vsig2	0.117354	0.11911	0.305745	0.336246	0.573575	0.23789	0.17263	0.70691	0.399462	0.101545	0.275943	0.177031
Esam	19.1803	21.2696	19.236	11.9403	12.4579	10.9529	8.19413	11.0742	9.18171	8.50478	10.0441	9.01302
Spa17	3.50939	5.00772	5.09688	2.49043	2.07827	1.86675	1.61244	1.36661	1.45799	1.18505	0.897489	0.802129
Tktl2	0	0	0.0263846	0.0250518	0	0	0	0	0.022764	0.152699	0.0517717	0.104105
Emd	100.937	129.7	124.424	74.1526	72.2663	70.1927	54.7545	48.925	51.4697	48.6013	46.3255	45.032
Ccdc47	75.4599	70.1503	73.3473	66.8066	64.5507	66.427	71.1767	66.8212	70.0089	75.0588	77.9821	80.6388
Map3k3	26.1113	20.163	23.0828	32.5655	39.4334	33.4833	27.8056	35.1811	32.5516	24.096	25.1829	25.2411
Taco1	14.2408	10.5102	11.5803	11.3388	9.97489	11.1392	8.09046	7.48593	8.31315	8.24211	8.14716	6.28766
Npas1	0.0247166	0.0988052	0	0	0	0.122296	2.52554	2.09683	5.10115	4.60019	8.52303	3.22642
Ap4e1	9.09166	6.99511	8.22889	15.0793	12.9398	14.954	15.3969	16.7143	14.8748	11.7454	13.0581	11.6771
Blvra	3.63277	4.97664	5.79446	3.4807	3.2537	2.72167	6.56851	8.22968	7.0159	7.18569	7.8627	7.13624
Ltbp2	0.0494332	0.0741039	0.105539	0.400829	0.360966	0.146755	0.346399	7.10825	3.93111	0.330848	0.517717	0.441952
Plxnb3	0	0	0	0.0250518	0	0	0.0247428	0	0	0	0.0258859	0
Pdzd4	55.762	64.9041	63.1384	81.694	69.2349	98.2244	173.579	142.567	155.365	228.086	239.275	218.045
Srpk3	0	0.0494026	0	0	0	0.0244591	0	0.0259236	0	0	0.0258859	0.0520525
Abcd1	15.5064	14.959	14.8465	15.7441	15.1749	16.6033	16.9952	17.6014	19.0576	15.5548	16.411	13.7491
Pnck	6.04934	8.18386	7.64141	9.26753	9.63864	10.5777	22.7829	19.622	22.089	25.4028	29.1926	28.1954
Ssr4	4.75987	7.54541	8.17818	6.45691	5.27918	5.79085	7.47305	7.00613	4.64845	6.97171	7.24432	3.10038
Bcap31	38.2613	45.9004	41.8753	22.3964	22.9334	22.4735	21.2788	22.6831	23.0827	20.4617	19.3885	20.4891
Kmt2a	131.301	85.3589	93.5173	316.592	330.529	325.362	192.989	247.292	225.05	234.559	216.491	304.417
Ift46	19.389	25.8276	24.7674	21.1408	24.2915	22.8797	38.1388	30.298	42.1449	31.6357	41.3421	29.6973
Tmem25	0.0468874	0.266008	0.102003	0.0899611	0.635252	0.419694	0.246908	0.921169	0.754557	0.347543	0.643083	0.133358
Cd3g	0	0	0	0	0	0	0	0	0	0	0	0
Trappc6a	0.79931	0.529966	0.597269	0.79492	0.583971	0.541158	0.284814	0.499003	0.357189	0.70519	1.23887	0.276815
Supt6	96.3272	56.4657	70.148	149.406	145.214	158.37	124.053	128.815	128.614	119.541	128.502	145.555
Unc119	39.1096	43.838	43.5808	33.5385	29.8461	32.4722	31.8493	28.9826	29.5182	31.9852	27.816	23.8644
Rab34	9.52825	12.4869	11.6036	8.226	7.14588	9.45908	13.0746	15.4395	15.2476	12.1574	9.40123	10.2018
Sdf2	17.7345	27.1141	24.9693	15.8452	17.1758	18.4091	23.2938	22.2338	23.6891	22.7423	22.883	21.4732
Hsf2bp	0.123583	0.0988052	0.105539	0.160382	0.144362	0.146755	0.66125	0.268205	0.295932	0.370015	0.411093	0.398488
Bbc3	4.53589	5.45684	4.66855	2.81991	3.41149	2.99685	8.32529	6.62514	7.68912	13.6939	13.9126	10.16
Psmc3	78.1095	85.5683	85.1957	57.026	47.6317	54.3543	42.7961	43.1644	42.0866	43.6915	39.4802	35.9731
Acp2	36.3323	43.9267	38.6352	37.1542	38.307	44.9284	61.6212	59.7749	58.0953	59.0801	57.1982	62.2762
Celf2	219.767	269.562	252.543	409.588	385.093	547.097	838.171	727.506	792.895	1026.66	1032.08	1179.3
Nr1h3	0.371293	0.0691142	0.0791539	0.166344	0.12049	0.29351	0.143805	0.195568	0.120717	0.0254498	0.239263	0.0270413
Spi1	1.17987	1.18445	1.28852	0.570606	0.574538	0.557032	0.691214	1.1851	0.830862	0.559871	0.333203	0.337795
Sf3a1	227.296	201.543	204.854	203.9	203.668	199.95	146.958	142.252	140.891	135.629	132.455	131.873
Clgn	13.4964	11.2144	11.1884	9.57819	10.0773	9.58844	9.42857	8.49806	9.37543	7.53203	7.24375	7.47966
Napsa	0.0210091	0.0489827	0.0493657	0	0	0	0.0245696	0.0259236	0.0432288	0	0	0.0203265
Vrk3	29.8622	31.4531	32.5983	25.8082	24.016	26.1174	21.6234	20.1789	19.4059	16.302	15.822	14.9719
Smg9	10.4966	11.109	9.88553	8.65959	8.82011	7.65889	12.5495	10.5767	12.2258	12.6068	12.8819	9.03803
Plaur	0.236241	0.577788	0.347829	0.148958	0.228564	0.146755	0.123714	0.477824	0.54308	0.254498	0.271879	0.151551
Uchl3	8.77899	12.531	10.4364	5.25868	4.82203	5.15092	7.79686	6.29777	6.8889	8.04765	8.03769	7.63894
Paxip1	93.9917	68.3304	80.2019	84.0311	82.3607	76.2412	48.0951	50.2419	47.6192	43.7043	44.7562	39.8143
Rmnd5a	104.201	95.5295	98.3689	100.068	97.8793	102.45	97.8643	92.8987	93.1808	88.4451	91.2524	91.7318
Mov10	9.04185	8.3526	9.28423	8.96858	8.82427	7.6878	3.26077	5.44587	4.34213	2.68608	2.40314	2.39306
Ppm1j	0.259969	0.363998	0.659906	0.274743	0.240644	0.26905	0.197942	0.541518	0.478043	0.254498	0.258548	0.362572
Rhoc	25.2356	34.4966	31.6632	17.4352	20.9694	16.2342	8.56436	14.8278	12.2075	8.36949	7.65168	7.68313
Kdm7a	59.4591	42.6402	47.3384	78.2255	95.9601	84.0115	49.7545	53.9026	54.1296	43.6068	40.6105	43.3441
Prr27	0	0	0	0	0	0	0	0	0	0	0	0
Zfp523	29.0674	26.1398	28.0495	29.6688	20.7725	28.1745	26.3742	26.3592	26.7911	29.1996	23.8232	20.0988
Ppard	19.5991	15.5033	17.7322	16.6969	16.214	16.5009	12.398	13.1323	13.508	11.2574	10.5769	10.2544
Def6	1.09621	1.22874	1.42395	1.15724	0.88018	1.01657	1.08482	1.72877	1.42518	1.19948	1.70865	1.21316
Zim1	1.18682	1.82807	1.76914	2.58034	3.22463	2.8128	5.93826	18.2488	12.2015	7.08684	9.86819	10.6187
Metrn	39.1323	29.6281	32.8967	15.4889	18.9221	15.9419	4.23	5.22933	6.17436	4.56018	4.01966	4.75932
Ciao3	8.44018	2.60579	3.2532	4.21309	7.69931	4.0542	3.85477	4.64999	4.35771	9.92167	4.43484	3.65898
Angptl4	2.58864	3.04513	2.15905	1.5709	1.8055	1.1089	0.807925	2.24815	1.65107	0.881099	1.17517	1.03538
Dbf4	105.177	122.657	119.368	76.0042	78.7917	64.866	31.1036	35.8317	33.1114	19.5306	18.8767	18.2093
Cd320	13.9909	6.16604	15.9066	10.3498	10.6134	9.77786	11.1644	10.159	9.42421	10.2417	8.66397	5.2692
Tgm1	0.197733	0.123506	0.158308	0.0751555	0.0721932	0.0489183	0.0494855	3.08597	1.22925	0.152699	0.0258859	0.0520525
Tm9sf1	30.8006	32.5949	34.093	29.9618	23.494	19.711	21.5088	19.887	23.7345	18.3395	16.8745	17.147
Rec8	4.30593	3.73242	4.50148	5.72019	4.60795	5.25676	11.2052	10.8602	11.6427	9.61625	6.42254	7.99185
Gmpr2	11.7831	15.4119	15.2967	9.54019	8.10795	9.65211	8.92669	8.73713	9.18528	7.42968	7.08136	6.91072
Adcy4	0.644387	0.665379	1.8903	0.715956	0.761181	0.819528	0.421196	1.08656	0.463793	0.363449	0.254743	0.333683
Mdp1	5.56635	7.55605	3.50172	1.84151	3.25969	5.14327	1.42115	1.04358	4.7293	1.62731	3.36635	0.786175
Dhrs1	11.6282	11.7368	12.1242	10.9803	9.60745	10.7064	13.5002	11.4387	12.497	10.6399	9.53371	9.84622
Ncan	159.506	179.551	168.05	389.539	325.062	477.13	585.512	502.255	553.134	541.259	568.114	570.702
Tmem161a	16.0451	17.0584	16.6881	13.9389	12.5552	14.3769	12.533	12.1213	12.0854	9.81598	10.0017	6.04043
Borcs8	4.5964	3.79212	4.59111	4.47972	3.51042	4.9948	5.29676	5.05842	5.07525	4.28873	4.41116	4.00143
Snx9	22.9662	22.4584	22.4429	14.2681	14.6359	12.2909	7.04461	12.0861	8.3521	6.20872	5.63095	6.03072
Rfx2	18.0176	13.2073	15.868	12.3879	12.0511	8.76975	3.9676	4.51394	4.54073	2.50169	2.75741	1.91936
Ranbp3	92.6579	93.3237	93.1613	76.4535	70.5474	67.4177	58.5942	55.3057	58.3203	58.3442	50.7902	42.3884
Ndufa11	22.3328	28.3518	28.4688	21.4928	18.274	22.405	22.9499	21.1504	25.2058	26.8958	23.4084	16.4943
Nt5c1b	0	0	0	0	0	0	0	0	0	0	0	0
Bmp8b	0.0123583	0.0694354	0	0.100207	0.0300564	0	0.0247428	0.0227609	0.167702	0.0254498	0	0.0260262
Nr2f6	18.0592	16.3839	15.3277	10.8988	9.29401	8.34837	6.45271	7.80458	7.44958	8.60098	6.99998	4.54712
Ocel1	1.15041	1.0275	0.900191	2.50133	2.28203	2.34947	8.47076	5.70897	7.32201	6.38867	7.15133	6.6159
Babam1	51.4562	55.332	51.8934	46.5129	40.0805	43.961	43.0181	40.2209	41.3401	41.5526	39.42	32.5614
Braf	60.054	46.897	50.7951	75.5879	79.3151	76.3407	77.345	75.0493	77.8845	73.5706	69.9423	87.5112
Meis3	20.5256	27.984	22.1618	27.1289	24.2305	21.5381	39.3555	25.0067	45.5421	22.7082	35.8989	24.5412
Hltf	13.0496	17.1683	16.7617	13.1054	16.8196	16.9501	17.2497	16.6358	18.2267	11.9186	10.3001	13.8725
Tle5	124.511	158.049	144.158	103.739	89.4387	58.0672	39.9509	92.3115	69.4722	110.2	103.287	93.8281
Prpf6	54.3866	53.6258	53.822	47.5321	41.6168	42.5268	42.273	39.2085	41.8912	35.6636	37.4797	33.6744
Rgs19	19.6841	24.3872	24.565	16.9488	11.6096	13.5483	14.245	14.0011	15.3052	13.7098	12.3905	11.1987
Rgs20	3.68208	6.16532	4.6934	20.9812	16.4284	18.9741	10.0425	8.525	9.73556	6.15566	5.73142	5.35029
Abhd3	0.222449	0.172909	0.184692	0.0751555	0.0962576	0.147342	0.098971	0.181465	0.0682919	0.254498	0.155315	0.156157
Snrpd1	85.7758	117.367	106.768	54.9878	57.7578	51.3962	45.5063	42.0516	44.1996	40.7414	42.1045	39.7486
Slc9a3r2	13.0365	14.5929	12.9332	6.90594	7.33098	4.55666	6.58533	7.12367	6.43908	9.06824	8.778	7.1429
Tiam1	11.9442	1.05025	2.80405	18.0077	25.7208	18.9916	12.5492	15.3813	13.8593	17.7053	20.2485	36.2831
Puf60	168.173	164.593	166.316	129.94	115.847	132.84	110.259	105.464	105.826	105.691	103.469	85.6903
Scrib	41.4556	9.07419	17.7309	67.329	60.7845	59.985	36.3955	41.6004	37.8092	35.0406	34.9645	25.6804
Uck1	32.7727	37.8181	30.4767	22.2654	19.5917	20.1064	27.9816	20.9485	23.6907	25.2674	21.342	16.071
Scin	0	0.148208	0	0	0	0	0	0.0777708	0	0	0.0258859	0
Mien1	17.4994	26.7021	22.3742	17.8369	14.559	20.4478	32.5605	26.4421	27.9997	33.197	30.6977	26.6249
Pon1	0	0	0	0	0	0	0	0	0	0	0	0
Axl	50.4295	50.5591	49.8593	47.8645	51.2936	39.0845	17.7342	31.6214	26.1025	12.4018	12.4523	11.6277
Tgfb1	8.12763	6.25659	6.61054	3.73433	4.24924	2.49187	1.34457	3.80659	2.80759	2.09946	2.0213	1.20457
Ccdc97	56.5706	55.1439	53.0077	57.8744	50.5722	57.6442	55.0677	50.0211	52.8401	53.4948	51.4718	43.6408
Akap8	121.343	67.1962	74.0968	88.7314	36.4007	114.709	116.039	49.3914	113.315	23.6973	82.0562	49.2765
Shh	0.0741498	0	0.0263846	0.0250518	0	0.0244591	0.0247428	0.285159	0.159348	0.203599	0.155315	0.0520525
Pdcd2l	15.8465	17.6517	18.4774	12.9197	11.5749	13.1953	14.1682	14.0643	13.7485	14.3169	12.413	10.36
Gtf2f1	62.9037	52.095	54.8232	56.7211	51.8347	54.3482	56.4966	51.7954	54.3376	58.1782	57.7773	53.5616
Clpp	36.5544	38.3439	37.7415	28.1197	24.4262	25.9388	26.4371	25.9248	26.1889	26.8933	23.2237	20.5703
Alkbh7	2.87251	3.29849	2.98832	2.5875	2.55588	1.97745	2.49333	2.15407	2.81096	3.60535	2.74579	2.14488
Pspn	0	0	0.0263846	0	0	0.0489183	0	0.0259236	0.022764	0.0254498	0	0
Med6	21.639	24.1009	25.1911	13.4651	12.5837	12.856	12.4699	12.6297	13.5897	10.8958	9.64684	9.5286
Cox16	15.0694	19.7974	17.8406	11.2935	11.2848	11.8657	13.0466	12.9061	12.9499	11.4606	10.2046	10.5157
Prkd1	27.1141	33.0503	32.1364	39.7322	44.1791	35.2489	18.5323	17.7058	17.9836	10.5871	10.7427	10.3324
Cse1l	97.6179	105.991	98.7451	58.2468	54.0357	54.2163	36.5081	33.5778	36.6487	31.4173	33.3075	34.2132
Naa20	23.1953	32.7165	29.1845	17.4879	15.832	16.3638	15.5223	16.6949	16.6504	13.7469	12.4368	12.2461
Prkra	40.095	55.0267	48.2504	32.053	35.1792	32.7338	35.0957	34.4689	35.7649	34.2784	33.7524	32.4369
Fkbp7	0.938613	2.02748	2.35195	0.428286	0.341546	1.14026	0.572349	2.33255	1.04129	0.680631	0.709609	0.91451
Camk2b	1.62138	2.07491	1.97848	16.4663	11.803	18.3714	127.227	60.619	99.3841	311.465	315.737	315.62
Ykt6	153.668	163.653	163.373	123.593	101.561	131.038	162.079	149.417	154.55	183.631	182.91	182.796
Baz1b	384.858	260.526	301.973	436.184	433.047	414.83	244.424	245.369	247.374	207.785	205.997	217.605
Tmed5	41.148	42.9136	43.3258	31.7154	34.2325	28.4739	21.2565	25.2529	22.0719	19.4687	19.0339	18.6488
Ppp2r5d	107.279	109.181	105.735	92.9831	100.955	91.0521	57.0377	58.6818	56.013	55.9346	56.009	59.3627
Pex6	37.0002	28.6569	28.6347	34.2724	31.534	38.9441	36.1041	30.7909	38.374	33.4817	39.5949	22.3905
Mrpl2	28.8858	29.6121	29.1892	20.7641	18.5924	18.5895	14.4499	15.1601	13.6914	13.8012	10.8605	9.17407
Mea1	39.2277	51.1037	47.1694	31.442	29.0456	33.3904	41.7503	39.6184	40.3181	44.7571	44.4194	41.6405
Gnmt	0.123583	0.122741	0.0468327	0.192223	0.165034	0.17432	0.318217	0.103694	0.349928	0.0763495	0.103285	0.0260262
Grin2d	0.321316	0.321117	0.237462	0.475985	0.649739	0.342428	1.88045	2.15168	2.16258	3.20671	4.81477	4.55459
Abcc6	0.1483	0.0988052	0.0527693	0.125259	0.0962576	0.0978365	0.098971	0.509891	0.341459	0.330848	0.362402	0.442446
Kdelr1	61.384	75.7577	69.4988	46.0627	47.2269	42.5688	44.0979	44.4958	44.3717	43.9451	43.3374	40.7872
Btbd6	15.8669	17.49	17.4203	13.7921	12.529	14.5073	17.8175	16.4873	17.3504	21.4053	20.3647	21.4675
Nudt14	5.11075	5.6689	4.70976	4.19425	3.09848	2.78604	3.64431	3.48789	3.78057	4.12784	3.46979	2.98162
Sfrp4	1.1864	1.52948	1.08174	4.70974	2.12161	5.53745	1.53437	1.53908	0.874364	0.305398	0.517692	0.547358
Epdr1	25.9772	31.8647	29.7091	25.0268	22.8852	28.715	13.7322	13.3376	14.7055	10.3854	11.2344	11.2694
Flii	69.8723	49.5791	56.7224	80.531	78.6659	80.9492	76.0422	75.946	75.3051	66.3477	69.0032	58.5954
Top3a	28.9257	18.5612	21.4304	30.4963	29.8422	25.5548	16.7467	18.7516	16.8884	13.6271	14.1185	13.9136
Qtrt1	12.8788	12.0861	12.8143	11.1174	9.967	9.64937	7.53318	8.10475	7.89015	6.71166	6.67454	6.82197
Plin4	0.0247166	0	0	0.0501037	0.0240644	0.0489183	0.0247428	0.0518472	0.182112	0.0508997	0.388314	0.286289
Hdgfl2	65.7532	51.6565	54.3984	65.4201	63.9132	62.2049	53.9749	52.8655	54.9249	44.8481	42.2573	32.4702
Chaf1a	58.0225	40.4188	46.5713	48.7699	49.5441	38.3113	14.0128	17.1512	14.9246	11.9053	9.14765	6.82684
Adprh	118.563	133.769	128.165	90.9132	83.4414	84.7507	80.322	75.6978	76.0438	77.5844	76.0324	59.5572
Tmem39a	19.5158	18.5957	17.391	13.2455	17.1961	13.213	8.05312	10.9542	10.6921	6.92862	7.57648	4.64766
Timmdc1	18.7044	23.264	22.1597	17.528	19.1366	18.7633	21.445	22.7488	20.7111	17.768	18.2534	16.2171
Pla1a	0.0494332	0.123506	0.105539	0.100207	0.168451	0.146755	0.222685	0.233312	0.0682919	0.229049	0.103543	0.234236
Adgre5	7.93524	7.63947	7.80645	6.33902	8.78996	5.68785	4.29146	8.72998	6.40305	5.02927	4.5117	4.77954
Il17ra	4.07661	2.62772	2.86218	5.1612	2.82543	3.64015	2.91804	3.44986	2.4851	1.52656	2.14084	1.54078
Lamb1	34.0401	36.7026	33.4519	68.1226	85.1828	63.0198	31.973	64.6642	47.018	46.2109	47.5302	46.055
Arrdc2	0.800447	0.257857	0.336299	0.649318	0.846754	0.651298	1.04835	0.958291	5.61724	0.923626	5.08005	0.574946
Tbxas1	1.09008	0.864521	0.548457	0.481246	0.378437	0.369431	0.470533	0.615737	0.33759	0.337363	0.437989	0.323324
Map2k7	41.4264	31.952	31.3154	49.8778	42.0835	43.8229	53.1025	47.2481	55.0167	47.3419	41.2761	33.2454
Timm44	3.60212	3.01045	2.93859	2.50679	2.36344	2.18063	2.24234	2.05616	2.16335	1.63513	1.77562	1.23971
Disp1	15.2007	11.1016	11.9444	15.1795	18.3039	15.5082	9.77497	14.1075	11.4183	9.20859	8.05322	7.13431
Ap2a2	170.713	150.749	159.022	144.596	152.093	145.397	160.685	147.341	153.506	168.095	175.654	164.219
Pnkp	10.0663	8.8671	9.21014	8.69827	8.75042	8.62784	7.04419	7.89928	8.05658	5.69522	5.1334	4.09401
Med25	148.867	110.342	120.535	130.052	119.398	111.228	86.1456	79.56	82.4539	80.6324	74.4227	54.9776
Bcam	1.87359	2.42137	2.44053	1.0007	1.66047	1.07133	0.964967	12.6604	6.57405	1.34121	1.80515	1.50182
Apoe	20.5466	27.5052	23.2268	17.3264	18.5626	12.4656	9.91625	18.5024	14.6038	10.3724	12.3337	9.40185
Apoc4	0	0	0	0	0	0	0	0	0	0	0	0
Apoc2	0.0247166	0	0.0263846	0.0250518	0	0	0	0	0	0	0	0
Prkar2b	59.7646	78.5747	68.9351	71.7143	63.9623	93.8496	249.646	188.594	217.546	351.009	354.966	366.001
Cyp2f2	0	0	0	0	0	0	0	0	0	0	0	0
Cdkn1b	119.104	132.337	127.938	190.564	194.487	197.955	249.435	233.998	242.987	221.254	211.13	193.323
Ap1m1	82.5959	89.9246	87.648	80.9766	70.6589	80.8566	98.6977	83.2125	95.1958	93.5327	91.0277	78.3767
Rab8a	83.7715	97.6992	95.3636	63.9094	59.7801	61.9029	58.2325	56.8302	55.993	51.4075	49.5211	47.1454
Fam32a	57.8568	54.6302	57.8581	59.2046	55.8518	63.518	86.5685	79.4244	83.9532	106.021	103.768	100.898
Elf3	0.173016	0.19761	0.184692	0.225467	0.192515	0.171214	0.148457	0.518472	0.182112	0.0254498	0.0258859	0
Cyp2c29	0	0	0	0	0	0	0	0	0	0	0	0
Stk11	11.734	15.5546	15.115	10.9001	10.1462	12.1017	9.07903	7.8261	10.2743	8.00568	7.40085	10.0333
Efna2	49.049	44.9229	45.7179	30.3529	28.826	29.3039	30.7462	26.0375	28.4887	40.1415	37.6904	30.4799
Atp5d	124.894	136.097	129.145	92.459	89.0108	78.1696	72.1585	69.7861	70.1117	80.3345	70.8322	51.6092
Ppp5c	64.6292	59.091	59.6133	53.5169	51.9395	47.4616	41.5097	40.5282	42.8746	42.5818	40.7483	36.2845
Prkd3	186.008	152.865	166.933	193.597	185.003	176.502	121.221	126.488	122.266	123.868	116.385	120.161
Cdk12	58.2984	32.451	42.3457	77.4739	86.2161	72.7408	40.8746	42.9172	43.2275	41.4071	35.1536	40.6585
Lipe	5.83201	4.98737	4.53647	9.31332	8.08492	9.75254	12.6264	10.8906	11.6681	11.3565	12.1178	10.5817
Cnot11	45.7224	45.2314	44.9008	36.7027	29.1261	34.2194	36.7446	33.6178	36.0862	34.0153	28.6312	30.5842
Foxj2	15.9354	17.0686	15.6735	24.6974	27.4298	29.2471	30.2007	29.6408	31.2873	36.6988	39.6527	38.5876
Sh3gl1	70.0611	70.8962	70.2251	57.7896	54.3547	55.2472	45.5336	47.53	47.6871	43.6852	43.606	34.3084
Ebi3	0.671229	0.664243	0.727424	0.459225	0.221609	0.450977	0.404519	0.605264	0.7391	0.935053	0.842274	0.88281
Irf3	22.0277	23.1522	21.0824	22.852	19.5928	20.5748	15.8906	18.9986	17.6221	12.1764	11.6615	8.78555
Bcl2l12	17.6718	15.8817	16.3256	17.0108	15.9862	12.8745	4.81506	6.16605	4.37601	2.2573	2.60539	1.10094
Ranbp2	190.075	122.872	146.781	215.731	211.579	204.699	132.071	142.477	139.697	124.347	121.833	139.194
Edar	1.45828	1.28447	1.50392	0.0501037	0.457224	0.29351	0.247428	1.60726	0.773975	0.661696	0.698918	0.858866
Grk5	16.7405	14.7987	17.3184	19.1987	19.6485	17.095	20.3795	19.5139	19.7738	22.9906	19.7881	21.7383
Dvl3	114.191	121.731	117.202	127.164	122.739	127.715	109.409	99.4875	104.376	101.833	94.5626	94.1541
Abcf3	34.5128	40.3045	37.198	35.2277	35.6836	35.7736	37.0632	37.622	37.1179	34.0518	34.7486	33.2313
Eif2b5	102.912	98.9852	103.307	76.0249	71.6062	74.8506	66.6405	65.479	66.8409	63.7687	61.6859	59.3599
Amph	11.9385	13.7585	12.7682	12.7548	12.6019	19.2499	35.2207	28.7839	31.1274	62.4165	71.9848	71.6323
Grin2c	0.0494332	0.0494026	0.0263846	0.250518	0.433159	0.26905	1.13817	0.72586	1.00161	0.890745	1.11309	0.83284
Car11	0.535114	0.63139	1.11615	1.4238	1.18055	2.38812	6.91043	6.7567	7.99612	7.57904	9.45145	6.43351
Plag1	15.5577	5.40958	8.67611	15.9404	20.3512	14.5354	5.90407	7.48344	7.07884	3.64075	3.15841	3.10639
Hck	0.667299	0.815143	0.817897	0.475985	0.481288	0.293558	0.46749	1.19251	0.819503	0.407223	0.284745	0.390394
Mrpl4	17.2053	16.0715	15.2667	13.5766	11.7268	11.8273	9.33398	8.92427	8.45645	8.76493	7.0699	5.1931
Pde4a	8.5034	7.26324	7.83531	14.0553	11.5653	16.3945	24.7841	24.4036	25.0569	26.8609	28.6973	29.5583
Ap1m2	0.0494332	0	0	0	0.0240644	0	0.0494855	0.708025	0.690226	0.0254498	0.0517717	0.0264166
Glg1	161.813	95.4732	116.514	226.471	239.919	232.352	186.444	201.79	197.649	198.463	207.233	225.718
Cyp4f39	0.0494332	0	0.0263846	0	0.0240644	0	0.0247428	1.92794	0.937329	0.0508997	0.0776576	0.0520525
Cyp4f16	3.87153	10.4417	3.7786	11.1385	5.16316	12.2301	15.0017	8.82579	8.14048	5.36635	4.9718	9.29317
Mknk2	121.727	89.7892	96.5524	101.41	80.5917	90.9652	75.3511	72.7157	71.7861	76.2477	70.2082	56.9454
Btbd2	30.5501	19.6955	25.3183	27.9817	30.1386	27.2109	24.6149	24.649	25.6606	30.4487	29.1531	19.396
Abhd17a	45.0586	42.4615	41.6877	33.2939	28.0582	27.9816	33.0318	32.0157	32.0972	44.1943	35.8778	24.2565
Mob3a	44.9644	47.5747	48.706	38.3293	35.2303	39.7481	39.5886	38.1854	40.7475	47.1089	51.0987	43.0474
Cacnb3	51.1865	57.5125	54.3334	79.9946	68.1123	92.4942	172.031	149.887	163.276	181.559	185.047	147.619
Ccdc65	0.395466	0.370519	0.105539	0.175263	0.312837	0.244591	0.569083	0.57006	0.395433	0.712596	0.983663	1.04105
Fkbp11	0.436495	0.359503	0.613126	0.148332	0.232823	0.215534	0.267865	0.62004	0.337612	0.0763495	0.281768	0.130131
Ddx23	117.479	97.0114	101.324	108.039	109.013	101.486	77.4883	75.8122	79.6628	68.4782	64.9413	59.8481
Rnd1	3.87092	3.01336	3.02262	7.0074	4.66359	5.35765	12.8446	10.0727	11.3698	16.8277	20.387	18.0058
Myo1g	0.294004	0.295477	0.397986	0.266777	0.243869	0.0978365	0.123714	0.844228	0.778732	0.0763495	0.0776576	0.0780787
Ogdh	131.376	109.05	113.233	121.034	114.041	125.247	104.226	107.553	105.438	104.502	107.047	104.391
Grik5	0	0	0	2.51929	0	1.10215	1.51351	0	0	2.14893	1.38709	0
Cd79a	0.109742	0.195437	0.158308	0.175363	0.0962576	0.195673	0.146155	0.128866	0.22764	0.0763495	0	0
Prkcsh	85.037	75.1074	78.4404	75.8069	75.6616	72.804	66.2205	67.2834	67.9558	61.7013	62.9916	52.2373
Elavl3	170.862	184.291	172.054	316.976	288.205	397.266	602.209	499.851	556.754	770.919	778.744	715.005
Rab3b	7.90771	9.57635	9.71013	4.6374	5.60462	5.97334	8.8054	6.98508	7.3205	19.3335	21.7916	22.1141
St8sia6	0.222449	0.172909	0.237462	0.175363	0.21658	0.29351	0.175847	0.544395	0.250404	0.127249	0.258859	0.364498
Fcgrt	2.38609	2.14615	2.50261	2.06522	2.07849	1.76646	0.603872	4.30798	2.62132	0.645612	1.22746	1.00487
Nosip	25.1925	28.8553	27.3992	23.7723	20.6799	22.3966	20.9875	23.6635	23.2814	24.6934	22.8356	20.4447
Rps11	182.328	245.131	227.632	136.337	144.346	125.825	108.348	106.456	109.75	100.251	98.2087	84.9037
Supt5	24.4274	26.3494	24.5822	19.5448	18.1397	18.8683	16.7346	19.0409	17.6441	14.0031	13.885	15.2355
Paf1	28.2825	47.2382	44.62	39.1082	22.8067	39.2581	24.7493	39.1058	24.3912	28.0725	34.0144	26.2575
Med29	14.8299	16.332	17.4138	10.6473	8.73538	10.1016	10.1445	9.5658	8.70824	10.8416	11.1307	8.58866
Bicd1	25.2852	20.3857	21.2549	39.1272	43.0828	44.3277	44.4473	41.1567	40.9668	43.8793	42.9262	49.081
Ncstn	58.2715	67.973	67.4532	67.9859	64.7282	68.0166	60.3851	61.575	62.7666	51.7205	48.8693	48.4825
Casq1	0.232138	1.03773	0.264031	2.7196	1.44333	2.52589	2.37491	2.11822	2.13981	1.78078	1.55315	1.5876
Phyhip	2.47166	1.45738	1.89969	2.88026	2.21393	2.29913	2.39606	2.87744	2.25336	2.44308	3.44272	3.07076
Crhr2	0.173016	0.0741039	0.0527693	0.100207	0.0481288	0	0.098971	0.181465	0	0.274731	0.0776576	0.259976
Inmt	0.0247166	0.17239	0.211077	0	0	0	0	0	0	0	0	0
Gars	171.839	184.387	177.568	125.757	119.947	120.065	124.796	110.353	116.26	131.074	138.187	136.18
Cyp4f18	0.0741498	0.0741039	0.0527693	0	0.0481288	0.0489183	0.0247428	0.129618	0.0455279	0	0	0
Tpm4	300.743	381.956	359.213	179.591	188.821	160.669	100.273	134.507	115.577	78.8456	79.0264	78.5061
Psg18	0	0	0	0	0	0	0	0	0	0	0	0
Pcdhgb6	8.60242	4.01438	5.38236	16.123	16.664	18.8727	22.1834	19.2228	21.7221	24.011	24.0903	24.8061
Dusp3	15.7838	16.664	16.403	10.9177	12.1658	9.05927	7.33719	10.4708	7.73155	13.0287	14.0798	15.4551
Prodh	4.37061	4.3626	4.71863	2.7169	2.23866	2.80421	0.485181	1.59381	1.05502	0.408216	0.252413	0.384043
Ess2	41.8207	41.5496	41.8213	38.9199	35.2071	38.1554	39.7509	38.4147	39.2609	36.2351	37.4641	30.6479
Slc25a1	46.9245	46.834	46.4549	34.0713	34.3121	33.4903	38.4027	33.8246	36.1434	42.7774	40.9355	35.6215
Ier3	1.58186	2.39603	2.08439	0.977022	6.43126	0.929447	1.18765	1.94427	1.61624	1.09434	1.26841	0.988971
Fosb	0.0247166	0.0988052	0.0527693	0.0751555	0	0.0244591	0.148457	0.10232	0.0455279	0.0476167	0.0258859	0.0520525
Klc4	28.4513	23.2216	25.4348	29.0851	27.2409	31.161	36.2234	32.1042	34.1459	28.7069	23.9703	18.6868
Ckm	0	0	0	0	0	0	0.0247428	0.103694	0.0910559	0.0508997	0.181201	0
Ercc1	12.9891	16.0161	14.5123	12.0284	10.5716	12.1653	11.9814	12.4089	13.301	14.9117	12.8567	10.3853
As3mt	0.15611	0.966537	1.0757	0.524485	0.0687761	0.146559	0.336699	0.181024	0.369914	0.0661696	0.0630062	0
Comp	0	0.0494026	0.131923	0.225467	0.0481288	0.0244591	0.0247428	0.0259236	0.022764	0	0	0
Homer3	74.9526	57.6044	63.9713	56.9986	46.8306	51.0158	44.2	37.6052	42.0942	35.3734	33.0446	25.6685
Rnf215	13.7369	16.3823	14.8365	16.975	14.7893	17.5317	29.192	27.6898	27.9226	21.5858	23.1887	18.7285
Sec14l2	6.77257	5.49582	7.33039	3.02634	3.22562	2.64976	1.86051	2.26691	1.58683	1.27855	1.13623	1.16205
Tgfb3	2.58175	4.12512	4.24793	5.51148	4.90914	6.31046	7.1754	11.7434	9.08282	7.63495	6.91153	6.76953
Aven	8.50246	11.6357	10.9721	4.57797	4.53474	4.63004	2.53037	2.53966	2.38516	1.80643	1.78737	2.21736
Aak1	85.5948	71.0542	73.1902	125.985	126.008	133.893	127.758	142.652	130.934	128.681	139.576	157.613
Cp	0.790388	2.04423	1.14602	1.34353	0.853011	0.835059	0.098971	0.897112	0.36008	0.201945	0.126608	0.0520525
Abcb4	1.60193	1.02673	1.35042	1.09832	1.03145	0.744707	0.518435	0.362619	0.415192	0.338585	0.43421	0.260471
Crot	31.6379	30.9907	32.151	22.8488	22.5691	21.3715	18.5701	22.0424	20.321	15.7848	16.069	15.2935
Brd4	164.339	124.775	133.467	204.169	223.26	195.597	134.251	142.548	138.033	129.953	134.747	137.645
Rps6ka1	29.1784	20.855	25.3125	12.915	15.0128	11.1881	9.04914	11.9825	11.0876	10.0238	10.2237	9.12124
Calb2	9.07099	14.722	14.063	3.65757	15.1606	4.10908	4.23104	3.34414	4.16578	4.93724	4.14174	4.16423
Ciao1	26.5001	31.1318	29.9494	26.3976	24.539	29.7607	34.6247	32.4186	33.4315	35.1353	33.0927	31.8386
Has1	0	0	0.0263846	0.0501037	0	0	0	0	0	0.0254498	0.0258859	0
Taf6l	11.2244	7.32557	7.50643	8.58018	6.62445	8.17671	5.27612	5.66254	5.91647	5.45716	5.32446	4.43961
Gdf15	0.0494332	0	0	0	0.0240644	0	0.0247428	0.0777708	0.022764	0.0254498	0	0
Insig2	15.8865	17.2345	15.8603	16.8533	16.272	17.7322	22.7607	21.7796	22.9825	20.923	21.7643	19.7814
Htr3a	0.692065	1.38327	1.18731	1.97915	2.02141	1.19852	1.55879	1.34805	1.25204	4.32645	5.15126	4.99707
Kpna6	80.8257	64.7726	72.3685	83.5643	84.0039	87.2021	81.7872	80.1444	82.7595	86.6534	89.8917	98.0294
Man1a	3.35854	3.8761	4.35824	3.65759	3.82518	3.53615	4.46852	10.9129	7.08492	11.9071	15.2443	16.5186
Itpkc	12.2436	12.3846	12.7858	11.6774	13.3559	14.8039	16.6787	15.2938	16.1722	16.5609	17.5624	16.3751
Shkbp1	21.4696	22.8759	19.857	23.6209	17.2675	26.3218	28.0945	32.0922	31.6969	26.5788	20.5971	17.9172
Coq8b	6.08335	6.65814	4.82488	6.6838	6.22787	10.1415	7.16901	7.46579	12.978	7.68018	7.23003	5.13516
Mxi1	47.5957	58.6048	53.0221	56.8691	56.9368	60.7695	73.9482	69.3565	70.129	70.1118	65.7907	62.2706
Brd8	28.531	32.6676	31.1004	40.6807	49.9482	39.2329	43.7756	44.9899	39.8991	28.6543	29.6627	29.832
Ece2	1.48801	2.66077	0.988368	2.3207	2.95169	2.75488	4.70008	5.65972	4.12654	2.77788	2.51196	3.26843
Farsa	42.0264	61.4919	37.4588	31.0138	35.3258	43.3374	26.1321	36.2439	25.5845	33.8337	23.3362	19.6869
Gcdh	25.0238	27.9532	26.5283	20.7867	20.8203	23.2458	21.7338	21.3526	21.7161	13.6614	15.1888	13.9305
Mast2	94.1141	78.8872	81.1425	121.586	125.361	132.131	173.602	164.571	168.669	192.556	200.7	203.081
Dnase2a	2.03121	3.88576	3.9078	1.91296	2.29577	2.54094	1.17741	2.89211	1.82649	0.927876	0.532291	0.815923
Rad23a	49.2253	53.9776	55.5314	37.727	40.2005	33.5167	26.8585	28.4399	28.403	23.1415	23.5134	20.0481
Calr	325.15	363.889	353.938	263.195	245.33	252.848	185.578	224.433	200.047	162.771	185.784	159.535
Nob1	11.1697	3.81973	25.7923	5.21231	17.0837	14.6842	9.01086	13.576	10.1258	14.2636	12.9986	11.3345
Nqo1	2.61994	2.59359	3.03421	0.876814	1.03479	0.56256	0.371141	0.64809	0.500807	0.407198	0.207087	0.390394
Ppfia3	0	0	0.0527693	2.13071	0.102683	0.0849466	0	0	0.198069	0.198229	0.106029	0.203005
Gys1	49.3332	42.457	42.8667	38.9729	42.1291	39.2148	27.7638	28.5814	28.0825	20.1099	20.4105	16.7172
Lin7b	0.063843	0.125359	0.0350652	0.0253024	0.147178	0.166469	0.355727	0.449619	0.573037	0.31769	0.494938	0.421547
Il7r	0	0.0247013	0.0263846	0	0.0481288	0	0	0.0259236	0.0455279	0	0.0258859	0
Efnb3	51.6842	63.26	60.8953	42.2195	44.7934	55.1798	68.836	59.8057	64.4675	89.8122	105.313	102.153
Mmd	68.6119	101.826	91.739	56.53	59.8803	64.3747	78.7638	70.4058	75.6809	94.9274	99.7416	103.167
Hlf	2.07619	2.98883	2.63844	3.98793	5.31046	3.70086	8.10986	7.69529	8.51374	11.8534	11.2957	10.9236
Kpna1	139.42	138.064	138.719	104.601	114.324	113.699	110.796	100.044	104.738	121.786	119.99	123.621
Dzip1	3.85804	3.80637	3.83862	3.12607	3.44463	4.01795	4.91634	5.79955	5.83463	5.28657	4.48276	4.19572
Fam162a	28.3313	35.5099	27.7065	14.0904	18.7923	12.5075	18.0339	9.71963	9.38148	8.87428	6.27805	6.33161
Rpl8	741.932	808.675	789.849	510.364	505.135	438.503	408.839	411.424	412.742	393.299	343.555	256.128
Grm3	0.370749	0.518727	0.501308	0.375778	0.433159	0.415805	4.40423	3.68115	3.96091	30.441	34.9718	52.3174
Ssbp2	44.6504	61.0429	56.5308	38.084	38.5003	36.0723	89.0138	62.4773	75.2343	185.859	203.333	199.73
Cux1	202.052	164.904	178.51	227.327	226.203	211.469	163.181	143.686	164.705	226.114	209.567	228.306
Fancl	17.8881	17.8632	17.2042	9.80043	8.754	8.58963	4.59082	5.52901	5.0483	4.43423	3.51641	3.28514
Brinp2	1.88916	1.09941	1.69825	3.07273	4.34671	4.89537	11.5499	11.2577	11.5434	13.2486	14.2389	12.6193
Gstm5	43.0254	63.3696	56.0977	26.8335	26.7725	23.5306	21.1231	17.5779	17.5925	16.7288	17.2678	18.2564
Gstm3	0	0	0	0	0	0	0	0	0	0	0	0
Gstm7	18.827	30.0608	27.5452	12.5765	14.3657	20.252	28.3793	22.9943	24.858	24.8896	25.7497	24.4252
Gstm1	2.25383	2.6624	1.41327	1.29646	1.64605	1.4473	7.28815	6.01334	2.68014	7.84965	2.82837	2.6406
Stat5b	33.2629	21.8429	26.3325	22.4625	25.1811	18.0272	9.52742	11.9549	10.9027	6.86398	6.6287	6.02518
Stat5a	0.793032	1.04758	1.22317	0.375778	0.69036	0.276095	0.17649	0.811071	0.325593	0.172143	0.0517717	0.213155
Map3k11	21.6791	16.3673	19.0408	13.055	15.2255	9.22633	4.65755	9.54942	9.86388	8.41097	6.14559	4.32111
Hmox2	29.4543	40.0535	36.6442	25.9882	21.4463	26.7254	28.5635	26.828	26.1172	25.84	26.6872	26.0702
Cdip1	55.611	37.6326	46.7106	49.18	46.4506	47.3424	44.0555	40.586	44.5674	45.0453	45.3572	47.6979
Cwc15	70.5299	85.338	83.3013	55.4346	55.0252	53.9205	53.7586	50.0257	48.0293	47.3991	48.216	46.6136
Col5a3	0.346032	0.419922	0.211077	0.175363	0.505232	0.171214	0.098971	2.79972	1.57069	0.254498	0.155315	0.182184
Dnmt1	309.104	204.189	233.612	346.841	346.214	311.761	169.817	172.803	170.078	151.947	151.137	152.571
Ppan	12.2072	11.1832	12.1023	7.65208	6.62236	6.00802	4.95711	5.76302	7.01804	4.95791	4.76937	3.25258
Eif3g	92.7302	92.7487	96.2711	64.0643	56.6456	56.458	48.9432	48.5097	47.9927	45.8647	42.4961	33.0567
Angptl2	24.8683	24.6139	25.9416	15.6436	15.5743	10.9426	5.4949	9.83385	8.39974	4.28664	2.33221	2.94794
Cacna1e	5.06688	3.31007	3.56193	32.6155	20.006	50.2511	161.265	160.848	162.689	158.09	171.593	219.507
Hira	13.7756	14.6848	15.7421	9.10118	7.96469	7.61178	8.64363	7.7587	6.77979	7.77391	6.51074	9.29062
Adh1	0.0245436	0.0741039	0.105539	0.0239997	0	0.0733774	0.0490896	0.247181	0.182931	0	0.02586	0.0711037
Dyrk2	77.0254	55.9465	66.2373	102.903	89.3401	102.511	150.959	134.851	144.475	177.581	165.613	170.143
Kifc2	1.69104	1.0313	1.22805	4.11752	3.91186	3.77243	10.2535	9.89636	11.1897	11.139	11.543	8.85569
Psap	276.407	305.227	287.13	250.916	279.149	280.403	320.175	340.439	320.843	375.061	401.211	366.572
Plxna3	43.6916	40.2833	33.8226	109.884	98.0324	158.434	255.591	261.015	238.159	205.009	246.65	236.121
G6pdx	40.0532	49.3684	45.6409	34.98	34.2051	39.8374	45.9755	43.5862	45.9464	46.5436	49.7897	49.0331
Ikbkg	44.2125	40.221	44.7148	47.4835	44.076	46.9804	43.0616	45.318	44.0996	41.7236	40.113	41.5885
Pax2	0.1483	0.148208	0.105539	0	0.0481288	0.0244591	0	0.0259236	0.0455279	0	0.0517717	0.0520525
Wars2	6.78933	4.70617	5.4722	7.06482	6.16487	7.11174	7.34041	8.01238	6.96372	5.79852	7.62196	7.85196
Phb2	105.014	122.798	119.129	65.2468	66.3827	58.4194	56.0847	54.0034	54.9975	48.1732	47.0473	40.6877
Ptpn6	1.87485	1.82125	1.93027	1.44767	1.30193	0.910589	0.989685	2.51231	1.88939	0.788945	0.585953	0.676708
Eno2	1.71835	1.03019	0.962459	2.88384	4.12086	3.37536	12.0767	10.3866	10.9449	13.8684	14.067	12.9216
Emg1	22.2348	23.1174	25.8011	14.8189	14.126	14.5756	10.045	12.7631	12.5969	11.1202	8.97885	11.4524
Lpcat3	0.668757	1.57486	0.499567	0.149033	0.311658	0.490454	1.35076	0.825718	1.07696	0.874609	0.476119	0.92617
Grcc10	1.74694	2.00777	2.13111	2.31649	2.15299	1.56453	1.70413	2.17123	2.1445	2.31611	2.31003	1.83032
Irf5	0.857765	0.645791	0.518221	0.461831	0.335554	0.215143	0.603575	1.28104	0.880533	0.315476	0.2564	0.253313
Atp6v1f	30.7795	40.7054	34.929	29.1502	26.5753	29.4536	39.1309	34.3787	37.8854	42.924	39.4606	30.6672
Clcn5	57.0945	43.6204	45.3981	56.0737	61.9298	50.7346	25.3459	28.575	25.5341	23.9601	21.5081	25.1666
Clcn3	89.8727	81.3441	86.3274	100.25	100.179	109.162	114.163	94.6517	97.9613	123.091	122.262	134.668
Gpx6	0	0	0.0263846	0	0	0	0	0	0	0	0.0258859	0
Utp20	57.9262	34.4617	39.3224	68.7593	65.0493	61.375	29.6705	37.5042	33.3497	28.0602	28.682	31.602
Spic	0	0	0.0263846	0	0.0240644	0	0.0545083	0	0	0	0	0
Sst	0.321316	0.642234	0.527693	3.45578	1.63638	10.2484	6.1362	5.4958	5.64546	6.41336	6.34204	5.05068
Sin3b	69.5102	81.6635	77.0356	71.9462	74.3005	77.1004	89.6955	82.9004	85.8622	79.9827	81.0005	74.4353
Large1	42.9439	46.3358	45.7416	45.0629	47.6656	56.0178	81.9466	68.1603	74.9697	102.621	104.675	107.753
Npc1l1	0.197733	0.0247013	0.0527693	0	0.0962576	0.0733774	0.173199	0.129618	0.182112	0.279948	0.129429	0.650656
Ddx56	48.9351	46.2076	47.1331	38.2029	35.2218	37.1939	31.1347	31.164	32.163	29.1609	28.0337	25.6298
Tmed4	53.1181	67.7133	61.7515	52.9134	52.9947	56.386	64.4832	63.9703	60.3302	53.6209	52.5521	48.0182
Rps5	391.398	466.286	431.665	277.847	297.433	258.122	268.56	255.224	257.917	269.843	254.066	209.208
Bid	2.13116	2.99501	2.91144	1.78595	0.769459	1.70979	1.19376	1.08257	2.62268	2.36475	2.57207	2.92499
Ralb	39.2197	40.8789	43.0206	24.6153	26.1048	22.157	16.9324	24.2693	18.7444	15.8489	15.3488	16.1244
Dnajb11	46.8826	52.7743	49.4746	33.7219	33.5529	34.8872	31.342	33.546	31.427	29.4724	29.8303	27.3583
Tbccd1	18.8721	18.1294	19.0971	15.5781	14.1105	14.9015	13.3164	13.4582	12.881	10.7592	10.2839	11.5239
Clec11a	1.16168	1.53148	1.84692	1.02713	0.625675	1.27187	1.23714	1.45172	0.933322	1.04344	0.983663	0.858866
Zfp110	35.6659	32.6381	36.7694	40.353	34.2406	37.4697	44.0636	42.0932	43.7944	36.0568	37.667	36.3212
Gab2	22.8965	23.1952	24.1947	35.5723	39.7914	41.9844	66.928	56.9753	61.3816	82.3857	81.0545	89.6581
Slc1a4	54.8188	55.8496	59.5017	54.9827	53.2304	54.4214	53.7908	44.8738	49.2612	68.6669	83.3604	82.4928
Coro1c	10.0078	4.80277	7.29155	13.6888	11.9036	14.5434	8.74538	11.3918	8.92382	10.9737	13.317	10.4368
Psg17	0.0247166	0.0494026	0	0.0250518	0.0962576	0.0978365	0.0494855	0.0259236	0	0.0254498	0.0258859	0.0260262
Psg19	0	0	0	0.0250769	0.0240644	0	0	0	0.022764	0	0	0.0260262
Ndrg2	8.38909	10.5954	8.82534	62.189	38.3292	51.949	57.5534	53.0992	55.0706	36.6762	40.5153	37.56
Pnpla6	15.8925	15.2187	13.8755	21.5092	19.0866	20.2789	23.0452	22.7533	23.5572	22.2302	25.0115	21.7414
Mcoln1	7.38231	9.24194	8.26873	8.88849	9.34074	10.947	12.9219	11.1528	12.6852	9.5015	12.0931	9.95262
Arhgef18	30.0417	31.6117	33.0994	43.5004	40.7386	46.7581	48.9509	47.2779	47.6051	45.7318	45.9621	45.6348
Pex11g	4.42427	4.3909	3.79939	3.12948	3.89177	2.83728	2.22687	2.22943	1.9577	1.19614	0.906005	1.06708
Mospd2	15.2919	14.7324	14.7798	17.9516	18.7704	17.6491	18.3146	18.4841	18.0674	15.2206	13.3066	12.4034
Cd33	0.914514	1.06285	1.24008	1.48322	1.63691	1.02728	1.90843	2.40231	1.92276	1.53857	0.807898	1.35053
Etfb	31.5846	29.7944	32.4895	18.6968	18.4977	16.1974	14.3478	17.9515	16.4703	12.2512	11.394	9.43857
Lim2	0	0	0	0	0	0	0	0	0	0	0	0
Stxbp2	12.1275	11.5019	13.2685	13.6937	11.8345	11.5825	23.435	27.583	23.4874	15.17	15.7132	13.2591
Pcp2	0.0247166	0.0494026	0	0.0250518	0	0	0	0.0259236	0	0.0254498	0.0258859	0.0260262
Sgce	13.4032	16.7267	16.8216	7.69129	8.70407	9.19419	12.6258	12.1137	11.5942	12.0486	13.1354	12.8336
Wwox	10.0404	9.9195	8.95278	6.22924	7.12898	5.32101	4.14075	3.402	4.54735	4.47029	4.91723	4.04427
Nrf1	79.9275	76.1786	78.3959	72.7579	77.6864	67.7642	51.6888	49.2393	50.2436	44.4513	44.0734	37.6977
Tyr	0	0.0247013	0	0	0	0	0	0.585329	0.183204	0	0	0.0522347
Aqp1	4.86917	10.0847	7.96813	4.93524	3.71338	2.03006	0.668054	14.6727	6.96577	0.356298	0.517717	0.312315
Arid3b	21.0571	16.1676	17.3472	11.3744	12.2452	13.7576	11.2577	12.6777	12.9241	8.1821	8.19358	8.7056
Cnn2	45.6583	89.6267	74.9909	17.1298	24.7233	11.4913	4.84376	20.9394	11.497	4.02248	3.71304	4.41145
Polr2e	19.9513	15.1013	16.7902	14.9328	12.7642	12.4545	12.9264	12.371	12.2155	13.4272	12.9085	7.60044
Ly9	0.0247166	0.0494026	0.0527693	0.0501037	0.0481288	0.122296	0.222685	0.207389	0.273168	0.0508997	0.0517717	0.104105
Cd244a	0.0221955	0.0209714	0	0	0	0.0244591	0.046937	0.0259236	0.022764	0	0	0.0233455
Adgre1	1.1863	3.95658	2.87482	2.35663	2.53961	1.72175	2.43714	3.62894	2.95053	1.41855	1.63899	1.45861
Mtfp1	4.91868	4.02631	5.22416	3.30684	2.91177	2.93238	2.64747	2.04794	2.29916	1.88326	2.27798	1.79581
Rab11a	73.4063	104.73	95.7089	73.4475	71.6978	84.4266	103.885	101.477	100.223	128.832	138.186	135.053
Eif2b2	24.7461	24.9973	25.6341	19.6553	16.1721	16.2238	14.7562	15.6738	15.6922	14.1374	14.2827	10.8378
Pgf	1.35969	1.51777	2.00407	1.33571	2.19554	2.1007	0.854095	1.30717	0.69594	1.3538	1.82024	1.92914
Ulk2	80.2065	87.6008	85.6624	102.135	93.4835	117.106	178.526	151.961	163.637	214.956	220.669	232.815
Ccl24	0.346032	0.444623	0.290231	0.150311	0.38503	0	0.0247428	0.103694	0.22764	0	0	0.0260262
Tmed11	0	0	0	0	0	0	0	0	0	0	0	0
Traf6	67.9563	54.3323	58.1856	66.9082	63.5647	64.3218	50.0169	51.4655	52.0796	50.1956	49.7475	49.1415
Prpsap2	10.562	9.66507	10.9884	10.2972	7.78048	11.9315	9.53172	10.2435	10.9339	8.49735	8.76917	7.54077
Grap	5.23985	5.01725	4.82818	3.30682	2.45226	2.76356	2.11835	2.90264	1.91217	2.54501	1.68258	2.5766
Pou1f1	0	0	0	0	0	0	0	0	0	0	0	0
Chmp2b	32.2801	37.2249	35.4873	23.8243	24.2569	19.7874	24.0106	26.5457	25.2828	29.8781	30.3641	32.6369
Plod3	35.1181	32.1674	30.0072	35.4013	37.5503	39.9329	42.9702	44.3335	45.026	34.7735	36.476	29.1039
Brpf3	47.3782	38.9497	43.8712	60.929	39.1787	57.9685	21.8925	40.8556	25.6318	25.3362	22.1332	17.972
Mapk13	0.247166	0.272332	0.184719	0.0504544	0.120322	0.0244591	0.0988473	2.05338	0.813584	0.127046	0.0858634	0.0780787
Mapk14	100.818	92.6952	94.4608	81.0707	77.6715	72.0244	54.6879	60.5458	57.5579	46.2734	44.7623	45.0226
Pax3	0.222449	0.271714	0.263846	0.0751555	0.0721932	0	0	0.544395	0.159348	0	0	0
Lbr	148.351	144.158	150.722	116.995	110.546	97.7047	31.6283	52.6314	47.7913	29.0871	19.0942	15.6421
Hapln2	0	0	0	0.0501037	0.0240644	0	0	0.0251977	0.0330077	0.0761714	0.0258859	0
Prcc	87.0731	85.6394	86.9101	70.3455	69.5462	71.1689	66.9787	63.0125	65.5667	68.1547	72.4028	60.9014
Rrnad1	1.8907	1.08051	1.26963	3.42992	3.58001	1.56279	1.56211	2.31451	2.34833	1.60293	2.00064	2.03752
Hdgf	426.08	445.729	446.652	314.3	312.358	284.357	213.622	211.651	207.978	199.527	196.288	185.401
Crabp2	126.312	130.415	130.783	24.0885	31.1871	13.6671	1.1636	1.46108	1.23581	0.295524	0.364214	0.546135
U2af2	270.443	290.515	278.405	211.833	196.181	189.198	145.253	144.783	140.646	130.335	128.337	110.498
Ldha	592.66	572.946	576.733	233.301	386.391	192.355	118.525	129.111	127.607	111.854	106.73	101.699
Tmem242	47.7772	58.4949	56.6214	34.0706	29.7436	31.4545	30.784	30.6935	32.2793	29.4671	27.3677	24.4126
Thop1	60.1912	39.3965	44.9561	44.2382	39.2643	37.9822	32.5923	33.1712	30.8934	35.3238	29.8797	21.7379
Pias4	28.3717	19.2878	21.6818	24.3383	23.0279	24.4747	20.2769	19.9349	19.771	21.4564	20.4162	14.1553
Map2k1	44.1929	49.0594	49.4512	25.6484	31.9972	25.9434	17.7708	21.1503	18.1237	16.6661	17.2299	16.9733
Sgta	152.719	150.542	148.524	121.874	113.958	116.797	135.213	117.236	124.072	140.339	134.298	103.349
Nmrk2	0	0	0	0	0.0261099	0	0.0273902	0	0.0264745	0	0.0518235	0.076335
Dtx2	21.0525	18.3362	14.8856	15.9555	12.7686	15.4781	13.7154	16.0191	14.384	13.2584	11.7822	10.6027
Zp3	0.0247166	0	0	0	0	0	0	0.0259236	0	0.0763495	0.0258859	0.0260262
Hspb1	0.314692	1.15002	0.789217	0.18105	0.256021	0.185327	0.149446	9.8514	5.22285	0.345049	0.366389	0.436877
Nfe2l3	0.741498	0.691636	0.606847	2.27348	1.10694	3.0039	37.1693	28.5583	32.2795	48.6334	45.0487	43.5551
Kdm5a	57.7547	55.9801	58.9062	63.9499	62.3457	64.1966	63.2798	59.0151	61.8827	51.9598	47.9153	53.2005
Fxyd4	0	0	0	0.0501037	0	0	0	0	0	0	0	0
Ccdc130	3.05275	2.91443	2.95015	3.53982	4.34849	4.01086	5.62282	5.27037	3.70204	4.30021	3.89008	3.56062
Prkacb	106.957	105.07	107.618	122.617	112.234	143.33	214.298	184.675	199.042	270.354	288.454	298.163
Sgsh	10.4764	8.76906	9.90403	6.94798	6.97998	5.87895	2.3159	3.5092	2.82303	2.18449	2.73826	2.23826
Chd5	4.86398	6.57679	6.0777	15.1817	22.9364	24.6442	48.0806	43.4963	45.0086	90.8249	116.623	124.708
Cstb	13.1393	20.3035	16.6173	10.6333	9.50135	9.62963	12.6188	13.1948	12.5668	12.1563	11.4416	9.24611
Sh2b2	20.2119	17.2195	19.0591	18.4916	14.3362	20.4789	28.4476	24.8837	28.3878	43.2744	38.1898	30.1452
Cd44	3.31202	3.9986	3.42998	1.84772	2.3329	1.44309	0.470112	15.3624	7.76156	0.916194	0.90642	0.988997
Slc1a2	20.5047	21.5035	22.6731	30.8558	43.6681	49.9605	18.131	16.5394	17.465	18.8883	24.2305	33.5633
Eif2ak4	37.0226	27.9648	31.0176	42.5579	39.593	40.7482	31.5958	34.0519	33.4936	23.0828	24.4534	24.6758
Wdr1	86.176	95.7457	97.3846	74.835	77.7252	78.9627	74.9853	79.9362	75.4674	74.7552	76.9079	77.8004
Slc2a9	0.0247166	0.321117	0.343	0.27557	0.312837	0.0244591	0.241737	0.0768375	0.136584	0.32021	0.155315	0.390394
Ccn4	2.53958	10.563	7.92265	1.80651	3.39481	1.31583	1.01356	9.03805	4.41949	0.814242	0.804378	0.702735
Ndrg1	1.75485	3.18647	2.90231	11.9925	5.46264	27.1514	113.714	96.5562	107.365	144.322	144.44	130.315
4930550C14Rik	0.0247166	0	0.0263846	0.0501037	0.0959207	0	0.0247428	0.155542	0.0455279	0.101799	0.0258859	0.0520525
Klf5	0.865081	0.864545	0.897078	1.17744	1.17916	1.49201	0.890739	6.67592	4.30232	2.13776	3.26162	3.56463
Prdx2	296.749	367.531	348.272	246.034	224.348	253.056	266.786	245.618	258.446	237.249	214.008	178.043
Shbg	0	0	0.0263846	0	0	0	0	0	0	0	0	0
Senp3	77.238	87.0812	85.7723	77.7074	69.2271	64.9254	63.0178	63.876	64.9563	65.547	61.2297	50.4393
Corin	0.617915	3.82868	3.24531	0.0250518	1.10696	0.0978365	0.0494855	0.311083	0.204876	0	0.103543	0
G6pc2	0	0	0	0	0.0481288	0	0.0742283	0	0	0	0	0.0260262
Spc25	75.1276	113.531	95.6637	73.9842	67.5946	63.2441	29.4407	33.1104	29.7576	16.5587	14.7697	13.2821
Trp53	97.3756	102.831	96.1359	76.6684	67.3655	70.544	54.7493	52.7689	52.6771	50.191	43.0007	42.3049
Ufd1	42.3113	51.8491	50.5654	41.9568	37.5907	43.2723	50.8128	47.0419	47.4382	49.7057	50.0017	48.6998
Zfp287	10.4317	9.7246	9.07589	15.0016	15.2206	20.2836	22.6701	18.2389	19.7992	21.46	22.1637	20.8695
App	156.032	193.053	180.037	226.934	239.552	283.112	309.438	291.641	293.383	316.641	324.858	312.617
Zfp112	2.39749	1.92813	1.84692	3.29695	4.09473	3.85473	6.47434	5.82267	5.59941	6.86079	6.39948	6.71727
Letm1	57.2829	49.8449	54.1938	48.7974	44.0252	51.8596	65.8938	58.6431	62.0696	77.134	77.6053	71.6235
Fgfr4	0.1483	0.172909	0.237462	0.125259	0.192515	0.29351	2.55387	3.07241	2.41828	2.17517	2.7162	2.00363
Cadm3	23.8893	30.3716	29.8474	42.2636	38.1278	55.5087	125.638	97.7984	110.129	146.58	166.555	171.136
Cyp2b10	0	0	0.0263846	0	0	0	0.0247428	0	0	0	0	0
Txn2	125.383	135.598	132.52	84.0238	78.6665	84.1017	84.1998	84.6145	82.9294	87.1214	81.3851	72.3495
Casp14	0	0.0741039	0	0	0	0	0	0.959173	0.478043	0	0	0.364367
Slc1a6	2.80931	3.02645	3.53588	0.6764	1.03477	0.622363	1.60709	1.11466	1.09297	1.8074	2.37733	2.18631
Slc1a3	54.3678	80.1813	75.053	95.5822	118.31	135.597	108.728	94.3521	103.413	98.2331	98.8473	101.616
Msh6	214.13	145.931	171.175	158.659	165.116	136.785	75.7005	72.328	76.1188	61.1198	60.4605	63.4665
Fbxo11	136.809	143.334	142.803	160.784	151.512	174.408	212.152	202.595	206.262	196.744	200.432	221.485
Mlxipl	0.189008	0.0494026	0.128203	0.0751555	0.170569	0.0408712	0.233225	0.20223	0.155319	0	0	0.15103
Stx1a	1.89161	9.79957	1.7054	12.4064	2.84615	4.51083	8.62391	28.7729	7.78318	36.1963	40.3053	37.2866
Kmt5b	69.3475	63.5318	64.949	94.1874	81.9894	102.818	129.326	120.983	118.215	130.867	140.896	139.042
Nid1	74.0798	84.4946	85.4019	69.8724	97.2832	57.4878	27.7974	53.022	41.0656	34.2217	33.5954	36.1957
Hmox1	7.4508	9.93306	7.58392	5.04489	5.60845	4.21773	1.5369	3.96579	2.35072	1.45683	1.4932	0.975412
Cic	142.308	96.732	104.748	244.004	205.676	227.685	162.667	196.607	193.753	234.372	231.756	160.105
Pafah1b3	24.5659	27.6941	26.8872	19.2874	20.5085	22.3121	30.0802	23.7826	26.4689	29.6128	30.4834	23.1898
Siglecg	0	0	0	0	0	0	0	0.0259236	0.0455279	0	0	0
Zfp658	11.8388	11.5849	12.2161	19.8802	17.1297	22.2596	32.0838	26.0904	28.7637	29.7509	29.7525	27.0991
Rfx1	22.6806	15.637	15.1867	27.7042	26.7583	23.1088	23.1159	23.1803	23.7578	19.5201	21.2611	14
Il27ra	0.123583	0	0.0263846	0.0746044	0.0481288	0.0733774	0.0491886	0.146494	0.0910331	0.279948	0.0517459	0.104105
Prkaca	134.463	146.177	146.784	101.746	94.8095	104.308	93.9209	86.2051	89.2489	101.127	104.292	107.509
Asf1b	43.8215	47.2592	48.3572	25.5968	25.3436	20.6364	6.24126	9.98512	7.78027	4.58415	3.73435	2.9895
Myl10	0	0	0	0	0	0	0	0	0	0	0	0
Pkn1	74.2505	49.7106	54.7046	101.61	89.4391	102.585	97.9944	96.7243	102.018	112.296	113.966	94.4171
Dnajb1	69.4034	66.4655	68.4772	53.6055	44.9761	53.9946	48.7927	47.0346	44.7776	51.2951	44.8118	40.8074
Msh4	0.0741498	0.123506	0.0791539	0	0.0481288	0.0244591	0.296913	0.233312	0.182112	0.0254498	0.155315	0.0520525
Celf1	390.45	333.556	354.648	357.246	337.087	349.256	303.275	289.083	296.51	301.998	295.008	329.816
Ndufs3	0.468281	0.218483	0.25754	0.456745	0.256166	0.210422	0.268088	0.386339	0.763276	0.492785	0.70407	0.0833881
Por	67.3799	59.9747	63.968	52.817	53.4438	53.5919	53.7374	53.6664	53.217	55.1137	55.6367	43.2919
Cyp2b13	0	0	0	0	0	0	0	0	0	0	0	0
Igf1r	120.507	86.8219	98.6825	159.513	186.312	172.572	161.722	150.267	160.355	153.261	166.579	183.954
Fcer2a	0	0	0	0.0250268	0	0	0	0	0	0	0.0259635	0.047628
Cyp2a5	0.0247166	0.0247013	0	0	0	0	0.0247428	0.0129618	0	0	0	0
Atp4a	0.568482	0.779672	0.729192	0.423952	0.344265	0.400151	0.603154	0.180428	0.514352	0.304507	0.232818	0.459545
Trim28	277.859	255.108	260.419	204.168	189.451	185.566	139.453	118.784	125.095	123.92	124.509	99.254
Chmp2a	22.3481	29.5934	27.7613	22.6733	22.3555	23.9294	32.1562	34.0523	33.4394	32.1355	33.1336	25.422
Ube2m	53.5749	67.8876	60.2514	41.1448	32.7267	37.9097	40.9857	36.1852	36.7799	39.6755	37.9953	34.1776
Adcy9	1.35941	0.642234	1.05536	3.55736	4.13908	3.57101	6.48646	6.74016	6.66984	11.2998	10.7944	11.894
Mef2c	15.564	14.4638	15.9401	46.4245	30.389	63.1593	286.651	204.398	245.571	680.906	779.771	865.026
Ctr9	79.7237	65.5819	68.1463	85.4067	77.7737	91.0288	94.1824	93.4296	94.4334	95.6618	103.607	102.565
Mrvi1	3.65806	2.19842	2.84959	1.85607	1.82798	1.71214	1.02146	1.92133	1.52519	0.872599	1.34987	0.910919
Pip5k1a	54.0588	49.8145	47.7781	52.9738	53.0976	49.9938	43.1363	46.056	46.346	41.2315	37.247	36.54
Tmod4	0.399593	0.669751	0.706106	0.397523	0.426373	0.326163	0.440025	0.334362	0.308087	0.0508997	0.151225	0.104105
Cabp5	0.1483	0.19761	0.0791539	0.0250518	0.21658	0.146681	0.098971	0.0516139	0.0455279	0	0.0517717	0
Snx6	91.6292	112.298	108.914	66.3705	65.2355	71.56	65.938	66.2091	67.1895	59.2141	55.4788	56.3166
Mthfd2	32.439	29.6161	31.1085	19.6603	17.9313	17.89	9.93115	9.75261	9.26716	8.32452	8.15055	7.68365
Kit	7.80054	15.3299	18.0665	31.5451	29.8202	43.4465	52.9369	52.0835	47.1011	31.0798	27.7241	29.382
Tomm40l	14.924	17.8803	16.9527	12.1082	10.9906	16.7021	17.4026	16.2437	16.6356	15.5497	14.725	15.4525
Nr1i3	0.0743475	0.0741039	0.0794969	0.0501037	0.0240644	0	0	0.129748	0.0227867	0	0.0275685	0.0260523
Apoa2	0.444899	0.296416	0.448539	0.225467	0.144386	0.0244591	0.098971	0	0.136584	0.152495	0.0517717	0.0260262
Pan2	67.0791	52.1348	58.5325	81.0588	80.0188	78.5148	59.1559	63.9928	62.3012	39.2436	45.1634	37.9193
Cs	365.935	396.871	395.53	294.875	288.094	285.072	236.894	223.9	224.919	221.057	222.219	223.652
Ampd3	1.55403	1.4616	1.31628	0.360746	0.577618	0.517971	2.62033	3.32327	3.28108	3.6517	3.67414	4.7564
Bcas2	44.7581	56.7096	57.6966	33.8647	32.5854	32.206	32.864	34.4765	34.5476	31.1482	31.631	31.1383
Sh2d1a	0.0494332	0.106833	0.237462	0.0751555	0.120322	0.0675317	0.0494855	0.0777708	0.022764	0.0508997	0.0258859	0.0520525
Ctcf	161.361	158.84	163.242	150.289	148.052	143.112	130.474	121.489	123.523	120.187	116.971	117.654
Agrp	0.0247166	0.143564	0.178228	0.155371	0.0389121	0.0584818	0.162981	0.294959	0.23003	0.248365	0.17957	0.101398
Pvalb	0	0	0.0527693	0	0	0	0	0	0	0	0	0
Tfap4	36.6757	28.3077	32.3475	24.5508	28.558	21.842	18.4828	17.8095	17.3916	15.2699	15.6868	12.7788
Vav1	1.05105	1.01964	0.999424	0.650346	0.625675	0.464723	0.742283	1.40151	0.900724	0.407198	0.534491	0.156157
Klk9	0	0	0	0	0	0	0	0	0	0	0	0
Cd247	0.6367	1.09321	0.934676	0.477738	0.448561	0.239137	0.577224	0.585614	0.496619	0.483547	0.180476	0.234236
Psmb4	111.802	142.695	133.659	86.1389	77.1353	81.708	88.7495	85.6838	85.2471	91.9315	81.7201	73.0735
Klk1b16	0	0	0	0	0	0	0	0	0	0	0	0
Mmp12	0	0.0247013	0.0263846	0	0	0	0	0	0	0	0	0
Slc30a4	33.6146	31.8401	35.0131	30.2876	28.011	34.4874	46.1896	47.4661	46.9166	61.5632	62.6594	63.811
Sqor	0.681882	0.708903	0.506506	0.277274	0.459365	0.148222	0.123714	0.403086	0.130415	0.229125	0.181952	0.203005
Bloc1s6	3.8963	4.51021	4.33426	2.98112	2.77121	3.39087	3.26914	2.67371	2.95401	3.29405	2.77533	2.86997
Adh5	126.236	149.073	141.48	98.5828	94.5814	97.7125	107.141	94.8242	102.462	97.3378	97.5398	92.5662
Gpr108	8.86735	8.11052	10.1211	10.5172	10.3629	11.295	8.88876	9.29547	10.6494	5.47808	6.91324	4.63582
Tnfsf14	0.593198	0.321117	0.554077	0.125259	0	0.0244591	0.0247428	0	0.0455279	0	0.0517717	0
Pth1r	5.83307	7.5339	6.62254	3.03127	3.53749	3.30198	2.67219	21.0758	11.9971	6.79511	8.12816	5.90804
Cnga2	0.0494332	0.0494026	0.105539	0.0250518	0.0962576	0.146755	0.0494855	0	0.0910559	0.101799	0.180994	0.130027
Reep5	37.6588	49.3714	45.5948	39.8694	39.3356	49.632	98.4499	89.0798	96.2905	148.288	161.534	169.599
Arhgap8	0.0741498	0.0987064	0.328884	0.0250518	0	0.122296	0.148457	0.415737	0.385052	0.201843	0.129429	0.0572577
Ergic3	30.5695	36.9733	35.3112	27.1054	26.4395	25.7652	38.4337	33.5293	36.0551	40.1593	39.7347	33.1731
Uqcc1	24.1739	12.6336	23.1394	16.355	18.0306	22.0064	26.5175	23.423	19.5552	20.2049	17.7559	22.6204
Ncoa2	96.2503	70.391	79.5017	112.638	133.238	117.474	85.147	88.0601	83.2046	98.7519	98.5609	102.253
Trh	0.0247166	0	0.0527693	0.0250518	0	0	0.618569	0.233312	0.318695	0.610796	0.673033	1.06708
Smpd4	73.1457	70.4083	71.7771	61.8109	59.6849	58.6883	46.2878	45.5184	45.2568	40.0642	39.4789	36.9987
Pex1	11.6657	10.2243	10.1732	12.9661	12.8332	13.7164	13.4636	15.3333	13.8089	13.2736	14.6318	14.0676
Otx1	10.2394	1.85341	5.00986	11.2292	19.5967	15.7676	3.8476	3.66681	4.03678	4.17866	3.49752	2.40725
Cyp2d26	0.0741498	0.0247013	0.0791539	0.0250518	0	0.147024	0.098971	0.134103	0.022764	0.0508997	0.0258859	0.0780787
Itgae	0.222449	0.272208	0.289756	0.100207	0.0721932	0.146755	0	0.129618	0	0	0.0776576	0
Ctns	15.9588	15.4032	16.2786	16.951	15.4059	16.9636	20.0125	20.2731	20.2751	13.0664	14.469	11.9872
P2rx5	0.123583	0	0.0527693	0.225467	0.0481288	0.244591	0.791446	0.960961	0.989572	0.865295	0.621002	0.87875
Shpk	0.0245683	0	0	0.0250518	0.106124	0.0487715	0.0779397	0.0634869	0.0589587	0.202912	0.129429	0.0260002
Trpv1	0	0	0	0.0250518	0	0.0244591	0	0.0259236	0	0	0.0776576	0
Ephb3	11.8711	5.00668	11.0509	9.17969	10.5353	10.1503	9.03999	21.1379	14.5068	7.88037	8.48057	6.55237
Tuft1	3.23627	4.26453	3.14006	1.69588	2.14286	1.83431	3.60017	5.95651	3.63761	3.25134	3.59744	2.83421
Rcn1	38.377	38.2824	39.0124	21.6138	25.3814	18.0357	7.25455	14.2543	9.99211	5.17258	5.64164	5.21381
Dnase1	0	0	0	0	0	0	0	0	0	0	0.0258859	0
Trap1	73.7238	60.0682	66.828	64.2182	66.103	57.6423	42.8215	49.1077	47.9648	36.7942	39.4282	38.094
Tyrp1	0	0.0741039	0.0263846	0.425881	0.33642	0.709315	0.197942	0.72586	0.250404	0.0508997	0.0776576	0.0520525
Odr4	19.3608	20.0947	18.8436	19.9151	20.1626	21.2399	31.7841	35.457	33.9674	29.3939	30.6076	31.1833
Prg4	0.197733	0.172909	0.105539	0.0501037	0.0240644	0	0.0247428	0.0259236	0.022764	0.0254498	0.0776576	0.0260262
Kptn	4.73995	6.59735	6.89776	5.59838	4.82576	5.54237	8.30896	8.07051	8.90931	7.72092	8.0225	6.00496
Napa	48.5632	60.5746	55.4523	43.7508	38.298	45.1319	55.8781	55.4435	56.4503	53.8661	51.8126	49.3964
Sra1	17.9504	13.186	17.7337	13.8582	13.3056	14.0227	13.1861	18.8884	15.4549	14.8828	13.5112	8.95061
Snf8	18.0855	23.1493	20.4833	12.4167	10.9353	13.0879	16.5407	13.9734	15.2667	14.5826	13.3796	13.7826
Vps54	67.6489	56.5981	62.4796	55.5838	54.5706	52.7739	42.5145	44.0788	43.3293	34.3287	34.2088	40.7581
Ctsb	88.2216	115.361	109.004	71.3782	72.4516	71.0151	120.814	130.806	129.759	112.215	113.386	108.399
Tbcb	45.3167	48.6595	46.8404	36.394	34.6409	37.2336	47.0596	42.031	45.6356	52.8922	52.3617	38.7145
Inpp5k	6.3515	6.80256	8.53002	12.1341	6.76479	9.50369	17.6838	17.8917	17.2443	18.8556	17.6326	17.071
Crkl	178.878	160.504	169.74	195.52	179.161	206.092	165.763	154.186	160.637	160.633	158.261	152.353
Lrwd1	32.6425	29.0458	27.187	26.5808	25.3771	23.7348	17.5713	16.6304	18.0759	13.8348	12.4098	10.4213
Upk3bl	0	0	0.0263846	0	0	0	0	0.364356	0.17683	0	0	0
Tead4	1.33472	1.25977	1.68862	1.0281	1.15509	1.00285	0.44537	1.01105	0.660155	0.330848	0.491832	0.338341
Prss16	0	0	0.0791539	0.0501037	0.0240644	0	0.0494855	0	0	0	0.0258859	0
Cdkal1	5.39415	8.63985	7.31498	5.28949	5.2607	5.10528	3.9627	4.68351	5.13997	4.00746	4.34	4.54546
Rhox6	0	0	0	0	0	0.0244591	0.0247428	0.155567	0.159348	0.0127249	0	0.0260262
Htra1	0.110285	0.608368	0.327592	0.28772	0.26993	0.260001	1.41197	8.31019	5.25274	2.73985	3.22882	3.09515
Zbtb17	35.133	28.7682	31.4181	37.2413	37.8778	36.4245	39.1503	36.9255	38.5093	35.9725	33.0676	22.1041
Clcnkb	0	0	0	0	0	0	0	0	0	0	0	0
Fam131c	0.395466	0.469325	0.422049	1.07723	0.770374	1.29633	6.65449	4.68385	5.4239	15.7318	14.5823	11.3847
Fblim1	8.52723	13.6474	11.9645	4.50933	8.03645	4.13235	3.63718	5.41803	4.80408	7.73675	13.867	12.9101
Serpinb9	0.963948	1.06218	1.00262	0.801659	0.794149	0.660397	0.548176	0.751784	0.386987	0.508997	0.491832	0.676682
Serpinb9b	0.0744958	0	0.0791539	0	0	0.0244591	0.0247428	0.181465	0.0910559	0.0508997	0.0776576	0.0780787
Epor	3.63334	2.84067	2.98144	0.576192	0.986641	0.782668	0.346399	0.699937	0.295932	0.229049	0.232973	0.104105
Ccdc159	0.68025	0.786094	0.639273	1.18202	1.57988	1.37937	2.92979	2.96019	2.87684	2.40748	3.48476	2.31389
Mob1b	92.4164	70.3828	82.8556	97.9661	90.1802	89.6909	73.9592	73.6281	72.6534	65.5628	58.8426	64.6213
Atp6v1b1	0	0	0	0.0501037	0	0.0244591	0.0247428	0	0	0.0508997	0.0517717	0.182184
Atp6v1b2	128.093	155.976	144.092	106.915	107.996	120.621	146.342	127.025	137.974	167.352	165.822	170.752
Tep1	1.92105	0.363924	0.723308	2.78198	2.74409	2.2169	1.19621	1.72838	1.6833	1.09368	0.990652	1.45804
Ttc5	27.4425	34.6268	32.0875	32.084	36.8923	34.1171	36.5548	38.0268	39.0008	23.7855	28.2844	24.2815
Aamp	36.6483	33.1449	33.7478	35.1486	28.4024	38.9465	37.0052	26.7445	33.424	30.5831	28.0011	27.4868
Arpc2	140.815	180.121	164.028	98.4517	101.154	101.646	109.816	104.536	105.051	144.229	149.298	150.982
Kmt2b	102.675	62.312	73.1991	182.174	181.139	177.56	122.081	140.196	130.751	115.806	114.148	110.341
Upk1a	0.444899	0.642234	0.316616	0.526089	0.409095	0.317969	0.247428	0.544395	0.341459	0.356298	0.31063	0.234236
Tmem147	12.9832	20.4545	17.2342	13.655	10.988	12.4914	12.1216	11.3606	13.3214	14.8208	15.4157	12.999
Rps9	363.007	447.925	433.475	286.001	296.764	265.373	255.02	255.55	253.274	226.873	212.406	170.41
Ggt1	0.256361	0.257758	0.368804	0.770695	0.884848	0.615343	0.294018	0.465743	0.520407	0.455909	0.544949	0.456683
Crip1	1.05162	1.72502	1.21401	0.914542	0.794559	0.536144	0.738918	2.29769	1.50474	0.521951	0.555045	0.736413
Cbfa2t3	12.7283	15.931	15.0833	19.9447	18.4078	31.7429	36.7914	38.0137	35.7479	39.1361	39.8545	37.4931
Gcat	35.9214	31.5568	32.1644	16.5024	17.8646	14.1131	7.05443	9.01998	8.24513	6.2827	5.67985	3.83247
Mpl	1.68073	1.11156	0.791539	0.300397	0.288773	0.146755	0	0.129618	0.022764	0	0	0
Elovl1	9.69976	11.8464	10.6122	6.20366	5.49631	5.82922	4.28705	10.5244	6.9103	2.93561	4.0282	2.80987
Tpbg	24.5269	21.9965	22.638	17.5825	16.6285	14.3405	4.84958	9.35841	7.48918	5.11041	3.99988	3.12315
Hyi	0	0	0	0	0	0	0	0	0	0	0	0
Cdc20	132.313	134.687	132.484	102.796	93.4639	84.8959	31.6003	37.4264	34.6881	19.6495	15.4621	12.0041
Nectin4	0.716781	0.345645	0.413183	0.200415	0.120322	0.146755	0.494855	8.69858	4.2106	0.636246	0.647173	0.851631
Pfdn2	43.4747	50.9456	47.7127	31.6561	28.6413	34.8138	34.9053	29.4469	30.858	36.1348	32.7985	30.593
Tmem189	15.967	22.2876	19.5745	9.17426	8.10443	9.48168	9.56713	9.48614	9.78948	8.8075	7.72471	8.44703
Srm	75.7644	68.7248	73.3312	41.2071	37.9543	37.9559	46.3175	41.2386	42.7889	52.831	48.7168	43.7421
Epha2	5.51499	4.64357	5.67074	3.26814	3.99416	2.5937	0.985256	2.87739	1.58248	1.73056	1.36804	1.61633
Arhgef19	0.716732	0.592831	0.606847	0.726278	0.520922	0.733774	1.18951	3.52646	2.5153	1.27061	0.917318	0.41642
Rbm14	147.635	129.098	128.282	124.562	115.858	116.16	68.6363	69.0381	71.4922	71.1196	71.5558	56.3481
Actn3	0.494332	0.19761	0.355243	0.125259	0.264708	0.147097	0.098971	0.414777	0.185708	0.254498	0.336542	0.312315
Sptbn1	128.207	116.674	59.9388	173.694	202.81	192.242	229.397	226.757	282.505	326.696	337.706	464.846
Zdhhc24	0	0	0.22419	0	0	0	0	0	0	0	0	0
Slc34a3	0	0	0	0	0	0	0.0247428	0.0259236	0.022764	0	0.0258859	0
Nsmf	25.7753	33.7015	29.1187	44.8894	31.4991	54.9489	89.2625	77.675	83.5204	75.5671	66.731	40.2005
Prl7a1	0.0494332	0	0	0	0	0	0	0	0	0	0	0
Prl7a2	0	0	0	0	0.0240644	0	0	0	0	0	0	0
Prl8a9	0	0	0	0	0	0	0	0	0	0	0	0
Prl8a1	0.0538575	0	0	0	0	0	0	0	0	0	0	0
Gvin1	0.432466	0.126792	0.356193	1.53748	0.293249	0	0.571681	0	0	1.03563	0.580827	0.494499
Pdk1	48.4096	41.0576	47.5284	23.0162	53.4261	20.4002	19.6701	17.3007	16.8326	18.1742	19.7778	24.8138
Prtn3	0.442081	1.41403	0.694839	0.320689	0.340078	0.228302	0.350877	0.654026	0.727377	0.538417	0.877013	0.45611
Orm3	0	0	0.0263846	0	0	0	0	0	0	0	0	0
Mvd	0.279273	0.12983	0.0318726	0.201667	0.408301	0.164659	0.310447	0.430902	0.212752	0.361413	0.4091	0.298781
Itih3	0.0233572	0	0	0	0	0.0244591	0.0247428	0.0777708	0.0455279	0	0.0258859	0
Stimate	10.6823	9.60717	9.45464	9.9563	7.25251	8.51938	12.6198	12.1326	11.2438	10.625	9.90632	10.4385
Itih4	0	0	0	0.0501037	0	0.0489183	0.0247428	0.155542	0.0910559	0.0508997	0.181201	0.104105
Itih1	0	0	0	0	0	0	0	0	0	0.0254498	0	0
Wnt6	0.325444	0.469325	0.422154	0	0.0962576	0.221526	0.0494855	3.12444	1.85957	0	0	0.0260262
Wnt10a	0.986613	0.245852	0.511809	0.0250518	0.0240644	0	0	0.881765	0.341459	0	0.0258859	0.0260262
Cryba2	0.0247166	0	0	0	0	0	0.0247428	0	0	0	0.0258859	0
Atp7b	4.10298	3.7793	3.00785	5.28596	4.88505	4.6961	8.04144	6.99937	8.2633	7.38048	6.57504	5.98606
Defb2	0	0	0	0	0	0	0	0	0	0	0	0
Slc4a1	103.142	103.326	103.859	30.9199	62.3159	19.1656	1.48348	1.08879	2.25363	1.11979	0.647147	3.1562
Rundc3a	23.9689	27.342	28.1412	42.8725	34.5547	53.5613	104.543	94.6818	97.3987	98.6832	95.8676	76.6652
Ubtf	209.543	166.281	184.46	188.74	166.889	178.733	173.159	164.731	169.59	168.095	169.386	155.798
Cdt1	45.2132	43.6375	42.903	28.558	30.0792	21.5813	5.54577	6.83942	5.84683	3.91676	3.43568	2.82999
Runx1t1	18.2715	20.5779	18.6597	23.3981	24.317	35.6178	84.8048	73.3724	79.1444	118.59	144.846	139.756
Snai3	0	0	0	0	0	0	0	0	0	0	0	0
Aprt	29.7702	35.8534	33.5997	17.5992	16.4139	15.061	16.3047	15.4345	14.6156	17.7391	17.3751	13.7266
Gtf2h1	39.9784	37.5263	38.1486	32.3331	30.4949	31.7984	33.0436	32.2892	33.4546	32.6246	30.3826	32.5422
Slc17a1	0	0	0	0	0	0	0	0	0	0.0254498	0	0
Slc17a2	0	0	0	0	0	0	0	0	0	0	0	0
Hfe	1.50771	1.8279	1.62957	0.9302	1.15519	0.709486	0.533256	1.83044	1.47615	0.76375	0.772538	0.6112
Ncr1	0	0	0	0	0	0	0	0	0	0	0	0
Abhd1	0.197733	0.219249	0.211077	0.175363	0.0721932	0.0244591	0.0742283	0.207389	0.136584	0.100527	0.114467	0.0260262
Tcf23	0.0247166	0.0247013	0.0527693	0	0	0	0	0	0	0.0254498	0	0
Nphs1	0.0741498	0	0	0	0	0	0.0247428	0	0	0	0	0.0260262
Aplp1	48.4069	66.7224	59.4752	74.2671	65.3738	108.576	261.243	203.529	232.029	363.266	380.862	305.668
Qars	29.6416	25.3246	28.1989	23.1559	23.5347	20.4639	16.579	17.1125	17.404	13.847	12.6732	12.0182
Qrich1	144.894	133.073	141.746	131.845	137.395	127.888	121.453	114.362	117.469	121.93	117.946	117.742
P4htm	5.45221	5.60176	5.88422	5.16534	4.78824	4.79903	4.84176	3.99024	4.94918	4.40588	4.56544	4.23515
Usp19	100.294	82.0746	88.1683	128.473	119.726	121.773	119.392	118.242	119.16	99.2966	95.2835	82.4273
Pola1	72.3396	63.1177	65.7505	66.291	74.8327	60.5598	24.2933	28.396	25.5923	19.0854	17.9884	17.8004
D130043K22Rik	0.342449	0.222312	0.294901	0.484678	0.488122	0.645501	1.41425	0	0	0	0.185213	2.43645
Gmnn	55.4633	74.722	67.645	34.9426	37.3012	30.1454	10.6247	12.6988	12.4983	5.73118	5.33578	3.81277
Acot13	14.4346	16.8029	15.0705	10.1807	11.9752	8.95429	9.78544	9.07297	9.03593	9.31149	9.15682	7.3268
Zfp184	26.0132	23.9279	21.2637	20.5369	18.6933	24.5718	26.8392	27.4283	26.1401	25.6531	23.6115	25.0202
Cdk4	204.976	205.279	206.153	165.212	140.549	148.683	110.076	104.209	102.121	97.1275	80.6305	61.625
Pip4k2a	20.7125	23.0957	24.3266	20.4924	20.19	21.039	26.9354	28.6197	27.4078	33.1201	36.8675	38.7551
B4galnt1	5.00368	7.12005	6.13348	9.42488	8.85633	14.8395	37.598	27.5167	33.4278	51.469	55.3369	47.1873
Mettl1	25.177	21.9185	25.0094	16.0576	14.0235	14.6669	9.22044	9.49249	9.65187	7.65885	6.9603	7.63131
Tph2	0.0494332	0.0494026	0.0263846	0.0250518	0.0240644	0	0.098971	0.103694	0.159348	0.305398	0.336516	0.442446
Saa4	0	0	0	0	0	0	0	0	0	0	0	0
Saa3	0	0	0.0527693	0	0	0.0244591	0.0247428	0.0773041	0.0910559	0	0.0255752	0.0261564
Krt28	0.222449	0.123506	0.316616	0.200415	0.168451	0.171214	0.0742283	0.0259236	0.136584	0.0763495	0.0258859	0.104105
Krt23	0.0247166	0	0	0	0	0	0	0.285159	0.11382	0	0	0.20821
Kat2a	0.607534	0	0	2.25128	2.08778	0.210153	1.01143	0.216566	0	2.53847	0	0
Ttc25	0.51895	0.321117	0.290231	0.515993	0.4784	0.489183	0.59437	0.472639	0.700789	0.330848	0.258859	0.382976
Hcn1	0.123583	0.148208	0.131923	0.375778	0.481288	0.587019	1.53405	0.72586	1.34307	6.82051	9.4224	11.6843
Acat2	242.982	288.916	272.091	167.026	181.337	160.436	138.582	124.175	126.25	142.334	153.51	152.234
Wtap	117.04	138.862	131.343	109.744	100.83	107.752	118.56	118.261	113.557	112.957	111.976	108.924
Sod2	46.495	52.8272	51.8694	41.166	37.9325	42.6592	45.418	36.6573	41.2318	47.4089	46.23	48.3207
Ik	12.2325	10.2157	10.8583	10.9277	10.3393	11.1398	10.1634	10.2454	12.123	13.49	9.88747	12.1915
Tmco6	5.83225	8.03103	7.12609	6.05137	5.13999	5.64375	5.66903	5.96115	5.85375	5.61989	5.95429	4.98996
Ctnnb1	479.098	500.255	327.614	348.125	317.001	350.402	260.273	267.352	312.022	214.629	203.049	202.411
Acly	468.597	384.675	418.674	506.287	489.714	517.932	381.762	370.033	388.684	312.568	311.76	297.36
Eif1b	109.287	167.449	151.435	108.153	110.088	116.209	109.167	91.421	100.142	113.444	115.7	115.234
Klk1b11	0	0	0	0	0	0	0	0	0	0	0	0
Klk4	0	0	0	0	0	0	0	0	0	0	0	0
Chrd	1.75812	1.31712	2.19454	2.97235	2.6776	2.42182	5.97107	6.63722	5.73486	4.52633	5.90131	3.09554
Clcn2	11.1792	9.35018	10.4594	13.5069	13.4803	14.1913	16.2421	17.4334	16.6325	11.87	13.0893	11.0102
Psmd2	177.078	168.262	175.973	138.413	122.109	132.255	108.77	98.5408	105.3	103.219	100.961	101.79
Ap2m1	121.84	177.958	157.848	106.105	103.083	112.969	138.224	120.348	124.585	138.838	147.149	142.616
Syngr3	0.348727	0.166511	0.179838	0.822802	0.897506	0.756325	2.24914	1.44685	1.59441	3.73395	3.30819	1.71214
Vwa7	0.777115	0.271739	0.844387	1.05686	1.40231	1.1586	0.814234	0.988544	0.829268	0.534498	0.543629	0.621377
Hspa1l	0.188563	0	0.0907368	0.0637319	0.0659365	0.11398	0.0517866	0.0839924	0	0.127275	0.0658019	0
Slc44a4	0	0	0	0	0	0	0	0	0	0	0	0
Msh5	1.39918	1.44737	1.18594	2.31719	3.03556	2.44151	1.10506	1.58147	1.42209	0.508386	0.362195	0.312523
Abhd16a	13.346	10.1616	11.913	13.9019	11.4352	12.8909	19.8241	20.658	19.3952	17.7531	14.814	11.2255
Neu1	8.83095	9.92103	10.1233	9.48342	7.87164	10.0874	14.6638	15.749	13.2833	14.512	15.1153	13.3681
Ddah2	166.536	181.83	171.632	187.948	181.969	182.42	204.836	186.053	191.182	194.838	156.941	120.47
Clic1	84.8642	104.438	104.247	81.1341	82.0315	68.7539	42.7131	49.3556	45.2071	26.0733	24.7696	21.336
Ly6g6d	0.133272	0	0.105539	0	0.0795569	0	0.122774	0.129618	0.0389036	0.0254498	0.155315	0.0533018
Lsm2	24.5691	37.9023	28.8454	14.6724	14.2766	13.4092	6.68641	8.35045	6.23289	5.78699	4.46588	5.29179
Krt14	0	0	0	0	0	0	0	24.9084	11.413	0.0763495	0	0.104105
Krt13	0	0	0	0	0	0	0	0.365315	0.182112	0.0763495	0.388288	0.46626
Krt16	0	0	0	0	0	0	0	0.438446	0.168909	0	0.0258859	0.0520525
Pole	91.4716	69.8575	74.8434	117.802	121.564	98.7401	33.7354	40.98	35.2522	21.3288	20.0504	19.171
Myh3	1.60651	0.790442	0.949847	0.503216	0.296786	0.391346	0.27217	3.28581	1.56887	0.381722	0.465868	0.338289
Krt19	0.222449	0.222312	0.184692	0.0501037	0.0721932	0	0	15.0981	7.964	0	0.103543	0.183511
Krt31	0	0	0	0	0	0	0	0	0	0	0	0
Atp12a	0.0247166	0.0246519	0.0263846	0	0	0	0.0247428	0.0777708	0	0.0254498	0	0.0260262
Scube2	0.370749	0.469325	0.606847	0.300622	2.40365	0.26433	0.0861295	3.75892	1.41105	0.152699	0.207087	0.260262
Kiss1	0	0	0	0	0	0	0	0	0	0	0	0
Strada	9.30133	9.97562	9.83026	5.42032	6.20414	5.13647	5.09513	11.8679	14.4483	4.26532	5.01334	5.11681
Akr1b7	0	0	0.0501044	0	0	0	0.0247428	0	0	0	0	0
Mrpl49	48.7104	58.3238	54.4741	36.9206	32.4544	34.444	30.9509	29.3412	31.1453	29.2881	28.8236	27.7675
Vps25	42.5202	40.1438	25.5911	16.5338	11.1165	24.1106	21.8572	16.3481	13.0321	13.8755	14.7507	9.70295
Gatad1	101.42	120.492	115.091	66.0118	64.7575	62.3218	51.3719	48.2948	49.1018	52.1325	54.6177	53.2401
Pcdhac1	0.745947	0.62272	0.64397	1.72432	1.9483	2.9475	1.31931	1.13434	1.49393	2.14496	2.12505	2.52025
2310003L06Rik	0	0	0	0	0	0	0	0	0	0	0	0
M6pr	55.0903	65.595	65.1508	35.1937	33.5262	34.6401	31.2322	32.9018	33.507	23.2887	23.2919	20.9673
Ppp2r1a	241.955	253.089	252.714	214.205	209.364	220.643	228.073	202.142	221.105	254.787	257.286	248.934
Tinf2	17.1895	14.9394	15.7875	14.9646	12.2403	10.4881	7.13343	7.09109	6.66042	5.41387	5.0748	4.04706
Tssk4	1.60354	0.75959	1.30184	1.29438	1.14939	0.756472	0.938468	0.903489	0.470486	0.578475	0.129429	0.372592
Hapln4	0.0495074	0.0494026	0	0	0.0962576	0.0733774	0.0494855	0.0518472	0.022764	0.101799	0.103543	0.0780787
Dus3l	3.73895	4.20305	4.03416	5.05428	4.4921	3.17047	5.48119	6.01648	4.69928	4.57217	3.40565	3.5003
Gtpbp3	12.1326	11.5754	11.9247	9.49565	10.8853	9.32191	8.41043	8.59748	8.08423	4.98191	6.15131	4.73855
Tgfbr1	258.626	218.814	239.241	194.568	196.725	190.406	186.115	165.247	176.113	272.619	251.001	274.898
Rad51c	8.84489	8.96079	9.46884	7.98394	8.69488	8.72829	4.59178	4.70915	5.40442	3.64437	3.06121	3.34586
Gabrb2	2.52188	0.716338	0.922776	2.69623	2.40642	6.84557	16.322	16.2439	16.2151	54.3744	58.692	71.3001
Cav1	9.79017	14.2086	11.8037	16.2976	18.3664	10.2315	9.33952	59.5588	32.6776	14.5437	18.4772	20.788
Arpp19	170.933	205.688	199.599	149.381	142.945	152.011	167.17	162.252	163.076	188.505	185.94	192.762
Bcl2l1	76.4514	90.6839	84.4439	73.4499	70.8718	81.4381	96.7867	81.1068	90.0903	101.949	95.8074	81.308
Khsrp	267.603	169.059	202.746	247.023	247.154	220.23	152.623	140.949	153.478	122.913	119.547	101.675
Ccdc124	48.7191	43.4714	47.0438	35.0696	28.6848	32.1149	32.4582	28.9566	28.7054	34.1282	29.2769	19.7019
Zfp54	1.57675	2.11463	1.71065	1.85386	1.6828	2.29569	3.68514	2.89468	2.99569	1.95455	2.26198	2.17408
0610009B22Rik	15.8386	19.7641	19.0178	14.4509	11.8895	13.9678	14.7832	13.5564	14.9772	14.9898	12.8301	11.7037
Twist2	0.271883	1.38327	0.949847	0.0501037	0.529417	0.0733774	0	19.4167	8.84419	0.0508997	0	0
Rhoa	245.041	330.043	299.675	175.924	183.79	171.501	142.284	146.529	142.982	134.746	133.243	127.41
Zmiz1	269.981	233.687	242.106	433.715	444.262	434.235	371.728	347.616	356.039	374.557	352.885	376.875
Hnrnpa0	763.465	880.264	842.094	574.31	520.808	545.995	489.619	406.56	447.66	560.278	495.197	459.872
Prrg2	5.19348	5.50263	5.74177	5.72457	4.55712	5.30856	4.96191	5.07413	5.55409	3.56957	3.88104	2.6496
Rbm28	78.4235	64.3644	65.8684	74.0465	69.9162	75.7095	68.7726	74.2534	72.2197	46.2013	50.7847	50.5858
Ddx49	29.4565	24.8771	25.9059	22.0612	19.1844	19.4202	22.3063	18.9732	20.638	21.9231	20.8672	12.6511
Id3	23.163	13.0483	15.4479	4.11469	5.68863	3.13948	2.86791	4.98145	3.9116	3.29425	2.68719	2.39507
Tcap	0.1483	0	0.131923	0.271512	0.168451	0.26905	0.323264	0.207389	0.273168	0.178149	0.0984957	0.0780787
Arid1a	338.292	266.361	281.826	482.935	528.917	479.976	327.344	338.597	338.701	304.544	313.009	326.37
Crlf1	0.0988664	0.222312	0.0527693	0.100207	0.264708	0.0244591	1.61766	0.858019	1.23738	5.57107	9.84968	7.80059
Rplp1	408.355	318.657	323.793	285.305	267.377	223.072	185.456	196.185	181.741	233.368	193.622	99.9161
Cabs1	0	0	0	0	0	0	0	0	0	0	0	0
Hmgcll1	10.6309	11.9794	10.5648	8.50294	9.00608	10.2763	9.16081	8.65742	8.6303	13.5537	18.1437	19.888
Ttc9b	6.47773	9.90228	8.1266	9.10391	7.0963	13.4179	24.5573	19.5061	22.0348	32.9941	27.9984	20.2441
Phox2a	0	0	0	0.0501037	0.0481288	0	0	0.0777708	0	0	0.0258859	0
Abhd8	48.1964	35.6397	37.4712	44.4051	35.4186	41.0265	39.2297	34.601	37.5688	52.6059	44.1981	25.7995
Ift22	23.624	26.2521	25.3732	18.233	17.1704	17.261	18.297	17.5326	18.3832	21.1187	17.4099	17.9528
Mid1ip1	52.3903	56.8167	56.1576	49.4207	49.4424	43.4067	35.8433	33.7287	34.1931	42.4293	38.2292	29.5642
Prok2	0.0247166	0.0494026	0.0791539	0	0	0.0244591	0.098971	0	0.022764	0.101799	0.129429	0.130131
Fhl2	1.16168	1.60558	1.34562	0.75158	0.842278	0.880553	4.97329	4.43293	4.2341	7.91488	6.31613	7.07914
Clstn3	20.8203	17.0269	17.8071	19.8358	21.9609	25.8337	42.6718	35.1369	38.6501	48.0024	54.3988	54.0212
Cers4	9.76427	9.23307	9.28491	14.3641	12.5954	11.126	30.0359	28.0792	26.5514	20.614	24.3187	30.6576
Phax	64.4437	73.8118	72.073	50.3631	44.1532	48.723	52.0644	44.5581	49.9249	56.111	56.2225	54.0076
1700109H08Rik	0	0.109995	0.0263846	0.0419869	0.039995	0	0.073387	0	0.0541555	0.0299799	0.0377157	0.0717283
Relt	2.59	3.13706	2.89994	2.95732	2.10698	3.16293	3.19095	3.54829	3.49511	4.6078	3.91213	4.06561
Snrpb2	67.6625	94.2312	84.4549	50.3718	42.2855	46	45.8342	46.487	45.5637	39.6457	37.4043	34.2663
Prpf31	73.7833	75.1548	71.9737	55.5229	49.9323	51.6726	37.0325	38.4933	33.1513	29.9395	28.5915	27.1287
Sertad1	5.58079	5.43429	4.77562	2.84574	2.91179	2.17542	1.18765	2.43656	1.9577	1.23897	1.11309	0.572577
Carhsp1	147.891	150.618	150.094	86.4855	97.5766	90.8134	79.3682	70.5862	74.5122	98.4096	106.373	111.449
Elk3	25.3949	28.2869	29.2411	22.6925	26.69	22.0461	20.301	25.1722	22.8344	16.0033	13.8355	12.724
Herpud2	33.6377	40.6168	38.9569	28.0273	29.1206	30.5437	31.2971	27.7275	29.3121	28.9111	29.9101	29.4208
Rdh13	29.4773	26.242	26.9037	21.2948	18.0319	20.2797	28.5039	25.3573	24.8838	24.2437	24.9204	23.5525
Adam21	0.0988664	0.247013	0.290231	0.125259	0.192515	0.220132	0.247428	0.311083	0.250404	0.127249	0.388288	0.20821
Nutf2	0.479675	0.116244	0.0549328	0.965623	0.910934	0.249777	0.0628713	0.492522	0.336474	0.887538	0.65015	0.418762
Fut1	0	0	0	0	0.0240644	0	0	0.622166	0.0910559	0	0	0.130131
Rnf151	0.1483	0.148208	0.0263846	0.0250518	0.144386	0.0978365	0.0494855	0.0777708	0.022764	0.0254498	0	0
Elavl2	103.434	116.201	116.517	201.895	177.47	221.396	255.387	241.001	240.038	257.016	234.839	243.506
Mgst1	4.06274	7.60395	5.11717	2.26579	2.74469	2.47338	2.52139	6.18189	5.09528	1.36426	1.29921	1.52053
Dnajb6	72.2107	104.62	96.1527	63.1811	60.5863	70.4024	91.4775	81.6242	85.8442	90.2331	87.6514	89.375
Htr3b	0	0.0247013	0	0	0	0	0.0742283	0.0259236	0.022764	0.0254498	0.0258859	0.0520525
Rab25	0.0741498	0.0988052	0	0.0501037	0.0481288	0.0489183	0.0742283	2.37533	1.74408	0.0508997	0.0776576	0.104105
Ubqln4	175.337	173.829	173.223	152.87	153.354	146.939	114.659	105.849	112.103	121.878	124.555	110.568
Cyp4f15	0.35713	0.193831	0.573576	0.227546	0.221802	0.290526	0.204623	0.0777708	0.0685195	0.0508997	0.103543	0.0780787
Rps18	0.426287	0.328848	0.993197	0.283937	0	0	0	0	0.238043	0.318149	0	0
Rpl10	3.19727	4.20421	4.26658	3.12188	3.32308	3.01251	3.25998	3.76193	2.90154	4.27048	4.71912	3.62179
Zfp955a	25.2655	19.6847	20.3127	31.7914	28.9526	29.9525	36.9767	33.0211	35.951	39.5765	39.4018	38.4031
Gprc5b	65.2341	61.3107	62.4818	61.6814	70.4648	65.2154	32.9622	33.052	32.1552	24.5546	21.8982	21.471
Coro1b	26.6801	28.6179	29.1074	20.8013	19.4984	19.2549	20.4338	19.7152	20.2205	19.4428	16.8177	14.466
Man1a2	85.1947	77.0457	82.1063	74.468	81.087	72.5753	66.3979	62.6879	64.2737	74.1249	71.6209	80.0656
Tppp2	0	0	0	0	0	0	0	0	0	0	0	0
Acyp1	7.46427	10.1028	8.81244	8.01656	7.82096	6.62842	7.71971	8.65848	8.39993	8.0167	8.05051	6.48051
Cldn13	1.93766	2.84065	2.58514	0.350726	0.505353	0.146755	0.0247428	0	0	0	0.0258859	0
Sptbn2	68.3551	51.475	50.6614	172.514	133.865	199.634	260.693	257.434	268.798	378.355	376.524	321.425
Hdac4	26.8268	23.0406	23.7981	31.2368	36.6125	32.2565	34.9616	30.2775	32.0315	32.4839	28.8858	30.4217
Hdac5	23.9806	17.8045	19.2591	42.7231	40.1627	46.0259	71.1028	67.2925	68.0785	83.2677	73.3094	53.4619
Rala	113.634	143.144	135.775	107.124	105.138	121.218	163.225	142.014	154.955	193.277	194.372	208.522
Clec3a	0	0	0	0	0	0	0	0	0	0	0	0.0260262
Vdac3	71.6881	112.72	95.6641	53.3311	47.3753	53.5563	61.5696	55.8599	57.5062	64.3797	62.7988	63.1828
Rpl30	49.5755	64.82	61.5993	36.8937	38.2985	33.7094	32.0788	31.5884	32.8623	35.5457	35.5894	31.8702
Abcb1b	0.151488	0.334381	0.545608	0.134453	0.0901453	0.0500434	0.134947	0.319767	0.164743	0.127809	0	0.0451555
Mta1	164.595	124.306	136.829	138.116	139.319	128.077	96.2442	89.0492	94.6546	94.9124	90.4866	82.0237
Vps72	72.9695	66.3941	65.8237	61.2092	55.4562	59.8787	59.5705	54.1354	56.9697	55.4768	49.6709	36.626
Gabpa	100.085	83.0122	89.914	80.7971	79.5127	79.0334	65.8587	69.1762	68.8826	56.1442	57.0877	57.0177
Stk38	101.204	110.92	110.668	108.391	97.3682	109.332	108.844	107.165	107.557	72.8976	68.5363	70.5298
Bmp7	21.5614	10.4494	13.6146	8.66102	9.67428	5.64355	2.21764	7.79748	5.64961	3.38959	3.66606	3.44541
Dynll1	146.158	164.129	162.911	114.077	96.8909	110.287	101.872	92.4972	97.8694	113.022	115.663	92.9062
Pdcl	74.4907	83.5061	80.0874	67.3594	59.2678	74.308	78.5824	72.2131	74.1458	67.1352	66.6677	65.4907
Gm5965	0	0	0	0	0	0	0	0	0	0	0	0
Rsph14	0.0494332	0	0.0263846	0	0	0.0244591	0	0	0	0	0	0
Cabp7	2.05148	1.38327	1.79416	2.08153	1.29945	3.96238	10.7136	9.36067	9.46981	10.8921	8.12816	6.3788
Zmat5	12.4375	17.4075	14.2922	11.5613	10.2383	10.6126	11.7935	9.91105	11.6618	9.03355	11.6967	7.69362
Ap1b1	80.1382	70.2142	75.3226	78.9872	75.7572	84.7802	97.0606	90.2229	94.4511	95.9625	99.8706	97.0777
Derl3	0.321316	0.518727	0.362472	0.320689	0.240644	0.289743	0.784766	0.648142	0.312663	0.402922	0.671505	0.533278
Tbx1	0.385406	0.298145	0.527508	0.350074	0.357934	0.338539	0.148457	0.36293	0.386987	0.229049	0.181175	0.234236
Bcl2l13	145.185	115.733	126.103	130.292	122.783	122.812	77.1771	75.7512	78.5757	73.5649	67.5254	64.1063
Spatc1l	0	0	0.0761461	0.0626546	0.144386	0.0978365	0.0742283	0	0.0455279	0	0.0776058	0
Dgcr8	75.5594	69.3431	73.5792	72.1884	61.2311	69.7314	64.9253	66.547	69.2143	58.3782	63.0826	58.696
Ccl8	0	0	0	0	0	0	0	0	0	0	0	0
Ifi211	0.247191	0.341224	0.355243	0.117894	0.199494	0.0725213	0	0.083474	0.11819	0.0254498	0.0517717	0
Xpo6	87.9202	68.5661	82.4333	95.5531	96.2349	90.3985	78.7116	78.3875	80.3156	85.2622	76.6629	86.9895
Prr29	0.0247166	0	0.0263846	0	0	0	0	0	0	0	0	0
Serpinb2	0.959795	0.597055	0.842541	2.32128	1.45895	1.37742	0	1.28234	0.432811	0	0.0258859	0.0520525
Mymk	0	0	0	0	0	0	0	0.207389	0.022764	0.0254498	0	0
Trpm5	0.123583	0.0247507	0.10538	0.148808	0.0481288	0.0244591	0	0.0518472	0	0	0	0
Ascl2	0.0741498	0.0741039	0.0263846	0.0751555	0.0240644	0	0.0247428	0.207389	0.136584	0.0254498	0.0517717	0.0260262
Tspan32	0.645103	0.581098	0.542231	0.124658	0.0662012	0.0244591	0.0247428	0.127933	0.0677	0.0254498	0	0
Zfp212	30.778	30.8175	32.4845	31.3647	30.4707	31.3186	32.1768	29.8495	29.9398	30.8795	31.0316	27.8003
Repin1	41.4636	36.0246	38.0785	31.4094	33.4101	28.316	19.308	14.4784	17.2624	18.3831	14.8677	13.9435
Rarres2	0.118813	0.221052	0.15092	0.0405088	0.15844	0.186207	0	0.254466	0.26347	0.148678	0.100101	0.0718845
Pttg1ip	42.055	56.6005	55.0543	40.3971	39.5856	38.103	38.0892	40.9358	35.5755	31.5177	33.1228	32.2899
Slc16a12	1.21111	1.63029	1.60946	2.48011	1.85296	1.29633	1.01445	1.45169	1.22925	0.916194	1.03543	1.27529
Timp1	1.15224	1.28943	0.997841	0.401731	0.418673	0.161039	0.0411472	0.408348	0.198342	0.120301	0.0254199	0.119955
Syn2	1.36127	3.59908	3.29716	14.5905	10.1233	26.1752	16.9128	15.6312	15.0858	14.9554	15.3876	16.3497
Elk1	30.9901	33.4013	32.3187	49.0692	45.7862	55.8362	56.883	57.7884	56.2894	57.991	62.643	58.7164
Kcnc4	0.0741498	0.222312	0.422154	0.300622	0.529417	0.317969	1.31139	0.933249	0.97885	3.07943	2.71802	3.27931
Ush1c	0.294572	1.03624	0.670724	0.322718	0.275874	0.355709	1.06988	0.458536	0.446948	0.117375	0.226087	0.0780527
Rnmt	38.8326	36.5701	36.7942	33.1541	59.0351	30.9584	98.1902	35.1753	32.798	108.848	36.3545	45.6597
Kcnq1	1.30956	1.08651	1.26638	1.02705	0.553481	0.538052	0.780931	0.570319	0.386987	0.865218	1.19116	0.832814
Srp14	30.3541	33.4634	23.8254	17.7696	6.67198	20.2431	20.9332	18.8418	19.7497	21.3166	18.5297	16.0687
6330409D20Rik	0.541417	1.38327	1.00264	0.499784	0.360966	0.415805	0.958732	0.900534	1.36354	1.70511	1.31982	1.32125
Cdk9	56.8585	66.609	63.1566	39.8959	36.8026	38.8725	40.1649	38.2853	39.6916	33.2881	33.4758	31.4719
Eng	23.3513	17.8397	18.6524	19.2645	19.3896	16.3935	9.47301	18.186	14.392	11.8794	12.4509	10.2828
Tor2a	6.97233	20.8064	6.17699	4.26239	13.2842	4.02177	4.62892	4.65691	4.0501	4.28774	4.70434	11.0673
Mrtfb	44.6499	30.8079	39.2661	45.054	48.2593	41.3964	29.7363	31.0101	31.3831	30.1443	30.7975	36.1745
Syngr1	7.72982	8.34526	8.00159	18.9419	15.6917	25.2545	68.7947	52.7114	61.2089	92.5732	108.979	102.414
St6galnac1	0	0	0.0263846	0	0	0	0	0	0	0	0	0
Taf7l	0	0.0247013	0.0263846	0	0.0721932	0.0244591	0.0247428	0.0259236	0	0	0	0
Tex15	6.28679	1.24724	2.49306	4.28384	4.72598	3.15383	1.05429	7.38407	3.89145	0.665564	1.16486	1.04927
Ppp2cb	104.422	135.667	127.292	82.3336	80.9576	83.4504	82.2019	77.8118	80.2074	90.7611	93.8347	96.4304
G0s2	1.0381	0.889247	0.686001	0.225467	0.120322	0.146755	0.296913	0.285159	0.432515	0.458097	0.155315	0.41642
P4ha1	32.5103	32.2527	31.224	25.3714	52.2745	30.8754	23.0363	31.4748	27.8295	22.6047	22.8428	24.3583
Pla2g12b	0	0	0	0	0	0	0	0	0	0	0	0
Mcu	17.0073	17.3156	19.0233	12.3505	14.6312	12.6747	14.4745	14.595	14.9099	12.5468	13.7495	15.0729
Oit3	0.346032	0.395221	0.184692	0.150311	0.144386	0.0733774	0.0247428	0.181465	0.0910559	0.0254498	0.0258859	0.0520525
Tex11	0	0.0247013	0	0	0	0	0.0247428	0.0777708	0	0	0	0
Fxyd5	2.99135	3.64465	3.71585	1.2939	2.62884	1.17913	1.16293	1.29882	1.30747	1.47439	1.52685	0.984755
Kcnd1	2.44694	2.32192	2.50657	4.7348	5.34112	5.5509	7.271	6.97202	7.65495	7.48607	8.22464	7.62569
Tfcp2	32.384	29.6469	29.3447	32.1716	32.0696	31.1996	27.2101	27.3067	24.2103	18.9569	19.6104	16.3288
Ubp1	66.1156	54.5945	74.236	81.0454	88.0593	87.3377	101.586	98.8213	76.6371	53.9596	34.9318	61.578
Ick	69.694	52.1778	57.6483	71.2645	56.6575	79.0637	91.7354	94.8263	91.8515	134.401	124.864	120.345
Sdhb	83.4792	112.493	100.719	65.5081	62.4337	62.6258	63.7727	57.4091	60.3256	60.7441	58.5877	51.0562
Cox4i2	1.23581	1.75347	1.58305	0.726528	1.56416	0.684831	0.445345	1.88991	1.34194	0.559897	0.77655	0.390394
Snap47	75.3863	82.774	82.9073	70.2057	69.2144	93.764	157.314	139.046	141.52	188.66	206.251	188.259
Wnt3a	0.815648	0	0.343	0	0	0	0.0247428	0.777708	0.364223	0	0.0517717	0
Kdsr	11.0485	13.1591	11.7209	13.9328	13.0219	15.9644	22.1675	21.3717	23.3764	19.5797	19.194	20.5538
Nxf2	0	0.0988052	0.0791539	0.100207	0	0.0489183	0.0494855	0.0777708	0	0.0508997	0	0.0520525
Tktl1	0	0	0	0	0	0	0	0	0	0.0254498	0	0
Zmynd10	0.0985204	0.19719	0.131343	0.0436403	0.234147	0.435544	0.40828	0.230927	0.226979	0.131041	0.314021	0.0478362
Tmem115	27.1632	23.5112	23.7989	21.9705	21.1764	22.4046	22.0283	19.0279	23.3646	26.0855	24.2275	18.3454
Hyal2	80.3733	64.632	67.1967	45.0134	46.0012	43.4412	30.2272	29.3784	29.2123	31.633	29.4153	23.8869
Ifrd2	15.4931	12.3575	12.6324	8.9388	7.62587	8.1906	6.08177	6.11926	5.76151	4.20235	3.92645	3.3646
Hyal1	3.23958	0.46478	0.362314	4.75659	5.36749	2.95843	1.41868	2.04677	2.04111	1.02909	2.57601	1.43243
Tusc2	39.1715	45.9171	40.4679	22.709	20.1308	23.7326	28.884	25.7971	27.9783	33.1128	30.9697	30.9612
Nprl2	6.77494	9.19694	9.03391	9.58912	8.86333	10.622	13.0875	13.2106	12.8068	11.1194	14.8713	13.4726
Gnat1	0	0	0	0.0250518	0.0240644	0	0.0494855	0	0.022764	0	0.0258859	0
Slc38a3	7.06774	8.35847	7.26577	14.0694	14.5203	14.2985	14.4697	12.7734	14.412	14.6525	14.6025	14.4585
Cacna2d2	29.4076	19.2404	21.7004	18.9195	26.6202	19.9744	19.1839	18.2943	18.0383	24.3518	29.4138	29.3814
Rassf1	18.72	25.6271	23.1934	16.719	20.6581	14.4513	14.1783	14.9125	13.1834	14.3444	11.7798	9.64842
Slc3a2	85.1961	101.314	96.5974	63.1073	74.5569	65.0477	60.179	56.5751	57.0149	65.2582	61.9791	60.0715
Nxf1	77.1984	91.5446	85.9198	93.8058	101.295	97.8989	92.5097	96.6156	90.1873	64.3836	63.937	57.3976
Tmem223	34.3888	47.5176	42.2127	34.7304	28.3874	35.0865	36.6033	34.7962	37.5084	38.3181	30.9877	21.8732
Tmem179b	3.25577	5.01431	4.18795	2.77507	3.24364	2.87544	2.05377	2.4954	1.84129	1.28878	1.12761	1.37658
Slc22a6	0.0988664	0.123506	0.131923	1.0515	0.890383	0.856021	0.0247428	0.103694	0.0455279	0	0.0517717	0
Slc22a8	0	0.148208	0.158308	0.6764	0.336902	0.733309	2.25513	2.12293	2.40615	4.43336	5.72023	5.56046
Stx5a	29.6126	43.4913	37.2837	35.3096	30.2844	34.7244	44.2517	46.266	44.4441	29.9623	33.5776	29.5832
Slc47a1	0.0247166	0	0	0	0.0481288	0.0244591	0	0	0	0.0254498	0	0
Wdr77	117.653	105.525	111.221	87.7754	83.9822	72.7308	64.9754	64.9776	62.7618	56.2335	56.01	52.0718
Tmigd3	0	0	0	0	0	0	0	0	0	0	0	0
Pifo	0.0494332	0.0247013	0.0527693	0	0	0	0	0	0	0	0	0
Tnfrsf13b	0.667348	0.741039	0.580462	0.375778	0.240644	0.220132	0.39383	1.01102	0.614627	0.305398	0.229685	0.20821
Spire2	5.25665	5.15126	4.8201	4.76073	5.15322	6.55945	13.3269	11.8525	11.4446	16.5018	14.9697	10.737
Prox1	10.0597	6.49644	7.09749	5.36109	7.00274	7.43558	2.57327	3.2664	3.23251	5.2091	7.71402	9.49984
Fdx2	10.965	13.1921	12.4268	0	7.32475	0	0.187971	0.0852886	0.0968607	0	6.68163	0
2610507B11Rik	228.232	149.044	175.149	224.136	216.549	212.39	157.761	166.609	165.982	145.925	139.631	155.333
AI597479	53.3763	46.8625	50.7111	49.5036	48.2344	50.0217	60.3403	56.597	56.3449	64.6304	62.6644	63.8788
Tmem86a	5.97984	7.13811	5.61906	6.79741	5.89164	6.32826	10.2795	7.80015	8.98177	9.41624	8.98514	7.62559
Ifi35	0.410864	0.56603	0.502205	0.233483	0.295487	0.0897895	0.0518113	0.71168	0.229597	0.112946	0.0232196	0
Rdm1	6.2035	9.11317	7.75516	7.13406	7.29931	5.91263	3.70911	2.70497	2.87548	2.41702	1.29719	0.833386
Nedd8	93.0649	128.023	111.767	58.9227	55.43	58.5787	55.1529	50.2723	55.1143	57.0885	53.8071	53.7061
Gosr1	33.4423	31.2718	32.242	40.0351	34.124	39.6972	45.2162	42.2304	44.8699	43.9351	41.6249	41.0492
Mrpl52	2.39714	7.04916	4.97754	2.61283	4.57298	6.22898	3.70107	6.02516	4.93491	4.1472	2.64108	5.39566
Spaca7	0	0	0	0	0	0	0	0	0	0	0	0
Kansl3	68.3406	57.9705	59.5472	76.5259	71.7767	74.226	70.1107	72.2228	69.4659	57.7656	59.0704	60.9128
Gm266	2.10091	1.43268	1.55669	0.100207	0.240644	0.171214	0	0.414777	0.136584	0	0.0258859	0.0520525
Tsacc	0.538896	1.13468	1.03729	0.601244	0.668148	0.478739	0.806366	0.538122	0.825558	0.484132	0.205819	0.41642
Mettl16	66.3135	56.335	60.1975	53.9954	54.2027	56.6621	40.8797	42.2157	41.8578	42.6811	44.9353	48.6649
Dazl	0.0247166	0	0.0791539	0.0259036	0	0.146755	0.494855	0.466625	0.341459	0.534447	0.300173	0.572577
Apol7a	0	0	0	0	0	0	0	0.0259236	0	0	0	0
Psen2	1.26366	1.11447	1.03916	0.792891	0.87592	1.15626	1.69451	1.77701	1.89929	2.08704	2.12259	1.41526
Acaa1b	3.15772	3.45275	2.32222	2.63102	2.73194	2.36696	2.50481	2.47736	2.60315	2.5107	2.82904	2.33958
Plcd1	4.39778	6.08615	4.76224	2.39934	3.93297	3.06094	2.00713	5.22604	3.52994	2.8686	4.25768	3.53046
Fads1	199.924	219.246	213.68	157.992	159.239	150.618	148.851	131.911	141.111	144.025	144.296	139.735
Cars	40.2896	32.5655	35.2993	37.359	32.6377	33.1866	32.5159	34.9499	34.1028	27.5692	31.7996	30.6597
Phlda2	0.0741498	0.0494026	0	0	0	0	0	0.103694	0.022764	0	0	0
Asz1	0	0	0	0	0	0	0	0	0	0	0	0
Wnt2	0	0.0741039	0.0263846	0	0.0481288	0	0	0.388854	0.341459	0	0	0
Grid2ip	0.255965	0.172909	0.233504	0.220982	0.384862	0.560481	4.80299	4.7394	4.63884	4.7383	2.92578	2.85393
Kdelr3	2.80536	6.79286	4.04007	1.67765	3.07798	1.17404	0.470112	8.33827	4.45129	0.458097	0.465946	0.520525
Cfap97d1	0	0	0.0263846	0	0	0.0244591	0	0	0	0	0	0
Dnajc19	4.95976	3.62823	4.58069	5.92198	6.29402	7.11259	7.98743	9.15455	9.18164	8.91233	7.77151	7.35051
Apip	0.306585	0.265613	0.0498406	0	0.172806	0.0450537	0.174511	0.426961	0.213025	0.240857	0.31938	0.112459
Pdhx	35.9434	38.0939	37.6036	29.6298	29.039	30.3148	31.0596	29.0697	29.549	32.081	32.1462	33.0857
Mcoln2	0	0.19761	0.0791539	0.0250518	0.0240644	0.0244591	0.0247428	0.207389	0	0.0254498	0	0
Slc5a1	0	0	0	0	0	0	0	0.129618	0.0682919	0	0	0.0260262
Panx3	0.0247166	0.123506	0	0.0250518	0.0240644	0.0244591	0	0.181465	0.0910559	0	0	0.0520525
Fgf11	3.6828	5.18727	4.77565	10.6038	9.62576	17.3171	46.1204	45.2885	46.871	31.2778	30.0905	26.781
Cfap161	0	0	0	0	0	0	0	0	0.022764	0	0	0
Brf1	41.644	35.4217	35.9316	45.2085	46.0137	46.285	43.8391	44.7083	42.4779	45.8799	42.5512	38.935
Vipr2	7.12777	7.67415	7.21229	4.62695	5.38691	4.75503	1.94038	1.51427	1.48102	0.916194	1.13937	0.937752
Prss45	0.0247166	0	0	0	0.0240644	0	0.0247428	0.0259236	0	0.0254498	0.0258859	0
Thg1l	21.8286	20.3043	20.7148	11.5097	9.13473	11.4607	10.2492	10.2994	11.2224	9.43713	8.61112	8.24389
Adam19	26.4029	28.0366	24.4461	30.991	32.6966	36.1192	46.1446	44.386	43.1331	45.8676	47.8257	45.0782
Exoc3l2	4.56619	3.92973	4.68406	2.10613	1.76009	1.51649	0.197942	0.596243	0.386987	0.101799	0.181201	0.0780787
Cd209d	0	0	0	0	0	0	0	0	0	0	0	0
Sugp1	36.3763	34.8216	35.5948	39.8369	37.5989	36.8563	40.8803	40.7918	41.0106	40.7022	36.5156	33.0395
Acad9	45.0071	32.4054	36.0434	31.8164	29.199	34.2438	31.3466	31.1646	33.1007	29.2161	29.7701	29.4786
Dmrtc2	0.0494332	0.0741039	0.158308	0.100207	0.168234	0.146755	0.0494855	0.025768	0.0682919	0.0254498	0.0776576	0.0520525
Dhdh	6.64971	6.52524	6.78307	5.76518	5.83547	6.52778	4.37558	3.98972	4.52158	3.44906	3.77752	3.51604
Cpb1	0	0	0	0	0	0	0.0247428	0.103694	0.0682919	0	0.0258859	0
Dennd1c	2.60617	2.20622	2.08222	1.82743	1.90183	2.60147	2.21423	1.70956	1.88722	1.19652	1.34702	0.91235
Fsd1	20.8824	17.7874	18.6589	20.5567	23.266	22.0202	34.6179	28.9053	32.4949	32.3492	32.458	25.978
Pinlyp	0.0988664	0.0988052	0	0	0.0240644	0.0244591	0.0494855	0.129618	0.0682919	0.0254498	0.0258859	0.0260262
Sptbn4	0.5582	0.666935	0.540199	3.20663	3.50987	5.16022	14.5837	14.53	15.3308	27.5367	35.0153	29.7132
Pgam1	498.464	540.318	532.118	253.256	354.776	220.806	136.785	134.398	135.51	128.26	120.495	119.061
Ttn	0.0247166	0.0494026	0.0527693	0	0.168451	0.0244591	0.0742283	1.71096	0.728447	0.178149	0.181201	0.41642
Snapc2	35.3685	41.7392	39.9787	27.9278	27.0766	27.3881	25.2823	22.2213	22.2488	27.2229	24.5477	20.293
Gltp	54.8477	51.7986	52.8484	30.6885	30.5618	27.5406	9.03108	30.4087	20.1461	6.81717	7.17041	6.66272
Ccnt1	75.6351	53.3202	59.7367	101.801	101.291	103.727	89.076	85.698	87.796	90.9365	92.7925	99.1583
Dgcr2	162.714	163.962	164.769	128.003	121.094	120.217	108.298	99.8136	108.342	112.245	112.656	110.188
Scarf2	1.5717	5.7806	1.25166	2.55551	2.20425	1.22269	0.288822	7.59527	2.3184	0.27977	0.75069	0.181429
4930579F01Rik	0	0	0	0	0	0	0	0	0	0	0	0
Med15	43.9711	42.1097	42.1321	47.9427	51.9152	46.5015	49.7577	48.9769	48.0834	48.0957	48.7309	42.3825
Dhdds	29.6532	31.0047	24.4514	33.8685	34.6169	50.8385	36.5024	38.4581	41.7055	23.9851	27.0453	24.4643
Gsc2	0	0	0	0	0	0	0	0	0	0	0	0
Bmp5	3.26259	2.07493	2.50654	1.75506	1.70212	1.51659	0.519623	1.74891	1.18373	0.916194	0.524914	0.702709
Zfp729a	16.8669	13.5848	12.9004	24.4386	23.1973	26.0206	27.5972	29.7874	29.9526	34.0458	34.1082	36.5886
Mogat1	0.0741498	0.0247013	0.131923	0	0.0240644	0.0244591	0	0	0	0	0	0
Gstm2	1.19475	1.84785	1.90286	0.200415	0.504847	0.130294	0.0742283	1.30248	0.5869	0.101799	0.103543	0.0706352
Tex22	0.0494332	0	0	0.0753559	0	0.0489183	0.0247428	0.0518472	0.0682919	0	0	0.0496581
Wnt8a	0	0	0	0	0	0	0	0.0259236	0	0	0	0
Tjap1	48.9206	36.3529	38.8822	46.6081	46.1146	42.6795	24.9842	30.2653	27.0708	16.3068	17.1277	12.0688
Nanog	0.240023	0.283176	0.242185	0.301824	0.241919	0.296958	0.0994659	0.211744	0.305697	0.102919	0.159069	0.191605
Tmem167	124.852	126.166	124.43	99.9632	93.4373	101.285	78.6069	83.8609	80.6488	85.8638	79.9748	84.8927
Hps3	10.6226	12.8384	13.2951	11.7366	11.5292	13.8158	14.2972	15.3251	13.4621	12.3681	12.9437	12.7575
Kif11	272.557	242.038	250.094	289.666	320.67	253.23	105.223	123.423	113.256	59.4019	52.8799	49.5684
Zmiz2	203.071	156.3	162.765	238.463	209.651	243.647	327.403	269.332	295.755	384.552	348.352	281.202
Rpa3	14.9021	23.2604	20.504	11.2655	11.2979	10.7137	7.34823	8.43007	7.41966	6.4157	5.2794	4.87505
Phox2b	0.0247166	0.0494026	0.0263846	0.0250518	0.0240644	0	0	0	0	0	0	0
Tnpo3	172.245	147.629	153.49	150.677	149.639	143.678	135.24	131.299	127.587	144.281	143.092	154.572
Zfp273	8.05383	7.48921	7.80502	7.9872	7.97247	8.06797	10.6034	9.60601	11.0281	9.56001	9.28247	10.0976
Zfp715	18.6733	15.3474	16.2197	20.3016	21.2532	23.3349	31.7923	29.5165	30.0994	37.1951	36.8205	36.044
Siglecf	0.123583	0	0	0	0	0	0.0494855	0	0.0455279	0.0254498	0	0
Cd209a	0	0	0	0	0	0	0	0.112405	0.022764	0	0	0
Retn	0.0247166	0.0595548	0	0	0.0481288	0	0	0	0	0	0.063731	0.0520525
Zfp729b	12.7995	13.7485	12.6076	16.4574	14.8273	16.3428	24.2044	24.803	22.8364	26.3356	26.6617	27.2873
Acp4	0	0	0	0	0	0.0244591	0	0	0	0	0	0
Strn3	77.6595	58.185	66.2902	75.7166	72.193	74.6924	71.1676	70.2857	72.2361	75.23	72.2479	74.4178
Amotl1	100.144	65.4575	70.6111	134.26	135.522	117.742	75.6512	92.0172	85.7492	72.2355	72.3727	75.9955
2200002J24Rik	0	0	0	0	0	0	0	0	0	0	0	0
Tmem190	0	0	0.0263846	0	0	0	0	0	0.022764	0	0	0
Zkscan17	94.537	74.63	83.9187	77.9057	87.1898	68.815	48.0174	44.0221	46.7148	46.5818	42.8998	39.0114
Gfod2	46.337	45.4158	44.6005	34.1474	32.838	39.0053	50.6554	42.0617	46.1501	59.4853	58.8589	48.2733
Enkd1	0.0717029	9.12874	0.0880455	0.0457196	4.99498	0	2.16118	2.10977	2.59564	0	0	1.58208
4933405L10Rik	0.0247166	0.0247013	0.0527693	0	0.0240644	0.0244591	0	0.0259236	0.022764	0.0254498	0	0
Atp6v0d1	64.6574	88.2017	83.2533	66.3136	58.7627	73.7653	110.095	94.1552	99.9916	120.285	122.46	120.509
Arih2	49.0073	50.8788	51.5312	41.4556	34.4367	39.0117	39.4952	37.4792	38.242	36.8067	35.3895	35.011
Adh6a	0	0	0	0	0	0	0	0.0259236	0	0	0	0
Adh4	0	0	0	0	0	0	0	0	0	0	0	0
4931406B18Rik	0	0	0	0	0	0	0	0	0.022764	0	0	0
Igf2bp1	343.394	235.056	268.601	198.196	224.547	183.526	71.8665	79.5638	73.9943	40.2948	41.3333	39.9852
Fgfrl1	33.7482	30.8294	32.0479	25.4089	27.8858	22.2812	10.0647	9.74984	9.73692	7.79699	6.08414	5.29512
Bcas1	0.296599	0.429901	0.316616	1.08437	0.909562	1.07642	0.643336	0.762542	0.77723	0.610669	1.02562	0.83284
Commd8	27.5759	29.9416	28.6143	23.5251	21.9835	25.2719	25.1036	23.7298	25.2049	24.7101	25.3212	26.4987
Ndufs2	26.0775	19.4064	21.7467	25.7556	22.7759	21.4284	21.6086	21.8755	22.6373	20.8732	19.5231	16.7161
Snx31	0.0741498	0.0988052	0.0791539	0.0501037	0.0721932	0.0244591	0	1.21838	0.432515	0	0.0258859	0
Fnbp4	54.5069	68.2966	62.7963	60.7041	66.7916	61.688	63.7341	66.2507	60.804	39.8034	41.8499	41.2804
Atraid	5.4659	13.6932	5.29331	3.71236	5.03158	4.09688	5.72255	6.45057	7.23129	5.08689	7.15416	6.08241
Trim54	0	0	0	0	0	0	0	0.0259236	0.0910559	0	0	0
Cad	196.3	103.965	126.751	193.273	178.467	151.069	68.8442	77.7877	71.0098	57.4871	58.0726	47.6029
Lypd8	0	0	0	0	0	0	0	0.0259236	0.0910559	0.0763495	0.0258859	0
1810065E05Rik	0	0	0	0	0	0	0	0	0	0	0	0
Pten	116.478	137.08	131.089	106.793	111.716	122.631	157.378	145.786	147.762	174.571	175.563	194.004
Pea15a	365.525	472.631	431.718	366.549	374.52	384.31	341.639	304.454	321.297	296.944	292.295	293.434
Timm23	17.0789	22.277	15.2546	12.188	11.4224	8.81624	8.96724	7.59175	7.72117	12.6258	7.74107	7.94956
Tnfaip8l2	0.271883	0.494026	0.369385	0.325674	0.192515	0.122296	0.346399	0.72586	0.250404	0.203599	0.31063	0.182184
Crbn	24.5752	23.6126	24.59	22.9378	24.4401	24.6427	30.9833	32.6101	31.7789	35.0334	36.0115	36.094
Ppp1r12c	28.5054	31.2008	27.515	33.1187	33.7573	31.2479	35.0118	31.1418	34.0637	27.4926	25.3044	23.091
Ly6g6e	0.0494332	0	0.105539	1.12137	0.409095	1.00282	8.26413	9.05456	8.96529	8.185	6.14549	4.86501
Ehmt2	168.328	142.401	144.546	186.055	179.155	184.205	170.647	169.126	164.876	181.195	166.909	137.171
Birc3	1.22233	1.65553	1.55672	0.992729	1.49779	0.691875	0.321656	2.53592	1.72676	0.305398	0.516449	0.511936
Elof1	66.2405	81.9841	76.7794	51.355	44.8561	46.3896	39.7369	39.9741	40.406	37.2586	33.108	27.3015
Pip4k2c	24.4853	23.4047	22.9968	23.9808	22.9165	23.6112	27.8568	27.7908	26.5547	27.2829	28.3449	27.817
Abca4	0.369217	0.503659	0.615369	0.436278	0.677028	0.365126	0.626833	0.577344	0.580845	1.19558	0.780226	0.767722
Rnf170	17.1614	19.6323	17.8429	16.2948	15.1452	17.4568	20.0649	21.7052	22.5561	16.6112	17.9419	18.0124
Klk10	0.0976059	0.147269	0.131923	0.0244506	0	0	0	0.22665	0.109654	0.0254498	0	0.0510375
Klk12	0	0	0	0	0	0	0	0	0	0	0	0
Clip3	180.94	207.434	199.882	290.895	266.173	321.531	420.007	343.513	390.475	452.615	444.812	433.391
Thap8	0	0	0	0	0.0240644	0.0244591	0	0.0518472	0.022764	0.0508997	0.0258859	0.0260262
Myl2	0	0	0	0	0	0	0.098971	0	0.0682919	0.0254498	0.0517717	0.0520525
Gpc2	9.2321	39.7733	29.823	80.2878	60.2268	35.0571	165.353	140.265	138.173	97.7189	116.3	103.277
Mcemp1	0.0247166	0.0247013	0.0263846	0.0250518	0	0	0.0247428	0.0777708	0.022764	0	0	0
Pax5	0	0.0247013	0.0791539	0.0751555	0	0.0733774	0.0247428	0.0259236	0	0.0254498	0.0258859	0.0520525
Rnf168	85.499	61.2661	69.8685	75.6589	67.5056	70.0576	42.9639	48.4657	40.244	53.8939	42.0959	51.3255
Tctex1d2	7.02708	9.04606	8.15325	4.41581	4.9345	4.06388	4.77471	5.06995	5.36371	4.96119	5.86809	5.54356
Chp1	70.0056	89.5147	83.6961	66.0702	61.9664	69.2027	76.7362	72.0933	75.3619	67.9495	62.4219	64.8054
Sval2	0	0	0	0	0	0	0	0	0	0	0	0
Ugt1a6a	0	0	0	0	0	0.0718609	0.219617	0.346935	0	0.0508233	0	0.337977
Apbb1ip	0.642632	0.951766	0.903489	0.501037	0.529393	0.415805	0.630371	0.725886	0.546586	0.330848	0.232973	0.341621
Tvp23b	17.5926	19.6805	19.7107	14.9423	13.1502	12.1949	17.3749	16.7145	16.7126	16.538	14.8235	16.2122
Dnajc7	79.2769	71.9966	80.6013	64.6954	60.2523	65.3407	61.4085	56.5958	60.7046	67.4616	64.5263	68.4709
Cacybp	154.735	195.445	183.158	113.15	101.87	110.259	110.347	104.591	107.577	103.54	96.6922	93.3469
Pigl	10.2045	7.16785	10.0019	9.06197	8.12614	7.90932	4.87566	5.53749	4.65967	4.24847	4.26408	3.99352
Ankrd17	136.223	101.858	111.241	170.563	206.842	169.449	147.861	149.741	157.814	158.206	158.632	187.625
Ndufa2	44.9594	59.4066	51.8194	33.4442	30.2971	31.4789	27.6784	28.5678	28.2273	28.7867	25.1869	20.7169
Pam16	0.192691	0.233971	0.221763	0.224214	0.0495727	0.25391	0.139648	0.119274	0.0682236	0.0276894	0.0543086	0.185775
Glis2	12.7328	24.0043	27.3846	7.33282	6.68435	7.01918	12.2176	4.35086	5.29768	7.1313	4.54142	3.4745
Cox6c	37.6336	63.673	51.7639	28.6475	28.1658	27.94	28.1287	30.4712	27.2927	30.7463	30.3122	27.1274
Bicc1	11.4211	13.8907	13.3234	10.1928	12.3182	8.47541	3.21262	11.1141	6.43562	2.67106	2.5723	2.42018
Klra8	0	0	0	0	0	0	0	0	0	0	0	0
Anapc1	236.711	189.88	201.563	237.365	238.783	234.328	153.727	155.675	160.183	152.763	158.089	178.367
Mertk	2.17548	2.25708	2.46902	1.02272	1.88215	1.33285	0.44537	1.57245	0.394773	0.661569	0.388288	0.885959
Ldhc	0	0	0	0	0	0	0	0	0	0	0	0
Tsg101	39.9884	56.5779	48.5874	40.4397	36.8728	44.0209	48.2856	44.8863	45.8153	47.8608	45.9832	46.2676
Hps5	8.72217	0.803237	10.6855	2.26737	2.11033	4.1908	1.57022	13.5134	1.79992	5.96987	2.09934	6.32906
Plg	0.0247166	0.0494026	0	0	0.0240644	0	0.0247428	0.0777708	0.022764	0.0254498	0.0258859	0
Blk	0	0	0	0.0250518	0	0	0	0	0	0	0	0
Rnf166	15.6958	16.3948	16.1692	13.3808	12.6323	12.939	17.6848	16.1522	15.6097	13.4637	13.1385	10.2748
Ankrd28	104.639	96.0986	101.587	102.059	112.435	99.4722	73.0232	75.1927	77.1401	67.4114	66.6659	70.0218
Ankrd52	45.0626	8.40183	17.5896	78.011	69.5511	73.397	63.078	72.1217	66.1087	64.1651	64.0817	69.4613
Pkd2l2	0.106875	0.225301	0.162899	0.030463	0	0	0.0613868	0.0814001	0.022764	0.17792	0.0258859	0.120059
Tmbim7	0	0	0	0	0	0	0	0	0	0	0	0
Klra5	0	0	0	0	0	0	0	0	0	0	0	0
U2af1	2.13591	17.9122	28.1838	7.66353	12.8839	11.2482	9.10845	9.45428	0.473058	9.15479	7.83679	3.21695
Clec4f	0	0	0	0	0.0240644	0	0	0.0259236	0	0	0	0
Klra17	0	0.0247013	0	0	0	0	0	0	0	0	0	0
Wdfy2	47.1744	41.7324	43.7277	53.534	57.644	56.2736	49.5165	53.8952	51.6384	42.7507	43.6832	46.1497
Rbsn	63.9012	56.3612	56.9402	62.5186	64.4102	66.3716	69.6842	66.9913	69.9572	73.7182	73.1193	76.0842
Dguok	10.302	13.8279	11.6484	7.85009	8.25618	8.91244	9.4525	9.26945	9.11542	8.88398	7.81953	7.36241
Csf1	9.2164	9.50778	9.85142	8.71809	8.31947	8.22409	11.9633	14.0052	13.0516	10.4599	7.43603	7.16237
Alx3	4.59714	8.42228	7.20301	2.05425	3.15184	1.41922	0.0494855	0.285159	0.182112	0.0508997	0.232973	0.234236
Slc25a11	47.3442	66.0925	60.3275	40.0731	35.6014	39.4132	39.4719	37.3427	38.1261	40.5089	36.6507	37.3408
Chrne	0	0.0247013	0	0	0	0	0	0	0	0	0.0517717	0
Cpne8	2.45223	3.18867	2.68239	0.575741	1.80067	0.734239	0.730134	1.38085	1.18769	0.936147	1.47738	1.60418
Chfr	24.5451	7.34878	12.6406	9.11679	8.40093	10.0223	37.3505	9.73332	12.3341	7.11664	9.24884	9.42842
Ceacam16	0	0	0	0	0	0	0	0	0.022764	0	0	0
Hoxa2	0.0519296	0.0247013	0.0527693	0	0.0721932	0	0	0.207389	0.204876	0	0	0
Ankrd53	0	0	0	0	0.0240644	0	0.0247428	0	0	0	0	0
Tex261	61.8962	64.2859	65.7825	48.0795	41.9926	44.6394	41.0318	40.6569	42.1353	38.4334	35.8903	33.6777
Tbp	44.3229	47.0993	46.5527	46.6308	42.5311	42.5733	45.9409	44.0391	45.6501	38.1766	39.7273	42.8731
Psmb1	97.7224	126.935	115.466	71.7899	68.1898	72.182	71.2911	70.8347	67.7509	70.5982	69.6962	61.459
Dll1	108.053	50.8452	68.3767	115.902	100.088	86.75	34.1757	31.0816	33.0451	21.0574	19.076	14.9909
Nol3	1.09873	0.747041	1.29522	0.27562	0.482491	0.677958	0.594445	0.623722	0.479068	0.7383	0.694544	0.625229
Fhod1	1.35197	0.603132	0.757529	1.08522	1.40286	0.763834	0.354143	0.361945	0.316783	0.0858169	0.24457	0.0869797
Plekhg4	2.06398	1.32755	1.50896	3.14819	2.95872	2.20837	2.85054	2.40366	2.48077	1.32902	1.93282	1.47048
Stc1	5.19041	4.32273	3.98363	3.80785	6.11233	4.50601	5.86403	6.19517	6.76074	5.98041	4.58182	5.72572
4931428F04Rik	48.8213	55.5893	53.1743	65.8744	57.4153	87.2816	134.79	116.644	126.378	188.548	207.661	213.673
Tppp3	2.57065	2.61844	2.903	2.006	1.47366	2.00567	3.39077	3.16301	3.49256	2.46879	2.1112	1.89997
Adamts13	0.250503	0	0.13187	0.0250518	0	0	0	0.0237719	0.0455279	0.0254498	0	0
Tmem208	6.54604	9.72648	8.87371	5.82538	3.83199	4.44398	5.8912	8.75097	5.34229	4.67071	5.08857	4.81699
E2f4	88.839	86.0254	86.4121	56.7011	53.7904	51.3702	33.0692	34.2615	33.9916	26.2835	27.708	24.1912
Surf4	132.09	151.949	143.612	93.5791	90.5407	86.9334	71.0684	83.2905	76.2626	70.4896	70.6254	65.3284
Surf2	0.398407	5.81814	5.4913	2.65943	1.80988	0.595262	0.0736344	0.567104	1.02238	0	1.4588	1.23677
Dnajb9	16.0765	15.2686	17.8815	15.2597	13.7962	16.3437	22.4238	19.497	19.2419	23.9516	21.7105	20.1573
Ppp1cb	119.001	107	116.885	118.28	120.557	126.614	132.448	122.463	126.383	144.065	137.419	142.215
Tlk2	88.6931	89.9304	90.3693	76.0237	84.7323	74.3922	70.908	63.9962	66.8918	66.8337	63.03	62.7757
Tsen15	9.30906	13.0479	11.1767	5.40148	6.68998	6.02966	3.75602	3.37621	3.71246	3.02762	2.52876	2.9735
Limk1	66.1675	52.6534	56.4668	55.5919	48.0767	55.3996	70.3838	65.1645	64.9466	71.8506	62.8337	61.5201
Eln	2.05289	1.16173	1.23032	7.17084	4.46551	5.59635	4.64327	28.6223	16.0222	4.94954	5.07161	4.48742
Efr3a	40.3346	36.2225	37.2905	40.4952	37.6562	39.5067	43.0227	44.262	41.5497	41.4308	38.9984	41.4772
Trappc2l	2.99807	6.17817	4.6828	2.50558	2.15085	3.34789	4.36898	4.49404	4.08472	5.1749	5.40476	5.71289
Acsf3	9.4	9.74815	8.97468	6.33967	6.19637	5.4212	6.6993	7.78828	6.74528	6.28939	6.11792	5.49451
Galns	4.40168	4.30097	4.51177	2.63047	3.26475	2.63677	2.06513	2.44148	2.41296	1.90874	1.5707	2.10813
Gata2	2.1959	1.94673	1.76777	1.65342	1.49091	0.82777	0.50782	4.71006	2.56227	0.516937	0.517717	0.334229
C8g	0.189033	0.206157	0.447985	0.227646	0.303982	0.0733774	0.0742283	0.155542	0.11382	0.0763495	0.103543	0.312315
Ptgds	0	0	0	0.0501037	0	0.0978365	0.101198	0.35409	0.380591	0.351539	1.30159	0.0780787
Edf1	17.4193	23.7086	21.5831	13.3724	11.5637	13.3697	13.3946	11.9738	12.8035	13.7386	12.3211	8.50384
Fbxw5	32.6094	44.7527	40.3045	34.7692	30.4415	36.9236	51.3577	45.9684	46.3287	41.775	43.4476	37.7322
Slc25a13	35.9977	34.328	33.7595	15.0915	14.9294	13.7872	8.72984	9.50514	9.58363	5.53906	3.33925	4.2683
Prss28	0	0	0	0	0	0	0	0	0	0	0	0
Unkl	14.6971	13.9455	13.8178	18.9669	21.1103	19.5476	28.2912	25.4843	26.4798	25.5383	23.7276	20.891
Lrrk1	3.13777	1.31189	4.17972	4.14691	4.73862	3.26532	1.24795	4.43573	2.91827	1.01807	1.19072	1.0931
Aldh1a3	1.93425	2.82857	2.59817	0.315553	0.913653	0.482041	0.406251	0.399171	0.277607	0.20622	0.181926	0.112928
Casd1	59.1329	61.0021	59.0016	46.3136	43.5213	47.3156	51.9378	50.6185	52.6863	49.4886	48.5119	52.9309
Cnksr3	15.2007	13.5367	12.7965	10.1985	10.6365	7.82692	2.79591	4.95141	3.55125	2.44316	2.30382	1.89992
Mtmr1	24.4979	27.8231	27.3411	29.8347	29.6159	35.9066	48.0572	50.7835	43.0598	47.5159	42.926	45.6813
Hmgb3	434.564	538.491	499.451	293.976	265.532	262.412	173.573	161.102	164.082	164.336	160.861	158.613
Cyp2j11	0	0	0	0	0	0	0	0	0	0	0	0
Nipsnap3b	21.2036	31.7347	27.7558	20.0448	20.8225	23.4105	30.6354	27.6799	30.3793	33.2886	33.6756	30.5497
Mmp13	0.0247166	0.0741039	0	0	0.0721932	0.0489183	0.0247428	0	0.0682919	0.0254498	0	0.182184
Fam3a	11.8765	14.0521	13.2093	13.1901	12.4796	13.3321	18.2501	18.1558	18.517	17.7292	17.0089	14.9363
Lage3	24.3225	33.8396	31.1751	20.3729	16.7323	18.2206	14.582	14.6557	13.6615	12.9109	11.0772	9.88589
Gdi1	77.9353	101.848	101.117	126.128	127.817	130.61	232.229	184.644	216.512	216.122	183.134	270.053
Sash1	31.563	28.0858	29.4189	34.525	44.2805	31.5273	13.1614	24.3706	19.5543	12.0378	12.0108	11.3474
Gadd45b	1.52801	1.45449	1.2919	1.00207	1.73309	0.630067	0.595805	1.45569	1.09133	0.654774	0.463098	0.512977
Slamf1	0.271883	0.19761	0.229309	0.0501037	0.0481288	0	0.0247428	0.0259236	0	0	0.0776576	0
Slc39a1	71.2551	76.5809	74.0771	53.9077	49.7921	46.3296	29.9876	35.1872	31.1085	24.2167	22.878	19.5603
Endog	2.346	2.26686	1.92202	1.36492	0.899263	0.903789	1.50864	1.34847	1.43185	1.22879	1.2688	1.14315
Cybb	0.593198	0.839844	0.686001	0.801659	0.457224	0.611478	0.346399	1.52952	0.751211	0.330848	0.232973	0.41642
Xk	17.5519	17.068	16.5403	23.5608	23.5587	22.1208	14.8442	12.3396	13.6279	17.043	17.6124	17.3626
Pcolce2	3.94818	3.98775	3.6429	2.58049	2.03272	2.32359	1.11122	0.894701	0.599739	0.71257	0.543603	0.858866
Cd48	0.21805	0.296416	0.290231	0.0751555	0.0962576	0.0244591	0.148605	0.466625	0.273168	0.127249	0.0776576	0.0780787
Clpx	38.7812	43.2138	41.7824	31.3205	31.8649	30.6971	27.1927	27.7336	27.9205	25.444	25.6774	24.9551
Mov10l1	0	0	0	0	0	0	0	0	0	0	0.0258859	0
Plxnd1	79.7159	60.2253	61.9805	116.978	92.3896	163.303	36.1227	59.1153	46.7297	36.8227	37.2769	34.1514
Cd83	0.266099	0.147195	0.0540093	0.0751555	0.120322	0.0733774	0.12359	0.285574	0.0910559	0.158145	0.213015	0.179893
Cltrn	0	0	0	0	0	0	0	0.0518472	0.022764	0.0254498	0	0.0260262
Mcpt2	0	0	0	0	0	0	0	0.129618	0.0682919	0	0	0
Gzmg	0.880653	0	0.131184	0	0	0	0	0	0	0	0	0
Gzmb	0.1483	0	0	0	0	0	0	0.103694	0.136584	0.0254498	0	0
Ctsg	0.0247166	0	0	0	0	0	0	0	0	0	0	0
Gzmc	0.123608	0.0247013	0.0790748	0	0	0	0	0	0	0	0	0
Gzmn	0	0	0	0	0	0	0	0	0	0	0	0
Mcpt8	0	0	0	0	0	0	0	0.285134	0.0455279	0	0	0
Ager	2.20351	2.30503	2.21346	3.66125	2.07207	3.01356	1.44948	1.5696	1.96127	0.760543	0.344748	0.709814
Atf6b	67.3655	60.9911	57.8657	66.7255	59.7633	65.9687	59.9843	61.6167	58.9787	65.547	63.5678	44.8248
Egfl8	0.412174	0.551061	0.473156	0.828514	0.391793	0.421675	0.493494	0.386028	0.307154	0.214644	0.181149	0.0913521
Notch4	9.17527	7.83935	8.03082	12.8671	12.8597	9.88198	5.41802	8.55577	6.05933	7.47248	7.27328	6.15323
Prrt1	1.3456	1.70439	1.55669	1.98173	2.42786	3.27222	13.0046	10.7524	10.9231	11.026	12.4163	11.2585
Rnf5	40.2379	52.3946	46.0675	33.8482	33.2388	34.6148	38.1084	30.4987	32.1952	34.7084	36.0559	30.7983
Fam163a	1.95261	1.13626	1.92608	0.450933	0.890383	0.831635	0.643312	0.337007	0.432515	0.508997	0.543603	0.572577
Hivep2	7.26609	8.04956	7.58392	17.8427	17.3247	32.4762	299.542	260.167	285.122	366.542	360.582	398.801
2310057J18Rik	0	0	0	0	0	0	0	0	0.0200095	0	0	0
Ctsk	1.43502	4.10024	3.60981	2.7554	3.29576	1.83155	0.395909	9.02136	4.63895	0.534447	0.44006	0.644462
Arnt	31.4277	35.6492	34.111	33.2861	33.0901	30.4021	30.8862	35.0891	32.7829	18.4179	18.8795	18.2537
Ctss	3.26257	4.12512	4.61715	2.48013	2.71904	3.1566	5.10332	5.78099	4.97866	4.04645	4.06491	3.59165
Lpl	53.2757	55.1129	56.0374	31.8081	29.4335	29.6561	31.8581	36.3246	32.2383	25.9926	30.6162	29.3417
Atp6v0e	20.9256	28.792	24.8712	23.0384	17.1507	20.6934	24.9385	25.0729	23.2624	20.6353	18.3902	15.4531
Nkx2-5	0	0	0	0	0	0	0	0.0259236	0	0	0	0
Bnip1	13.3106	14.1315	13.6149	9.73948	8.67608	7.95249	8.91429	8.18794	8.6231	9.49618	8.49693	6.4125
Srf	16.4701	13.0451	11.8779	18.8838	20.1424	18.7855	19.1655	19.0422	18.6919	21.7929	19.2713	14.0925
Gata5	0.0247413	0.0247013	0.0264638	0	0	0	0.0247428	0	0	0	0	0.0260783
Lama5	10.2947	3.02875	4.16714	32.123	29.0417	20.5724	9.29951	20.6973	14.7124	6.83537	5.46326	4.18848
Steap1	1.40885	1.55618	1.372	0.325674	0.721956	0.538101	0.371141	0.388854	0.364223	0.636246	0.46592	0.260262
Steap2	7.60673	3.79565	7.99185	6.9461	7.48636	6.68859	3.76246	4.87016	4.96437	3.78676	3.6206	3.52575
Hspa8	426.415	478.636	458.018	268.229	216.941	261.006	295.476	257.382	277.885	256.584	267.548	229.076
Pdzd11	13.222	3.97543	19.7683	11.6699	2.78127	3.34929	2.74543	2.12506	5.11866	6.912	14.7138	11.4416
Acadsb	10.6848	7.06292	7.75165	16.1938	15.0585	18.9695	30.3943	34.2551	31.6989	31.5486	32.5777	33.1945
Setdb1	27.2453	12.3071	18.2246	27.4869	26.8727	29.3508	21.7933	21.4459	21.6955	19.6695	22.5533	22.8622
Anxa9	1.13696	0.864545	1.08177	0.851762	0.649739	0.782692	0.865996	1.21841	0.796739	0.381748	0.491832	0.650656
Prune1	37.6132	45.6904	42.8236	34.8816	36.7121	40.4773	55.3227	48.6454	49.757	60.2144	62.454	64.245
Cers2	43.4149	50.4372	48.6732	37.6085	34.7972	34.4407	33.21	35.8716	33.508	23.05	23.8817	23.2047
Nlrp5	0	0	0	0.0125259	0.0240644	0.0244591	0.0125446	0.0431628	0.0368093	0.0254498	0	0
Capza2	118.445	163.015	147.337	92.65	91.8599	96.7299	109.023	103.026	101.266	109.763	109.783	114.526
Plekho1	100.06	108.358	110.375	90.5857	90.4448	92.2357	85.0746	75.8767	76.2598	69.3329	62.0652	51.9368
Vps45	16.1018	17.2045	17.8775	17.0834	16.4831	19.0921	24.7085	22.8753	22.8768	25.9142	26.0284	26.2222
Prpf3	40.4356	27.1893	31.4965	34.7069	35.7077	30.6818	21.7217	23.3923	22.01	18.0561	20.1143	17.7268
Anp32e	558.092	556.596	578.194	401.661	388.567	369.629	211.29	200.381	202.575	192.263	179.562	185.183
Aph1a	48.3373	55.5303	52.8514	32.2381	30.6435	30.3341	34.5236	27.4977	27.8563	30.5182	28.1358	25.7659
Ppil4	52.4447	54.9724	54.8115	50.8134	48.7735	53.7326	61.2624	56.8607	56.9282	57.651	58.7328	60.5712
Cnih1	71.2569	97.81	88.9376	46.8372	52.3309	43.0987	40.6308	38.9973	37.712	36.3538	31.7021	28.0049
Med22	88.4867	93.5932	94.457	87.9069	69.8588	83.1184	90.3109	83.5776	88.2619	80.166	70.5131	60.101
Surf1	1.89675	1.00959	0.723889	1.27126	0.937862	0.401864	0.868545	1.31396	0.67156	1.75421	2.50873	1.03434
Bhmt2	0.0356661	0.0290981	0	0	0.0240644	0	0.0772469	0	0	0.0675184	0	0.0740447
Qdpr	42.2681	54.9637	49.7417	25.9771	30.8911	24.686	27.9359	24.4297	28.221	24.4653	28.222	25.002
Sqstm1	63.5489	77.1589	71.331	59.5235	58.9319	66.5985	87.0754	78.1276	83.3378	93.3402	94.6625	83.7388
Rxrg	0.0988664	0.345818	0.290231	0	0.192515	0.0489183	0.147863	0.360338	0.182112	0.152699	0.207087	0.104105
Adamtsl4	0.0741498	0.222312	0.0791539	0.150311	0.192515	0.0244591	0.148457	0.480442	0.318695	0.101799	0.0776576	0.182184
Cd5l	0.617915	0.0988052	0.316616	0.0250518	0.697868	0	0.197942	0.233312	0.250381	0.0254498	0.129429	0.130131
Fam184b	5.52559	2.04403	2.66867	7.29607	7.17242	5.56937	1.73239	2.416	2.1091	1.50986	2.38732	1.50702
Lcorl	34.3239	29.8919	32.055	66.2752	64.4761	69.7677	57.427	58.3947	59.2941	65.8978	59.1683	72.6166
Lta4h	62.1304	60.4269	64.59	44.6244	43.5475	40.6109	31.5101	33.4218	31.7871	27.691	27.0622	26.3177
Amdhd1	0.1483	0.0494026	0.0791539	0.150311	0.0962576	0.0489183	0.0247428	0.0777708	0.0682919	0.0254498	0	0.0260262
Rrbp1	22.7942	7.80773	11.354	23.904	30.1744	20.2801	8.59954	25.886	14.7687	10.6577	11.0015	11.7373
H2afy	353.384	364.545	365.304	266.233	243.89	243.684	180.554	163.197	170.369	149.557	141.396	131.528
Gtf2ird2	12.9666	12.5033	11.4131	14.11	12.5984	13.3277	14.2138	12.4009	14.2199	13.8192	14.247	10.876
Bola1	12.637	11.1897	10.1845	9.59485	7.099	6.8241	6.83642	6.84383	6.7609	7.9149	6.4197	3.82586
Castor2	55.5186	53.8838	55.9794	112.539	92.5697	128.06	135.277	119.565	132.603	139.369	133.776	139.988
Ncf1	1.16168	1.33387	1.18731	1.0025	0.94845	0.700852	1.22311	2.3367	1.43493	0.713945	0.775126	0.572577
Adss	29.5068	31.0507	31.9157	27.5198	28.1912	27.9213	30.1465	28.1985	28.8866	34.6216	34.5365	33.47
1700016C15Rik	0	0	0	0	0	0	0	0	0	0	0	0
Il17rb	0	0	0.0263846	0	0	0	0.148457	0	0.022764	0.692796	0.621261	0.364367
Actr8	13.9028	19.1887	18.3027	12.407	12.4769	13.7209	15.193	13.8722	13.6508	13.4225	11.8875	13.0943
Lrrc27	2.18722	2.32098	2.32781	1.40421	1.1992	1.79144	1.73801	1.67272	1.60531	1.5404	1.52162	1.77548
Stk32c	2.17506	2.19842	2.32185	0.601269	1.39571	1.05174	2.00411	1.52949	1.9577	6.54061	8.82706	8.74511
Fnta	30.3279	35.7779	37.0485	21.9956	20.7745	20.453	19.3745	22.9978	21.5673	20.175	20.6205	20.9746
Wasf3	60.8933	44.8513	53.2745	49.6372	54.4625	50.5774	50.6644	42.2691	44.6383	52.4962	52.1596	56.7679
Plpp1	6.90204	9.14207	7.91721	5.30022	5.18812	5.16097	10.478	9.46063	10.8153	12.8204	13.2611	11.4782
Lbp	0.686677	0.888432	1.01805	0.171355	0.451665	0.171165	0.0494855	0.2891	0.136584	0	0	0.0260262
Celsr1	136.05	96.1746	103.322	487.965	398.838	420.458	219.749	234.017	228.735	176.019	138.401	118.427
Fli1	8.92539	9.65821	10.2418	5.98741	6.83427	5.42993	2.91964	4.84768	3.48291	2.72313	3.49462	3.43546
N4bp2l1	0.716781	1.72892	1.42477	1.02713	1.27541	1.35066	3.72433	4.5414	4.2239	4.0522	4.75221	4.65563
Tenm1	2.07619	2.98886	1.66223	6.96464	8.25411	8.41409	14.1692	13.9701	14.4771	27.8618	35.2229	49.248
Tmbim1	0.293213	3.65663	3.85282	1.99097	1.90578	1.42452	0.181785	1.17755	2.59152	0.102945	0.931529	1.01789
Lamb3	0.0741498	0.0741039	0.0791539	0.100207	0.168451	0.0733774	0.123714	2.08952	0.796056	0.152699	0.257461	0.0780787
Camk1g	5.98708	6.32388	7.45556	6.85872	7.93192	11.0796	24.2227	19.1713	22.4321	28.2788	31.0843	30.1632
Hsd11b1	0.0741498	0.0494026	0	0.0250518	0	0	0.148457	0.0777708	0.0455279	0.101799	0.232973	0.20821
Syt14	38.5551	28.7952	31.7613	46.5044	45.8116	48.9345	45.8678	44.1996	45.4194	49.6052	49.675	54.7743
Lonrf3	1.86867	1.25977	1.33058	3.15846	5.03249	3.75093	1.2095	1.38554	1.02349	1.17499	0.776654	0.598604
Atp5e	29.7646	45.3722	45.3799	29.2649	26.2688	27.5443	27.1819	24.9207	27.4693	31.0972	30.9249	18.8483
Nelfcd	56.6208	63.2989	60.1771	46.581	45.1841	38.9525	30.895	30.8636	31.4405	22.9573	23.0908	21.195
Tubb1	5.46939	2.09961	2.90231	1.05163	0.962552	0.342428	0.0742283	0.206715	0.204876	0.0254498	0.103543	0.0520525
Ctsz	38.2414	45.5986	42.6111	29.8618	29.4548	28.4215	32.4872	38.9891	34.4398	33.3902	31.2701	29.3837
Prelid3b	55.5002	64.8223	66.2032	44.5149	39.0318	43.2313	44.9652	43.4182	43.2225	38.5879	36.794	36.0246
Sertad4	18.1423	33.6923	28.4426	35.299	29.0501	40.7741	56.9739	51.7953	55.3066	65.09	64.2754	65.5335
H2-M2	0.0247166	0	0	0	0	0	0	0.0259236	0	0	0	0
Ube2a	28.5419	38.7122	32.3968	23.7788	22.1795	25.1803	24.8814	23.1787	24.7834	23.9995	23.952	19.5341
Slc25a5	353.421	500.379	449.615	242.14	231.783	239.695	140.323	143.477	146.42	123.413	107.82	101.4
Atp1b4	0	0	0	0	0	0	0.0247428	0.0777708	0	0.0508997	0.0258859	0.0780787
Ppdpf	56.4927	68.9486	62.1245	39.9961	35.2487	38.9689	44.1193	37.0974	39.7283	46.319	45.2002	40.2148
Kcnq2	30.4312	30.8896	30.4395	71.1164	57.588	99.0875	200.291	190.033	193.99	257.558	272.198	292.115
Srms	0.0494332	0.0247013	0.0527693	0	0.0481288	0.0244591	0.0742283	0.181465	0.0910559	0.101799	0.0517717	0.0520525
Ptk6	0.0249143	0	0	0.0751555	0.0240644	0	0.0247428	0.233312	0.149946	0	0.0517717	0
Mpped2	123.05	124.566	122.316	191.217	185.881	164.279	136.084	112.438	124.292	129.262	115.401	111.899
Nkap	40.7174	44.4437	43.2813	36.423	41.3186	37.7995	34.0135	34.5874	34.2961	37.9277	37.3753	35.6942
Pds5b	112.953	79.0412	88.1483	127.581	142.962	132.084	86.7824	94.0171	83.5353	80.3557	86.5711	92.4411
Ndufa1	27.1815	42.9245	36.334	21.5801	19.0075	19.8086	19.4577	19.18	19.5039	19.5155	20.2247	19.447
Ppfibp1	26.5351	12.3035	50.865	39.8857	25.7813	31.7441	6.91095	11.335	9.28401	12.7783	7.03588	8.24923
Cd34	60.592	64.6208	64.3859	29.5835	31.5982	22.6243	11.3465	24.9202	16.265	15.6187	15.0917	17.6746
Plgrkt	13.2333	21.0876	18.7613	13.7543	12.7839	16.3589	23.7747	24.7884	24.3668	21.796	21.0633	21.6931
Cd274	0.839277	0.963351	0.68761	1.00225	0.984138	1.19544	2.44881	2.12335	2.03232	3.792	2.95466	2.62985
Mtif3	10.7791	9.48918	10.6031	10.3017	8.81072	9.86063	15.7364	13.5604	14.2503	14.8987	14.8326	13.95
Lnx2	13.8153	11.0237	11.5488	18.0076	15.0682	19.5067	48.9784	44.4454	46.7752	50.71	39.9393	40.591
Il19	0.0247166	0.0247013	0.0263846	0.0250518	0.0240644	0	0.0247428	0	0	0	0	0
Dyrk3	27.7073	24.2073	27.7566	21.8703	17.9761	21.524	16.8993	15.5023	16.4356	21.6324	20.2702	18.1663
Mapkapk2	127.756	136.694	137.507	109.555	97.1715	98.6437	69.7731	70.7834	69.8296	56.2188	54.23	53.0444
Il10	0	0	0	0	0	0	0	0	0	0	0.0258859	0.0260262
Lamp2	67.2754	76.4164	73.6743	51.338	63.2316	51.8589	45.4399	59.3471	53.0721	39.7122	36.2099	39.4445
Cul4a	73.7947	78.8393	79.5441	62.7692	60.1257	63.7904	61.2345	60.1996	58.3278	60.215	58.8342	60.2202
Cul4b	83.5562	57.8085	70.3469	77.9881	73.7128	68.7362	54.7599	58.3904	57.1085	53.9153	50.0396	51.3204
Foxred2	25.543	1.91517	2.29106	24.221	7.20233	8.23517	16.8959	29.4661	26.5173	19.289	63.1778	58.9124
H3f3b	694.167	1107.21	962.694	662.358	678.854	679.997	765.509	738.542	733.704	659.926	628.698	635.597
Phf21b	94.9151	90.1605	93.0612	140.816	114.065	159.717	131.853	119.548	126.704	86.9522	80.9638	62.1178
Myh9	78.1199	51.7953	58.8885	108.189	113.443	88.5804	52.0964	86.4522	64.8896	47.1392	44.5763	41.9368
Ift27	37.3562	40.9713	39.252	32.5051	25.0941	25.2322	23.7538	21.8011	21.7221	24.4572	21.8022	16.8431
Ttll1	28.8694	29.4339	30.7563	29.8427	24.4733	35.6051	50.6863	44.3136	48.7538	57.4247	56.8633	56.063
Ttll12	39.6254	30.1943	32.5646	32.8604	32.1056	39.3438	26.789	28.8432	25.0037	32.5786	31.7141	24.6829
Bik	0.890465	0.790442	0.949847	0.464712	0.457272	0.509166	0.27217	0.386702	0.273168	0.127249	0.232973	0.129949
Scube1	3.28709	5.24784	6.75294	6.62095	8.74551	9.80258	26.0345	27.8811	30.6963	51.5727	40.2382	37.235
Serpinb1b	0	0	0	0.125259	0	0.0978365	0.27217	0.0777708	0.0910559	0.110274	0.0517717	0.104105
Mrps18c	12.272	18.0486	16.4233	9.09499	8.29885	8.12946	6.96214	6.73067	7.51632	7.19661	7.04357	7.07948
Tmprss6	0	0.0494026	0	0	0	0	0	0.0259236	0	0	0	0
Kctd5	91.9821	107.099	99.8947	73.2062	66.0125	73.121	76.3636	68.9612	71.2074	80.2884	77.1066	75.739
Pom121l2	0.0912537	0	0.0701304	0	0.0481288	0.152087	0.0247428	0	0.0402012	0	0.0258859	0
Svs4	0	0	0	0	0	0	0	0	0	0	0	0
Svs6	0	0	0	0	0	0	0	0	0	0	0	0
Svs3a	0	0	0	0	0	0	0	0	0	0	0	0
Svs5	0	0	0	0	0	0	0	0	0	0	0	0
Rbpjl	0	0	0	0	0	0	0	0	0	0	0	0
Sdc4	11.3449	10.0287	9.34177	5.75406	6.65896	5.25871	1.7195	6.61287	4.75767	0.788029	1.11019	0.676682
Serpinb6a	16.9357	22.526	20.9245	12.7684	11.9465	10.87	14.4177	19.5191	16.707	12.738	13.515	11.2874
Ccdc70	0	0	0	0	0	0	0	0	0	0	0	0
Prl5a1	0	0	0	0	0	0	0	0	0	0	0	0
Krt24	0	0	0	0	0.0240644	0	0	0.0518472	0	0	0	0
Krt42	0	0	0	0	0	0	0.0247428	0	0	0	0	0
Cyth1	21.1249	20.2692	20.4029	29.1684	22.6699	35.5241	59.9452	55.5367	58.4776	65.0358	65.9106	53.8512
Rnd3	88.1075	99.1351	97.3816	106.506	102.973	124.842	78.3978	85.7224	80.5698	57.4916	55.0903	59.5996
Brca1	78.847	58.9298	65.1038	95.2566	89.3535	79.4451	24.7361	29.0874	26.743	15.5202	13.955	13.9187
Gast	0	0.0247013	0	0	0	0	0	0.0518472	0	0.0254498	0.0258859	0
Aoc3	0.339779	0.475525	0.237462	0.452536	0.226422	0.403356	0.148457	1.73486	1.17858	0.153004	0.21405	0.072405
Coa3	42.4958	57.2831	48.8907	31.8409	32.8238	34.4964	40.3802	36.6301	37.0225	41.6108	41.3892	33.5035
Zpbp2	0.0741498	0.0494026	0.0791539	0.0250518	0	0.0489183	0	0.0259236	0	0	0.0258859	0.0260262
Gsdma	0.0247166	0	0.0527693	0.0250518	0	0	0	0.414803	0.250404	0	0.0258859	0.130131
Med24	4.56595	2.06775	2.33137	7.24922	6.16229	6.26543	5.26461	5.74454	5.49001	6.44388	4.98148	3.08585
Gsdma2	0	0	0	0	0	0	0	0	0	0	0	0
Psmd3	130.663	124.446	128.514	95.1798	85.9331	90.083	78.305	74.1844	73.9294	75.192	71.7322	64.1977
Casc3	128.24	123.606	126.956	132.015	123.927	134.177	123.131	119.52	123.578	110.469	111.958	110.887
Exosc10	57.0796	47.2812	50.7115	51.9712	52.0051	53.5689	48.0986	50.1297	47.6903	47.8847	49.8976	46.458
Glod4	16.2339	17.8255	19.543	11.0344	11.4835	10.9112	11.1901	11.6138	13.0235	12.7754	14.654	11.4778
Taok1	169.99	129.656	142.646	201.842	218.582	211.571	182.02	179.227	183.568	206.672	191.324	233.96
Dnttip1	18.9251	22.7975	18.6835	15.0368	14.2808	15.5924	13.6474	14.4618	13.7575	14.7385	11.8838	11.4768
Acot8	1.01694	0.314201	0.689008	0.871804	0.0943565	0.945932	0.638858	0.313416	0.867785	0	0.611243	0.459155
Cd300lg	0.29739	0.173798	0.281023	0.0250518	0.0966908	0	0	0.155205	0.204921	0	0	0.0260262
Spint4	0	0	0	0	0	0	0	0	0	0	0	0
Pyy	0	0	0.0263846	0	0	0	0	0	0	0	0	0
Mpp2	51.8834	49.7621	50.3159	59.3742	67.3719	57.1792	36.2416	35.7163	36.9724	27.079	26.3956	23.9642
Ppy	0	0	0	0	0	0	0	0	0	0	0	0
Vtn	9.63799	13.2623	11.0071	7.77757	10.6953	6.06564	4.02495	2.90717	2.74385	4.01006	5.13912	4.81306
Traf4	65.3632	78.1513	70.8525	54.1039	50.4221	64.9141	68.1624	59.8077	63.2482	66.257	63.8912	58.1228
Aldoc	4.65154	8.46504	6.1411	98.1431	63.0197	92.4751	79.5011	75.5145	75.9882	43.3717	41.015	36.4395
Stac2	1.35941	1.50678	1.63585	0.926918	1.01071	2.2747	15.5522	12.5211	14.3185	40.0581	38.9325	35.8381
Rpl19	81.4117	116.447	103.543	48.6607	51.0536	44.3626	47.401	48.2745	46.449	44.9818	40.1113	37.6723
Nek8	0.237378	0	0	0.149409	0.18248	0.0623952	0.0872924	0.0324563	0.0458694	0.0816686	0.0394501	0.0752939
Cacnb1	16.7254	18.6719	16.9027	30.0434	26.1728	38.2291	52.3119	46.619	53.2271	64.4139	62.6795	54.8338
Plxdc1	0.0988664	0.0494026	0.0527693	0.0501037	0.0481288	0.0733774	0.27217	0.388854	0.295932	0.585346	0.388288	0.41642
Arl5b	94.6595	83.6939	89.096	93.4787	75.1273	72.3255	68.863	46.6791	50.5056	50.033	56.6363	53.7587
Zfp207	248.562	253.995	250.303	226.234	215.944	219.768	184.264	195.822	189.346	154.081	150.064	146.332
Psmd11	84.0986	94.3881	91.4032	61.9141	59.9593	59.7304	52.0909	49.4037	56.1315	52.2836	54.084	54.0275
Rbfox3	11.1472	14.0551	13.1395	48.6483	38.1661	59.9849	68.29	64.2381	68.0415	67.9115	65.75	56.4249
C1qtnf1	1.25968	1.10318	1.13984	1.98731	1.41352	1.61195	1.89143	4.87856	3.69741	2.67979	3.33356	2.32334
Pipox	4.23924	5.40358	5.50624	4.4936	3.19349	5.12182	3.92672	4.35389	4.13257	1.85476	2.43726	2.69338
Cyba	6.09759	7.1781	5.95857	3.16963	2.79503	2.52758	1.69134	3.49051	2.00776	1.28606	0.946103	0.522685
Timp2	73.7872	74.4991	74.3066	63.3559	55.7648	65.526	91.566	109.32	102.234	128.445	146.726	150.382
Cant1	56.2997	51.9529	52.822	61.2016	54.7225	60.463	67.5542	64.8867	68.7051	69.9007	66.7338	59.6787
Zc3h18	76.8208	59.5906	62.1862	73.7423	73.0438	69.5119	43.6746	45.7226	46.1296	39.8518	38.2178	31.4013
Top2b	325.007	297.558	293.003	416.778	389.268	456.035	385.584	394.156	382.645	420.704	384.825	412.177
Igfbp4	126.895	161.32	148.046	78.6449	79.7695	68.823	42.9635	57.3119	52.5016	36.7075	35.1019	29.0584
Suz12	198.181	193.468	200.698	214.354	201.973	183.347	104.301	105.552	106.749	90.0521	88.9138	88.6488
Atad5	79.1682	59.6415	68.649	92.2343	101.258	83.9769	37.7948	41.5653	38.3817	29.1064	27.9325	27.6119
Krt27	0	0	0	0	0	0	0	0	0	0	0	0
Krt12	0	0	0	0	0.0240644	0	0	0.0518472	0.022764	0.152699	0.0776576	0.104105
Krt20	0.0494332	0.0988052	0.0791539	0.0250518	0.0240644	0	0.0247428	0	0	0	0	0
Tns4	0.074224	0.148257	0.0791803	0.0751555	0.0245216	0.0244591	0	0.283086	0.204944	0	0	0
Tnfaip1	137.177	128.988	132.24	110.751	104.554	101.434	72.3478	82.2396	76.6923	82.9619	79.9954	83.5703
Rab11fip4	140.22	86.8363	101.749	144.934	125.438	138.958	202.696	172.813	188.633	280.441	265.736	296.308
Cd40	1.37068	1.69836	2.09869	0.977447	0.618407	0.723672	0.679461	1.1081	0.680688	0.647877	0.667907	0.770741
Slc35c2	2.1234	1.62972	2.0617	1.69385	1.18334	1.59368	1.30263	1.2083	1.22006	1.23989	1.09207	1.06242
Wsb1	45.2957	43.8192	49.401	67.0238	71.3244	73.5956	95.6882	107.822	101.406	66.8581	83.4498	78.849
Rhot1	39.9331	47.5306	43.9262	41.0344	39.3579	37.5021	40.8111	48.8249	40.6972	58.7624	48.9959	54.453
Rhbdl3	13.9534	18.6072	17.5132	104.536	61.3707	101.787	58.8468	54.9907	56.5002	26.2056	19.5064	16.4005
Rnf135	1.58149	2.32192	2.66166	1.14853	0.818166	1.19803	0.915135	1.50339	1.18202	0.763419	0.931891	0.988997
Ada	5.60644	5.60319	6.20915	4.34755	4.10236	3.64823	2.25985	2.49006	2.35823	2.09185	2.25795	2.10922
Serinc3	99.2836	116.967	112.485	67.107	79.6934	68.2537	74.5654	76.3968	74.2106	76.2012	74.9903	78.4412
Trp53tg5	0	0	0	0	0	0	0	0	0	0	0	0
Wfdc2	7.90516	8.21666	8.09301	3.87492	4.17455	2.52682	0.629728	0.693145	0.588084	0.202937	0.200175	0.282879
Etv4	3.93597	2.8568	4.27853	0.897282	1.31608	1.56531	5.51513	5.52896	5.04916	5.79391	4.59912	5.79571
Dbndd2	3.02294	3.0022	3.24819	2.64116	1.53006	5.3589	5.17044	6.28074	4.9701	7.31339	6.61182	6.83192
Mmp9	0.568482	0.666935	0.686001	1.99718	1.32515	3.2187	5.9493	5.18715	6.31138	8.83748	7.24465	8.42022
Ghdc	2.94958	3.37852	3.1499	1.73018	2.02637	2.25313	1.64448	2.44605	2.2952	1.5235	1.8138	1.76999
Slc12a7	21.4918	14.0861	23.7094	22.6621	31.8954	19.1394	8.00463	12.1882	11.1075	7.0919	5.6097	4.31869
Zswim1	20.2675	16.1794	17.1758	17.2605	15.2087	16.5715	17.7686	15.8131	15.8437	18.1716	16.6399	14.5226
Spata25	0	0	0	0	0.0240644	0	0.0247428	0	0	0	0	0
Crk	245.7	240.113	247.521	202.333	203.315	202.993	170.743	168.144	169.834	180.067	182.284	175.666
Mlx	11.1326	13.3151	12.59	10.1499	9.30397	10.3801	16.1085	16.6085	15.9639	12.475	12.861	14.0956
Retreg3	66.3532	72.8191	70.3673	64.481	57.0976	71.253	78.7471	78.4234	76.9262	68.78	71.9487	64.8144
Jph2	0.790931	0.395221	0.633231	0.425881	0.553481	0.220132	0.0742283	0.36293	0.273168	0.127249	0.103543	0.0520525
Dhx58	1.45685	1.27906	1.14272	1.37592	0.95283	0.83161	0.544341	1.18945	1.05388	0.279948	0.647147	0.772329
Rab5a	67.7027	88.9925	80.9256	65.919	65.3362	70.22	83.3517	78.4375	80.8064	83.7203	83.4744	84.1573
Hspb9	0	0.0247013	0.0263846	0.0501037	0	0	0	0	0	0	0	0
Nkiras2	71.7777	71.6562	70.4987	52.7234	50.573	52.0286	55.2466	49.7545	52.3534	51.3351	47.7498	38.8554
Ift52	31.2109	37.8777	34.2254	28.2263	27.6457	28.4914	22.7642	22.7898	22.7114	17.2656	17.1769	16.3941
Mybl2	68.6764	57.2794	59.5587	51.7732	46.0086	37.4913	10.7855	13.717	12.2914	8.08152	6.26806	5.30954
Sgk2	0.0247166	0	0.105354	0	0	0.0244591	0	0	0.0910559	0	0	0.0260262
Zmynd8	88.5811	65.6652	71.7029	114.282	115.963	131.16	120.345	129.489	123.125	134.78	141.339	131.522
Prl	0	0	0	0	0	0	0	0	0	0	0	0
Prl3c1	0	0	0	0	0	0	0	0	0	0	0	0
Gdap1l1	17.5481	26.9991	23.1848	22.2805	21.6943	35.136	64.6056	52.9625	62.0583	76.2547	72.8948	66.2294
Hnf4a	0.0741498	0	0	0	0.0240644	0	0	0	0	0	0	0
Ptgis	7.41973	8.08471	7.39888	2.75698	3.73696	2.20132	0.758539	0.970657	1.16185	0.50406	0.673033	0.542231
Cadps2	10.2001	9.91078	9.75168	8.79126	8.20505	8.79866	5.97557	4.70472	5.34543	2.79992	3.32584	3.86557
Ddx27	51.8245	35.1072	39.9139	46.0212	46.4211	41.4863	29.4592	33.9562	31.0437	28.7492	27.1159	22.7462
Rac3	8.28958	11.5989	9.25718	7.60203	7.64986	11.2429	27.3406	20.8753	24.895	49.9009	62.0927	54.8566
Rrp7a	55.1217	58.6355	53.8404	37.3332	32.4937	35.3061	37.1961	35.1592	36.0679	41.1931	40.2534	39.5084
Cyb5r3	120.898	115.8	117.966	81.969	83.3519	77.3402	57.178	59.1258	60.986	63.1156	61.479	54.8113
Ints2	64.2125	56.7692	61.4817	73.3357	69.4307	73.1273	54.2306	58.7909	52.9054	32.6491	34.8464	36.112
Hist1h2bc	6.89208	9.28109	7.55149	7.73222	7.7985	4.7345	6.33551	6.60375	5.6884	7.78167	6.2196	4.84944
Csnk1d	249.971	249.483	249.137	214.784	232.026	229.112	218.051	202.823	215.045	221.065	207.883	203.273
Mafk	7.61271	6.42234	7.59893	10.3675	8.75511	11.1302	20.1948	16.9778	17.3568	21.7819	18.5704	13.7593
Pick1	20.3251	18.4381	18.7636	24.7095	20.6906	22.96	32.6947	30.3083	29.7709	25.3701	27.0902	22.3207
Med1	94.1177	77.3175	81.4346	117.436	123.699	120.372	97.4246	94.0956	97.0099	81.3951	87.7975	93.7534
Stard3	14.1525	6.92955	16.1257	9.74111	16.5659	11.9234	23.2058	22.1959	23.5608	17.0332	13.5543	14.4481
Mfng	82.6911	89.5208	84.1191	82.8564	66.8296	74.6375	47.1159	43.9956	44.3	30.7224	22.9987	18.0304
Vmp1	25.3484	30.2308	28.1322	18.4929	19.0477	19.5623	23.0638	23.0641	23.9748	25.3364	26.0998	26.2257
Uchl5	10.5247	10.2759	10.1208	7.12026	6.82029	6.54169	3.93449	4.16494	4.60665	4.79923	4.74485	3.9442
Cdc73	29.3615	32.8802	34.0135	31.6182	29.563	30.9912	38.0229	31.7887	34.3013	33.5269	32.6767	39.5945
Stk4	104.733	85.8915	94.3472	92.4962	93.3296	92.0935	78.8097	77.1403	79.0756	83.7753	81.1352	83.789
Wfdc15b	0	0	0	0	0	0	0	0	0	0	0	0
Pmp22	4.37222	10.0589	7.96505	2.94357	4.12182	2.49486	6.37833	16.1999	10.2252	8.74434	9.18845	8.12185
Gdf9	0.420182	0.548171	0.560911	0.826711	0.520657	0.904988	2.76631	1.41434	2.12426	1.53447	2.80717	1.30131
Zcchc10	9.09586	11.1481	9.15924	7.12915	5.94817	6.46663	5.06123	6.03377	6.16714	4.50274	3.74043	3.84155
Prl8a8	0	0	0	0	0	0	0	0	0	0	0	0
Prl8a6	0	0	0	0	0	0	0	0	0	0	0	0
Krt33a	0	0	0	0	0	0	0	0	0	0	0	0
Prl8a2	0.197733	0.222312	0.316616	0	0.120322	0.0489183	0	0	0	0	0	0
Tbx5	0.0988664	0.123506	0.0527693	0	0.0962576	0	0.0247428	0.0259236	0.022764	0	0.0258859	0
Pld2	3.61473	3.66086	3.65604	2.94948	4.23769	2.69681	3.02532	4.87122	3.68442	4.16344	4.38732	4.49359
Psmb6	124.722	144.786	139.152	86.9956	79.6698	85.908	79.6178	75.8767	75.425	77.304	69.9364	59.4425
Spag7	31.6624	36.4493	36.3646	21.4823	23.2776	22.1319	20.2265	19.691	20.0484	17.7837	18.3692	18.0251
Pfn1	213.946	279.863	267.27	129.925	125.842	114.033	70.5896	80.7596	71.606	70.5232	62.0274	52.5163
Prpf8	476.723	332.876	378.66	582.179	604.983	569.93	384.052	366.688	370.75	331.35	358.518	402.34
Tomm34	7.81383	5.08249	5.46143	7.72067	7.55709	7.66654	5.72127	6.28478	6.75188	7.68224	6.61467	6.69562
Ywhab	416.424	473.802	464.461	326.927	305.056	356.418	392.443	355.933	377.631	431.305	445.309	460.538
Stk3	22.4689	28.9891	27.0546	21.3905	23.8482	21.2068	17.6548	21.0967	17.9639	14.9136	15.3282	15.5699
Ksr1	20.3912	15.9076	17.1787	20.0665	20.936	21.5974	21.9468	21.751	21.4929	25.3735	24.2551	23.4803
Tnip1	9.73295	9.99859	9.77374	11.594	9.83892	10.6339	11.4356	13.167	11.9847	8.99252	9.21146	8.33915
Il12rb2	0.1483	0.0247013	0.0791539	0.0501037	0.0962576	0.0734508	0.0494855	0.207389	0.0682919	0.0254498	0.0258859	0.0780787
Zkscan6	11.0224	11.5311	11.5182	13.4851	12.5228	14.7007	23.1107	22.1235	23.3555	19.3393	20.1514	19.8052
Kpna2	1.14413	0.469942	0.853543	1.65843	1.5947	1.58133	0.87666	0.857034	0.844111	0.278727	0.362117	0.276711
Cep95	10.4476	8.31609	8.85532	15.6307	16.1104	17.2842	13.3507	15.9123	13.158	8.97267	8.99019	8.58054
Vezf1	194.924	172.698	181.525	214.254	202.652	206.035	162.596	155.647	160.374	143.184	136.294	139.105
Cuedc1	50.9707	36.0642	43.1241	53.9391	51.6715	51.956	46.8353	43.8293	48.5873	47.9761	47.9425	34.9655
Shroom1	0.558002	0.465792	0.40036	0.330108	0.162002	0.441389	0.334101	0.212029	0.0713878	0.920826	0.18863	0.475682
Sept4	1.24663	1.30828	1.72366	1.13227	1.7863	0.916606	2.18382	2.46183	2.86571	2.49673	2.60495	3.00431
Ggnbp2	58.8503	66.6639	62.6366	56.1756	51.7471	58.5774	65.4077	60.6796	65.2186	57.4902	59.3406	59.1081
Mrm1	13.3864	11.3314	11.4288	7.06134	8.52792	7.09564	5.77627	5.44849	6.13191	9.08336	9.16005	8.31432
Kansl1	124.829	106.31	115.992	149.91	146.026	158.905	155.792	148.637	150.958	159.119	163.609	163.162
Myo1b	101.521	109.459	108.572	111.17	120.835	108.419	86.6369	84.0193	84.7148	72.0288	67.0941	75.9456
Drg2	47.079	56.6265	54.0246	34.1589	33.5384	32.0657	30.3798	28.2112	29.1709	25.5621	25.6968	22.7395
Dhx40	82.566	83.1631	86.6056	67.4523	73.6381	65.7915	46.362	49.2514	47.0133	36.6288	37.6476	36.5875
Ypel2	10.6775	11.0168	10.7649	12.9518	15.4734	17.7084	18.9035	19.5205	19.6453	13.9719	14.4702	14.5226
Akap1	40.7382	34.2973	36.1749	47.2976	40.1291	47.7113	68.1855	62.2805	66.5723	74.7427	78.382	69.5538
Nol11	70.6837	70.6709	71.7484	49.9026	46.2598	50.2253	40.1607	37.7664	39.2352	34.3851	35.1714	33.6833
Rpain	5.95678	8.35729	7.98639	5.46318	4.81767	5.58546	4.86081	4.29673	5.65662	4.11952	4.24363	3.47388
Nos2	0.891553	0.766901	0.949847	1.20236	1.22728	0.904988	1.0392	1.32208	1.18348	1.33016	1.14804	1.1215
Kcnab3	2.28542	2.74308	3.26605	4.50114	3.8569	4.60803	7.83947	5.68302	6.91039	6.36775	6.11339	5.24726
1700125H20Rik	0.123534	0.172909	0.0527693	0.0250518	0.144386	0.0489183	0.0742283	0.0259236	0.0682919	0.101799	0.0258859	0.104105
Appbp2	171.013	147.207	158.476	168.775	168.075	167.939	138.178	132.886	135.141	133.556	130.57	135.13
Wnt9b	0.0494332	0.172909	0.0791539	0	0	0.0244591	0	0.181465	0.0682919	0	0.0258859	0.0260262
Myh4	0	0	0	0.0250518	0	0.0244591	0.0494855	0.0345561	0.022764	0.0254498	0.0776576	0.0520525
Myh1	0	0.0247013	0	0	0	0.0122296	0.0247428	0.0275308	0.0339866	0.0485074	0.0336516	0.137991
Myh2	0	0	0.0263846	0	0.0240644	0	0	0.0539988	0.0112226	0.0485074	0	0.0379463
Adora2b	2.57053	3.83984	3.00785	1.57827	0.914447	0.489183	0.395884	0.933249	0.364223	0.814395	0.232973	0.572577
Ncor1	197.176	137.155	155.412	293.525	295.775	290.598	208.478	221.092	224.747	233.499	223.649	266.327
Trpv2	0.0617421	0.0686696	0.0962511	0	0.147443	0.0208636	0.498517	0.323578	0.207243	0.337338	0.666147	0.739354
Cenpv	28.42	43.6465	41.6545	15.5667	26.1316	26.7786	36.6903	27.054	32.1443	24.691	25.1642	31.6728
Pcgf2	63.8005	62.2588	60.9873	74.7173	71.0581	71.5169	96.6349	88.6068	91.76	77.598	76.9384	69.7579
Cwc25	23.3334	17.4242	19.4249	22.8871	21.5068	22.9403	20.9162	21.9753	23.7401	18.9346	16.6275	15.9469
Pip4k2b	146.412	110.166	121.304	157.346	154.135	179.641	245.456	212.217	225.247	324.945	341.939	356.559
Ybx2	4.13259	4.3831	1.00367	2.98182	4.36357	1.82952	2.43033	4.31091	1.93239	2.25613	0.551913	2.15349
Dlg4	52.8845	54.8913	52.6584	80.0951	86.5997	104.349	182.986	164.418	175.974	193.35	207.353	190.13
Slc2a4	6.73631	8.46553	8.92695	9.59413	6.92326	1.64857	3.46465	3.28185	3.17582	0.601176	1.96085	1.95775
Gabarap	125.444	208.722	190.465	127.129	126.786	132.31	138.509	136.524	141.356	144.431	141.574	118.919
Cldn7	0.197733	0	0.105539	0	0	0	0	0.0259236	0.022764	0	0	0
2810408A11Rik	8.83614	9.87879	8.62263	6.42156	9.65084	9.47253	9.60288	8.51546	11.4044	4.37361	6.13474	6.10399
Phf23	108.814	120.422	119.259	84.4445	87.6995	79.1973	61.9756	61.8379	63.042	57.3792	55.6891	51.5375
Acadvl	13.1246	11.3704	12.313	12.6507	12.0767	11.7984	18.598	17.4032	17.367	13.6094	13.6043	13.985
G3bp1	416.7	408.822	411.408	319.643	305.332	295.115	213.53	201.358	206.889	185.03	178.159	170.065
Sparc	191.635	297.899	259.623	118.188	164.517	105.834	64.5914	292.554	171.836	75.222	81.797	79.7938
Glra4	0	0	0	0.0250518	0	0	0	0.0259236	0	0	0	0.0260262
Mief2	11.7584	12.1192	12.2328	11.007	8.05621	11.6951	14.4331	11.9791	13.1492	15.3604	13.5094	11.0383
Shmt1	58.5882	48.0743	52.1772	35.8715	36.5422	26.9866	8.91024	10.5627	10.8498	6.93643	6.98315	5.31641
Tbx3	1.04583	1.28447	1.029	1.1125	0.746406	0.587019	0.791793	0.730164	0.523571	1.03291	0.606972	1.2598
Pdlim4	9.40464	11.9209	10.1616	7.50954	7.33784	7.55181	9.93768	10.4553	10.9626	8.83794	9.3251	6.97082
Mmp8	0	0	0	0	0	0	0.0247428	0.0777708	0.022764	0.0254498	0	0.0520525
Mmp7	0	0	0.0263846	0	0	0	0	0	0	0	0	0
Dusp14	11.3225	13.3149	13.4561	20.3138	11.3584	18.5889	19.7694	18.9761	19.2356	9.92541	6.85976	5.82915
Tada2a	39.8973	37.7671	41.4642	35.6438	30.1653	33.5773	30.5587	30.4944	31.5836	26.2168	26.5853	27.2003
Ikzf1	7.44909	5.706	5.80378	3.78283	3.53116	2.68838	1.08052	4.26516	2.28038	0.941644	0.802462	0.702709
Myl4	0.244324	0.295057	0.210734	0.245533	0.142558	0.0625175	0.217736	0.632587	0.78654	0.223882	0.372757	0.230983
Pnpo	2.89118	1.88799	1.93998	1.05052	1.31021	1.13006	1.22427	1.02284	0.900292	1.09605	0.930105	1.18404
Cog1	34.2608	35.7372	34.7913	48.0062	42.0133	49.2374	37.2395	36.6122	37.2896	30.288	33.046	26.6645
Cbx1	81.5138	66.5865	75.9728	67.9696	68.667	66.147	50.4008	48.6683	47.6661	36.3211	38.9803	34.8249
Copz2	2.29459	4.27454	3.70963	1.15258	1.2255	1.31761	0.766555	3.26943	1.50697	0.588655	0.382231	0.466651
Slc25a39	27.3165	24.7416	26.9629	19.3768	17.928	18.7598	13.7564	11.4378	12.9127	12.0837	11.9145	8.89049
Aatf	29.9505	28.3314	28.6686	18.4381	21.6856	20.4551	23.0284	21.0027	21.9092	22.8796	22.9255	23.0162
Lhx1	4.22654	3.33465	3.11391	3.40702	3.29343	3.05857	1.36085	1.34292	1.29825	1.03382	0.75069	0.833647
Dync1h1	285.56	182.868	201.121	775.562	786.799	820.382	595.144	636.466	632.174	603.147	648.805	790.84
Cpsf4l	0.0494332	0.0247013	0	0	0	0.0244591	0	0.259236	0.136584	0	0	0
Ap2b1	260.661	240.987	256.14	295.194	298.101	338.333	386.198	342.502	366.69	446.683	482.655	519.639
Pex12	13.4405	15.3189	14.645	12.676	12.355	13.0001	16.5996	17.0762	16.2986	17.3968	17.1551	16.8137
Ndel1	29.9321	35.2106	31.8402	31.3338	29.5704	32.9427	42.5916	42.7627	42.8396	44.1588	47.3286	43.0889
Slc25a35	0.998254	0.89888	1.34335	1.66269	1.24918	1.70037	1.68728	2.16514	1.49666	0.529611	0.789001	0.616302
Myh10	262.612	157.312	164.866	391.181	417.208	407.232	293.692	300.814	294.939	322.755	331.304	346.883
Tnfsf13	0.155393	0.0741039	0	0.0501037	0.0240644	0.0244591	0.0993421	0.0777708	0.0682919	0.0764259	0.0776576	0.0260262
Mpdu1	24.3034	38.7761	34.7866	21.852	19.5128	18.8027	19.4008	17.3401	16.4758	18.5769	15.9584	14.989
Fxr2	87.5902	92.0148	84.7715	102.635	108.792	114.643	112.173	105.028	106.272	105.107	98.1344	93.1001
Atp5g3	66.3166	106.451	89.4587	40.6508	72.7947	40.6211	40.0759	36.1428	58.852	56.2831	39.221	46.4223
Cd68	3.85013	3.44618	3.90387	3.55721	3.5134	4.11733	2.99293	3.52167	3.32475	1.36134	1.36631	1.5876
Lsp1	2.62367	3.62296	2.50052	0.571432	1.13117	1.04695	1.12043	1.62357	1.96319	0.525158	0.801142	1.10997
Avpi1	6.00613	5.55779	5.03944	3.00387	3.44121	3.03293	2.3753	3.1108	2.2081	1.80696	1.42372	0.780787
Sfrp5	0	0.0247013	0.0263846	0	0	0	0	7.25881	3.73331	0	0	0.0780787
Brsk2	59.0377	50.5783	52.605	103.088	90.5715	114.48	149.308	142.438	149.704	148.162	153.908	129.166
Rad51d	8.33703	8.65919	8.50712	5.13099	5.29313	3.25341	4.58345	5.86742	6.50389	7.61159	3.41031	6.27875
Fndc8	0	0.0494026	0.0263846	0	0.0240644	0	0	0.103694	0.0455279	0	0	0
Unc45b	0.321316	0.814822	0.39577	0.72753	0.745515	0.366887	0.371166	0.827818	0.637391	0.508997	0.720481	0.702709
Pank3	155.079	122.218	132.364	206.458	215.817	222.43	215.308	196.349	206.988	259.872	246.242	248.474
Rars	103.577	98.1505	102.156	68.9213	63.4633	60.5737	46.1217	45.3375	47.2545	46.6207	44.3892	46.1613
Wwc1	61.242	38.6371	45.4824	85.8887	71.9725	103.438	118.618	109.03	114.395	105.04	101.129	91.4121
Otop3	0	0	0	0	0	0	0	0	0	0	0.0258859	0.0780787
Pnpla5	0	0	0	0	0	0	0	0	0	0.0254498	0.0258859	0
Mrpl45	49.8611	51.7973	51.6123	31.5094	32.8676	32.8995	31.9373	30.1335	30.1194	28.6738	31.159	26.1056
Mb	0.0247166	0	0	0	0	0.0244591	0	0.0259236	0	0	0.0258859	0.0260262
Sept9	320.845	287.647	293.566	246.866	235.414	215.525	145.45	147.553	148.433	118.027	110.128	107.282
Irf1	2.62995	3.01418	3.11457	2.64986	1.93396	1.96409	0.816461	2.3319	0.681052	1.00944	0.701895	0.540669
Slc22a5	10.1851	10.1082	11.3738	9.10369	9.07267	9.28562	11.2237	10.4486	11.035	11.0762	12.3586	9.75792
P4ha2	3.18676	3.15888	3.17017	2.80648	3.37176	2.25242	2.61514	7.66522	5.79063	1.54145	1.92591	2.12999
Alox12e	0	0	0	0	0	0	0	0.103694	0.022764	0	0	0
Il3	0	0	0	0	0	0	0	0	0	0	0	0
Csf2	0	0	0	0	0	0	0	0	0	0	0	0
Tm4sf5	0.0247166	0.0247013	0	0	0	0.0244591	0	0.0259236	0	0.0508488	0.0517717	0.088203
Cxcl16	0.47965	0.482787	0.495451	0.767187	0.375357	0.666291	0.605133	1.05867	0.739829	0.417225	0.35795	0.511754
Pelp1	83.1962	61.3397	71.2933	77.7773	72.4594	70.8312	56.7351	54.9321	57.2286	57.4208	55.0911	48.452
Med11	9.87735	10.5145	11.1552	5.35425	5.36263	5.9117	8.18837	8.78418	8.63667	7.52987	8.85191	5.8926
Alox15	0.0988664	0.0247013	0.105539	0	0	0	0	0.129618	0.0455279	0.0763495	0	0.0260262
Heatr9	0	0	0	0	0	0	0	0	0	0	0	0
Ccl6	0.0396949	0.282509	0.138255	0.175363	0.0240644	0.0391591	0.0615105	0.123033	0.0966103	0.152699	0.0633427	0.0385188
Ccl4	0.0494332	0.0741039	0	0	0.0240644	0	0	0.0259236	0.022764	0.0254498	0.0258859	0.104105
Natd1	56.867	53.9229	54.4842	66.5938	58.2358	72.9382	95.4896	78.2028	88.5608	92.1412	85.02	79.0087
Map2k3	9.88355	11.3162	12.1355	8.61513	8.65113	6.99106	6.86013	7.99346	6.21117	4.33658	4.94104	4.89689
Scml2	7.26816	6.09878	6.88225	8.23273	9.35367	6.92964	7.67842	10.1134	8.94924	5.72891	6.90705	6.3909
Ywhah	243.053	300.272	278.522	165.53	164.485	170.247	174.715	159.209	166.465	199.601	209.26	201.569
Hoxb1	0	0	0	0	0	0	0	0	0	0	0	0
Sart3	98.9472	53.8546	90.7375	92.6067	69.8596	66.7314	65.927	44.9263	65.6535	60.1673	54.3082	48.5688
Hnrnpd	523.272	560.211	550.936	393.036	361.525	366.174	245.481	215.524	230.207	249.615	235.895	259.8
Slfn3	0.389979	0.16619	0.263292	0.500435	0.63879	0.553804	0.0494855	0.540092	0.270003	0.229049	0.155315	0.156236
Gga3	30.7376	34.4129	33.6109	30.3964	30.4602	31.9989	30.21	28.5804	31.6436	25.2963	29.6517	31.345
Slc35b4	25.3423	29.7143	28.5247	22.9561	18.1855	27.2961	26.7479	25.5054	25.9889	24.9574	24.3046	28.1417
Use1	17.9628	21.2006	22.4087	16.1684	18.0439	18.8879	25.9458	23.3149	25.5285	27.0087	27.3669	18.3901
Dalrd3	8.52599	7.49702	8.70886	9.95487	11.2059	9.97333	15.6443	15.3925	14.3261	14.6175	14.2091	9.24679
Cryaa	0	0	0	0	0	0	0	0.0260014	0	0	0	0
Fis1	55.1443	73.0206	65.2533	45.9502	37.6574	49.3683	56.5674	54.0904	54.7816	55.1514	51.1057	41.7436
Plod1	20.7811	21.9006	20.2177	11.0821	16.1737	13.289	9.1589	21.1239	14.0803	8.22167	8.25319	7.5117
Strn4	110.697	118.213	116.326	118.728	110.939	120.089	133.46	121.355	127.552	145.638	149.707	130.444
Mfsd3	2.98104	2.90013	2.9789	2.78326	2.44802	2.52259	3.14433	2.96441	3.33608	2.55621	2.65524	2.51031
Slc25a22	10.7455	0.703938	0.839981	3.40462	2.58904	32.6946	5.02523	3.21103	10.3088	39.1108	4.34494	3.85823
Med8	44.0166	50.7933	47.9753	26.3463	27.7055	28.0312	23.0695	26.417	24.9512	18.4688	19.0586	17.5138
Atp6ap1	47.5634	64.2194	56.0572	47.1441	48.3962	55.901	80.3951	76.3372	77.5203	88.8694	97.8959	95.8924
Dnase1l1	0.900105	1.52222	1.31058	0.640425	0.907878	0.349325	0.394969	0.779807	0.595505	0.378668	0.5435	0.351146
Aldh3a1	0	0.0247013	0	0	0	0	0	0	0.022764	0.101799	0.440034	0.130131
Cd22	0.0247166	0	0	0	0	0.0244591	0	0.0259236	0	0	0	0
Aire	0.0247166	0	0.0263846	0.0751555	0	0	0	0.0259236	0.022764	0	0	0
Ccl9	0.276579	1.1576	0.897262	0.433622	0.218096	0.188433	0.303841	1.09123	0.598328	0.25885	0.265667	0.31169
Scrn1	233.572	237.617	239.146	322.818	323.834	321.185	292.983	251.926	274.548	261.215	248.832	254.534
BC005537	250.978	254.533	256.668	283.355	245.935	297.969	344.745	292.612	317.102	346.974	352.464	343.247
Bcl2l11	29.2804	22.4558	24.3539	29.4779	21.6893	26.5988	15.033	16.0462	14.2923	11.6424	12.7825	12.1026
Isyna1	13.2525	11.5109	11.1714	7.10828	6.68865	6.81326	5.55158	6.18744	6.15697	6.31836	6.3737	4.12597
Hars2	23.5528	28.673	26.1758	21.1445	20.5866	23.1308	24.2169	25.3325	24.4766	18.7128	17.1092	16.0562
Cacng2	1.82903	2.07491	2.50654	2.65549	3.92247	6.65288	16.5034	11.6668	15.1608	29.42	34.1043	35.656
Psg28	0	0	0	0	0	0	0	0	0	0	0	0
Tmem160	1.20039	1.21199	1.59743	0.95465	1.12005	0.834056	1.16108	1.2126	0.798765	1.1766	1.37174	1.07119
Rab5c	124.642	140.229	138.15	98.7547	95.2312	104.223	120.819	113.917	116.18	135.647	129.168	116.501
Mdh2	197.475	235.712	221.674	160.014	145.008	158.348	165.362	150.085	157.211	168.805	157.613	139.408
Rnf145	186.552	189.812	190.602	141.805	142.451	141.204	110.953	104.141	104.787	114.318	115.453	115.368
Atp6v1e1	49.2131	62.8605	61.4248	47.05	42.1902	52.317	81.3577	75.5059	79.1485	91.4718	83.488	80.7977
Dvl2	49.1504	46.2874	44.5522	51.1127	50.9247	46.0839	37.7764	36.5683	35.8636	28.5176	26.4978	18.9993
Lhx9	54.2107	53.1849	49.3783	35.6007	38.3288	27.7805	2.97304	2.34054	2.26144	0.305398	0.595375	0.676682
Mlh3	10.2314	4.3643	6.22983	14.6731	11.2785	15.1338	16.3017	15.7524	16.8019	18.1907	19.7314	20.542
Rps6kl1	0.865106	2.14486	1.1609	1.35601	1.60199	3.23773	14.675	10.1303	11.4576	20.6963	17.7724	17.6874
Tecr	45.2146	55.5021	52.9525	36.6504	40.246	37.4602	49.3247	39.7787	44.3962	46.0278	48.2779	46.2617
Ripk4	0.716781	0.345818	0.316616	0.200415	0.288773	0.146755	0.890739	4.17372	2.34469	1.27249	1.03543	0.858866
Map1s	24.2336	12.0559	13.2999	25.9163	21.2654	24.3214	19.0586	19.9739	18.3259	30.6237	22.1953	11.4129
Dpep1	0.0338617	0.116071	0.0246432	0	0	0	0	0.750125	0.319105	0	0	0
Dsg4	0	0	0	0	0	0	0	0	0	0	0	0
Tmem129	7.38814	5.59297	7.04945	7.34833	7.14792	7.63592	4.94043	5.3266	4.94636	5.01283	4.66269	4.58687
Nop9	48.6046	48.5127	50.1248	35.4311	33.9674	33.9302	25.2377	23.5502	25.8873	23.7452	23.9951	23.0554
Rnf31	9.46362	7.40202	7.81442	11.3435	10.5539	10.6065	12.9277	13.0082	13.0604	10.7455	12.0179	10.6076
Hsd17b1	0.0494332	0.0494026	0.0263846	0.27557	0.168451	0.0489183	0.0247428	0.0777708	0.136584	0.0508997	0.155315	0.0520525
Psmc3ip	15.2187	14.5491	14.7776	10.4369	10.8007	10.3224	7.59538	8.45573	7.46182	6.35063	5.43696	4.47922
Grb7	0.123583	0.0247013	0.0527693	0.0250518	0	0	0.098971	0.723087	0.22764	0.0254498	0.0517717	0.102882
Noxo1	0.555852	0.349252	0.465636	0.474707	0.924651	0.73825	0.783974	0.764461	1.43445	0.516326	0.93492	0.879817
G6pc	0	0	0	0.0250518	0.0240644	0	0	0	0.022764	0	0	0.0260262
Psme3	233.673	225.159	230.111	160.806	152.362	145.041	109.78	108.296	107.762	90.7272	84.1483	80.5021
Zfp687	30.4312	18.9653	24.3463	49.7541	51.7366	48.3133	20.5954	29.1775	26.2832	25.392	23.7134	26.0497
Gdpd2	0.860434	0.762307	1.16034	1.43504	0.61487	0.670694	1.11226	1.39166	1.41658	0.487543	1.02389	0.385032
D8Ertd738e	60.2026	68.8672	63.455	38.265	35.9726	40.0151	35.9018	36.3687	36.7709	34.5594	29.5111	23.9202
Sec14l4	0.0494332	0	0	0	0	0.0244591	0	0	0.022764	0	0	0
Calm3	286.735	309.554	305.433	242.293	232.996	259.875	309.405	286.188	287.891	387.977	387.694	347.626
Nrbp2	7.67228	0	0.0669114	13.5389	0.0529176	13.9376	0.221646	29.1531	32.6541	26.2226	31.3881	0.284493
Cops3	86.8685	86.6214	93.4238	66.725	62.081	61.8578	59.5848	57.7272	56.2328	53.8396	50.0125	46.9763
Zfp874b	5.0715	4.63708	4.51774	6.23688	5.60667	6.69574	13.7247	12.0482	12.6834	14.9678	15.7422	14.582
Ddx39	102.049	104.215	108.781	63.9766	61.3461	56.8154	34.0132	35.4156	34.0162	25.0928	25.0254	22.0627
Gipc1	83.9114	84.1869	81.3065	66.7754	60.2761	59.3579	48.6868	49.6377	47.7164	42.532	37.4635	26.2447
Plscr3	26.8034	31.8112	29.5505	30.8769	29.7981	32.7044	43.5494	46.6456	46.3826	33.6959	34.0601	28.7626
Ptger1	0.179813	0.148208	0.226934	0	0.196871	0.458389	0.167162	0.512069	0.410138	0	0.131448	0.104547
Arhgef25	14.5599	19.7959	17.9786	23.2392	18.5176	24.9279	29.6408	31.7896	31.1673	21.8687	24.283	19.8107
Xab2	2.56274	1.86181	2.57963	3.06411	3.47495	3.71087	3.18103	3.12187	2.56878	3.28591	2.36302	2.58529
Cdc37	169.685	157.189	159.528	125.741	119.138	113.258	100.644	106.16	100.513	102.187	94.6938	74.0646
Icam5	0.0247166	0.0247013	0	0	0.0240644	0.143991	0.0742283	0.207389	0.250404	0.328965	0.596514	0.189211
Myh8	0	0.0247013	0.0263846	0.135631	0.00801345	0.0122296	0.0494855	0.443527	0.251428	0.101799	0.103543	0.332459
Trip10	19.0983	17.8092	17.2176	15.4646	14.6437	14.3799	8.39096	9.17781	8.88218	4.94709	4.49715	4.28202
Cd70	0	0	0	0	0	0	0.0247428	0	0	0	0.0258859	0
Cops6	57.7234	70.5517	70.5494	43.8859	39.4482	41.0872	38.4744	39.0902	37.9085	38.6771	37.8157	34.5613
Ubb	1112.8	1380.77	1303.33	879.625	952.216	1084.89	1297.63	1178.48	1231.97	1039.2	1247.43	911.384
Zkscan1	112.044	73.4948	85.496	116.831	105.497	153.88	131.511	115.575	124.513	138.155	127.467	135.572
Ap4m1	37.156	34.2028	35.2566	49.0174	46.886	42.6782	49.6154	48.2917	46.3103	30.1485	35.2615	29.2837
Mknk1	15.4139	14.4147	16.8007	14.2219	12.7777	15.1434	17.7071	16.7365	16.7019	13.3971	12.5491	12.0128
Armc6	7.86631	8.48902	10.2257	13.6041	6.50993	10.3913	18.6832	16.003	18.4826	33.9134	27.0521	21.007
Rcn3	29.3638	32.0071	32.3414	19.8638	24.5853	15.7228	10.7097	30.2177	20.0048	8.10616	6.77244	5.64166
Haus5	5.09491	0.38702	0.486374	4.42688	1.5298	3.48528	2.37419	2.35734	1.94113	2.10905	0.465687	0.342557
Dusp9	7.56328	6.86696	6.9919	2.22959	2.18986	1.00282	0.0742283	1.34803	0.705683	0.127249	0.103543	0.0780787
Arid3a	25.2412	19.2669	19.1025	15.585	18.2604	13.4402	9.84103	13.8202	12.2583	9.60261	8.73884	8.48292
Pdk4	0.591864	0.744077	0.695763	0.404011	0.35341	0.468808	0.792213	0.927235	0.891733	1.12453	1.29533	1.09667
Ubxn6	10.6932	11.6923	10.4659	13.1901	11.5182	14.5346	20.3234	18.4676	19.8648	22.1411	19.1921	14.6428
Mydgf	34.4582	39.5677	34.6097	23.1366	21.4034	21.4285	24.1104	24.244	23.2014	23.6302	23.254	18.2931
Plin3	28.4545	27.1309	28.8932	19.7713	23.3715	15.5766	5.65602	12.147	10.1718	3.93167	3.52221	2.34439
Cyb561	6.3317	5.88029	6.46611	3.85395	3.70695	3.65703	4.97124	6.08424	4.9637	5.98415	9.27861	8.38246
Hoxd8	0.0741498	0.0741039	0.0527693	0.0720491	0.192515	0.0454695	0	9.00806	4.4995	0.0254498	0.0258859	0
Sema6a	42.1757	48.4905	45.6718	26.3546	45.5352	39.3165	19.8496	22.2683	20.5107	23.7923	25.1092	27.9261
Ccdc12	14.2052	13.9688	15.7029	8.88175	9.29069	9.6446	9.25713	10.5272	9.64452	6.87044	7.28524	5.78816
Plin5	0.0741498	0.0247013	0	0.0751555	0	0.0244591	0.0494855	0.0259236	0.11382	0.101799	0.0258859	0.182184
Fmc1	11.2189	15.9863	12.8965	8.87451	7.89806	7.57421	7.07843	5.53212	1.79369	7.17719	6.8407	1.41541
Akt3	115.707	92.4765	100.888	246.571	227.981	287.906	410.046	384.291	396.511	514.55	521.834	569.803
Mrpl24	38.8089	47.9491	44.8882	37.7048	38.2413	38.9054	41.0546	42.5289	43.1247	29.4814	30.5194	26.7718
Gle1	54.7896	59.8053	56.8121	51.9953	48.9409	54.1403	66.5287	60.4549	59.0731	60.7855	65.1807	57.8057
Zfp451	61.4029	49.945	52.3234	92.3983	78.675	102.883	131.774	114.13	123.475	162.417	158.433	182.155
L3hypdh	1.68674	2.67135	1.51456	1.72905	2.34031	1.79425	1.79244	2.56397	2.3769	2.04632	1.41743	1.40591
Calr3	1.16168	1.21039	1.18731	0.776607	0.866295	0.660397	0.767025	0.518472	0.478043	0.279948	0.31063	0.41642
Leng1	11.2809	11.6264	11.0889	12.9017	12.2599	13.8106	10.2426	9.17698	9.56086	8.78386	8.49057	7.49509
Polr2i	12.1521	15.1778	12.0823	9.22862	6.88223	8.01643	9.33401	8.59061	7.87244	9.92956	8.5304	6.91392
Iyd	0	0.0247013	0	0.0771346	0.0240644	0.56256	0.300501	0.285159	0.227685	0	0.0258859	0.130131
Ccdc170	0.222449	0.0988052	0.0791539	0.225467	0.192515	0.244591	0.173199	0.181335	0.273145	0.229049	0.181201	0.182184
Vip	0	0.0247013	0	0	0	0	0	0	0.022764	0.0254498	0.0258859	0
Fbxo5	63.4569	67.6109	66.7566	51.5598	52.2253	43.9164	17.4326	19.5122	18.4535	10.504	8.89247	7.84647
Mtrf1l	6.74524	6.41589	6.81763	7.15971	7.36489	7.95027	7.05282	7.61809	6.67189	6.79798	6.83283	7.5004
Rgs17	3.36146	3.63109	3.35085	4.35902	4.76475	5.28151	10.8126	9.2288	9.60637	14.4555	15.9198	17.0732
Hdac2	198.5	222.021	216.616	171.341	188.362	205.687	217.214	195.841	206.506	200.784	194.513	202.795
Frk	1.50771	2.37132	2.57918	0.926918	0.770374	0.538101	0.296418	1.53107	0.557808	0.0508997	0.232973	0.0780787
Rwdd1	14.7953	17.2573	14.4422	12.1354	9.42442	8.30307	8.58371	9.47098	9.30347	8.87841	8.74269	10.8501
Clvs2	0.843899	1.13559	0.882988	0.526089	0.673803	0.8106	2.62664	2.59363	1.85324	6.01774	7.44395	6.86421
Hey2	6.65015	4.42153	4.22138	4.0489	4.53255	2.59492	1.3517	2.56431	2.41658	1.37386	1.21664	1.20655
Hint3	2.77145	2.45007	2.29813	3.07178	2.41027	3.05135	2.73036	2.82502	2.54752	3.373	3.57287	3.59568
Trmt11	10.7203	9.26225	10.0968	6.99768	8.30321	6.87664	6.56717	6.41951	5.27352	4.1708	4.39203	4.71174
Katna1	32.0086	34.134	35.5936	25.6439	25.2014	24.2836	19.3135	20.291	19.4227	13.6409	14.1033	11.4168
Lrp11	22.487	26.9158	25.258	23.6728	21.2734	34.1277	61.7541	46.7732	53.355	71.1697	71.8313	74.1698
Sec63	103.525	91.084	92.1292	112.2	115.724	124.093	117.787	113.496	116.177	100.034	99.9166	102.344
Nr2e1	200.877	201.951	204.334	218.073	252.914	187.441	64.6578	64.4715	66.845	34.6713	28.2982	24.9667
Snx3	96.2925	126.929	111.676	72.1215	73.8176	63.426	64.0891	65.1427	63.8188	66.3555	63.6919	62.0636
Aig1	6.81227	10.979	10.4855	6.66271	5.39375	8.52198	19.4243	14.8976	18.1388	20.3011	19.8872	19.4736
Adat2	5.5859	5.90351	5.06635	6.39546	5.9152	5.08214	4.95676	4.71744	4.50308	4.65735	3.83095	3.58428
Pex3	16.267	18.3723	19.9997	16.2106	13.2575	16.3749	26.6826	26.8257	25.3398	22.4161	23.1428	21.6796
Ltv1	57.9451	51.7632	55.772	34.1192	27.3132	29.3713	19.1065	23.8962	21.5549	14.6443	13.3995	14.3339
Cep57l1	13.3535	14.893	14.3696	11.7036	11.4749	11.081	9.85927	9.91997	10.2665	8.24336	8.51531	7.85069
Zc2hc1b	0	0.0247013	0.0520833	0.0250518	0	0	0	0	0.022764	0	0	0
Ccdc162	0.247166	0.0741039	0.184692	0.450933	0.336902	0.391346	0.395884	0.414777	0.546335	0.254524	0.181201	0.338341
Cd164	143.816	160.217	156.492	122.712	114.435	114.741	77.7442	90.6661	85.4832	49.9206	49.8019	48.9602
Smpd2	2.55545	0.955076	1.08953	0.851712	0.680156	2.33824	0.443266	0.247	0.651983	0.698624	0.33253	0.343781
Mical1	17.2069	14.1927	15.1181	19.5219	18.1711	21.1272	20.0856	22.971	21.7781	22.8826	22.615	17.4875
Rab32	3.07783	6.28231	4.7209	2.02592	1.65561	1.53077	0.643435	2.57022	1.61235	0.508997	0.428851	0.476384
Wasf1	77.8089	77.1427	76.3794	64.5943	63.6283	73.3419	99.5442	76.9233	86.8685	118.976	127.924	129.632
Ddo	0	0	0.0263846	0	0	0	0	0	0	0.0763495	0.0517717	0.0260262
Slc22a16	0	0	0	0	0	0	0	0	0	0	0	0
Gtf3c6	73.1194	82.6285	78.8426	55.2764	48.1983	58.7845	51.1046	51.3296	48.0159	48.9271	44.609	46.9393
Rev3l	57.3952	35.8951	41.2112	91.8109	96.6047	79.0713	96.8654	95.4434	96.9336	144.901	136.457	186.216
Traf3ip2	0.0491613	0.101942	0.220971	0.0425881	0.0952229	0.0205212	0.0215509	0.751447	0.397026	0.0253735	0.0216665	0
Tube1	5.15272	5.0544	5.97984	4.77255	5.64086	4.16855	3.44417	2.88234	2.91324	2.04182	1.74766	1.99983
Lama4	19.8142	18.5024	20.4006	27.6386	40.2137	19.6762	14.6323	36.7032	26.182	18.2671	17.6598	21.5295
Popdc3	0	0.172217	0	0.0756315	0.0721932	0.220132	0.0742283	0.207389	0.22764	0.0508997	0.206673	0.104105
Tnfaip3	0.529158	0.0740792	0.340309	1.09582	2.63486	1.32779	1.5894	1.54816	1.61494	1.43921	1.27718	1.10138
Perp	0.891577	0.839844	0.791539	0.325674	0.553481	0.415805	1.03388	57.574	29.2979	2.23959	2.09673	3.22509
Arfgef3	6.00613	3.13706	3.69385	7.36524	6.78616	8.80531	35.2092	32.6175	33.3948	59.9598	56.3599	78.0596
Hebp2	2.24921	4.56974	4.37982	1.90394	1.80483	1.83441	1.53405	3.29232	2.11705	1.47609	1.16486	1.30129
Abracl	56.1597	94.1804	80.5444	73.0517	51.7289	75.379	109.271	106.297	103.207	86.2122	69.1046	62.9226
Fam184a	6.63033	4.70051	6.07538	7.63843	10.7838	7.68053	4.41883	5.66259	5.43271	5.15627	5.75104	5.62401
Asf1a	54.0707	71.924	66.3981	43.9928	39.1655	39.946	32.4278	32.7732	32.8382	28.9157	25.604	26.1996
Gopc	33.6956	34.2963	32.8321	32.8274	32.7684	35.3085	40.8823	39.0408	41.6937	43.8847	47.1429	49.0745
Qrsl1	12.0459	13.9976	13.5734	11.8603	10.4025	9.83132	8.98558	10.2469	10.0589	8.78277	6.793	7.14176
Nmbr	0.0484445	0.144428	0.104853	0.150311	0.118782	0.0728882	0.0494855	0.0743748	0.0455279	0.0249154	0	0.0520525
Gje1	0	0	0	0	0	0	0	0	0	0	0	0
Crybg1	0.173016	0.296416	0.263846	0.200415	0.264708	0.0978365	0.0494855	4.19962	1.7528	0	0.0776576	0.234236
Smpdl3a	4.7709	8.01322	6.55513	4.69649	5.95469	6.07357	6.53995	6.93943	7.01708	5.78508	6.19897	6.4567
Reep3	126.247	115.46	127.593	136.256	124.72	127.86	92.8611	91.1214	91.5781	86.0928	82.0418	89.8651
Fabp7	126.41	243.442	195.806	123.002	137.04	250.037	267.382	226.372	249.039	235.934	244.63	248.987
Serinc1	143.484	172.761	170.037	183.408	171.923	213.347	357.794	315.599	333.149	405.511	403.945	408.707
Echdc1	29.1095	30.0044	29.7113	23.9585	23.3713	21.2452	16.2925	17.076	16.0574	14.9126	15.5239	16.7803
Mgat4c	0.543765	0.494026	0.81729	0.27557	0.433159	0.586995	2.10286	2.17419	2.26105	2.24292	2.18723	3.42708
Nts	0.0494332	0.19761	0.211077	0.0501037	0.746021	0.171214	0.0742283	0.129618	0.0682919	0.0763495	0.491832	0.442446
Lrriq1	0.247166	0.0741039	0.158308	0.400829	0.481288	0.317969	0.173199	0.337007	0.455279	0.356298	0.538607	0.442446
Ros1	0	0	0	0	0	0	0	0	0	0	0	0
Ccdc59	22.463	28.7187	26.6849	19.4555	18.2104	18.0726	19.344	20.764	19.4525	19.0727	19.8952	16.8746
Lin7a	0.692065	0.839844	0.580462	1.27764	1.87676	2.83714	4.37647	4.46744	4.14197	4.78419	5.33075	6.22938
Gprc6a	0	0	0	0	0.0240644	0	0	0	0.022764	0.0508997	0.0517717	0
Fam162b	0.0494332	0.123506	0.131923	0.200415	0.144386	0.171214	0.0742283	0.181465	0.204876	0.203599	0.232973	0.130131
Sim1	0.0494332	0.0741039	0.105539	0.100207	0.144386	0.195673	0	1.91785	0.887795	0.0254498	0	0.0520525
Lims1	108.568	102.222	105.255	97.529	100.702	89.4378	59.8839	69.5472	61.3656	48.3732	44.6023	45.1684
Zwint	225.985	278.329	264.387	155.834	158.043	161.398	134.229	126.297	132.298	131.696	135.051	138.639
Ube2d1	62.8922	89.6215	79.8253	56.9006	51.1489	63.6799	82.7079	64.2786	72.5765	87.8207	91.0555	93.5708
Mrln	0.0247413	0.0247013	0	0	0.0430512	0.0244591	0	0	0.0454369	0.0254498	0	0
Epyc	0.321316	1.25977	0.81795	0.0751555	0.553481	0.146755	0	0.0777708	0.0910559	0	0.0258859	0.0260262
Cdk1	137.789	168.951	156.056	106.186	102.6	87.0489	36.9832	49.3827	42.3693	24.1426	21.9009	19.4843
Rhobtb1	20.6026	15.4891	18.0687	14.6893	15.3881	15.9637	10.5036	12.336	11.0427	12.4526	14.4593	12.762
Slc17a8	0.0988911	0.0247013	0.0800774	0.0752307	0.0481288	0.146755	0.148654	0.104291	0.11382	0.0758914	0.0521859	0.104131
Cabcoco1	0.0247166	0.0247013	0.0263846	0	0	0	0	0.0518472	0.0455279	0	0	0.0260262
Atp2b1	80.7845	61.7014	70.0313	81.0096	84.8536	84.6087	114.382	103.329	108.577	150.819	169.631	210.324
Actr6	15.3459	19.6297	17.353	12.8714	12.8699	14.3359	18.134	18.0553	19.8626	21.0536	20.2673	19.7202
Uhrf1bp1l	58.943	49.6994	50.7289	74.7639	76.7639	77.0723	66.4119	64.2292	68.6496	64.2932	62.4178	69.1961
Poc1b	62.1258	53.1569	60.8272	45.6305	42.6649	39.3613	32.9906	31.3408	31.4123	33.2816	29.7703	32.6264
Dusp6	30.2206	31.0912	32.3667	13.2618	17.4287	10.9071	32.4621	36.1325	34.7804	39.0828	31.9324	31.2517
Tmpo	639.9	711.353	715.522	517.367	532.129	484.022	232.521	254.31	242.28	161.917	161.458	156.951
Kitl	13.1748	19.5815	17.7142	18.6456	17.2174	28.8819	91.081	80.2528	87.9972	182.892	162.988	196.679
Sgk1	13.3004	14.8743	14.7215	4.29043	10.7592	3.54919	5.03819	5.3427	5.119	12.4537	16.5868	19.5664
Ikbip	8.01515	11.1049	9.51332	6.49546	5.52276	5.93814	3.27762	8.95188	6.89231	3.34612	2.90178	2.26262
Hbs1l	75.4837	84.712	84.2479	65.6328	61.7533	64.9006	66.8716	60.9558	64.1665	58.5279	59.2765	59.6962
Apaf1	61.249	56.0504	55.5968	61.5121	65.6695	64.6589	46.6504	48.2717	50.1587	47.3725	50.0248	54.4347
Myb	11.5088	11.3292	11.7994	12.2759	12.5279	9.69641	4.20545	4.64545	4.18975	2.78541	3.93714	3.34083
Med23	56.7478	54.231	55.7659	75.0977	71.7829	78.4966	74.8889	75.1535	74.3589	66.586	67.5568	70.9548
Arg1	0.173016	0.0494026	0.131923	0.0250518	0.0721932	0.0489183	0	0.702037	0.273168	0	0	0
Nedd1	54.9568	54.3575	55.769	44.0287	44.2995	37.4054	19.7816	21.7419	20.7555	13.7583	10.9919	10.5458
Pde7b	2.57055	2.07491	2.55314	1.77868	3.43864	1.88348	2.44872	7.21757	5.21295	5.83705	4.89	5.25223
Enpp3	2.45201	1.79062	2.65743	1.60274	2.25409	1.42558	0.915803	1.42536	1.2273	0.974602	0.972273	1.03853
Ccn2	4.41794	8.66929	7.59162	3.5401	6.94232	3.6586	1.85279	3.40576	2.09219	3.88103	5.52557	4.69487
Map7	9.92342	12.4104	11.3689	3.93752	6.1247	5.75915	2.09452	4.13704	2.94962	1.4852	2.43102	2.62769
Stx7	40.6891	65.317	57.189	50.618	45.124	71.0606	122.552	107.264	110.821	135.576	144.346	150.435
Pex7	12.2942	14.7756	14.8484	10.6013	10.0007	10.6585	12.1553	10.6802	11.3545	7.71008	9.98307	9.28557
Il20ra	0	0	0.0527693	0	0	0	0	0	0.022764	0	0.0258859	0
Ifngr1	10.3597	11.4296	12.8078	5.76105	7.16532	5.39368	5.99893	7.0213	6.16419	3.84774	3.80975	3.49611
Vnn3	0	0	0	0	0.0240644	0	0.0247428	0	0.022764	0	0.0258859	0.0520525
Eya3	80.8895	61.4127	64.962	69.5792	72.2079	65.9126	53.6027	46.7009	49.2329	41.2934	33.9252	37.5324
Cfap54	0.766215	0.247013	0.422154	0.876814	1.22339	0.832393	0.974394	0.543955	0.796739	0.483547	0.72351	0.676682
Snrpf	14.239	17.6154	14.1473	10.3692	9.08867	7.28253	6.36196	5.64105	6.611	7.55555	5.0449	4.21802
Ntn4	31.5591	34.062	34.0755	36.5749	38.6189	35.4036	20.6262	21.535	21.1884	17.3996	15.6615	14.1874
Fgd6	15.294	10.1481	12.6062	14.0468	13.9541	12.0462	4.37788	5.65207	4.89865	4.19533	4.16574	5.10026
Ndufa12	28.7593	40.3841	34.2638	17.2039	15.6411	16.43	9.60571	14.162	10.7998	10.5064	11.7041	12.2152
Cep83	30.8163	23.7994	26.3704	30.9667	31.7766	28.998	21.7365	23.6216	22.5907	16.6844	16.0491	16.5462
Socs2	29.2309	26.2675	28.7503	25.7311	16.8552	24.0622	41.2879	33.9324	37.7837	36.0424	30.9612	30.725
Nudt4	247.157	284.999	271.792	164.312	170.785	162.467	102.333	101.711	103.553	137.039	151.684	163.015
Nuak1	39.7511	39.1022	38.759	145.576	90.4099	202.797	357.682	302.593	331.573	360.58	322.889	331.611
Tcp11l2	2.5466	5.65635	3.67448	6.22721	6.07246	11.0671	29.9168	26.8047	27.5591	34.6175	35.1947	34.9241
Cry1	25.3833	23.9719	25.5633	19.4289	21.8684	21.3806	19.2088	18.0445	16.6394	21.1527	18.972	17.8704
Btbd11	3.13103	6.7109	7.00074	3.79478	2.20851	11.6746	24.8384	23.3386	22.9445	29.9856	22.9189	9.26855
Timp3	35.8291	32.561	34.104	26.5061	35.3438	23.7173	8.47538	18.9708	14.8371	13.1041	17.4603	21.6819
Hsp90b1	179.006	144.277	148.851	136.526	141.143	129.516	81.9216	103.232	95.6805	74.2259	84.2704	79.4432
Pah	0.0494332	0.0246519	0	0.0501037	0.0481288	0	0	0	0	0	0	0
Ascl1	45.2789	40.4489	39.7353	26.8933	26.904	29.6934	12.7425	9.95466	11.6324	13.6666	14.1855	13.5336
Washc3	7.224	10.5756	9.61649	5.88478	4.68991	4.71098	5.1406	6.3393	5.45591	4.51429	4.09271	4.53643
Dram1	0	0.0988052	0	0	0	0	0.0247428	0.0600131	0.022764	0	0.0258859	0
Gnptab	10.4078	7.92714	0.696528	4.42967	3.44133	4.3967	5.90778	4.36818	5.83709	5.5587	7.22381	7.61741
Sycp3	0.048494	0.0741039	0.0263846	0.0221458	0	0	0.02405	0.0518472	0	0.0508997	0.0501927	0
Chpt1	11.0943	12.8206	12.6993	8.83916	10.189	9.02138	5.07744	6.33977	5.90998	3.81094	4.02712	4.72046
Slc5a8	0.123583	0.0741039	0.0791539	0.0501037	0.0481288	0.0244591	0.0494855	0.0518472	0.0455279	0	0	0
Sirt1	36.7145	39.1066	38.5533	34.9772	36.097	37.219	30.7395	29.9493	30.6008	27.8684	28.9493	30.0036
Herc4	46.644	41.5367	45.5156	36.9687	38.1318	35.1174	31.0586	32.7183	30.2057	27.9114	26.4238	28.1046
Pbld2	0.741449	1.02419	0.992643	1.01573	0.824904	0.917242	1.25928	1.01071	1.48722	0.631003	0.669409	0.672831
Hnrnph3	85.2508	89.4543	92.7747	79.4272	73.9929	80.6	71.2251	65.0343	66.4901	59.4774	58.9133	59.2847
Pbld1	0.249366	0.387415	0.263609	0.135856	0.245722	0.0747226	0.30582	0.202956	0.169296	0.184944	0.290336	0.0996805
Ccar1	169.475	142.13	152.073	182.555	178.167	169.273	134.637	135.732	137.135	115.389	109.459	120.19
Ddx50	45.7609	55.0825	52.0875	42.0933	39.9646	40.3701	38.1803	42.6432	40.1596	35.6172	33.9574	31.3497
Srgn	1.8032	2.96243	2.92872	0.780064	1.40529	0.611478	0.791768	4.20107	2.43574	0.941644	1.01234	0.943373
Supv3l1	18.026	20.0424	18.6788	17.0893	18.389	16.1995	14.3545	12.7985	14.4344	13.2626	11.6289	12.7227
Hkdc1	0.0741498	0.0494026	0.105539	0.0501037	0	0.0489183	0.0247428	0.207389	0.159348	0.0254498	0.0258859	0
Tacr2	0	0	0	0	0	0	0	0	0.022764	0	0	0
H2afy2	197.566	216.929	214.093	154.888	149.414	168.797	160.226	144.59	148.573	151.447	160.465	136.493
Tysnd1	24.3334	26.1279	24.2634	19.115	15.4611	16.0836	16.5633	15.1697	15.3047	15.9832	14.6863	10.9472
Sar1a	182.871	198.892	197.051	136.181	126.908	141.463	134.781	136.566	134.682	140.511	139.122	142.598
Ppa1	108.328	130.489	123.208	60.6102	52.8032	56.1617	55.2522	49.9565	54.4245	53.6195	50.8172	52.1364
Npffr1	0.0247166	0.172909	0.0791539	0.0250518	0	0.0489183	0.0742283	0.0518472	0.0910559	0.127249	0.103543	0.0260262
Eif4ebp2	533.762	419.45	453.999	480.71	463.045	490.859	399.547	357.401	384.207	445.418	439.28	444.892
Pald1	30.1423	30.8979	28.3671	21.0221	24.0111	19.7685	19.3307	20.8854	20.8346	21.2251	21.7055	18.5496
Pcbd1	3.17181	5.25404	4.64668	1.16929	1.81316	1.82905	1.64638	2.01662	1.59295	1.63973	1.56133	1.71633
Vsir	3.31123	2.69135	2.69377	2.28851	2.41753	1.428	2.74887	3.54204	3.23924	3.56165	3.94079	3.56531
Anapc16	36.6303	45.5532	41.9952	29.873	28.7435	30.533	36.5277	33.3619	35.4444	35.7385	33.203	27.9729
Ddit4	71.5421	76.2282	72.4898	79.7713	208.864	91.2638	84.4718	76.9851	80.9486	80.4048	67.4311	59.0015
Dnajb12	30.8261	27.4654	27.5771	29.0558	27.7183	26.6524	24.115	24.0883	23.6961	23.4344	23.1161	17.2472
Micu1	46.5634	46.9153	46.9545	39.7705	44.6966	42.4282	41.9326	38.5651	38.714	30.7999	35.3831	31.9693
Cand1	299.403	271.373	287.269	253.923	262.97	249.978	187.905	171.988	175.433	171.283	179.148	192.728
Tbk1	18.7606	18.1438	18.6967	22.196	24.3718	22.7409	29.8328	23.6543	26.4534	18.6846	21.3497	19.3834
Pno1	32.7174	36.744	36.1239	17.2892	15.4843	15.9462	11.9327	15.2953	12.9744	12.7103	12.9677	11.2105
Plek	17.6305	11.8072	12.9022	4.91033	4.11521	3.47726	4.23408	4.5625	5.2824	3.29746	3.54797	4.71093
Srgap1	35.4931	29.7156	30.342	35.7037	42.8683	57.4342	145.886	125.894	135.133	169.876	176.674	203.813
Avpr1a	0.0452314	0	0.0225852	0	0	0	0	0.607519	0.301258	0	0.0458698	0
Egfr	5.93013	5.87473	5.93153	2.9345	6.29472	2.12518	1.06428	8.85638	4.67879	5.99766	11.3456	15.8709
Usp15	50.9732	42.3144	43.3276	46.2982	49.2857	49.6167	61.4025	54.4026	57.3486	67.1324	68.7441	78.9512
Tbc1d15	31.2042	33.1574	33.4362	32.4217	28.7421	30.2609	30.892	32.4284	32.3824	27.7436	27.6507	26.728
Pcsk4	0	0	0	0	0	0	0	0	0	0	0	0
2310011J03Rik	32.5477	30.7531	31.7407	23.4986	17.8077	19.0811	16.5529	17.7317	16.686	14.2774	12.6064	8.56264
Rab21	48.3519	53.0584	52.8221	45.4488	45.4331	48.0392	57.5194	47.5698	54.8398	54.6153	57.0007	54.8637
Thap2	52.0887	43.5536	44.3007	50.2282	45.3909	53.2038	48.156	42.529	47.4319	50.1401	51.6702	52.7976
Apc2	151.5	130.371	127.668	374.158	276.392	467.323	642.586	590.946	623.295	881.06	813.602	626.736
Lgr5	0	0	0	0.0250518	0.192395	0	0.173199	1.24389	0.774202	0.355967	0.259066	0.208262
Rab1a	224.7	272.864	262.581	196.159	193.886	212.837	236.61	224.886	230.313	246.711	244.385	244.095
Gamt	3.35555	4.25996	3.47802	1.60369	1.28831	1.80029	2.085	2.56376	2.29251	2.45596	2.26186	2.17775
Ndufs7	19.5094	19.9276	21.181	15.3781	15.0144	14.7491	13.3738	12.8176	12.9749	14.9552	12.775	9.25355
Kcnmb1	0.0494085	0.171476	0.156434	0.192173	0.0445432	0.0223067	0.096373	0.173092	0.15352	0.100196	0.101136	0.121959
[truncated: 19,770 more rows]

## Sheet: All_intronsRPM
	SRR10798652	SRR10798653	SRR10798654	SRR10798658	SRR10798659	SRR10798660	SRR10798664	SRR10798665	SRR10798666	SRR10798670	SRR10798671	SRR10798672
Gnai3	0.171014	0.235132	0.113876	0.025152	0.166935	0.124032	0.0494855	0.0515102	0.0456417	0.0254753	0	0.0261043
Pbsn	0.0350729	0.0961622	0.163215	0.0373272	0.0635541	0.0447357	0.035877	0.125107	0	0.115899	0	0.251231
Hoxb9	0	0	0	0	0	0	0	0	0	0	0	0
Cdc45	0.161993	0.283818	0.347591	0.204924	0.108699	0.217222	0.34291	0.247622	0.25482	0.139465	0.21185	0.124588
Igf2	0.370279	0.175355	0.297144	0.0410099	0.317987	0.179212	0	0.129722	0.262355	0.0254498	0.0258859	0.0403407
Apoh	0.391956	0.125532	0.252501	0.448278	0.195475	0.10674	0.294018	0.272716	0.662864	0.6803	0.373197	0.449473
Cav2	0.116885	0.102584	0.220919	0.419518	0	0.135797	0.0529247	0.308517	0.18325	0	0.134477	0.184396
Klf6	0.214268	0.0494026	0.158334	0.808197	1.26105	0.507331	0.247947	0.908207	0.629264	0.895376	1.301	0.59457
Scmh1	2.26429	1.56957	1.86091	8.77779	5.95014	8.38082	5.20919	8.419	6.28361	1.74853	4.63197	2.56106
Cox5a	0	0	0	0	0	0	0	0	0	0	0	0
Dlgap4	10.944	6.61565	7.32598	21.5818	29.4297	26.5797	37.8793	49.7253	46.0355	25.8315	34.8361	49.3171
Tbx2	0.248328	0.123506	0.315745	0.81932	0.625771	0.880455	0.851571	1.02956	0.709211	0.432647	0.311485	0.338341
Tbx4	0	0.0741039	0	0	0.0721932	0	0	0.0525471	0.0910559	0.101799	0.0258859	0.0780787
Cntn1	0.175809	0.0494767	0.134509	0.125284	0.407819	0.372366	1.17578	1.4077	1.80655	2.60772	3.26773	3.85303
Ngfr	0.0741498	0.19761	0.131923	0	0	0.0733774	0	0.0777708	0.0455279	0.0254498	0.0258859	0.0260262
Wnt3	0.173733	0.123506	0.211077	0.175363	0.0481288	0.295784	0.248689	0.648116	0.34303	0.331968	0.365457	0.728735
Wnt9a	0.1156	0.0247013	0.0274136	0.0302376	0.0721932	0	0.024718	0.23339	0.0455279	0.0254498	0.0217182	0
Fer	2.70103	1.83965	2.34182	3.28923	3.2781	2.97721	2.80175	4.27107	3.55043	2.96962	3.30436	5.71804
Actr2	0.782157	1.191	0.930797	0.185835	0.174467	0.107009	0.0514402	0.10385	0.173689	0.281959	0.0257306	0.053536
Acsl6	2.81371	1.66956	2.77419	9.54177	12.1707	14.1478	13.5718	17.0222	18.2633	8.87395	12.101	12.8284
Gna12	0	0	0	0	0	0	0	0	0.0729585	0	0.0276461	0
Itgb2l	0	0	0	0	0	0	0.0172704	0	0	0	0	0.0631657
Igsf5	0.239998	0.0255658	0.0263846	0.0716983	0.0925517	0.0713717	0.218701	0.436164	0.218193	0.0685873	0.14157	0.0261043
Pih1d2	0.697404	0.875414	0.972115	0.864338	0.74821	0.89787	1.3536	0.60656	0.510664	0.219556	0.39639	0.396484
Sdhd	0.0247166	0	0	0.0250518	0.0240644	0	0	0	0.022764	0	0.0263	0.0260262
Fgf23	0	0	0.0251709	0	0.0775596	0	0	0	0	0	0	0
Fgf6	0	0	0	0	0	0	0	0	0	0.0254498	0	0
Ccnd2	0.0480738	0	0	0.187713	0.167416	0.15057	0.0725705	0.145639	0.224088	0.0573894	0.0517717	0.0260262
Ccl2	0	0	0	0	0.0240644	0	0	0.0207129	0.0207607	0	0.0258859	0
Ccl12	0	0.0247013	0	0	0	0	0	0	0.022764	0	0	0
Ncs1	1.10765	0.250669	0	5.43039	7.14614	5.62274	7.19148	10.8403	7.83816	5.06047	5.70206	8.0165
Nalcn	0	0	0.0985466	0	0.17993	0	0	0	0	0.489808	0	0.0280563
Btbd17	0	0	0	0	0	0	0	0	0	0	0	0
Slfn4	0.0185375	0	0.0263846	0	0	0.0303293	0	0	0.0639667	0	0.028578	0
Th	0.0247166	0.0247013	0.0566478	0	0	0	0.0279841	0.029864	0	0	0	0.056529
Ins2	0.0773135	0.576504	0.254374	0.171605	0.209168	0.307769	0.405806	0.589191	0.438229	0.496577	0.413475	0.500355
Scnn1g	0	0.0462408	0.0259625	0.0267554	0.0563588	0.0486492	0.0241737	0	0	0.0508488	0	0
Lhx2	31.7763	12.8918	17.4221	50.8734	42.1581	38.1828	29.7368	33.7496	32.4643	15.079	13.782	15.6533
Clec2g	0.169309	0	0	0.135004	0.0575861	0	0.150485	0.725238	0.251451	0.0337719	0.0269731	0.246417
Gmpr	1.56604	1.12104	1.49068	0.80251	1.04225	1.44079	1.6637	2.03632	1.72822	0.914642	1.37762	1.54898
Ifi202b	0.148077	0.024973	0.026411	0	0.162459	0.144382	0	0.147713	0.0782625	0.203879	0.0657501	0.188664
Glra3	0.0286465	0.0471301	0	0	0.0941881	0	0.0572795	0.0804927	0.0239249	0	0.1242	0.111496
Trim25	0.253815	0.309581	0.178387	0.779813	0.561086	0.47074	0.252673	0.523319	0.549704	0.278549	0.200408	0.500329
Dgke	0	0.135437	0.0473077	0.151188	0.0481288	0.222872	0.0807603	0.130707	0.022764	0.0794035	0.0808416	0.0761007
Scpep1	0	0	0.0547745	0.0180624	0.0481529	0	0.148679	0	0.0703634	0.0195455	0.0517717	0
Mnt	2.20781	0.5623	0.802594	5.02257	4.3591	4.95053	6.15417	7.31463	7.49535	5.79353	4.10061	3.47937
Itgb2	0.0494826	0.0745979	0.0263846	0.100308	0.137648	0.0784649	0.0253861	0.154842	0.110087	0.0258061	0.0260412	0.0260262
Hddc2	3.31109	2.14494	2.86173	4.23379	4.88183	3.63727	4.51209	5.16069	4.21998	2.02927	2.54044	2.37909
Tpd52l1	0.0872002	0.223423	0.114272	0.0582205	0.332065	0.236569	0.257547	0.464758	0.390152	0.109409	0.175972	0.335088
Pemt	0	0.0512305	0.0369649	0.0251019	0.0434363	0.191833	0.0252871	0	0.0257688	0	0.0259118	0
Cdh1	0.027905	0	0	0	0.0253158	0	0.0256087	0.495555	0.410343	0.0508488	0	0
Cdh4	1.82008	0.983136	1.34976	5.69741	7.1728	6.43033	8.09244	11.6725	10.0194	5.6591	6.8456	10.7911
Ckmt1	0.0247166	0.056813	0.0527693	0.0751555	0.0962576	0.123347	0.68671	0.600235	0.638393	0.393404	0.547641	0.420298
Bcl6b	0	0	0	0	0	0	0	0	0	0	0	0
Clec10a	0.0247166	0.140032	0.331022	0.400454	0.0439175	0.260734	0.0642817	0.953029	0.362288	0.258545	0.495766	0.0794581
Alox12	0.0247166	0.0247013	0.0264374	0.0979527	0.0481288	0.0968582	0	0.10385	0.136743	0	0.0259376	0
Comt	0.890416	0.496002	0.850324	1.27829	0.654191	1.71791	1.55592	1.72521	1.42309	0.746469	0.918482	0.691517
Ccl11	0	0	0	0	0	0	0	0	0.0455279	0	0	0
Rtca	0.0475053	0.170933	0.103929	0.0956229	0.0690408	0.0709804	0.0248417	0.0428517	0.0910559	0.120021	0.0568454	0.0260262
Dbt	0.727681	1.06053	1.18214	2.56523	2.50855	2.08996	1.75278	2.16584	1.99264	1.86425	1.26494	1.7518
Dazap2	1.01281	0.451811	0.832594	1.91068	1.62618	2.04082	1.2018	2.56664	2.47449	0.956456	0.948743	0.766213
Mcts1	0.600366	0.81707	0.947604	1.1096	1.51772	1.28105	2.45525	2.8876	2.21236	1.07645	1.16424	1.28099
Rem1	0	0	0	0	0.0240644	0.0244591	0.0541866	0.103694	0	0.0254498	0	0.0260262
Trappc10	0.0741498	0.0247013	0.0264374	0.0501037	0.120346	0.146828	0	0.0518472	0.022764	0.248416	0.0523153	0.0795883
Ccm2	2.67903	2.54317	2.66448	4.04402	5.3487	3.89641	3.58221	5.57005	3.67638	1.98348	2.70352	2.43481
Tbrg4	0	0	0	0	0	0.024508	0	0	0	0	0	0
Tmprss2	0.536375	0.290018	0.302605	0.86281	0.833711	0.757499	0.736913	0.839587	0.685446	0.292521	0.530039	0.683345
Fap	0	0	0	0	0	0	0	0.0521064	0.157299	0	0.103647	0.0780787
Egfl6	0.0500511	0.0499954	0.0508432	0	0.099771	0.0481111	0.174436	0.102839	0.187143	0.0216833	0.0259635	0.114984
Tssk3	0	0	0.0263846	0.0250518	0	0	0	0	0	0	0	0
Galnt1	3.22893	1.59328	2.7045	4.27161	4.77888	4.47274	2.26357	3.39081	2.82728	1.67071	1.72892	2.27938
Myf5	0	0	0	0	0	0	0	0	0	0	0	0
Mkrn2	0.650813	0.509588	0.449726	1.44822	1.26868	1.12649	1.56765	1.67837	2.09998	0.737409	1.53009	0.998705
Pparg	0.0248896	0	0	0.0498782	0	0.0244591	0	0.0314194	0.0683602	0	0	0.0520525
Raf1	0.201416	0.168957	0.247646	0.291704	0.147106	0.104489	0.259626	0.367104	0.113956	0.43476	0.103543	0.188742
Plin2	0.0247166	0	0	0	0	0	0	0	0	0	0	0
Pdgfra	0.439758	0.397987	0.342525	0.585136	1.24649	0.491433	0.147764	1.7255	0.959569	0.719162	0.762727	0.986082
Pdgfb	0	0	0	0	0	0	0	0	0.022764	0.0313288	0	0
Mcm7	0.815673	0.86462	0.923541	0.951995	0.411309	1.0762	0.568341	0.882102	0.833411	0.814446	0.803756	1.06708
Serpinb8	0	0.0230216	0	0.0250518	0.0240644	0	0	0.0707973	0.0969745	0	0.0517717	0
Acvrl1	0.566406	0.231575	0.346852	1.28699	1.96974	0.907165	0.502278	1.56667	1.0972	0.530044	0.607231	0.610914
Grasp	1.86173	1.35783	1.42947	2.49812	2.49021	1.63255	1.351	2.85022	2.12925	0.934824	1.13854	0.886168
Acvr1b	5.99348	1.61542	3.25539	18.534	26.0817	18.8978	16.2423	24.284	19.8779	9.99227	13.174	15.2603
Ovgp1	1.11539	0.57223	0.554077	2.26887	1.29652	1.74027	2.71792	2.93631	2.86428	1.01262	0.985501	2.41263
Adora3	0.0265209	0	0	0	0.0359282	0	0	0.0500844	0	0	0	0
Sox9	0.741844	0.222781	0.449251	1.17423	2.66831	0.980297	0.296913	0.313416	0.368867	0.18782	0.129429	0.180752
Rdx	16.5407	11.8597	14.2099	24.1131	33.3381	27.3471	26.4783	33.9696	29.8217	19.5324	22.7986	27.4972
C1d	0.433307	0.772484	0.85882	0.826235	1.26353	1.31639	1.3799	1.61929	1.83632	1.07424	0.626076	0.674028
Gm2a	0.331623	0.12405	0.31651	1.05766	1.13247	1.1025	1.18208	1.82445	1.10854	0.715955	1.06456	0.723894
Clcn4	0.117181	0.105993	0.0715551	0.0751555	0.120322	0.156074	0.197249	0.356449	0.466183	0.115313	0.213947	0.28759
Grm6	0	0	0	0.0250518	0.0240644	0	0.0247675	0.155853	0	0	0.0517717	0
Zfp354c	0	0	0	0.0794394	0.0242329	0.0252663	0.0255345	0.0259236	0.022764	0.0513578	0	0
Sema4f	0	0	0.0263846	0.0804164	0.0241125	0.0244591	0.0494855	0.0249903	0.0909648	0.127249	0.103543	0.208236
Hk2	0.0741004	0.148504	0.0286801	0.0753058	0.0721932	0.0978854	0.0742035	0	0.0683147	0	0.025627	0
Myo18a	5.79439	4.15281	4.15927	15.8699	19.8953	17.3088	19.3796	23.3526	20.4574	17.8142	19.9156	22.1618
Sez6	1.93487	2.87133	2.88527	27.9785	16.0411	33.3959	58.6707	74.2247	65.3853	33.0228	36.5504	37.94
St7	5.40139	5.16393	6.08076	13.9482	21.1423	16.6947	26.5639	34.7923	30.6481	15.9083	21.3121	26.8405
Haao	0	0.0247013	0.0530859	0.0501037	0.114571	0.0489183	0.148457	0.299521	0.178674	0.127249	0.128394	0.130131
Cd52	0	0	0	0	0	0	0	0	0	0	0.0221324	0
Hoxb6	0	0	0	0	0	0	0	0	0	0	0	0
Loxl3	2.45562	2.16013	2.26966	2.42369	3.54762	3.21608	2.27636	2.94601	2.50975	1.20642	1.02236	1.52451
Tcl1b5	0	0	0	0	0	0	0	0	0	0	0	0
Tcl1b4	0	0	0	0	0.0245698	0.0281525	0	0	0	0.0935282	0.064404	0
Kat2b	2.53306	2.8139	2.55894	9.08983	8.6951	9.35405	6.58865	9.77387	7.86374	2.97338	3.51323	5.03514
Rab5b	0.0247166	0.0262575	0.0266221	0	0.048201	0.0244591	0	0.0524953	0.114617	0.0254498	0.0258859	0.136091
Dnmt3l	0	0	0	0	0	0	0.024916	0	0	0.0271295	0	0
Sult5a1	0	0	0	0	0	0	0	0	0	0	0	0
Rpl13	1.51488	0.681904	0.851089	1.14464	1.18796	2.3741	0.873865	1.86971	1.09533	0.533581	0.417824	0.389301
Chmp1a	130.668	145.322	141.816	125.907	127.811	107.504	77.98	83.4644	82.0871	92.7471	91.7394	48.8757
Rpa1	0.146471	0.203613	0.227752	0.20302	0.164721	0.192224	0.0486442	0.137239	0.137358	0.101799	0.0519271	0.107306
Serpinf1	0.996771	0.917283	1.15129	1.09692	0.849883	1.07481	1.72526	0.951033	0.995104	1.10602	1.1002	1.61722
Tubgcp3	0	0	0	0	0	0	0	0	0	0	0	0
Oprm1	0	0	0.0579934	0.0326676	0.163277	0.308894	0.0621785	0.175088	0	0.0968367	0.146695	0
Polr3d	0	0	0	0.0250518	0.0240644	0	0.0494855	0.0259236	0	0	0	0
Ddx3x	4.26826	0.573539	1.48881	5.15219	6.58405	5.03122	3.39184	3.52957	3.48999	3.61093	3.23633	2.49886
Il12rb1	0.0497545	0.124198	0.0254348	0.147154	0.0925998	0	0.08801	0.0705899	0	0.0508997	0	0.0263906
Slc5a5	0	0	0	0	0	0.0244591	0	0	0	0	0	0
Kcnn3	0.249984	0.279816	0.302051	1.98132	1.76818	2.75483	3.56382	6.46117	5.02865	2.81111	3.35861	6.24253
Txnrd3	1.34488	0.896632	1.29047	1.78672	2.08679	1.52593	4.58676	5.78977	4.73939	3.64742	3.44321	4.13575
Fasl	0	0	0	0	0	0	0	0	0	0	0	0
Tpd52l2	1.66929	2.56125	3.11468	1.95993	1.47214	0.612285	3.74932	4.74653	3.11841	1.28484	2.62806	2.05748
Bcl11a	12.0605	13.3897	14.008	31.1902	21.4832	28.6512	34.623	38.9306	38.4805	20.199	26.009	28.2387
Il4	0.0494332	0	0.0527693	0.125259	0.097148	0.097861	0.173323	0.352716	0.0684512	0.127402	0.0517717	0.130339
E2f1	0.0495074	0.0496743	0.0541413	0.0505546	0.0485379	0.0491629	0.0247428	0.078704	0.0455507	0.0255007	0.0258859	0.0522347
Necab3	0	0	0.0263846	0.0250518	0	0	0	0	0	0.0254498	0	0.0260262
Pxmp4	0.076053	0.0250224	0.0532442	0.0598739	0	0.140836	0	0.0266754	0	0.0481766	0	0.0260262
Dlg3	11.0633	4.27878	6.31878	34.9295	32.983	29.1486	27.7936	35.2094	33.4222	13.2998	18.9575	24.5348
Dbh	0	0	0	0.025127	0	0	0	0	0	0	0	0
Mmp11	0.28827	0.11911	0.229335	0.199713	0.180194	0.501706	0.909024	0.712406	0.957338	1.36892	1.8833	1.80052
Smarcb1	0.296599	0	0.0791539	0.37217	0.503163	0.67402	0.273878	0.959173	0.0910559	0.508997	0.162667	0.0727694
Vpreb3	0	0	0	0	0	0.0252907	0	0.026468	0	0	0	0
Hip1r	1.49056	0.874871	0.556003	4.31601	4.06121	4.96799	6.85221	8.3708	7.09229	6.55229	6.514	5.76315
Nsun5	0.659315	0.272727	0.537059	0.865841	1.488	0.794506	1.93859	1.26831	1.06235	1.20589	1.22577	0.912871
Top1mt	0.420182	0.444623	0.494211	0.878267	0.505353	0.866049	1.60336	1.50357	1.47014	1.08012	1.15138	1.10107
Hoxa1	0	0	0	0	0	0	0	0	0	0	0	0
Slc7a7	2.4355	2.634	2.47356	3.86104	2.75145	4.08646	4.69947	3.92309	4.215	5.00306	2.1492	2.27082
Oxa1l	2.46071	3.57341	2.82685	2.06279	1.99583	2.10256	1.88372	2.13255	1.98798	1.54272	1.97028	1.99439
Heatr6	3.85539	2.73562	3.2303	12.1908	16.2513	14.4461	15.7568	18.7967	17.0095	8.06241	9.2814	11.8347
Ccl3	0	0	0	0	0.0240644	0	0	0.0259236	0.0455279	0	0.0258859	0.0260262
Wfdc18	0	0	0	0	0	0	0	0	0	0	0	0
Aox1	0.168716	0.176639	0.0931114	0.243905	0.239369	0.163729	0.207295	0.470176	0.428099	0.131347	0.296497	0.145148
Tyk2	0	0	0	0	0	0	0	0	0	0	0	0
Icam4	0	0	0.0969371	0	0	0	0	0	0	0	0	0
Ilf2	0	0	0	0	0	0	0	0	0	0	0	0
Chtop	0.247166	0.123556	0.0527693	0.225467	0.0962576	0.0244591	0.148457	0.129644	0.364223	0.178225	0.207941	0.0546811
S100a4	0.0494332	0.0249236	0	0	0	0	0	0	0	0	0	0
S100a3	0	0	0	0	0	0	0	0.0621648	0	0	0	0
S100a5	0	0	0	0	0	0	0	0	0	0	0	0
S100a6	0.0988664	0.172884	0.249994	0.0697694	0.168403	0.141129	0	0.221362	0.341619	0	0	0
Icam2	0	0.0181802	0	0	0	0	0	0	0.022764	0	0	0
Ern1	0.125758	0.137833	0.261313	0.175162	0.0856933	0.113955	0.109165	0.158212	0.0989322	0.23676	0.249928	0.242747
Epn2	0.173436	0.222583	0.240285	0.503417	0.414558	0.559185	0.644672	0.636502	0.91263	0.274858	0.52261	0.562922
Sec24b	0.091402	0.0712879	0.0527957	0.517972	0.424063	0.216317	0.494533	0.156915	0.153998	0.777467	0.741734	0.682226
N4bp3	0	0	0	0.0250518	0	0	0	0	0	0	0.0258859	0
Rmnd5b	0	0.139093	0.0529803	0.201417	0.0482491	0	0.519548	0	0.138177	0	0.0263	0.397707
Zfp276	1.44021	0.589768	0.948026	0.868171	3.45883	1.5149	2.49414	6.70355	6.5074	3.75131	4.21347	0.288631
Add1	23.4497	14.3284	16.1497	45.7711	57.3254	46.3524	47.219	58.1526	52.9168	30.4347	37.0878	45.6755
Mfsd10	0.0494332	0	0	0.0501037	0	0	0.0247428	0.0259236	0.022764	0.0254498	0.0517717	0.0260262
Grk4	1.79789	1.2608	1.71566	3.82394	3.9579	4.26073	2.79811	5.02409	3.91253	1.84537	2.15003	3.69789
Grk6	14.6969	7.28444	9.51264	19.4039	22.7793	18.123	17.2379	17.3439	16.571	12.3083	12.2641	11.4837
Luzp1	6.63223	5.06789	5.2788	7.63725	9.316	6.99546	3.71077	5.17347	4.89086	2.86087	2.76106	3.79991
Slc13a2	0	0	0	0	0	0	0	0.0259236	0	0	0	0
Kctd10	0.0988664	0.0494026	0.0263846	0.0751555	0	0.0244591	0.0742283	0.0777708	0.11382	0.0254498	0.0258859	0
Slc46a1	0.253864	0.20097	0.369385	0.331661	0.407916	0.381318	0.201604	0.539599	0.685878	0.209707	0.188268	0.217814
Poldip2	4.59927	4.44507	5.96731	8.16595	7.6437	9.7578	11.2319	12.5557	13.5217	6.92666	8.78714	8.70903
Sebox	0	0	0	0	0	0	0	0	0.022764	0	0	0
Col6a1	0	0.0247013	0.0263846	0	0	0	0	0.103694	0.0455279	0	0	0
Pcbp3	0.421245	1.02832	0.594419	0.336872	0.925998	0.568895	0.639204	0.786833	0.614581	0.5021	0.640598	0.574894
Araf	6.74781	6.61567	7.43849	17.1827	13.1431	15.7745	16.8165	22.3706	18.2417	5.48671	6.33394	6.87663
Cfp	0.0494332	0	0.0282052	0.0250518	0	0.0244591	0.049535	0.0786003	0.022764	0.0508997	0.0658795	0.173595
Cnnm3	0.439708	0.246198	0.191262	1.82227	1.59494	1.89101	2.30617	2.44008	2.64035	1.06317	1.84103	2.08707
Ankrd39	0.0781045	0.0262575	0.0300257	0.0511558	0	0.109797	0	0.0777967	0.105078	0	0.106365	0.0262345
Pcnt	0.123163	0.0496002	0.105565	0.200415	0.0962576	0.143966	0.123813	0.0520027	0.0437068	0.0497035	0.0258859	0.0774541
Col6a2	0	0.0247013	0.0263846	0	0	0	0	0.207389	0	0	0.0258859	0
Ftcd	0.222301	0	0.152767	0	0.0502465	0.0366153	0.0224417	0	0.046006	0.0221159	0	0.116155
Mxd1	0	0	0	0	0	0	0.0247428	0	0.0455279	0.0763495	0.0517976	0.0520525
Gmcl1	0.0502489	0	0.0262527	0.080717	0.120539	0.0480133	0.0495845	0.0259236	0.0509457	0.0591454	0.156221	0.14848
Snrnp27	0.197486	0.0741039	0.0263846	0.0501037	0.0240644	0	0	0.0518472	0.022764	0	0	0.0521566
Anxa4	0.310193	0.157619	0.31498	0.428036	0.398892	0.360797	0.51267	0.53006	0.525825	0.5205	0.529185	0.583717
Ocrl	4.79903	2.12419	2.67981	14.7043	16.4138	12.566	9.32883	15.7053	12.2887	6.38476	8.52471	12.896
Calm1	10.501	9.31229	10.0221	10.9779	10.6256	12.5554	15.6016	14.6706	15.2433	13.2076	13.3424	13.1386
Sh3bp1	0.0247166	0.466657	1.06971	1.62429	2.35225	0.0250217	1.97477	0.0190538	2.13765	1.26565	0.0258859	0.735268
Agpat3	0.1984	0.111847	0.178044	0.40842	0.288821	0.317528	0.359859	0.418199	0.451068	0.216629	0.547771	0.547722
Gatd3a	0	0.0494026	0	0	0	0	0.0247428	0	0.0455279	0.0254498	0	0
Rnf32	2.05249	1.42067	0.061872	2.87254	3.50796	0.382443	0.798647	0.83238	0.800449	0.675413	1.38236	0.837108
Slc26a4	0.0333921	0.0247013	0	0	0.0240644	0	0	0	0	0	0	0
Slc26a3	0.255323	0.315114	0.346826	0.508176	0.437082	0.494661	0.917189	0.715387	0.865918	0.754537	0.967277	1.00334
Sema6b	0.0494332	0.0484639	0.0263846	0.175588	0.0725782	0.0976653	0.0978081	0.180402	0.0910559	0.0763495	0.177189	0.100513
Uhrf1	14.8573	7.25917	10.4036	21.6901	31.5444	19.2805	5.18625	9.38418	7.28224	2.37915	2.71641	2.59315
Lsr	0.936784	1.747	1.51192	2.53309	2.04538	2.47001	3.27738	3.78435	2.49224	2.20421	2.98899	2.73666
Gramd1a	0.0542282	0.0588879	0.274242	0.234986	0.171772	0.280399	0.433716	0.332107	0.43272	0.665513	0.990367	0.48021
Ckb	0.0741498	0.0247013	0.0527693	0.0250518	0.120322	0.0489183	0	0.0259236	0.0455279	0	0.0258859	0
Efnb2	0.0247166	0.123506	0	0.150311	0.12037	0.0978365	0.173224	0.260299	0.136629	0.10185	0.0776576	0.20821
Sp1	2.23226	0.444154	0.556742	4.7488	4.72565	4.08076	1.7048	2.86476	2.74108	2.10954	2.61546	2.05904
Itgb7	0.0494332	0.0494026	0.0263846	0.171555	0.0983272	0.032922	0	0.0524693	0.0905095	0	0.121689	0.0260262
Myg1	7.74823	8.91334	8.20652	14.8498	7.74099	12.0552	7.36414	6.68678	12.9768	7.32518	7.55782	2.98911
Rrp15	0.0247166	0	0	0	0	0	0	0	0.0229005	0	0.0507622	0
Rnd2	0	0	0	0.404888	0.160149	0	0.442128	0.568245	0.519906	0	0	0.120918
Cnn1	0	0.0247013	0	0	0	0	0.0494855	0	0	0	0	0
Fbxo9	0.123657	0.116615	0.0563048	0.158728	0.28769	0.0489427	0.225802	0.134751	0.174144	0.0508997	0.103647	0.104105
Vps50	6.4188	3.90095	4.7285	10.7378	15.9964	10.2119	11.5978	15.892	14.5054	8.71102	8.34403	12.9943
Apbb3	0	0	0	0	0	0.0244591	0	0	0	0	0	0.0260262
Hars	0.173016	0.216334	0.466348	0.175363	0.144386	0.147415	0.0742283	0.0518472	0.11382	0.178149	0.103543	0.104105
Zmat2	3.27075	3.08517	3.4618	4.31951	5.35782	5.16085	5.70328	5.75833	5.26435	4.05149	3.95756	3.96385
Ube2c	17.1871	21.1922	17.7329	18.3412	19.5646	18.0514	4.67358	6.23177	5.86174	2.70384	1.67337	1.87553
Smg5	12.7399	5.66831	7.87785	21.7392	23.1408	20.6297	17.5691	22.6512	19.1985	10.5126	10.8841	11.1517
Cct3	14.7969	13.0208	13.7133	15.4706	15.3201	16.0969	10.3148	14.0481	13.1052	9.59879	8.86933	9.82421
Glmp	0	0	0	0	0	0	2.19587	2.661	0.61729	0	0	0
Mef2d	4.75787	2.0676	2.46161	17.7255	26.0061	19.5657	13.3658	22.1922	17.5112	11.9148	12.9724	16.2736
Tmem79	0.0247166	0	0	0.0250518	0	0	0.0606692	0	0.0455279	0.0254498	0.0258859	0
Snd1	13.3758	13.7122	12.0741	12.4525	13.8491	13.2001	12.1217	12.4486	12.5572	10.0636	11.4982	11.9297
Kpnb1	0.54295	0.346559	0.535239	0.97607	0.573166	0.880529	0.767025	0.518524	0.478043	0.89189	0.776576	0.286289
Npepps	1.53633	1.0586	0.912354	0.869123	0.690961	0.706331	0.766803	0.927442	1.05604	0.585245	0.705778	0.888484
Tbx21	0	0	0	0	0	0.0420697	0.11347	0.0279975	0	0	0	0
Mrpl10	9.43042	5.73643	6.41284	13.8383	16.3187	14.0413	12.0535	15.6633	12.9159	7.33986	7.54648	7.56221
Cideb	0	0	0	0	0	0	0	0	0	0	0	0
Cyp51	0.193828	0.1178	0.0523207	0.1573	0.151197	0.273135	0.350357	0.333714	0.245145	0.163922	0.364344	0.316687
Tubb6	0.148745	0.173403	0.026411	0.0501037	0.0721932	0.220132	0.024817	0.0520027	0.0574107	0.0501107	0.0258859	0.0260262
Afg3l1	1.48112	0.234415	1.27008	4.79384	3.47555	3.5644	2.64431	3.98516	2.63725	1.11335	0.859618	1.13305
Def8	2.2415	0.63512	0.781328	4.23276	4.02511	4.83873	4.34027	6.01352	4.5011	2.38343	2.2661	3.12172
Sost	0	0	0	0	0	0	0	0	0	0	0	0
Nkx2-1	0	0	0	0	0	0	0	0.0518472	0	0	0	0
Pax9	0	0	0	0	0	0	0	0.0259236	0	0	0	0
Vwa5a	0.848496	0.272974	0.553787	0.842368	0.925926	0.613973	0.475135	1.01392	0.68235	0.204617	0.170174	0.555114
Col1a1	6.17253	5.9354	6.00976	7.39164	14.6189	5.17147	0.0494855	78.7801	35.1187	0.203599	0.311977	0.312419
Itga3	1.15461	1.31759	1.02924	0.505847	0.535433	0.553314	0.501412	0.517979	0.679003	0.457766	0.403638	0.352343
Itfg2	0.0258041	0	0	0	0.0245457	0.0464479	0.0255098	0	0.260966	0.0261624	0	0.103871
Nrip2	0	0	0	0.0250518	0.0492358	0.0244591	0	0	0	0.0254498	0	0
Tulp3	0.0255075	0.075833	0	0.050279	0.136156	0.115716	0.160036	0.106831	0.0767828	0.0783855	0.112448	0.0776363
Gtf2h4	0.0247166	0.19761	0.131923	0.125259	0.0240644	0.0978365	0.148457	0.0777708	0.0455279	0	0.0776576	0
Tubb5	0.173016	0.26255	0.263846	0.325674	0.433809	0.367009	0.618618	0.544499	0.386987	0.558624	0.531566	0.416446
Flot1	3.28449	3.13143	3.36496	3.98021	5.40814	4.83171	7.14848	7.74405	7.61502	5.00499	5.95828	6.57701
Ell2	1.26215	1.6832	1.61653	0.60172	1.74443	0.67808	0.554955	1.54494	0.865053	0.532818	0.610544	1.02702
Jup	0.0589244	0.0247013	0.0494712	0.0762327	0	0	0	0	0	0.0520958	0	0.0578824
Fkbp10	1.59761	1.40545	1.87181	1.3051	1.69476	1.14589	0.435695	2.41642	1.05404	0.604536	0.594003	0.462669
Klhl10	0.629458	0.559139	0.642835	0.706462	0.386835	0.590639	0.568564	0.59015	0.361332	0.325682	0.106236	0.324027
Mnx1	0	0	0	0	0	0	0	0	0	0	0	0
Nom1	3.6452	4.579	3.89514	6.93733	7.89305	5.79114	4.9027	7.78389	7.32779	3.24297	4.06162	4.03495
Ergic1	6.41569	3.78671	4.61842	10.7586	20.5102	9.74418	8.30815	12.9321	10.4996	7.47144	7.56067	9.41903
Fxr1	19.4111	16.5247	18.6654	34.2355	48.875	34.2408	28.8112	35.5344	35.1036	17.6458	17.5434	19.9859
Tnk1	0.123583	0.148208	0.105539	0.275946	0.120322	0.315767	0.247428	0.388854	0.319925	0.254498	0.362402	0.338367
Acap1	0.0797358	0	0.0739297	0	0	0	0	0.175658	0.0847275	0	0	0.0575701
Bdkrb2	0.0276579	0.0496496	0.129337	0.0252773	0.114017	0.118896	0.0248912	0.0554765	0.047349	0.030718	0.0366544	0
Csn3	0	0	0	0	0.0434122	0	0.0483721	0.0461699	0.0746658	0	0	0.0607973
Ifrd1	0.273094	0.344855	0.222528	0.272814	0.307447	0.471792	0.298843	0.259054	0.231214	0.212048	0.337578	0.0709996
Stk38l	1.3776	1.22667	1.51237	3.83701	6.5859	4.24904	3.41777	4.70848	3.76129	2.37834	3.08609	3.94097
Hoxc10	0	0	0	0	0	0	0	0	0	0	0	0
Hoxc13	0	0	0	0	0	0	0	0.0259236	0.022764	0	0	0
Hoxc11	0	0	0	0	0	0	0	0	0	0	0	0
Hoxc8	0	0	0	0	0	0	0	0	0	0	0	0
Hoxc9	0	0	0	0	0	0	0	0	0	0	0	0
Hoxc5	0	0	0	0	0	0	0	0	0	0	0	0
Hoxc6	0	0	0	0	0	0	0	0	0	0	0	0
Cabin1	0.0782775	0.0416711	0.11137	0.126211	0.0486582	0.124081	0.130889	0.192768	0.184502	0.0763495	0.0518235	0.242825
Gstt1	0	0.0741286	0	0	0.0481288	0	0.0244211	0.0518472	0.0470986	0.0508742	0	0
Gstt3	0	0	0	0	0	0	0	0	0	0	0	0
Ddt	0	0	0	0	0	0	0	0	0	0	0	0
Tat	0.0244447	0	0.0531387	0.0704207	0.0992897	0	0.0247922	0.0259236	0	0.0442827	0.0201133	0
Marveld3	0.078228	0.0767716	0	0.127188	0.121501	0.126111	0.075119	0.0759561	0.0922851	0.0254498	0.106469	0.0807594
Ddx18	0	0	0	0.0496026	0	0	0	0.0223721	0.022764	0.0508997	0	0
Eef1e1	0	0.0248742	0	0	0.0486823	0.0738421	0.0718777	0.0242126	0.023151	0	0.0513317	0.0264947
Akt1	0.543765	0.666935	0.580462	1.57852	1.82889	1.37005	1.13819	1.3221	1.11543	1.14527	0.802462	0.624682
Cldn15	0.729881	0.446871	0.462549	1.58889	0.410876	1.57876	0.396874	0.908414	0.703589	0.35696	0.543759	0.287278
Il16	1.59417	1.36371	1.85104	1.88928	1.35889	1.42511	1.88253	1.63466	1.60092	1.21052	1.50899	1.09373
Tcirg1	0	0	0	0	0	0.0233096	0.0257572	0.0206611	0	0	0	0
Naglu	0.439659	0.148208	0.158836	0.867395	0.975162	0.80067	0.743817	0.489904	0.88051	0.510549	0.563742	0.286939
Coasy	2.06957	1.95385	2.39158	2.20065	2.29257	2.3266	2.10229	2.57665	1.86328	1.87906	1.1761	1.41994
Pabpc1	0.0494332	0.100682	0.0796288	0.225467	0.12049	0.147562	0.0247428	0.207389	0.0455279	0.156644	0.0780459	0.0260523
Smo	7.92575	5.14711	6.03572	10.6615	12.545	8.16793	4.5348	6.66897	5.06268	2.0973	2.76065	3.34151
Crnkl1	0.197758	0.0988052	0.0791539	0.152966	0.168451	0.0978365	0.395884	0.207596	0.296091	0.356298	0.258859	0.442446
Folh1	0.0248402	0	0	0	0	0.0235786	0	0	0	0.0545136	0	0.0518963
Chordc1	5.25144	4.33078	4.76124	11.66	15.0006	11.5295	10.9172	14.103	12.1909	5.90953	8.19363	9.64668
Naalad2	0.431651	0.450996	0.661278	0.940847	0.960434	0.949528	0.949627	0.998343	0.945911	0.938692	0.915324	1.29606
Rtcb	0	0.0495261	0.0527693	0.0250518	0.0240644	0.0244591	0.0705168	0.0777708	0.0730723	0.0508997	0.0304677	0.109701
Pwp1	9.79126	7.22604	8.43337	12.1563	13.1649	12.9244	13.0552	17.835	14.0826	10.6482	13.5624	14.9705
Capns1	0	0.0741039	0.0654339	0.440161	0.050054	0.162286	0.20779	0.138562	0.022764	0.0254498	0.364965	0.0780787
Slc7a10	0.343462	0.192991	0.131923	0.704984	0.482467	0.687228	1.47133	1.7745	1.49429	0.548495	0.568298	0.737506
Evx2	0	0	0	0	0	0	0	0	0	0	0	0
Hoxd13	0	0	0	0	0	0	0	0	0	0	0	0
Hoxd12	0	0	0	0	0	0	0	0	0	0	0	0
Clpb	52.865	60.7771	58.4308	46.3828	48.2395	45.8552	45.7383	44.9914	47.2734	44.2235	45.9102	44.9913
Zdhhc4	0.0494332	0.0495014	0.0263846	0.0501037	0.018313	0.0853624	0.0994659	0.15593	0.0459832	0.229074	0.0519271	0.105562
Aif1l	2.93762	1.51547	2.15296	7.03891	7.44052	5.48907	2.36288	2.89903	2.64271	1.86647	1.42427	1.06702
Cpa3	0.0247166	0.0478958	0	0	0	0.0466191	0	0.12687	0.0206697	0.0804979	0	0.0199101
Ltbp1	0.79014	0.692303	0.870693	1.66389	1.94963	1.2708	2.73437	5.70848	3.63998	2.48744	2.1799	4.15173
Tollip	0.222449	0.189805	0.105539	0.125309	0.167464	0.159987	0.288773	0.172884	0.2031	0.298476	0.314073	0.133827
Ace	0.0247413	0.0741039	0.0484686	0.0250518	0.0879073	0.0182221	0.046071	0	0.111999	0.101799	0.0258859	0.0485129
Kcnh6	1.82488	1.0191	1.46081	1.95893	2.65986	2.1583	1.73415	2.40643	2.1949	1.19166	3.57344	1.81989
Trmt1	6.59202	4.49969	4.4846	9.8103	12.3847	10.2576	9.10016	9.72158	9.69112	5.60932	7.35392	6.84938
Nacc1	0.867009	1.18793	1.66619	2.00021	2.11355	1.95169	1.97645	1.96742	1.61144	1.29428	1.5144	1.9622
Ceacam9	0	0	0	0	0	0	0	0	0	0	0	0
Uba1	41.2147	37.7067	39.9291	60.8714	66.2842	65.5803	71.6973	74.9982	71.8629	54.9631	64.2556	67.5101
Siae	0.148473	0.201044	0.290363	0.691431	0.730668	0.429625	0.312946	0.486845	0.525119	0.332706	0.41451	0.376704
Vsig2	0.451152	0.325514	0.380255	1.20983	1.30347	0.793381	0.916051	1.249	0.924513	0.636501	0.552404	0.864019
Esam	0.825979	0.543305	0.807185	1.45656	1.67433	1.07486	0.943812	1.91612	1.59366	1.1484	1.08715	1.26422
Spa17	0.0247166	0.0727453	0	0.0225717	0.0693777	0	0.0723231	0.0512769	0.022764	0.0261879	0.0516423	0.0752419
Tktl2	0	0	0	0	0	0	0	0	0	0	0	0
Emd	22.7653	22.2111	23.4667	18.48	19.215	18.2397	12.8198	14.889	15.9496	12.9668	12.3321	9.72184
Ccdc47	0.0964936	0.0742521	0.105855	0.0502039	0.100421	0.113808	0	0.0520027	0	0.074568	0.0258859	0.0790157
Map3k3	3.91071	2.8217	2.56857	10.4408	13.508	9.2127	9.39022	13.3991	11.3518	5.39903	7.50077	9.53927
Taco1	1.19927	1.55505	1.37601	1.57987	1.45388	1.1904	1.5098	1.64114	1.42227	1.71283	2.02321	1.34793
Npas1	3.58415	3.88401	4.14867	3.81512	3.36909	3.40055	5.62598	3.96929	4.98606	5.77895	5.04987	5.36068
Ap4e1	0.223067	0.0990522	0.0550911	0.318484	1.17574	0.393865	0.35778	0.393909	0.167133	0.818365	0.164634	0.106864
Blvra	2.15897	2.14516	2.02096	3.32666	3.28453	3.5408	6.24618	7.10584	6.72557	3.638	4.50909	5.14089
Ltbp2	0	0.0496002	0.0555397	0.0700199	0.0925276	0.149299	0.148927	0.0824889	0.0850234	0.0487874	0.150216	0.26185
Plxnb3	0	0	0	0	0	0	0	0	0	0	0	0
Pdzd4	1.13541	0.976393	0.712543	1.89279	1.61691	1.576	0.996613	1.52532	1.41453	0.465758	0.605341	0.433727
Srpk3	0	0	0	0	0	0	0	0	0.0455279	0.0254498	0	0.0260262
Abcd1	1.30187	0.991411	1.43485	4.22299	5.17835	4.26611	6.20157	7.48173	7.15722	3.46103	4.05375	4.70273
Pnck	0	0	0	0.0250518	0.0240644	0	0.0247428	0.0777708	0.0455279	0.0254498	0.0776576	0.0520525
Ssr4	0.633363	1.09113	0.684233	1.41543	1.49948	0.952145	1.66108	1.59435	1.43989	0.635839	1.02376	0.746771
Bcap31	0	0.124618	0	0.0533604	0.0744071	0.0475975	0.0494855	0.068542	0.0501945	0.0520958	0.0649218	0.0625671
Kmt2a	0.166862	0	0.163295	0.21274	0.583081	0.638016	0.799414	0.784059	0.565093	0.361159	0.336827	0.391565
Ift46	5.72459	5.9373	5.49157	10.6969	11.4671	11.0304	14.2894	15.9014	13.0322	8.09992	9.10269	8.94717
Tmem25	0	0	0	0	0	0.0244591	0	0	0	0	0	0
Cd3g	0	0	0	0	0	0	0	0	0	0	0	0
Trappc6a	0.806181	0.826604	1.00647	0.962191	1.24194	0.805439	0.782539	0.718965	0.66514	0.69249	0.603866	0.118055
Supt6	0.174499	0.19719	0.0659088	0.100207	0.184141	0.196872	0.0494855	0.134777	0.0455279	0	0.0785895	0.0295658
Unc119	2.63113	1.15484	1.39688	5.31645	4.10693	4.60137	5.16582	5.18591	4.92888	2.98168	2.7512	3.09358
Rab34	3.4649	3.93008	4.29362	5.75872	6.09255	6.26753	10.1302	12.5746	11.4556	7.87235	7.23619	6.88183
Sdf2	2.40423	1.8279	2.30359	7.90924	5.917	8.36818	9.07181	12.1105	10.6433	4.41847	5.55384	5.4108
Hsf2bp	0	0.137759	0.0960928	0.0243003	0.0251232	0.138439	0.188218	0.174569	0.0227867	0	0.195361	0
Bbc3	0.28916	0.100954	0.370968	0.738804	0.80724	0.551235	1.25701	1.32127	1.57588	1.14893	1.05669	1.57784
Psmc3	17.8492	20.193	19.4344	17.3813	18.6298	17.6249	15.7868	15.5405	15.9493	12.1944	11.6426	11.2043
Acp2	0.950872	0.572848	0.939187	1.69791	2.31343	1.93733	2.31058	2.85797	3.2168	2.23116	2.27407	2.98693
Celf2	0.266247	0.627092	0.590277	0.997965	0.670073	1.32079	2.00691	2.69502	2.18955	2.37584	3.70603	4.29407
Nr1h3	0	0	0	0.0203671	0	0	0	0	0	0	0	0
Spi1	0.131641	0.116615	0.0593127	0.268656	0.129515	0.122027	0.0767273	0.112975	0.339456	0.059858	0.0810745	0.0929137
Sf3a1	7.81744	5.69012	7.51178	11.2657	10.3074	12.2343	8.23894	10.911	10.3626	5.59716	6.25069	5.69712
Clgn	0.785864	0.494718	0.898529	1.86496	2.40471	2.63097	2.35766	3.59332	2.38418	0.826942	1.09225	1.7835
Napsa	0	0	0	0	0.0645889	0	0.0253118	0	0	0	0.0527036	0
Vrk3	3.50533	2.94407	3.16048	6.30417	6.61961	5.06776	4.35646	5.4466	3.92503	2.35714	2.59167	2.54352
Smg9	4.47042	3.00859	3.62055	11.9439	13.0219	10.9252	14.7032	20.3027	16.3772	8.68384	10.9793	12.0001
Plaur	0.0247166	0	0.0630065	0.0820949	0.0241847	0.144529	0.0247428	0.352509	0.068474	0.0508997	0.0776576	0.0260523
Uchl3	4.05169	4.1142	3.56789	8.75419	16.0503	8.72127	12.9472	17.06	15.1541	7.02327	9.90041	16.5783
Paxip1	0.144221	0.0987558	0.0539038	0.0851512	0.0492598	0.115716	0.148481	0.0489437	0.0518563	0.0254498	0.0832748	0.0520525
Rmnd5a	0.121878	0.108636	0.0748004	0.0250518	0.122753	0.219178	0.197769	0.224913	0.0459149	0.0753061	0.165799	0.105198
Mov10	0.0494332	0.0247013	0.0263846	0.100859	0	0.0245814	0.0938493	0	0	0	0.0244104	0.0391174
Ppm1j	0.0741498	0.0988052	0.0527957	0.0751555	0.21658	0.122296	0.173199	0.442464	0.204876	0.152699	0.104657	0.0538483
Rhoc	2.60582	2.87069	3.24531	2.81229	3.95778	2.99272	1.71304	2.56211	1.61296	1.1558	1.19564	1.07049
Kdm7a	0.127043	0.213395	0.158598	0.253975	0.148598	0.175714	0.0845212	0.290059	0.500033	0.192223	0.217001	0.104547
Prr27	0.050669	0	0.0274664	0.0245007	0.0341233	0.0229916	0.0247428	0.0289566	0	0.0254498	0.094587	0.199751
Zfp523	5.49116	4.00455	3.96511	9.20612	6.56436	6.80534	7.26603	8.64132	8.27771	5.75874	5.15952	5.57987
Ppard	1.30059	1.18482	1.21076	3.75828	2.80509	2.52702	2.52198	3.40079	3.76343	1.71853	1.86479	2.17806
Def6	0.253296	0.30306	0.27754	0.693435	0.469184	0.263449	0.526377	1.28482	0.625941	0.378388	0.818718	0.68993
Zim1	0	0	0.0263846	0	0	0	0.0247675	0	0	0	0.0257823	0
Metrn	0.0494332	0.0494026	0.0527693	0	0	0.0244591	0.0247428	0.0259236	0	0.0254498	0.0517717	0
Ciao3	0.531802	0.223967	0.166118	0.898484	0.814484	0.704423	0.79209	1.10237	0.677456	0.660169	0.431414	0.860688
Angptl4	0	0	0	0	0	0	0	0	0	0	0	0
Dbf4	0.0988664	0.0494026	0.131976	0.200415	0.264805	0.269784	0.0742283	0.0777708	0.0682919	0	0.0517717	0.0780787
Cd320	1.1857	0.75749	0.939979	2.24612	2.18452	2.81671	2.74946	2.89123	2.97482	1.60077	1.96533	2.44228
Tgm1	0	0	0	0.0210936	0.0240644	0	0.0494855	0.0259236	0.0175283	0.0254498	0	0.0313616
Tm9sf1	0.0247166	0	0	0.0501037	0.139935	0.0489183	0.0247428	0.0260014	0.0287964	0.0508997	0.0258859	0.0520525
Rec8	1.1706	1.0955	1.42488	3.34234	2.63534	3.2572	6.71743	8.0106	8.25799	4.38967	2.44601	3.57543
Gmpr2	0.301543	0.186495	0.217119	0.911661	1.65087	0.805782	0.778357	1.25789	0.666005	0.289848	0.314254	0.268018
Adcy4	0	0	0.0263846	0	0	0	0	0	0.022764	0	0	0
Mdp1	0	0	0	0	0	0	0	0	0	0	0	0
Dhrs1	0	0	0	0	0	0	0	0.0259236	0	0	0	0.0260262
Ncan	0.0247166	0.0481675	0	0.225091	0.168451	0.0992552	0.173175	0.388569	0.340094	0.126638	0.180554	0.182184
Tmem161a	0	0.858667	0	1.88748	2.88732	2.5594	0	5.87973	2.12554	1.25076	0.8547	0.664008
Borcs8	1.15258	0	0.318383	6.34162	7.56125	6.51567	12.1359	14.2247	8.20085	4.77816	7.2235	6.30291
Snx9	2.70597	2.01913	2.53042	3.46161	3.48065	3.31424	1.39334	2.97312	2.37264	0.753519	1.11625	1.89203
Rfx2	0.132333	0	0	0.126862	0.096787	0.0491384	0.146749	0.0259754	0.0400418	0.0899652	0.0302088	0.129246
Ranbp3	4.40247	3.09883	2.92094	9.70956	13.2649	8.70175	4.24915	10.1713	8.90756	2.9049	5.02843	6.7175
Ndufa11	1.02819	1.12055	1.28622	0.992403	0.649859	0.813511	1.28798	1.03505	1.06478	0.753926	0.551007	0.960342
Nt5c1b	0	0	0	0	0	0	0	0	0	0	0.0232973	0
Bmp8b	0	0	0	0.125259	0	0	0	0.0687494	0.204876	0.0322704	0.0776576	0
Nr2f6	0	0	0	0	0	0.373222	0	0.600313	1.17633	1.22236	1.10792	1.10822
Ocel1	0.48096	0.28283	0.370572	1.37978	0.671325	1.3251	2.25209	3.23016	1.96198	2.75609	2.59317	1.69949
Babam1	5.81448	5.99298	6.24625	10.7018	10.1331	10.3235	11.2382	12.9822	12.5144	6.63864	6.9129	7.60552
Braf	0.820542	0.596018	0.529302	1.97887	1.83886	2.14795	2.3518	2.96716	2.26299	0.739293	1.65157	1.61269
Meis3	3.65754	3.31343	3.53272	6.28343	5.58407	7.97769	11.992	13.6744	13.4141	6.05462	6.28977	6.99786
Hltf	0	0	0	0.73472	0.487208	0.369798	0.606494	0.687494	0.93034	0	0	0.490308
Tle5	3.87069	3.66461	3.49557	6.79797	8.23652	7.63837	7.25888	8.75909	7.78011	3.6731	3.8937	3.7065
Prpf6	7.50458	5.6441	6.70146	13.2974	15.1294	11.8621	12.5209	16.2737	14.1035	4.94961	7.14709	8.14661
Rgs19	0.0247166	0	0	0.0501538	0.0240644	0.0244591	0.148457	0.103694	0.11382	0.0509251	0.0517717	0.156444
Rgs20	0.69513	0.886826	0.851775	1.38932	0.886316	1.48675	0.993496	0.815323	1.10219	1.06625	1.33188	0.572265
Abhd3	0.906432	0.575861	0.581913	1.64535	1.50908	1.57429	2.0442	2.15858	1.71442	1.18785	1.33284	1.4683
Snrpd1	21.1304	28.8305	27.2692	21.7713	24.3535	24.8175	16.8469	17.3122	16.5056	13.6367	13.2781	14.6039
Slc9a3r2	0	0	0	0	0	0	0.0247428	0	0.022764	0	0	0
Tiam1	1.74796	1.83402	2.07642	1.95965	1.80247	1.72623	2.54788	2.17315	2.24312	2.24157	2.06458	2.20362
Puf60	0.0791178	0.0247013	0.0527693	0.0751555	0.0240644	0.0557668	0.148457	0.0518472	0.11382	0.0254498	0.129429	0.0260262
Scrib	0.0247166	0	0	0.0501037	0.0240644	0.0489183	0	0.0259236	0.0682919	0.0254498	0	0.0520525
Uck1	0	0	0	0.0250518	0	0	0	0.0259236	0.022764	0	0	0
Scin	0	0.0249236	0	0.0244506	0	0	0.0252871	0	0	0.079658	0.155859	0.0725352
Mien1	0.0574661	0	0.120235	0.0300873	0	0	0.1226	0	0	0	0.0258859	0
Pon1	0.138833	0	0.0791539	0.0505797	0.0481288	0.0492118	0.149001	0.10372	0.0682919	0.0508997	0	0.234262
Axl	0.0741498	0.173008	0.0874123	0.104115	0.28615	0.0489427	0.148852	0.0812704	0.022764	0.103148	0.088685	0.0780787
Tgfb1	0.218544	0.519493	0.424687	0.543976	0.62026	0.254253	0.200837	0.483838	0.526963	0.199272	0.0521083	0.156964
Ccdc97	0.0247166	0	0.0527693	0	0	0	0.0247428	0.0259236	0	0.0254498	0.0259118	0.0260262
Akap8	0.273044	0.238886	0.165036	0.370266	0.481505	0.426861	0.272467	0.235464	0.321404	0.203599	0.281586	0.267394
Shh	0	0	0	0	0	0	0	0	0	0	0	0
Pdcd2l	0.0924895	0.168562	0.123586	0.174536	0	0.103535	0	0.239119	0.184912	0	0	0
Gtf2f1	0.173016	0.247013	0.310653	0.125535	0.192587	0.122296	0.148457	0.133403	0.0682919	0.230092	0.314332	0.234496
Clpp	5.13631	4.1329	4.20281	6.71855	6.97201	6.90538	9.69802	9.00158	8.74029	4.28909	4.60859	3.84439
Alkbh7	0.960289	0.756477	1.00423	0.490816	0.548043	0.550428	0.990428	0.982271	0.856517	0.709364	0.887031	0.3804
Pspn	0.0494332	0.172909	0.105539	0.125259	0.144386	0.122296	0.148457	0.0518472	0.136584	0.203599	0.155315	0.130131
Med6	5.27623	1.06171	2.50469	4.93914	3.81459	5.82162	5.24786	5.46861	6.02922	3.63991	3.73127	4.62991
Cox16	2.74332	3.38638	2.92228	2.2474	1.67426	0	0	1.06339	1.22019	1.42911	0.793842	0
Prkd1	0.218643	0.251583	0.094114	0.216698	0.381565	0.242439	0.366143	0.59098	0.271164	0.328507	0.222593	0.317442
Cse1l	7.34184	7.63156	7.27108	7.18036	7.12672	6.70332	5.97664	5.90853	5.02735	3.84562	3.98624	3.82612
Naa20	3.23214	1.69883	2.68574	2.02326	6.18515	0.716555	5.10502	5.00737	4.91781	1.06424	2.70792	0.816183
Prkra	0.0247166	0	0.0803412	0.0509053	0.0242569	0	0.150609	0.0275827	0.0498303	0.154252	0.0258859	0
Fkbp7	0	0	0	0	0	0	0	0	0	0	0	0
Camk2b	1.46819	2.05945	1.46606	20.0963	10.7047	13.1798	69.762	57.6513	66.7874	56.0812	111.47	54.2665
Ykt6	8.72484	4.96998	7.69342	14.6066	12.4626	16.556	16.5892	21.5676	19.315	10.367	11.1164	12.6205
Baz1b	17.7156	6.58359	9.83822	52.2209	67.0499	49.2642	24.3894	34.9443	30.0245	15.7483	15.6576	21.7788
Tmed5	1.52477	2.12797	1.92344	2.42419	1.7922	2.48463	2.16675	1.90308	2.17089	1.50177	1.38818	2.18178
Ppp2r5d	2.10019	2.0223	1.63975	1.9439	2.29127	3.17362	5.95476	4.94459	5.31277	6.69695	6.81013	6.04772
Pex6	5.12405	4.47936	3.9149	8.36012	7.74544	7.99794	7.38648	9.18405	7.94098	5.63879	6.20448	5.4051
Mrpl2	4.7314	4.33439	3.80886	5.25472	3.52236	3.80662	3.69736	4.04291	3.94106	2.08913	1.68579	1.83857
Mea1	0.786112	0.713497	0.611992	0.880873	0.666103	0.983208	0.955862	1.23513	0.762092	1.00244	1.05596	1.3422
Gnmt	0.439165	0.504919	0.560199	0.790711	0.350691	0.333696	0.166618	0.162593	0.33586	0.0516377	0.167249	0.107566
Grin2d	9.96269	9.56242	8.51939	9.70561	9.19479	8.52264	9.17377	9.28982	9.87416	8.49498	8.17486	8.56761
Abcc6	0.0785988	0	0.0276247	0.0250769	0.0482251	0.0734997	0.0497329	0.0391705	0.0734365	0.0975747	0.0551369	0.0260262
Kdelr1	2.65713	2.66712	3.01313	3.20761	2.39809	2.87368	3.07743	3.09818	3.54549	2.36157	2.44966	2.4631
Btbd6	0	0	0	0	0	0	0	0	0	0	0	0
Nudt14	0	0	0	0.0250518	0.0481288	0	0	0	0.0455279	0	0.0258859	0.0260262
Sfrp4	0.0741498	0.0247013	0.0527693	0.325674	1.29553	0.382052	0.172878	0.124589	0.878234	0.0254498	0.049209	0.0260262
Epdr1	0.0553405	0	0	0.0801659	0.160004	0.0500923	0.0766283	0.114219	0	0.112412	0	0.0270413
Flii	0.0507185	0.0494026	0.0263846	0.121827	0.122199	0.128337	0.109808	0.0518472	0.136584	0.0563714	0.186171	0.0524169
Top3a	0.100152	0.0254423	0.0529012	0.153818	0.202694	0.0533943	0.074352	0.196319	0.0853649	0.0509251	0	0.0521306
Qtrt1	3.8595	3.46759	3.49011	7.18038	8.31548	7.65583	6.32519	10.4731	7.36152	4.96506	4.53867	6.21861
Plin4	0.0988664	0.0247013	0.0263846	0.100207	0.0721932	0.0978365	0.148457	0.0777708	0.11382	0.0763495	0	0.104105
Hdgfl2	4.06514	3.5623	3.8859	6.88344	7.24375	7.15273	6.41676	6.97671	6.5898	4.0604	3.04348	3.43541
Chaf1a	31.2246	23.6218	25.3439	34.7669	33.4239	26.5505	10.7971	12.4727	11.3273	6.08893	7.39961	6.36324
Adprh	0	0.0348288	0	0	0	0.0243613	0	0	0	0	0	0
Tmem39a	11.0822	8.385	9.86194	17.951	22.0617	15.4554	12.7123	17.9156	16.744	6.89597	8.11481	8.36062
Timmdc1	0.161943	0.106265	0.0630065	0.0300622	0.172518	0.159938	0.133834	0.133895	0.13672	0.15275	0.221712	0.134087
Pla1a	0.0759788	0.0731405	0	0.0635315	0.251232	0.138341	0.0512175	0.205341	0.242755	0.0452753	0.059874	0.023814
Adgre5	0.123188	0.0247013	0	0	0.113055	0.11826	0.0483226	0.142295	0.222222	0.201181	0.0222101	0.134946
Il17ra	0	0	0	0	0	0	0.0694034	0	0.0877778	0	0.0381817	0
Lamb1	1.51923	1.23702	1.23258	5.2783	6.28249	5.2877	3.45374	5.98534	4.11436	3.06205	3.27715	4.0576
Arrdc2	0.0255323	0	0	0	0	0	0	0	0	0	0	0
Tbxas1	0.360418	0.232192	0.407036	0.617728	0.817684	0.350695	0.649497	0.3698	0.395911	0.293895	0.624315	0.688915
Map2k7	12.3941	2.3319	10.0354	23.9521	25.9806	24.518	23.6371	37.7833	31.2072	12.985	19.1964	20.4135
Timm44	0	0	0	0.0250518	0	0	0.0247428	0.0259754	0.022764	0.0254498	0	0
Disp1	0.349073	0.321314	0.19208	0.259913	0.203681	0.203329	0.301911	0.183098	0.323157	0.176367	0.161942	0.0819567
Ap2a2	10.1613	5.57676	8.08518	15.0361	17.99	15.6946	17.8066	21.6738	20.4104	12.19	14.4502	16.2426
Pnkp	1.11642	0.974442	1.11008	1.60888	2.11387	1.75433	1.97588	2.25766	2.58007	1.61237	1.01439	1.24759
Med25	0.0767203	0.0494026	0.0527693	0.184256	0.0481288	0.0925533	0.0494855	0.0566171	0.130324	0.102257	0.142088	0.0697503
Bcam	0.128205	0.0994968	0.0536136	0.101034	0.289134	0.223874	0.993075	1.21084	1.05511	0.643677	0.910199	1.37322
Apoe	0.0247166	0	0.0791539	0.0250518	0	0	0	0	0.0455279	0.0254498	0.0258859	0
Apoc4	0	0	0	0	0	0.0235052	0	0	0	0	0.0538167	0
Apoc2	0	0	0	0	0	0	0	0	0.022764	0	0	0
Prkar2b	0.697824	0.495953	0.719403	0.827688	0.688434	0.634837	0.811142	0.492859	0.45553	0.816406	0.952367	1.26907
Cyp2f2	0	0	0	0	0	0	0	0	0	0	0	0
Cdkn1b	0.22282	0.643494	0.478591	1.19517	1.15114	1.33427	2.77752	2.41509	0.952649	3.57657	0.530039	0.431229
Ap1m1	9.22698	6.70835	7.23762	19.0996	19.4425	20.2458	29.3378	33.5984	29.1924	15.8572	18.3169	18.3365
Rab8a	5.1867	3.97185	4.91862	5.94861	7.4539	5.49095	5.52674	5.12494	5.45454	4.73751	4.42879	4.38927
Fam32a	1.16578	0.974565	1.21259	1.12513	1.57887	1.63385	2.2166	2.41678	2.07703	2.98875	3.0966	2.52077
Elf3	0	0	0	0	0	0	0	0	0	0	0	0
Cyp2c29	0.0502489	0	0.0901563	0	0.0276741	0.130807	0.1972	0.0266235	0.0244485	0.0233121	0.0592786	0.0301384
Stk11	5.47347	4.60948	4.43977	6.55837	7.04964	4.8093	5.59397	4.40385	5.18258	2.20793	2.23408	1.73975
Efna2	3.34173	1.76498	2.41179	6.28618	5.07937	6.74309	6.19704	7.78498	6.70415	4.95575	2.81747	3.81105
Atp5d	12.0614	11.2713	10.629	14.5956	16.1212	14.3819	14.1622	17.7345	16.0609	10.5169	9.99075	9.27693
Ppp5c	0.124374	0.0988546	0.131844	0.275771	0.240644	0.146755	0.0494855	0.155542	0.136902	0.0254498	0.0517717	0.0260262
Prkd3	0.196621	0.369927	0.233267	0.175313	0.113993	0.171287	0.20967	0.10398	0.223861	0.0508997	0.13106	0.360021
Cdk12	3.13241	2.37775	2.97991	4.27925	6.64543	4.45675	2.97876	3.93012	3.45122	1.66836	1.97996	3.27691
Lipe	0.265951	0.116664	0.177964	0.378182	0.379159	0.463501	0.562155	0.654752	0.456008	0.742626	0.611502	0.645373
Cnot11	2.47062	2.34556	2.64216	3.67571	3.43247	3.67366	3.98677	3.81878	4.34792	2.53045	2.26897	2.51749
Foxj2	0.488919	0.223152	0.448803	1.46022	2.4119	1.82355	1.94171	1.86533	1.72378	1.57076	1.67166	1.45237
Sh3gl1	0.963948	1.07446	0.894729	1.63112	1.03672	1.28596	2.68315	2.51529	2.41785	1.5032	1.8993	1.98192
Ebi3	0	0.0494026	0	0	0.0502465	0.024508	0.0487432	0.0518472	0.0455962	0	0.0517717	0.0402366
Irf3	6.60813	5.62155	5.48088	9.06365	8.82865	7.46116	7.33489	8.65324	7.5473	3.97519	3.53308	3.10353
Bcl2l12	1.76612	2.21057	1.75489	1.38995	1.31187	1.1633	0.887003	1.19689	1.43932	0.124068	0.445211	0.150041
Ranbp2	6.79192	3.78456	5.67285	9.86481	12.6375	9.438	9.21098	10.6226	10.2747	5.42606	5.96659	6.68357
Edar	0.0485681	0.0990769	0.0263846	0	0.0240885	0	0.0247428	0	0.022764	0.0510524	0	0.0260262
Grk5	0.352014	0.39075	0.551096	0.893424	2.04557	1.32625	0.548695	1.55925	1.39425	0.615505	0.829383	1.52938
Dvl3	30.9391	21.2334	25.1777	40.8232	41.1023	42.0309	34.0308	35.3557	35.8943	27.9366	28.4207	27.1605
Abcf3	5.46872	5.20526	6.20991	8.04374	9.34245	8.37451	9.37077	10.3792	8.99807	6.44874	7.45045	7.39013
Eif2b5	7.86463	7.75742	8.59303	7.22931	7.19793	7.58558	6.78956	6.10301	7.75341	5.89955	5.67944	5.34118
Amph	1.22557	1.08505	0.993513	3.96202	4.83088	4.3062	7.67515	8.1666	8.47623	9.69601	11.9288	15.2219
Grin2c	0	0	0	0	0.0239681	0.0489183	0.0494855	0.0776671	0.0682919	0.0254498	0	0.0520525
Car11	0.248525	0.14675	0.0579407	0.301649	0.283503	0.824175	2.75582	2.52141	2.30843	2.10236	2.55861	2.45225
Plag1	0	0	0	0	0	0	0	0	0	0	0.0258859	0
Hck	0.296698	0.0805509	0.0332974	0.0999568	0.144555	0.0979099	0.225976	0.803502	0.421475	0.12786	0.0985734	0.156808
Mrpl4	2.53402	1.59244	2.02059	4.0696	3.18302	3.42817	4.21384	3.5388	3.71936	1.99504	2.28712	1.66888
Pde4a	0.244002	0.349178	0.26477	0.835529	1.23397	1.54315	2.37491	2.89455	2.18812	1.60418	2.20832	2.44085
Ap1m2	0	0	0	0	0	0.0244591	0	0.0259236	0	0.0508997	0	0
Glg1	0.284216	0.450033	0.315349	0.378132	0.263433	0.580562	0.440322	0.493248	0.475266	0.264627	0.328362	0.198762
Cyp4f39	0.0261749	0.0735605	0.0263846	0	0	0.025462	0.02645	0.570915	0.295863	0.0685873	0.0258859	0.0464829
Cyp4f16	1.0096	1.20075	1.51057	4.67257	5.87662	5.35264	8.29837	8.89166	9.37129	3.27565	3.45007	4.01226
Mknk2	0.0494332	0.0247013	0	0.0501037	0.0481288	0.0244591	0.0247428	0.0777708	0.11382	0.0254498	0.0258859	0.0780787
Btbd2	0.0247166	0.0497731	0.0791539	0.0808172	0.0729873	0	0.0990205	0.0259236	0.0910786	0	0.0258859	0.0260262
Abhd17a	0.0494332	0.0988052	0	0.0902868	0.168451	0	0.0247675	0.104109	0.113843	0.0254498	0.0517976	0.0260262
Mob3a	0	0.0455986	0.0527693	0.0473981	0	0	0	0.0259236	0.022764	0	0	0
Cacnb3	3.84978	2.54525	1.84313	18.2247	14.3686	19.0145	29.5752	36.668	33.5776	18.1919	20.3235	19.3867
Ccdc65	0.0784258	0.0515516	0.0278886	0.0752557	0.0740702	0.0280546	0.205241	0.174103	0.234674	0.151274	0.23727	0.108061
Fkbp11	0	0	0	0	0	0	0	0	0	0	0	0
Ddx23	0.0986687	0.177084	0.207937	0.100207	0.106461	0.101946	0.0913502	0.110642	0.239682	0.0508997	0.0258859	0.105458
Rnd1	0.0646339	0	0	0.0257282	0.0487785	0.0896672	0.0769005	0.053247	0.0853649	0.0255262	0.0568971	0
Myo1g	0	0.0362862	0	0	0	0.0397216	0	0	0.023151	0.025857	0.0279309	0
Ogdh	9.27241	6.26897	7.32886	14.0146	16.8717	12.4625	10.9982	13.7712	13.7469	8.75243	9.47573	11.2571
Grik5	0	0	0	0	0	0	0	0.0259236	0	0	0	0
Cd79a	0.137424	0.0695589	0.0263846	0.150311	0.192515	0.0733774	0.127623	0.13037	0.0455279	0.0508997	0.0258859	0.057466
Prkcsh	14.4988	11.4703	12.4213	19.8578	19.0878	20.9278	18.2222	20.3188	18.4782	12.9781	13.9685	11.0333
Elavl3	0.417365	0.148232	0.370018	0.87744	0.880926	0.95442	1.72175	1.06629	1.59373	1.74919	1.42478	1.84844
Rab3b	0.291532	0.41056	0.147411	0.540694	0.544457	0.466656	0.71316	1.20125	0.893873	0.996616	0.949701	1.39011
St8sia6	0	0	0	0	0	0	0	0	0	0	0	0
Fcgrt	0.17403	0.182864	0.241499	0.151438	0.10326	0.0250217	0	0.0844331	0.0516059	0.042374	0.0777353	0
Nosip	4.16334	4.0479	3.21296	7.21763	6.79259	6.72005	5.56232	6.70742	6.21873	6.80175	5.30738	3.96533
Rps11	0.0247166	0.220508	0.0794178	0.158378	0.0790997	0.0339004	0.0830119	0.109061	0.134968	0.199909	0.181201	0.117925
Supt5	0	0	0	0	0	0	0	0.0313675	0	0	0	0
Paf1	3.9336	3.61145	3.49496	6.62288	7.03607	6.88972	6.26672	7.11188	6.83722	3.41384	4.4262	4.54241
Med29	0.11251	0	0.133955	0.144524	0.0335217	0.0724724	0.211526	0.102657	0.141615	0	0.0524189	0.0849497
Bicd1	2.18265	2.25034	1.50757	3.32638	4.14733	3.18243	2.97876	4.00885	4.70863	2.7511	2.85519	4.45405
Ncstn	0.0247166	0	0.0263846	0.0250518	0.0483695	0.0737198	0.148457	0.0782374	0.160964	0.103428	0.0258859	0.0780787
Casq1	0	0	0	0.0250518	0	0.0733774	0.0494855	0.0259236	0.0682919	0.0254498	0.0258859	0
Phyhip	0.123583	0.0247013	0.0791539	0.176841	0.0240644	0.0489672	0.350357	0.103772	0.0685423	0.178251	0.233076	0.33868
Crhr2	0	0	0	0	0	0	0	0	0	0.0254498	0	0
Inmt	0	0	0	0	0	0	0	0	0	0	0	0
Gars	13.8461	11.5661	12.6975	17.8519	21.0201	19.2725	18.6379	20.4748	19.8644	15.1868	14.8448	16.1938
Cyp4f18	0.0742734	0	0	0.0840489	0.121549	0.0489183	0.0990452	0.18525	0.261285	0.0763495	0.159017	0.104105
Tpm4	0	0	0	0	0	0	0	0	0	0	0	0.649407
Psg18	0	0	0	0	0	0	0	0	0	0	0	0
Pcdhgb6	0	0	0	0	0	0	0	0	0	0	0	0
Dusp3	0	0	0.0275456	0	0	0	0	0.0613611	0	0	0.0258859	0.0854442
Prodh	15.3444	15.1122	14.1064	16.8111	14.5255	15.8495	19.4565	21.3273	21.5218	17.5417	14.6664	11.9435
Ess2	0.0247166	0	0.0362525	0.050755	0	0.025144	0.0247428	0.0544395	0.0464385	0	0.129429	0
Slc25a1	0.0494332	0	0	0	0	0	0.0742283	0.0518472	0	0.0508997	0.0258859	0
Ier3	0	0.0247013	0	0	0.114282	0	0.0247428	0	0	0	0	0.0260523
Fosb	0	0	0	0	0	0	0.0247428	0	0	0	0	0
Klc4	0.0494332	0.0247013	0.0957498	0.101886	0.241655	0.0248016	0.0992679	0.132625	0.116483	0.0769094	0.0618155	0.0787034
Ckm	0	0.0457962	0	0	0.0484898	0	0	0	0.201211	0.0219887	0	0
Ercc1	5.196	4.69342	5.15463	7.44175	9.70833	9.5473	10.3862	12.1678	11.4148	6.30706	6.39469	6.80253
As3mt	0.132728	0.0809709	0.236855	0.0962742	0.0809286	0	0.0250892	0.0535581	0.0248582	0.0271295	0.110999	0.0260262
Comp	0.0247166	0.0247013	0	0.0250518	0.0240644	0	0	0.0518472	0	0.0254498	0	0
Homer3	21.6191	16.5281	17.5712	30.371	23.2188	25.607	22.015	24.0665	23.8659	11.4192	11.7799	11.6093
Rnf215	6.91674	4.10704	5.0691	15.5845	14.9613	19.4691	30.1547	35.9946	33.4027	20.0035	20.5075	19.2427
Sec14l2	0.0936265	0.224387	0.110684	0.195755	0.197304	0.150179	0.0765046	0.0797669	0.191604	0.0256534	0.0565347	0
Tgfb3	0.0247166	0.0496743	0.0267013	0.126762	0.125544	0.22407	0.0993174	0.182735	0.114389	0.176978	0.129662	0.104678
Aven	0.497001	0.502844	1.02866	0.442065	0.888867	0.445401	0.469518	0.613482	0.488082	0.224289	0.403483	0.691569
Aak1	2.24165	1.17356	0.974147	7.80861	11.0867	8.71545	7.8124	13.5484	9.6493	7.74403	9.62607	15.0197
Cp	0.178923	0.0805015	0.206882	0.201667	0.0481288	0.0733774	0.0496587	0.103694	0	0	0.0259635	0.0260262
Abcb4	2.01786	1.83279	1.30169	1.60076	1.3458	1.51561	1.08136	0.890812	1.2509	1.0719	0.936913	1.08501
Crot	23.6908	35.658	30.8214	14.0984	13.5067	13.7365	15.5013	14.9361	14.4179	13.9465	14.2595	12.6787
Brd4	0.0677976	0.196919	0.245034	0.168474	0.0985678	0.227323	0.120027	0.0310824	0.0911241	0	0.208588	0.311482
Rps6ka1	0.202676	0.116121	0.217014	0.12571	0.169004	0.157297	0.397022	0.278756	0.406246	0.199145	0.259739	0.17815
Calb2	0	0	0.0263846	0	0.0481288	0	0.0949132	0.0518472	0	0.0562696	0.0783565	0.0271454
Ciao1	0.0424631	0.0963598	0.104483	0	0.0239681	0.0398439	0.101421	0.0221647	0.0396093	0	0.0738524	0
Has1	0.963997	0.5437	0.528458	2.38078	2.57768	1.59958	0.421988	0.912381	0.643651	0.279974	0.334653	0.656226
Taf6l	0.0988664	0.0494026	0.105987	0.0250518	0.0240644	0	0.0494855	0.0518472	0.0910559	0.0763495	0.0694518	0.0520525
Gdf15	0.0247166	0.0494026	0.0263846	0	0.0481288	0	0.0247428	0	0	0	0	0
Insig2	0.255224	0.356835	0.793782	1.17167	1.22093	0.699335	1.57695	1.27329	1.30228	0.79826	1.27938	0.572916
Htr3a	0.180431	0.296416	0.184692	0.172357	0.138779	0.0733774	0.0247428	0.0259236	0.0455279	0	0	0.0260262
Kpna6	0.106306	0.128027	0.186645	0.0764331	0.0276981	0.100918	0.117182	0.0528063	0.0455279	0.187158	0.0735935	0.0757364
Man1a	0.0925637	0.0911231	0	0.0251019	0.0726264	0.0553266	0.0247428	0	0.100753	0.0254498	0.0258859	0.110143
Itpkc	0	0.0257882	0.0264638	0	0.0367945	0.0535655	0.0516134	0	0	0	0	0
Shkbp1	0.0247166	0.0247013	0.0791539	0.100207	0.0985678	0.146755	0.195616	0.311083	0.432515	0.185377	0.201936	0.226194
Coq8b	1.01815	0.500769	0.578219	1.20637	1.25854	1.30981	1.33252	1.49976	2.44678	1.09083	0.705416	1.26883
Mxi1	1.98875	1.80403	2.00713	4.53526	6.87058	3.70419	3.68991	4.60237	4.4242	1.89894	1.73715	2.84748
Brd8	0.0247166	0	0	0.0501037	0.120322	0.0244591	0.0247428	0.0259754	0.0455279	0.0763495	0.0517717	0.0520525
Ece2	0	0	0.84605	0	0	0	0	0	1.48339	0	0	0
Farsa	7.89913	6.33998	7.06362	11.2921	12.4164	11.0174	10.6988	13.1136	11.1102	7.79432	7.80438	7.94292
Gcdh	5.7957	7.28431	7.83922	5.7296	5.07619	4.88759	2.79368	4.00566	3.10393	2.32181	2.17993	2.92886
Mast2	0.762557	1.05946	1.10082	1.00142	0.743686	0.742579	0.905733	0.859574	1.02074	0.909119	0.718825	0.782765
Dnase2a	0.271635	0.36138	0.303397	0.782945	0.566019	0.744976	0.349516	0.511732	0.516924	0.0833737	0.0517717	0.221405
Rad23a	8.48867	8.78373	9.32451	11.459	7.69979	10.8633	7.52902	6.45241	6.96215	4.51949	4.82347	4.3545
Calr	0.0492355	0.172909	0.131923	0.0250518	0.0240644	0.0489183	0.123714	0.103746	0.0431377	0.0508997	0.0248245	0.0520525
Nob1	0	0	0	0	0.0721932	0	0	0	0	0	0	0
Nqo1	0	0.0510823	0	0.102262	0	0.024826	0	0	0.0907827	0.0503143	0.0570007	0
Ppfia3	0.0741498	0.123506	0.0798663	0	0.0721932	0.114175	0	0.0518472	0.022764	0.0257298	0	0
Gys1	3.43613	2.66697	2.97582	7.25609	8.39612	6.20655	6.56027	7.69026	7.2747	3.25702	3.7658	3.42485
Lin7b	0.617915	0.222312	0.527693	0.56547	0.626733	0.782668	0.767025	1.0013	1.67311	2.73375	1.53514	1.30092
Il7r	0	0	0	0	0	0	0	0	0	0	0	0
Efnb3	0.0494332	0	0	0	0.0240644	0.0978365	0.0247428	0.0259236	0.11382	0.0508997	0	0.0520525
Mmd	3.55042	5.3998	5.8581	4.29551	5.25393	5.11431	4.65515	5.31182	5.13726	4.11226	4.42599	4.01515
Hlf	0	0	0	0	0	0.0397461	0	0.0518472	0	0.0254498	0	0.0260262
Kpna1	1.57442	0.643197	0.739113	1.523	1.20115	1.1327	1.08623	2.29849	1.09679	1.13094	1.07784	1.10523
Dzip1	0	0	0	0	0	0	0	0.0259236	0	0	0	0
Fam162a	0.247092	0.385143	0.417933	0.211387	0.244663	0.151011	0.471721	0.396112	0.431104	0.404958	0.332608	0.255968
Rpl8	12.8773	15.6711	13.6381	8.62908	9.39592	8.44471	7.8007	7.75605	8.29542	6.12481	6.02105	4.91269
Grm3	0.529627	0.315979	0.627717	0.311645	0.646707	0.473896	0.678323	0.858252	0.453595	0.56659	0.531437	1.37923
Ssbp2	6.39208	6.05355	6.46025	12.6643	24.4674	12.0337	18.6405	23.5758	22.2185	16.028	21.6332	28.4133
Cux1	0.226923	0.455418	0.336985	0.442967	0.311538	0.330345	0.575368	0.494233	0.388376	0.28995	0.705908	0.542283
Fancl	2.53711	2.10692	2.64696	2.8981	4.12851	1.78757	1.29365	2.09846	1.74709	0.71257	1.51764	1.47405
Brinp2	0	0	0	0	0	0	0.0247428	0	0	0	0	0
Gstm5	8.15255	10.2197	9.75382	6.11603	5.39064	5.8583	4.35913	3.85647	4.95995	2.84183	3.43909	3.76493
Gstm3	0	0	0	0	0	0	0	0	0	0	0	0
Gstm7	0	0	0	0	0	0.0244591	0.074253	0	0	0	0	0
Gstm1	0.155789	0.050613	0.0806842	0.0751555	0.0498614	0.0491629	0.0752922	0.0779263	0.115026	0.0513323	0.104501	0.215237
Stat5b	0.0501253	0.0928028	0.131158	0.025127	0.120731	0.0978854	0.0247428	0.0259236	0.0566367	0	0.0776576	0.0520525
Stat5a	0.221733	0.256844	0.0263846	0.16444	0.184285	0.0850933	0.0739561	0.284848	0.117417	0	0.0258859	0.0260262
Map3k11	1.04114	0.982865	0.26068	3.52792	2.58076	2.95902	1.82938	0.359327	2.89526	1.13427	1.47562	1.70136
Hmox2	0.481998	0.532189	0.3854	0.526314	1.08675	0.634886	1.00441	0.157771	0.49095	0.332884	0.418575	0.239832
Cdip1	12.9312	16.4115	15.4414	10.9194	10.9847	10.2642	12.2444	12.7753	12.207	11.7866	10.3825	11.6533
Cwc15	7.16836	7.75865	7.89663	11.1068	10.537	10.4225	9.88352	13.604	12.7311	6.52129	6.00286	6.48197
Col5a3	0.0247166	0	0	0.0162586	0	0	0	0.0286974	0.0195998	0	0.0177836	0.0260262
Dnmt1	0.221832	0.130843	0.0791539	0.478766	0.324894	0.195673	0.0994164	0.207389	0.155933	0.207314	0.2396	0.104105
Ppan	0	0	0	0	0	0	0	0.264887	0	0	0	0
Eif3g	0.0494332	0.0988546	0.0791539	0.0250518	0.0965705	0.122442	0.0495102	0.0777448	0.0914428	0.0254498	0.0258859	0.104105
Angptl2	1.0336	0.725205	0.615738	2.21125	1.19639	1.32891	0.770737	1.10976	1.25325	0.364416	0.301337	0.237724
Cacna1e	0.0564527	0.0498719	0.0855126	0.0311144	0.0706531	0.221013	0.424784	0.782918	0.623414	1.03303	0.880818	0.665908
Hira	1.5041	1.12673	1.00243	3.52414	3.46602	3.21941	2.58834	3.77953	3.1079	1.49978	0.891794	2.26233
Adh1	0.02311	0	0.0263846	0	0	0	0	0	0	0	0	0
Dyrk2	0.0332191	0.0476735	0	0.0338701	0	0	0	0	0	0	0	0
Kifc2	0.567345	0.130077	0.414582	1.4268	1.20486	2.46663	3.35103	3.651	3.46631	3.07935	2.92635	2.63339
Psap	21.2588	15.0262	17.8658	37.0621	48.1524	42.5128	35.4049	43.3626	40.1688	30.3482	32.5818	29.797
Plxna3	3.72776	2.66394	2.49406	13.9147	15.1071	18.0994	26.7545	33.1706	30.361	18.8574	21.6227	20.323
G6pdx	0	0	0	0.171329	0	0	0.0181612	0	0	0	0	0.024829
Ikbkg	2.42675	1.27439	1.63967	5.05356	4.98547	4.08788	3.46686	3.60569	3.44175	2.76556	2.50166	2.26499
Pax2	0.0247166	0	0	0	0	0	0	0	0	0.0254498	0	0
Wars2	3.65657	3.52611	4.03221	6.63335	5.90276	5.77624	5.54874	7.30254	5.89409	4.60825	5.53075	6.85828
Phb2	19.9989	20.7843	20.789	15.3232	16.6952	16.657	13.9666	14.7261	14.196	11.5542	10.8884	9.86478
Ptpn6	0	0.0247013	0.0791539	0	0	0	0	0.0259236	0.046871	0	0	0.045572
Eno2	0.0741745	0.123506	0.131923	0.250644	0.21658	0.269466	0.0494855	0.339625	0.340298	0.15331	0.233309	0.200871
Emg1	1.03943	1.80159	1.42933	1.48029	0.842302	1.713	3.04578	2.52879	2.43586	2.97501	3.52081	3.14355
Lpcat3	0	0	0	0	0	0	0	0.0290603	0	0	0.0333669	0
Grcc10	0	0	0	0	0	0	0	0	0	0	0	0
Irf5	0.109915	0.229771	0.17179	0.169876	0.0743349	0.0561826	0.170354	0.229502	0.192811	0.122796	0.029251	0.113735
Atp6v1f	0.48751	0.212851	0.145775	0.202644	0.398843	0.0980811	0.771207	0.745485	0.478977	0.500675	0.225414	0.390055
Clcn5	0.194124	0.227919	0.0554869	0.563491	0.152135	0.490308	0.215732	0.412211	0.595187	0.319268	0.461001	0.341308
Clcn3	1.13128	1.80176	1.21543	1.29859	1.13151	1.2739	1.01915	1.18349	1.17995	0.888098	0.846442	0.858163
Gpx6	0	0	0	0	0	0	0	0	0	0	0	0
Utp20	0.444207	0.608097	0.245535	0.52679	0.526457	0.322983	0.250644	0.513261	0.382639	0.406689	0.255416	0.253938
Spic	0	0	0	0	0	0	0	0.0260014	0	0	0	0
Sst	0	0	0	0	0	0	0	0	0	0	0	0
Sin3b	8.63821	5.75864	7.2496	20.1791	19.333	21.2227	22.0953	26.6811	23.0827	10.9732	15.2347	14.6247
Large1	1.67989	1.1992	0.579486	2.09626	1.78228	2.88757	2.40034	2.282	1.63006	1.9351	2.43198	2.59799
Npc1l1	0.0783269	0.0666688	0.0266485	0.0199914	0	0	0.0246438	0	0	0	0	0.0260523
Ddx56	0	0	0	0.0251771	0.102851	0	0.0495102	0.0326896	0.022764	0.0254753	0.0259118	0
Tmed4	0	0	0	0	0	0	0.0494855	0	0	0.0254498	0.0258859	0.0260262
Rps5	39.6119	36.6481	40.1273	31.1892	31.372	26.2239	27.574	28.0656	26.1232	27.4488	26.865	16.5078
Bid	0.0901909	0.244296	0.0966733	0.192674	0	0.141521	0	0.0903696	0.202986	0.437101	0.270792	0.464673
Ralb	0	0	0	0.12581	0.0240644	0	0.0247675	0.0782115	0.0691342	0.0257043	0.0259118	0.0256879
Dnajb11	12.0858	12.0913	14.5247	15.4299	14.1278	15.9113	14.1828	16.8665	15.9233	8.99359	10.0568	9.93664
Tbccd1	0	0	0	0.0250518	0.121164	0.300627	0.0749211	0.181932	0	0.0528339	0.0517717	0.0782349
Clec11a	0	0	0	0.150311	0.0721932	0.0489183	0.197942	0.311083	0.136584	0.254498	0.336516	0.312315
Zfp110	1.04806	0.453639	0.444819	3.66002	4.74776	4.17914	2.91027	3.29922	3.99045	1.88678	2.15963	2.63781
Gab2	1.32197	1.56221	1.84012	2.62563	2.47575	2.78298	3.58589	3.91848	3.91549	3.47915	3.54261	6.90216
Slc1a4	0	0	0	0	0.0481288	0.050875	0	0	0	0.0254498	0	0
Coro1c	0	0	0	0	0	0.0180998	0	0.0206352	0	0	0	0.103923
Psg17	0.0217753	0	0	0.0219204	0	0	0	0	0	0	0	0.0372696
Psg19	0	0	0	0	0	0	0	0	0	0	0	0
Ndrg2	0	0	0.0246696	0.0501037	0	0.0489183	0	0.0518472	0	0.0254498	0.0258859	0.0519224
Pnpla6	3.64904	3.27623	3.05806	9.05123	11.0193	8.67169	9.88374	11.7246	10.6255	6.06292	8.27527	8.15113
Mcoln1	15.6856	12.3298	9.90123	26.6062	25.4499	24.1313	37.7554	42.405	38.1842	19.2214	26.0333	19.5783
Arhgef18	1.96324	1.04084	1.03478	3.77123	2.91516	4.03784	3.17645	3.54966	3.96434	2.31158	3.22015	3.58059
Pex11g	0.0741498	0.247013	0.263873	0.503993	0.288773	0.415805	1.01049	1.06287	1.16925	1.30161	1.60492	1.82184
Mospd2	0.0497545	0.0247013	0.0263846	0.132574	0	0.0489183	0.107186	0.087544	0.0451182	0.0527066	0	0.0546031
Cd33	0	0	0	0	0	0	0	0	0	0.0254498	0	0.0260783
Etfb	7.49294	6.70077	7.22424	6.92849	7.818	6.61825	6.12967	8.09887	6.7094	3.37783	3.58209	2.75553
Lim2	0	0	0	0	0	0	0	0	0	0	0	0
Stxbp2	2.94434	2.90818	2.28372	4.99388	4.40429	4.50134	9.49993	10.6058	9.1469	5.30041	6.67185	6.13488
Pcp2	0.0960487	0.0696824	0	0	0	0.140322	0	0.509554	0.262969	0.412466	0.139991	0
Sgce	0.0268917	0.0494026	0	0.0250769	0.0677413	0	0.0247428	0.106235	0.0456417	0.0254498	0.0274131	0.108399
Wwox	3.29912	3.00874	4.11613	2.57287	4.37611	2.39337	2.2335	2.86736	2.00705	2.52272	2.18037	2.84727
Nrf1	14.9814	10.1485	11.1838	32.034	41.3538	29.7911	21.2325	31.5661	27.378	13.1468	15.5629	18.8925
Tyr	0	0	0.0310283	0	0	0	0	0	0	0	0	0
Aqp1	0.123583	0.0247013	0.0791539	0.250518	0.281313	0.317969	0.222685	0.570345	0.22764	0.101799	0.181201	0.0780787
Arid3b	0.02442	0.0753143	0.0815021	0	0	0.0156294	0.0523557	0.130992	0	0.0412033	0.0221324	0.0390654
Cnn2	3.40177	4.85615	4.38605	1.56361	3.47702	1.11925	0.537883	2.61618	1.24571	0.425343	0.726176	0.52966
Polr2e	0	0.0247013	0.0263846	0	0.0241125	0.0244591	0	0	0.022764	0	0	0.0260262
Ly9	0	0.0477229	0	0	0	0.0244591	0.0730159	0.0259236	0	0.101596	0.0507622	0.0751378
Cd244a	0	0	0	0	0	0	0	0	0	0	0	0
Adgre1	0.693844	0.815143	0.356377	1.15496	0.476475	0.857757	0.670603	1.31389	0.928997	0.672741	0.936059	0.940771
Mtfp1	0.0247166	0	0.0271234	0	0	0	0	0	0	0	0	0
Rab11a	0.145531	0.168043	0.032928	0.0513062	0.0252195	0.0377649	0.0247428	0.0259236	0.117439	0.0508997	0.157127	0.161649
Eif2b2	4.25991	4.19519	4.61372	5.93738	4.40708	6.23879	5.81999	5.68525	5.44284	3.45886	3.09533	2.70178
Pgf	0	0	0	0	0.0240644	0	0	0	0.022764	0	0	0.0260262
Ulk2	0.254754	0.358342	0.312552	0.262568	0.265286	0.545488	0.56891	0.668414	0.744814	1.04533	0.377985	0.376756
Ccl24	0	0	0	0	0	0	0	0	0	0	0	0
Tmed11	0.0258288	0.0507118	0.0301576	0	0	0.0265626	0	0	0	0.029191	0	0.0290193
Traf6	0.866218	0.321389	0.340494	1.9451	1.97362	1.97801	1.11474	2.39161	1.3515	0.545543	1.1782	1.50039
Prpsap2	0	0.0501436	0.0989688	0.0359243	0.0482732	0.0749672	0.0750695	0.0259495	0.0481458	0	0.0522377	0.104782
Grap	0.400013	0.222336	0.343765	0.451259	0.388977	0.563636	0.158156	0.545199	0.682919	0.381748	0.247857	0.495279
Pou1f1	0	0	0	0	0	0	0.0234809	0	0	0	0	0
Chmp2b	0.0247166	0	0	0.0250518	0	0	0	0	0.022764	0.0254498	0	0
Plod3	6.64869	6.1632	6.78222	13.7463	16.6846	15.4021	18.8188	21.6557	20.6687	11.2862	13.4719	12.39
Brpf3	3.12868	3.42192	2.12468	7.09185	8.59633	6.4101	3.27725	4.07472	3.79787	2.88734	3.00048	4.22419
Mapk13	0.0742487	0	0.0263846	0	0	0	0.0248665	0.233623	0.201029	0.0256534	0.107582	0.0264166
Mapk14	5.89053	3.41584	5.29321	11.2222	13.0897	15.0851	8.91739	13.4087	11.2482	5.03742	6.8151	9.05404
Pax3	0	0	0	0	0.0240644	0.0217442	0.0250149	0	0.0228778	0	0.0258859	0
Lbr	0.249292	0.125804	0.0899716	0.104491	0.125833	0.0748449	0.0969174	0.159275	0.123881	0.0508997	0.0282933	0
Hapln2	0	0	0	0	0	0	0	0	0	0	0	0
Prcc	0.269362	0.21379	0.120182	0.0986291	0.257946	0.256356	0.125	0.0595983	0.180837	0.30181	0	0.0686833
Rrnad1	0	0.1654	0	0.264973	0.15483	0.167007	0.160754	0.332185	0.155205	0.101519	0.079599	0.0539784
Hdgf	6.74793	4.35294	4.79886	7.73711	8.74804	8.07589	7.39868	8.06955	7.59023	5.16181	4.31372	3.79772
Crabp2	4.03024	4.20426	4.03827	1.46082	2.14669	1.63067	0.79157	1.03015	0.638233	0.633523	0.589421	0.584159
U2af2	20.5942	8.89909	11.4303	47.1489	44.3886	41.0073	47.8318	59.4516	51.9465	23.7859	26.9426	29.0371
Ldha	70.4959	56.5772	66.4027	39.0584	82.5567	33.6048	19.3287	21.9965	23.0449	18.5864	15.9499	17.3976
Tmem242	0.0247166	0.0767469	0.0806842	0	0	0.0305984	0	0.0519249	0	0	0.0317878	0
Thop1	4.3739	3.12429	3.57464	6.55288	5.92598	5.82492	7.97674	8.51087	7.68398	5.15733	4.97348	4.66911
Pias4	0.0247908	0.179455	0	0.0250518	0.0240644	0.0244591	0	0.0520027	0.0228095	0	0.0517717	0.0779486
Map2k1	0.380166	0.414414	0.367564	0.302225	0.227962	0.325649	0.180523	0.30525	0.556511	0.439137	0.593485	0.403251
Sgta	0	0.0247013	0.0263846	0.0250518	0.0484657	0.0733774	0	0.0518472	0.115186	0	0.0522118	0.0520525
Nmrk2	0	0	0	0	0	0	0	0	0	0	0	0
Dtx2	2.27833	2.04013	1.99246	5.15847	6.58744	5.55469	6.18339	6.8403	6.81508	2.81661	4.3159	4.53286
Zp3	0	0	0	0	0	0	0	0	0.0907827	0.0255516	0.0233491	0.0523388
Hspb1	0	0	0	0	0.0240644	0	0	0.129618	0.0455279	0	0	0
Nfe2l3	0.11162	0.128076	0.0574657	1.39651	0.754636	1.2831	12.6385	19.1474	15.4979	9.78954	12.486	15.8741
Kdm5a	4.70886	3.08559	3.65332	12.4923	12.8076	12.79	11.2564	13.666	10.7112	5.97097	7.06578	7.58012
Fxyd4	0.0494332	0.12363	0.105539	0.200415	0.360966	0.26905	0.0247428	0.155904	0.0455279	0.0254498	0.129429	0.261043
Ccdc130	0.0247166	0.0247013	0	0.0751555	0.0481288	0.0244591	0	0.0259236	0.0910559	0.0254498	0	0.0520525
Prkacb	0.0247166	0.0250471	0	0.0574689	0.0727226	0.0244591	0.0761829	0.184835	0.022764	0.181203	0.0785636	0.157042
Sgsh	0	0	0	0	0	0	0.0247428	0	0	0	0	0
Chd5	0.32658	0.194745	0.177226	1.9565	3.31526	3.1827	5.67438	5.61155	6.14128	7.46678	10.9607	13.3416
Cstb	0.207669	0.346732	0.295244	0.414633	0.341017	0.202937	0.544341	0.363241	0.544628	0.338941	0.129429	0.279496
Sh2b2	0.313777	0	0.10947	0.0961239	0.0240644	0.571194	0.076851	0.201219	0.15953	0.14542	0.190365	0.026755
Cd44	0	0.0500201	0	0.0250518	0.0504871	0.0495297	0	0.0777967	0.0229461	0	0	0.0540825
Slc1a2	0.524338	0.277149	0.47276	1.28153	2.17792	1.62274	0.487333	0.772212	0.503562	0.633065	0.711318	1.28656
Eif2ak4	8.51734	7.59325	8.46905	15.8166	21.1401	14.1199	13.594	18.9655	17.152	7.36435	8.1679	11.141
Wdr1	0.0491366	0.0256399	0.0263846	0.128992	0.0240644	0.0244591	0.0494855	0	0.0455279	0.12926	0.0777094	0.0260523
Slc2a9	0.417266	0.292883	0.352894	0.741785	0.362795	0.662304	0.550205	0.560183	0.615105	0.274578	0.65002	0.784249
Ccn4	0.0556618	0.083194	0.0765154	0.122478	0.0481288	0.0805684	0.0499309	0.399042	0.156457	0.0256025	0.0776576	0
Ndrg1	0	0	0	0.0501037	0	0.0245814	0.098971	0.193364	0.0682919	0.106609	0.0899534	0.0260523
4930550C14Rik	0.101659	0	0.0263846	0.103414	0.083311	0.174858	0.0248417	0.304136	0.184343	0.141832	0.0837149	0.0415119
Klf5	0	0	0	0.100207	0.0483935	0	0.0497329	0.24573	0.20524	0.101799	0.0517717	0.105068
Prdx2	18.2928	19.022	17.5505	17.1367	15.0466	16.2029	20.5016	19.8117	20.1806	13.2409	12.5148	11.2964
Shbg	0.0247166	0	0	0	0	0	0	0	0	0	0	0
Senp3	1.06358	0.938946	1.09064	3.9629	3.27223	3.68538	5.9585	6.61145	6.46717	3.25366	4.01982	4.81384
Corin	0.202256	0.178393	0.16406	0.0250769	0.306292	0.0456407	0.170972	0.145587	0.359466	0.0745426	0.284848	0.37837
G6pc2	0	0	0	0	0	0	0	0	0	0	0	0
Spc25	0	0.0247013	0.131923	0.225467	0.0962576	0.146755	0.322843	0.216929	0.285665	0.164253	0.155289	0.182236
Trp53	8.99212	7.36776	8.42572	15.7718	14.7342	13.4309	11.3273	17.0988	14.003	6.24911	6.34711	6.68833
Ufd1	10.2388	8.16254	8.44063	24.6445	25.7803	23.9454	22.2886	28.4931	26.0564	14.025	15.7714	16.387
Zfp287	0.299343	0.389614	0.410941	0.307611	0.393261	0.402035	0.345978	0.872847	0.560358	0.499886	0.34524	0.45637
App	0.233498	0.17859	0.245746	0.176265	0.391817	0.238183	0.318241	0.548439	0.274488	0.430688	0.168905	0.395313
Zfp112	0.334218	0	0.311576	0.778636	1.30068	0.975821	1.27715	1.68623	1.27572	0.841983	0.900466	0.905089
Letm1	208.548	235.32	220.136	150.138	155.827	136.766	122.731	116.929	121.293	138.071	128.014	93.5093
Fgfr4	0.028523	0	0.0973593	0.120023	0.124389	0.0979099	1.40863	1.33413	1.66382	1.18655	1.01012	0.651411
Cadm3	0	0.432619	0.0225589	0.138587	0.0240885	0.0563783	0.178098	0.0296566	0.289353	0.0297509	0.0262742	0.0780787
Cyp2b10	0.0247166	0	0	0	0	0	0	0.0260791	0.0508092	0.0424503	0	0
Txn2	0.139105	0.0249483	0.0610804	0.0752056	0.0703403	0.0404554	0.0500546	0.0530137	0.0476905	0.0435447	0.103958	0.0523908
Casp14	0	0	0	0	0	0	0	0	0	0	0	0
Slc1a6	0.898374	0.644407	0.694866	0.456319	0.903739	0.254938	0.760295	0.468439	0.704067	0.633727	0.865623	0.763636
Slc1a3	0.0714063	0.0506871	0.0267013	0.0542873	0.213499	0.0556934	0.10392	0.140739	0.0938103	0.125646	0.0944058	0.148896
Msh6	3.89971	4.63305	3.8982	9.11721	12.8056	7.52243	3.52639	5.78135	3.9905	1.02026	1.13792	0.986213
Fbxo11	0.506542	0.444475	0.422154	0.511383	0.439584	0.372855	0.473453	0.420481	0.427917	0.204311	0.316481	0.512587
Mlxipl	0	0	0	0	0.103694	0	0	0.064446	0.182112	0	0	0.0780787
Stx1a	5.2289	1.94409	3.21178	10.9518	12.1459	12.5271	15.9207	20.2592	16.8619	10.8328	13.9749	14.7194
Kmt5b	3.70581	1.57337	1.65086	10.2787	6.61971	9.64512	7.97833	9.21537	9.47042	4.66814	5.48907	7.25635
Nid1	1.13721	0.791232	1.27931	1.55429	2.0789	1.19331	0.353203	1.355	1.02654	0.845826	1.06766	0.901757
Hmox1	0.375272	0.173477	0.266195	0.464887	0.574345	0.540327	0.0480504	0.215581	0.161351	0.102537	0	0.0794061
Cic	55.6389	36.52	40.3175	102.215	101.211	95.3214	74.106	86.252	82.7717	68.7812	72.6691	61.9057
Pafah1b3	0	0	0	0.0250518	0	0.0489183	0.0247922	0.0518472	0	0.0254498	0	0.078339
Siglecg	0.0238762	0.0247013	0.0258833	0	0.0240644	0	0	0	0.0682919	0.0254498	0	0
Zfp658	0.602665	0.123852	0.132345	3.6861	3.76649	3.32947	4.39706	4.81134	4.628	1.9701	2.14187	1.95892
Rfx1	3.57239	1.58162	1.99267	8.97224	13.1194	9.83815	9.31122	12.808	11.041	5.44049	7.49989	8.38063
Il27ra	0	0	0	0.0250518	0	0	0.0975607	0.0259236	0	0.0552516	0	0.0260262
Prkaca	8.40214	4.9593	5.66742	10.6046	14.2556	12.7277	11.2159	13.7976	12.6773	7.76358	9.69157	10.2928
Asf1b	1.77841	1.12127	1.54698	5.51248	6.52526	3.94303	1.12674	1.66642	1.95299	0.534676	0.305194	0.367907
Myl10	0	0	0	0	0	0	0	0.0241867	0	0	0	0
Pkn1	0.0260513	0	0	0.210435	0.024305	0.073622	0.0743767	0	0.113205	0.128369	0.0152727	0
Dnajb1	0.397665	0.178615	0.263978	0.25608	0.409384	0.255671	0.0742283	0.181465	0.231942	0.177131	0.108669	0.262058
Msh4	0.246301	0.288289	0.274875	0.223062	0.199807	0.100405	0.153801	0.106416	0.159143	0.112921	0.0658278	0.27377
Celf1	9.05325	2.91384	4.84509	16.5709	23.5832	16.8537	10.3597	16.2037	13.5958	7.3534	9.07867	14.1179
Ndufs3	0	0	0	0	0	0	0	0	0	0	0	0
Por	4.37237	3.16829	3.32283	6.81938	8.33418	8.16255	5.45113	7.84953	6.11649	4.51048	4.47292	4.13237
Cyp2b13	0.434221	0.316448	0.51669	0.440637	0.580506	0.636793	0.648928	0.693871	0.795282	0.608735	0.540782	0.597875
Igf1r	4.52863	5.00273	3.70559	8.25548	13.6681	8.79995	8.64801	13.4242	9.96033	4.87937	6.92815	10.9294
Fcer2a	0.630348	0.569291	0.738453	1.22904	1.35112	1.40121	2.38713	1.70857	2.15356	2.46968	3.04516	2.86895
Cyp2a5	0	0	0	0	0	0.025462	0	0	0	0	0	0
Atp4a	0.247166	0.102733	0.105539	0.175839	0.288773	0.275532	0.604218	0.664784	0.417514	0.256	0.521238	0.534215
Trim28	22.9022	22.0662	21.4527	17.3478	17.2944	16.8193	12.1376	10.4726	11.9314	10.133	10.7463	9.30959
Chmp2a	0.0257053	0.0222312	0.0793386	0.0501037	0.0682707	0	0.0252871	0.0259236	0.022764	0.0254498	0	0.0780787
Ube2m	0.0988664	0.0988052	0.211077	0.0737025	0.218409	0.29351	0.321656	0.207389	0.386987	0.254498	0.232973	0.234236
Adcy9	4.06356	2.5305	3.24375	2.83334	3.29215	2.71863	1.17699	2.1535	2.54219	1.07816	1.52698	1.55921
Mef2c	0.403177	0.255486	0.206671	2.13356	1.44278	2.63349	11.1565	12.0308	10.6653	21.5021	23.239	32.2697
Ctr9	4.48196	2.39593	2.91804	9.77841	10.5439	10.476	10.6041	11.4798	10.4629	7.00344	8.32332	8.52927
Mrvi1	0	0.0397938	0.095143	0.0478991	0	0.0243124	0.0607682	0.0310824	0.125156	0	0.0258859	0.160998
Pip5k1a	0.052943	0.0521938	0.0752754	0.162436	0.0902415	0.0856803	0.1395	0.178562	0.0941973	0.0629629	0.0929303	0
Tmod4	0.490279	0.738223	0.375664	0.634287	0.317434	0.465041	0.4737	0.418044	0.576725	0.254498	0.191115	0.182184
Cabp5	0.0988664	0.126446	0.158308	0.0339202	0.0240644	0.0694395	0.0247428	0.0261569	0.022764	0.0254498	0.0258859	0.0260262
Snx6	9.25071	9.84678	9.03465	27.1566	19.1765	20.1559	14.3333	16.0949	15.5304	15.6738	12.3395	14.7894
Mthfd2	0	0.0247013	0	0	0.0491395	0	0.0247922	0	0.0843405	0.0445627	0.0265071	0
Kit	1.84126	0.458555	0.91093	8.75421	6.2888	9.77411	11.2765	17.5436	14.2193	3.96022	4.64833	4.59912
Tomm40l	0.173016	0.0988052	0.0527693	0.100207	0.120322	0	0.0494855	0.0518472	0.022764	0.0254498	0.0242033	0
Nr1i3	0	0	0	0	0	0	0	0	0	0	0	0
Apoa2	0	0	0.0263846	0.0501037	0.0240644	0	0	0	0	0.0256534	0.0258859	0
Pan2	6.67504	4.56359	4.56491	12.9449	16.7684	11.4448	10.78	13.4318	12.0131	5.00662	6.70208	4.97981
Cs	10.8958	6.61931	8.56815	20.2121	19.7665	19.0217	14.9172	19.4572	16.3052	8.15711	9.14988	9.62117
Ampd3	0.0494332	0.0248742	0.0263846	0.0804915	0.14932	0.0807151	0.148457	0.622892	0.255047	0.134222	0.146902	0.370796
Bcas2	2.39677	2.20415	3.27871	2.92891	5.33272	3.65583	3.51352	4.34526	3.84064	2.45029	1.68841	2.17587
Sh2d1a	0	0	0	0.0250518	0	0	0	0	0	0	0	0.0260262
Ctcf	0.123707	0	0	0.171204	0.869086	0.508114	0.35872	0.680235	0.329167	0	0	0
Agrp	12.1409	11.0494	10.5199	18.1652	17.8758	20.9822	31.2857	29.9644	28.7029	33.685	36.2203	32.4966
Pvalb	0	0	0	0	0.0240644	0	0	0	0	0	0.0517717	0
Tfap4	0	0.11617	0.202845	0.0751555	0.0481288	0.0733774	0.0664095	0.0259236	0.0682919	0	0.0517717	0.0260262
Vav1	0.322255	0.195091	0.317908	0.283937	0.313896	0.225195	0.148457	0.404538	0.449497	0.350012	0.108332	0.118393
Klk9	0.0226157	0	0	0	0	0	0	0	0	0	0	0
Cd247	1.63607	1.98129	1.66265	2.32814	3.12257	1.79753	2.0846	1.44267	2.31541	1.75011	1.50045	1.22672
Psmb4	0.0741498	0.0494026	0.105539	0	0.0647332	0.0244591	0	0.0777708	0.0910559	0.0254498	0	0.0520525
Klk1b16	0	0	0	0	0	0	0	0	0	0	0	0
Mmp12	0	0.0247013	0	0	0	0	0	0.0264421	0	0	0.0256788	0
Slc30a4	0.0494579	0.024726	0.0264638	0.0501037	0	0.0489183	0.0250892	0	0	0.0620976	0.0258859	0.0521045
Sqor	0.0795133	0.427036	0.0596557	0.080717	0	0.0738177	0.122229	0.195516	0	0	0.112785	0.139839
Bloc1s6	0	0	0	0	0	0	0	0	0	0	0	0
Adh5	6.1468	4.95787	4.97432	6.59312	6.36504	6.76659	6.83902	6.75939	7.59139	3.56359	3.63316	3.51321
Gpr108	0.0591221	0	0.0610804	0.0250518	0.0240644	0.0180264	0.100282	0.0930657	0	0	0	0
Tnfsf14	0	0	0	0	0	0	0	0	0	0	0	0
Pth1r	0.0293633	0.0721772	0.114905	0.234059	0.193911	0.387408	0.24958	0.220325	0.261831	0.0645663	0.123398	0.144966
Cnga2	0	0.0247013	0	0	0	0.0244591	0.10288	0	0	0	0.0529884	0.0599384
Reep5	0.0988664	0.0669899	0	0.0250518	0.0481529	0	0.0247428	0.136488	0.0682919	0.0256789	0.0517717	0.193739
Arhgap8	0.0494332	0.123926	0.0791275	0.0501037	0.0363373	0.180606	0.37176	0.380143	0.418265	0.127249	0.155315	0.193583
Ergic3	10.5077	8.89664	9.40852	24.9088	25.355	26.5422	35.7428	43.5266	38.4501	20.4649	22.5194	20.233
Uqcc1	0.0220966	0.171723	0.119047	0.159906	0.0765007	0.135186	0.0494855	0.106157	0.102187	0	0.156221	0.116598
Ncoa2	0.050323	0	0	0.0760574	0.172133	0	0.0925131	0.0519249	0.0456873	0.0535719	0.156118	0.0656382
Trh	0	0	0	0	0	0	0	0	0	0	0	0
Smpd4	8.57614	5.61263	6.2278	15.2124	16.3169	15.5172	14.8074	17.7139	15.3377	10.5452	12.1184	7.98199
Pex1	3.74326	2.07073	2.26111	8.52081	10.8422	8.84758	8.36174	11.222	10.1973	5.24483	5.60727	9.30188
Otx1	1.40902	1.8526	2.03162	2.45583	2.7443	2.2747	1.68478	1.8406	1.52571	1.07004	0.984931	0.858866
Cyp2d26	0	0	0	0	0	0	0	0	0	0	0	0
Itgae	0.197733	0.189681	0.396244	0.256631	0.245337	0.327361	0.0494855	0.118082	0.231669	0.0254498	0.12974	0.0260262
Ctns	0.667546	0.56813	1.05562	2.05425	1.13103	2.39697	2.94436	4.76991	3.89266	1.34884	1.6567	1.76978
P2rx5	0	0	0.0263846	0.0751555	0.0962576	0.190879	0.397863	0.41374	0.467412	0.458988	0.182366	0.448666
Shpk	0	0	0	0	0	0	0.0742283	0	0	0	0	0
Trpv1	0	0	0.0270706	0.0243754	0.0240644	0	0.0806861	0.0275827	0.022764	0	0	0.155403
Ephb3	0.734998	0.375904	0.400809	0.644433	1.21653	0.705695	0.55691	1.19256	1.49812	0.564783	0.739766	0.337795
Tuft1	0.0548214	0	0.120235	0.0379535	0.0481288	0.0244591	0.12312	0.0259236	0.0478499	0.0281221	0.0524189	0.0759446
Rcn1	0.0247166	0.0741039	0	0.0250518	0.0240644	0.0244591	0	0	0	0	0	0
Dnase1	0	0.0247013	0	0.0501037	0	0	0	0	0	0	0	0
Trap1	0.162413	0.0505636	0.0418724	0.0670888	0.365274	0.0247771	0.413402	0.163941	0.355232	0.0991017	0.1578	0.155715
Tyrp1	0	0.0247013	0	0.250518	0.144844	0.147146	0.0247428	0.155879	0.0455279	0	0	0.0520525
Odr4	0	0	0.0310019	0	0	0.0313566	0	0.104939	0	0	0.0752761	0.0448172
Prg4	0.674813	0.76574	0.635579	0.350726	0.4572	0.391346	0.862903	0.674532	0.728447	0.518133	0.595375	0.858866
Kptn	1.64837	1.20276	1.5121	3.10172	2.94604	3.46258	5.26212	6.59576	5.94126	2.75909	3.2034	3.38526
Napa	5.16495	4.7801	4.1731	7.69269	8.13901	6.66969	9.70799	8.8921	9.98441	4.54417	6.15701	5.38553
Sra1	1.01101	1.13698	1.46754	0.702529	0.708432	0.938644	0.560151	0.804798	0.547496	0.355102	0.212808	0.308125
Snf8	4.32639	4.23652	3.61385	7.8155	7.65224	8.70437	9.76025	11.6829	11.5487	5.22149	5.6959	6.70845
Vps54	6.52588	3.98289	4.7781	10.0805	13.7564	10.4202	9.67211	13.3835	10.2227	5.86649	5.9398	9.84242
Ctsb	0.849707	0.907995	0.85043	1.10817	1.23821	1.02782	1.42182	1.87824	1.96517	1.34851	1.17778	1.01357
Tbcb	0.0247166	0.147714	0	0.104065	0.132162	0.113686	0	0.0280493	0.194222	0.0802688	0.057156	0.0841429
Inpp5k	2.47003	1.7694	2.53039	11.7137	11.5613	12.2829	23.3628	26.6294	25.7108	10.6276	13.6945	17.4277
Crkl	2.77874	1.0775	1.94186	8.82857	9.86706	7.76455	3.99514	6.21357	5.85708	3.7452	4.20288	4.3283
Lrwd1	0.148942	0	0.0791539	0.150311	0.192515	0.244591	0.0494855	0.259236	0.273168	0.127249	0.0776576	0.234236
Upk3bl	0.0247166	0	0	0	0	0	0	0.155542	0.295431	0	0.0258859	0
Tead4	0.124646	0.0662489	0	0	0.049332	0.0764837	0.074253	0	0.0237428	0.0254498	0	0.0261304
Prss16	0	0	0	0	0	0	0	0	0	0	0	0
Cdkal1	0.237255	0.262748	0.275297	0.14763	0.395715	0.431801	0.274669	0.483579	0	0.146438	0.352048	0.162924
Rhox6	0	0	0	0	0	0	0	0	0	0	0	0
Htra1	0	0	0	0	0	0	0.105751	1.01556	0.198411	0.0590182	0.0904711	0.320071
Zbtb17	3.22987	2.46677	2.37646	7.49824	7.22031	6.92871	5.99648	8.577	7.59114	3.97412	4.16281	4.72689
Clcnkb	0.0247413	0	0	0	0	0	0	0	0.045619	0	0	0
Fam131c	0.049186	0.024973	0.0162266	0.152215	0.14429	0.197899	1.04241	1.17618	0.895557	1.13751	1.41764	1.34743
Fblim1	0.311009	0.195832	0.311207	0.234661	0.267115	0.241656	0.158156	0.353261	0.247626	0.102436	0.10564	0.241966
Serpinb9	0	0	0	0.0754561	0.0240644	0.0244591	0.0494855	0.0777708	0.0227867	0.0788182	0	0
Serpinb9b	0	0	0	0	0.0240644	0	0	0	0	0	0	0
Epor	0.123583	0.123506	0.0527693	0.125259	0.120322	0.244591	0.222685	0.0259236	0.0910559	0.101799	0.232973	0.260262
Ccdc159	0.509162	0.324427	0.131923	0.662621	1.2019	1.22499	2.40863	2.24446	2.6085	1.71165	2.36175	2.37742
Mob1b	1.12307	0.546813	0.573892	5.49895	5.61425	4.96943	3.73197	6.3511	5.16619	3.03125	3.67929	5.27292
Atp6v1b1	0	0	0	0	0	0.0244591	0	0.103694	0	0	0	0.0520525
Atp6v1b2	7.74151	4.46308	7.56247	15.3412	23.0233	17.0805	17.3329	24.1106	19.8165	12.9771	17.9001	20.2189
Tep1	0.118393	0.172217	0.0549328	0.156023	0.236337	0.0615636	0.294587	0.152146	0.0923306	0.139414	0	0.0686833
Ttc5	0.115847	0.100386	0.0266221	0.0771847	0.0258452	0	0.0460957	0.0262087	0.0236973	0.0715904	0.0863553	0.0599645
Aamp	0.0247166	0.0247013	0.0791803	0.0501037	0	0	0.049535	0	0.136629	0	0.0517717	0.0260262
Arpc2	14.3947	12.8124	12.7211	20.3115	30.1722	22.7665	22.9274	26.9022	25.1021	16.8609	19.9683	25.8022
Kmt2b	0.123583	0	0.0263846	0.165442	0.144386	0.146755	0.206132	0.0777708	0.11382	0.0255007	0.0776576	0.0520525
Upk1a	0	0	0.0241947	0	0	0	0	0	0	0	0	0
Tmem147	0	0	0	0.0251771	0.0240885	0.0244591	0.0494855	0	0.022764	0	0.0258859	0
Rps9	6.29643	3.61839	4.83187	6.18492	6.0033	5.12722	7.93881	6.47156	7.49711	3.06821	2.55217	2.35891
Ggt1	0.0795627	0.123531	0.15778	0.227446	0.393501	0.577822	0.455687	0.514791	0.519929	0.356654	0.288783	0.499209
Crip1	0	0	0	0	0	0	0	0	0	0	0	0
Cbfa2t3	0.550093	0.901202	1.06728	0	0	0.0244347	0	0	0	0	0	0
Gcat	4.71815	4.92781	5.33402	2.8139	3.50664	2.86257	1.08975	2.0287	1.68021	1.20001	0.973593	0.980435
Mpl	0.157593	0.0315683	0.175036	0.185208	0.12333	0.149005	0.171541	0	0.131234	0.133484	0.0503221	0.0969738
Elovl1	1.73387	0.933067	1.59054	1.97095	1.8314	1.67239	2.87756	3.41548	3.8279	1.60952	1.82917	1.24122
Tpbg	0.225687	0.0741039	0.054194	0.0848506	0.168451	0.0865609	0.0742283	0.0259236	0	0.0254498	0.0525742	0
Hyi	0	0	0	0	0	0	0.0247428	0	0	0	0	0
Cdc20	0.0988664	0	0	0.0250518	0.0235831	0.0489183	0	0.0259236	0.0455279	0.0254498	0	0.0260262
Nectin4	0.0991383	0.074425	0.0881247	0.0254777	0.235615	0.0246793	0.0995648	0.894882	0.479546	0.0511287	0.129559	0.217762
Pfdn2	2.49514	1.01695	1.07306	7.4408	6.12504	7.02574	4.81016	5.86	5.57608	2.63744	2.51525	2.03499
Tmem189	0	0	0	0	0	0	0	0	0	0	0	0
Srm	3.3712	2.41013	3.16515	2.91741	3.35708	3.37154	2.79697	3.99283	3.44888	2.94142	2.38458	2.33953
Epha2	0.34366	0.173255	0.633442	0.533454	0.502056	0.660666	0.247428	0.519094	0.205058	0.0509251	0.103543	0.0520525
Arhgef19	0.148349	0.148208	0.0527693	0.137685	0.120346	0.171214	0.274546	1.38668	0.724805	0.363042	0.179751	0.260445
Rbm14	0	0	0	0	0	0	0	0	0	0	0	0
Actn3	0.0247413	0	0.0265693	0	0	0.0244591	0.0747231	0.0259236	0.159484	0.0435701	0.0258859	0.0520525
Sptbn1	0.0751632	0.0744744	0.132477	0.0501287	0.168427	0.140518	0.121858	0.25037	0.218124	0.1273	0.104501	0.185671
Zdhhc24	0	0	0	0	0	0	0	0	0	0	0	0
Slc34a3	0	0	0	0.0250518	0	0.0244591	0	0	0	0.0254498	0	0
Nsmf	16.5639	12.4444	14.5122	46.1724	40.2488	54.2971	75.5368	77.1563	75.7788	55.5864	55.7385	47.9808
Prl7a1	0	0	0	0	0	0	0	0	0	0	0	0
Prl7a2	0	0	0	0	0	0	0	0	0	0	0	0
Prl8a9	0	0	0	0	0	0	0	0	0	0	0	0
Prl8a1	0.406539	0.361726	0.490332	0.200765	0.174563	0.324475	0.0760345	0.0990022	0.0847958	0.096404	0.0910406	0.0848976
Gvin1	0	0	0	0	0	0	0.102287	0	0	0	0	0
Pdk1	0	0	0	0	0	0	0	0	0	0	0	0
Prtn3	0.184262	0.071115	0.169838	0.141217	0	0.179457	0	0	0.0593001	0.10582	0	0.0851319
Orm3	0	0	0	0	0	0	0	0.0259236	0	0	0	0
Mvd	0	0	0	0	0	0	0	0	0	0	0	0
Itih3	0	0	0	0	0	0.0244591	0	0	0	0	0	0
Stimate	0.161276	0	0	2.18803	1.5375	2.19988	1.76394	4.11565	2.79658	1.86234	1.98035	2.93128
Itih4	0.0500511	0.132671	0.0263846	0.0545629	0.044471	0.0246303	0.0725952	0.0518472	0.113956	0.0763495	0.0258859	0.078365
Itih1	0	0	0	0	0	0	0	0	0	0	0	0
Wnt6	0.0250626	0.0247013	0.0316616	0	0.0240644	0	0	1.50831	0.819503	0	0.0776576	0.0520525
Wnt10a	0.101091	0.0260599	0.0955124	0	0	0	0	0.103409	0.0457556	0	0	0
Cryba2	0	0	0	0	0	0	0	0	0	0	0	0
Atp7b	0	0.0779573	0.279756	0.24914	0.0303452	0.0954395	0.081948	0.0972394	0.0927404	0.165628	0.130568	0
Defb2	0	0	0	0	0	0	0	0	0	0	0	0
Slc4a1	0	0.0247013	0.0301049	0	0	0	0	0	0	0	0	0
Rundc3a	2.02461	1.9892	2.33731	5.4386	5.51965	8.53046	14.9428	15.7808	15.2755	8.70219	10.1822	9.0253
Ubtf	2.27393	1.8773	2.00523	3.05632	2.04547	2.66605	2.52376	3.49857	2.52689	4.09743	2.64036	1.61363
Cdt1	1.81543	1.33469	1.30556	2.20887	2.58909	2.83584	0.255815	0.56796	0.728993	0	0	0.0485129
Runx1t1	0.582867	0.751809	0.709219	2.14223	2.36216	3.8291	7.0986	11.9129	9.64434	7.23567	10.4466	14.9799
Snai3	0	0	0	0	0	0	0	0	0	0	0	0
Aprt	0	0	0	0	0	0	0	0	0	0	0	0
Gtf2h1	6.64187	4.6331	5.10155	12.9395	14.3002	11.8149	12.2162	15.6142	13.1132	6.59001	7.82196	9.36341
Slc17a1	0.0249885	0	0	0	0	0	0	0	0	0	0.0258859	0.0260262
Slc17a2	0	0	0	0	0	0	0	0	0	0	0	0
Hfe	0	0	0	0	0	0	0	0	0	0	0	0
Ncr1	0	0	0	0	0	0	0	0	0	0.0490673	0.0783048	0
Abhd1	0	0	0	0	0	0	0	0	0	0	0	0
Tcf23	0	0	0	0.0494273	0	0.024826	0	0	0	0	0.0258859	0
Nphs1	0.596016	0.564548	0.724971	0.221634	0.502224	0.523059	0.194602	0.117123	0.481344	0.0782583	0.132018	0.132369
Aplp1	0.0741498	0.0706951	0.105539	0.100207	0.0962576	0.0244591	0.197942	0.129618	0.347241	0.330848	0.207087	0.39232
Qars	30.7733	32.5829	34.0241	25.7496	27.7198	23.0205	19.2187	20.9899	19.4816	14.283	14.534	13.9684
Qrich1	10.8399	10.8792	10.7423	14.2643	20.0088	15.4653	14.7984	18.5832	17.9674	7.92905	9.18407	12.7771
P4htm	0.0249638	0.128817	0.0264374	0.0250518	0.0721932	0.0991084	0.0566856	0.213273	0.209861	0.0527066	0.0776317	0.130652
Usp19	9.9271	5.93041	7.15237	17.3563	21.873	21.4687	19.3091	22.3851	21.3329	11.0351	11.5023	8.8224
Pola1	0.809765	1.29731	1.02639	0.653026	0.854527	0.493732	0.385245	0.736463	0.425413	0.510193	0.421862	0.842339
D130043K22Rik	0.0247166	0	0	0	0	0	0.098971	0.0519249	0.022764	0	0	0.0795622
Gmnn	0.271981	0.173131	0.211077	0.250543	0.21658	0.146755	0.0497082	0.0777708	0.103348	0.0508997	0.077787	0.0445569
Acot13	1.19176	1.25898	0.792674	0.998391	0.867666	0.895302	0.677036	0.727286	0.342256	0.41697	0.181201	0.574529
Zfp184	2.57053	1.65343	1.36759	6.3679	5.36617	5.22342	6.20796	7.34869	7.00932	3.21874	3.83132	4.34867
Cdk4	200.111	222.549	222.492	155.646	140.199	143.715	109.814	105.759	106.518	85.073	79.9742	71.4967
Pip4k2a	0.165132	0.116318	0.180656	0.307261	0.181734	0.226565	0.158873	0.270409	0.251678	0.40959	0.313323	0.447834
B4galnt1	0.269979	0.518159	0.193927	0.95207	0.614509	0.628013	2.70213	2.86183	2.63129	2.6223	3.43477	3.07805
Mettl1	1.40259	0.611802	0.62777	1.43777	1.22002	1.30247	0.497849	1.19788	0.914178	0.635941	0.59056	0.393231
Tph2	0.0239751	0.0504401	0.026411	0	0	0.030794	0.0925626	0.026131	0.0461881	0.0300308	0.076881	0
Saa4	0	0	0	0	0	0	0	0	0	0	0	0
Saa3	0	0	0	0	0	0	0	0.0259236	0.137016	0	0.0259118	0.0260262
Krt28	0	0	0	0	0.024281	0.0230405	0	0.0259236	0	0	0.0258859	0.0650136
Krt23	0	0.0247013	0	0	0	0	0	0	0.0455279	0	0	0.0260262
Kat2a	0	0	0	0	0	0	0	0	0	0	0	0
Ttc25	0.249094	0.0247013	0.348594	0.303077	0.826396	0.302706	0.509701	0.661492	0.693436	0.238592	0.392766	0.250008
Hcn1	0.194099	0.21999	0.0271234	0.19077	0.168427	0.136873	0.160234	0.243422	0.343144	0.351462	0.605289	1.39035
Acat2	0.201836	0.0786736	0.0543523	0.158002	0.295367	0.155682	0.126015	0.146935	0.0472125	0.130049	0	0.0263386
Wtap	0.483086	0.494174	0.513049	0.825984	0.636504	0.786141	0.78536	0.742089	0.808257	0.424529	0.721206	0.479429
Sod2	0.642829	0.281249	0.110815	0.773125	0.485908	0.347858	0.485403	0.722076	0.466616	0.311913	0.209934	0.320565
Ik	1.36013	0.740199	0.930296	1.58904	1.87139	1.611	1.50139	1.19868	1.3314	1.5375	1.4209	1.00133
Tmco6	1.14663	1.06114	1.26522	2.26211	2.92919	2.76789	2.99902	4.21199	3.3736	1.91052	1.89777	1.98489
Ctnnb1	10.4444	4.25818	6.67162	28.2497	55.3625	30.4726	16.5047	32.7036	23.5757	12.0018	13.6422	18.1531
Acly	0.148497	0.426987	0.185853	0.579599	0.54619	0.577505	0.569504	0.469347	0.697033	0.354109	0.181227	0.430032
Eif1b	4.02826	4.97642	4.54193	4.36205	4.8845	5.04279	5.94004	4.82583	5.18638	4.0126	4.83116	4.90189
Klk1b11	0	0	0	0	0	0	0	0	0	0	0	0
Klk4	0	0	0	0	0	0	0	0	0	0	0	0
Chrd	0.194421	0.148208	0.290548	0.651974	0.456069	0.692707	1.9481	2.29533	2.10819	1.05988	1.30962	1.23005
Clcn2	0.123707	0.148455	0.0263846	0.150311	0.172831	0.171263	0.198016	0.207389	0.159666	0.101952	0.103569	0.195405
Psmd2	66.9848	74.9252	73.9864	51.4855	47.2791	48.6623	45.4052	41.635	43.0631	37.4993	36.7955	38.0265
Ap2m1	1.03629	0.921062	1.00291	2.96932	3.02066	2.32998	2.40215	3.56138	3.28215	1.65093	2.35085	1.65233
Syngr3	0	0	0	0.0250518	0	0	0.0253366	0.0531952	0	0	0	0
Vwa7	0.371021	0.0247013	0.105539	0.573411	0.945418	0.799349	0.497206	0.79588	0.423933	0.280279	0.232973	0.107645
Hspa1l	0	0.0247507	0	0.0272814	0.0488748	0	0	0	0	0	0	0
Slc44a4	0	0	0	0	0	0	0	0	0	0	0	0
Msh5	0.173016	0.159719	0.272026	0.361122	0.22777	0.280082	0.17837	0.157978	0.114662	0	0.0776576	0
Abhd16a	6.67469	5.43606	6.05221	18.6196	15.5089	20.9597	26.8647	35.143	28.7333	12.6763	13.7466	11.5544
Neu1	0.216443	0.0647668	0.134878	0.183104	0.649065	0.404138	0.44532	0.505328	0.607297	0.407274	0.254536	0.507876
Ddah2	10.7107	11.0797	10.9179	14.1032	15.6812	15.7664	17.9423	16.2546	16.152	13.147	11.7007	8.19015
Clic1	5.22778	6.2396	5.55349	8.77102	10.6662	7.11188	5.21822	6.20079	5.3096	2.2784	2.43371	1.58495
Ly6g6d	0	0	0	0	0	0	0	0.0266494	0	0	0	0
Lsm2	0.980656	1.65602	1.35055	0.733718	0.676956	0.715601	0.543945	0.611771	0.346103	0.235564	0.259273	0.257582
Krt14	0	0	0	0	0	0	0	0	0	0.0254498	0	0
Krt13	0	0	0	0	0	0	0	0	0	0	0	0
Krt16	0	0	0	0	0	0	0	0	0	0	0	0
Pole	7.61879	5.45205	5.18046	14.8599	16.7926	10.7171	2.97376	5.09411	3.70704	1.88097	2.33061	2.4878
Myh3	0.083295	0.124371	0.324663	0.198711	0.17052	0.174736	0.0855357	0.389061	0.370256	0.247856	0.303926	0.148402
Krt19	0	0	0	0	0	0	0	0	0	0	0	0
Krt31	0	0	0	0	0	0	0	0	0	0	0	0
Atp12a	0.0392252	0.0491556	0.0629801	0	0.0666584	0	0	0.0628129	0	0	0.0888662	0
Scube2	0.0248155	0	0.0369913	0	0.101768	0.023921	0	0.053273	0	0.0254753	0	0.0262605
Kiss1	0	0	0	0	0	0	0	0	0	0	0	0
Strada	0.115946	0.102881	0	0.173609	0.0943806	0.166322	0.0407266	0.292496	0	0.155524	0.0776576	0.0810718
Akr1b7	0	0	0	0	0	0	0	0	0	0	0	0
Mrpl49	0.16088	0.137339	0.0851432	0.489588	0.073613	0.279568	0.372626	0.40446	0.337999	0.191841	0.236545	0.249305
Vps25	0	0.1923	0.394503	0	1.39653	0.262055	0.793253	1.14673	0	0	0.657915	0.471908
Gatad1	1.94174	2.37024	2.3867	2.29402	2.64944	1.7955	2.05073	2.79228	2.33235	2.05541	1.47508	2.31295
Pcdhac1	0	0	0	0	0	0	0	0	0	0	0	0
2310003L06Rik	0	0	0	0	0	0	0	0	0	0	0	0.0236058
M6pr	0.842243	0.802076	0.63244	1.4985	2.22856	2.01881	1.74318	1.84936	1.74725	0.816813	0.51795	0.655211
Ppp2r1a	15.5775	18.3513	15.8673	15.8303	15.9731	17.4939	16.8053	19.932	18.9016	16.8381	18.0982	17.8521
Tinf2	13.1436	13.6006	13.9301	16.5054	18.6943	17.0369	15.8414	17.9932	17.4475	12.0064	12.4804	11.1314
Tssk4	0.349048	0.287474	0.281207	0.776732	0.607289	0.240556	0.525783	0.367026	0.264381	0.0577711	0.457559	0.104261
Hapln4	0	0	0	0.0250518	0	0.0244591	0	0.0259236	0	0	0.0258859	0.0260262
Dus3l	0.0700716	0.772558	0.418249	0.196557	0.992825	0.539642	1.58433	1.50556	1.70698	0.307714	1.6964	1.39014
Gtpbp3	0.704646	0.396604	0.407775	1.8229	2.30696	0.96347	1.25334	1.18795	1.33782	0.712774	0.358312	0.520109
Tgfbr1	4.33527	1.2566	2.2057	13.929	14.7761	10.8656	10.9574	15.5736	12.2328	10.8099	11.2145	16.9712
Rad51c	0	0.170488	0	0.0889841	0	0.0264403	0.0431266	0	0.0987956	0.0542082	0.0282674	0.0626972
Gabrb2	0.368871	0.867707	0.688111	0.407268	0.603728	1.02075	1.61642	1.96267	1.77705	3.77765	3.34049	5.77611
Cav1	0	0	0	0.0970007	0.437972	0	0.198734	0.580999	0.275125	0	0.106494	0.4603
Arpp19	1.99223	1.42568	1.80505	3.15671	3.81426	3.59148	1.63629	2.52853	2.53188	1.87833	1.6248	1.22516
Bcl2l1	0.222449	0.0741039	0.0527693	0.0250518	0.0721932	0.0978365	0.098971	0.103694	0.0910559	0.0763495	0.103543	0.0260523
Khsrp	0.1483	0.148331	0.131976	0.200866	0.24074	0.491457	0.296913	0.371459	0.269981	0.2546	0.207113	0.284649
Ccdc124	0.0259524	0.125013	0.0535872	0.0276071	0.0984234	0.0244591	0.124926	0.0292677	0	0.106508	0.0273355	0.0522347
Zfp54	0.198153	0.024726	0	0.758519	0.668894	0.736415	0.780856	0.579885	1.06064	0.22943	0.610855	0.326187
0610009B22Rik	0.0494332	0	0	0	0.0240644	0.0244591	0	0	0.0455279	0	0	0
Twist2	0	0.0589867	0.0983883	0.0886083	0.050439	0.0284215	0	1.65753	0.877596	0.0700634	0	0.126748
Rhoa	4.45989	3.39458	3.62163	5.82007	7.33028	7.58727	4.34913	5.2046	4.85844	2.67921	3.10602	3.42529
Zmiz1	2.86317	1.52175	2.23889	13.7637	13.5535	14.043	8.54335	12.2657	10.6216	6.81605	7.3908	7.90214
Hnrnpa0	0	0	0	0	0	0	0	0	0	0	0	0
Prrg2	0	0.13561	0	0.0776106	0.0753457	0.0560359	0.13658	0.0278679	0.0260192	0.0274858	0.0258859	0.104131
Rbm28	0.172967	0.155668	0.257092	0.249767	0.194705	0.352945	0.182874	0.237719	0.193061	0.15527	0.176076	0.179217
Ddx49	0.189972	0.0876649	0.0263846	0.211888	0.214895	0.0733774	0.074253	0.150201	0.162717	0.0508997	0.0821618	0.312809
Id3	0.752596	0.568155	0.705815	0.0755814	0.288292	0.133351	0.248046	0.181491	0.228391	0.0803452	0.0777353	0
Tcap	0	0.0247013	0	0.0541621	0.0481288	0	0.0231345	0.0518472	0.022764	0	0.0309336	0
Arid1a	2.31239	1.45021	1.50181	3.18349	2.13694	4.17786	3.61014	4.13427	4.03678	4.30489	5.48043	5.2351
Crlf1	0	0.0494026	0.054194	0.150311	0.0722413	0.193423	2.63834	2.51101	2.63249	7.91195	13.836	12.7943
Rplp1	0	0.0247013	0.0263846	0	0	0	0	0	0.022764	0	0	0
Cabs1	0	0	0	0	0	0	0	0	0	0	0	0
Hmgcll1	0.944273	1.41151	1.84049	2.56934	3.2151	1.28391	2.28509	2.68055	2.5747	1.99707	2.9754	5.30376
Ttc9b	0.0741498	0.173181	0.210972	0.0500285	0.218264	0.220328	0.74154	0.318342	0.409979	0.394345	0.368951	0.260158
Phox2a	0.0247166	0	0	0.0250518	0	0	0	0.0259236	0	0	0	0
Abhd8	0.0247166	0	0	0.0250518	0	0	0	0	0.022764	0	0.0517717	0
Ift22	3.27421	2.93768	3.81612	3.96167	4.28664	4.08629	4.55232	4.42889	5.41634	4.07406	4.16395	3.83929
Mid1ip1	1.00644	0.287449	0.536954	1.35037	1.48595	1.27797	0.374976	0.54888	0.318832	0.850152	0.253241	0.140516
Prok2	0	0	0	0	0	0	0	0	0	0	0	0.0260523
Fhl2	29.1522	21.9964	27.971	23.2009	24.7847	21.3821	18.3552	17.4564	16.4342	17.9077	16.8644	15.6844
Clstn3	0	0.054664	0.0436666	0.125309	0.0240644	0.0734263	0.099936	0.155879	0.11366	0.050976	0.0780718	0.0521306
Cers4	0.27166	0.14097	0.235615	4.23724	4.48366	3.67528	6.75373	10.7675	6.31311	2.15438	3.79347	4.16157
Phax	2.83198	2.51106	2.41797	4.52436	4.2831	4.71922	4.03475	5.38283	4.81629	2.92388	2.70642	2.64804
1700109H08Rik	3.54105	2.19622	2.28185	10.9002	13.3852	10.8392	9.70336	11.5216	10.6706	4.3772	5.7988	5.43691
Relt	0	0	0	0.0250518	0	0	0	0.0259236	0.022764	0	0	0
Snrpb2	4.81324	5.24668	4.72818	7.71434	8.53172	8.3127	7.95517	9.58551	8.91947	4.11252	4.57315	3.99688
Prpf31	3.07091	2.2867	1.79888	3.64206	3.65892	3.48887	3.24244	3.2075	2.9399	1.65337	2.49519	1.62883
Sertad1	0.0794639	0.0494026	0.0791539	0.385898	0.0962576	0.123739	0.197942	0.181724	0.159348	0.0589418	0	0.0260262
Carhsp1	0.228604	0.116121	0.119945	0.338175	0.404426	0.215436	0.407191	0.449982	0.505087	0.164839	0.375863	0.44773
Elk3	1.41379	1.47882	1.25153	2.25364	1.74604	2.45386	2.90312	3.62935	4.05558	2.97715	3.10009	3.93046
Herpud2	0.209819	0.110859	0.27068	0.211688	0.0937068	0.143159	0.384403	0.158704	0.237155	0.37592	0.130879	0.303882
Rdh13	0	0	0.0904201	0.0277073	0.0240644	0	0	0.0336229	0	0	0	0
Adam21	0.251269	0.152555	0.158677	0.354909	0.792585	0.534408	0.910063	0.796165	0.49721	0.551727	0.766222	1.03962
Nutf2	8.64762	7.15772	7.39377	16.4182	17.4022	18.2843	14.2477	14.4783	13.2494	8.21305	6.74746	7.28022
Fut1	0	0	0	0	0	0	0	0.289981	0	0	0	0
Rnf151	0	0	0	0	0	0	0	0	0.022764	0	0.0258859	0.0260262
Elavl2	0.325592	0.318696	0.292606	0.421397	0.63802	0.601817	0.478475	0.613871	0.645495	0.334131	0.289896	0.493119
Mgst1	0.465587	0.596882	0.766606	0.489889	0.365105	0.750944	0.521998	1.51619	1.55212	0.111878	0.254044	0.171721
Dnajb6	14.5284	14.389	14.5483	26.7977	28.1752	30.6292	30.6196	35.2481	32.4096	22.9065	24.217	27.6048
Htr3b	0	0	0	0.0922158	0.0252676	0.0249728	0	0.0818408	0	0	0.0263	0.0260262
Rab25	0.0741498	0.148208	0.0791539	0.325674	0.505353	0.342428	0.27217	0.511291	0.204898	0.127249	0.258859	0.234236
Ubqln4	4.60767	2.68963	3.54799	9.16283	8.58818	7.59153	10.1345	9.95074	8.03905	4.23035	5.52218	4.30349
Cyp4f15	0.16481	0.151888	0.400941	0.17381	0.476499	0.355831	0.098971	0.231264	0.238817	0.0254498	0.0537908	0.0994463
Rps18	0	0	0	0	0.0481288	0.0489183	0.0247428	0	0.0910559	0.0508997	0	0.0520525
Rpl10	3.19601	4.04037	2.6054	5.07618	4.5148	4.12792	3.17017	3.45777	3.22873	2.20556	2.14754	2.66636
Zfp955a	0	0.0247013	0.0263846	0.025127	0	0	0	0.0273494	0.0242209	0.07864	0	0
Gprc5b	0.148349	0.123506	0.0527693	0.0751555	0.0481529	0.195673	0.123714	0.0259236	0.11382	0	0.0776835	0
Coro1b	0.563835	0.244246	0.411442	0.50264	0.465165	0.304003	0.481197	0.334777	0.356552	0.509099	0.802281	0.321138
Man1a2	0.0496557	0.0603453	0.0432444	0.0301875	0	0.0849466	0.288105	0.0524953	0.132555	0.177105	0.0464134	0.0265207
Tppp2	0	0	0	0.0250518	0	0	0	0	0	0	0	0
Acyp1	0	0.130497	0.0639827	0.132499	0	0.111534	0.1202	0.0793262	0.163422	0.051765	0	0.182652
Cldn13	0	0.0245531	0	0	0	0	0	0	0	0	0	0
Sptbn2	2.47826	1.14308	1.01106	19.4643	15.7873	19.9967	21.8592	34.9256	28.0814	24.2194	28.3221	28.9565
Hdac4	0.160065	0.0818848	0.112662	0.0245758	0	0	0.08608	0.0259236	0.20285	0.0522485	0.0259118	0.0790677
Hdac5	0.716781	0.518727	0.450808	0.756515	1.27541	1.25121	0.841278	0.648582	0.671195	0.407198	0.232973	0.182184
Rala	0	0.0529596	0	0.0501037	0.102923	0.026954	0.0586156	0.0345561	0.022764	0.0932482	0	0.0326369
Clec3a	0	0	0	0	0	0	0	0	0	0	0	0
Vdac3	0.0496062	0.0253435	0.106066	0.0501788	0.121814	0.118382	0.0494855	0.0777708	0.022764	0.0757133	0.0573113	0.0550715
Rpl30	0	0	0	0.0250518	0	0.0244591	0.0247428	0	0.022764	0.0508997	0	0
Abcb1b	0.172794	0.130028	0.345823	0.115664	0.0240644	0	0.13517	0.108879	0.291606	0	0	0.0441145
Mta1	31.784	19.7953	25.5537	58.7959	60.6841	52.4476	47.3605	59.6504	54.7181	28.4472	31.9841	30.769
Vps72	3.14838	4.67788	4.61636	5.44379	5.28623	6.60683	6.13182	7.85358	6.26806	2.88204	3.26089	2.83644
Gabpa	4.3394	1.87673	2.85094	7.79914	13.793	8.83855	8.04642	10.0456	9.39621	5.30851	4.93724	5.65967
Stk38	0.0249391	0.120938	0.200048	0.206001	0.144844	0.116743	0.206503	0.089566	0.174964	0.0952588	0.0782012	0.0538743
Bmp7	0.03794	0.0270726	0.0263846	0.023674	0	0	0	0	0.0236518	0.0507979	0	0.0556181
Dynll1	0	0.0741039	0.105539	0	0.0481288	0	0.0247428	0.0259236	0.022764	0.0254498	0	0.0260262
Pdcl	0.1483	0.148208	0.105539	0.250518	0.168451	0.0489183	0.0611641	0.155542	0.103849	0.0771385	0.0258859	0
Gm5965	0	0	0	0	0	0	0	0	0	0	0	0
Rsph14	0.214145	0.160064	0.286089	0.112984	0.528791	0.446477	0.363026	0.403215	0.907326	1.20441	1.01602	0.987124
Cabp7	0	0	0	0.0751555	0	0.0244591	0.0247428	0.0777708	0	0.0254498	0	0
Zmat5	2.28591	1.8605	2.23605	3.56523	4.42494	3.70416	5.36433	5.71377	5.53827	3.00967	3.391	2.97196
Ap1b1	6.31969	3.8497	4.40098	13.2269	12.6463	14.4355	15.1136	20.8951	17.3194	9.44981	12.971	14.6419
Derl3	0.0494332	0	0	0	0	0.0310876	0.0302109	0	0.0770788	0.20029	0.164738	0.0260262
Tbx1	0.0247166	0.0247013	0	0	0	0	0.0247428	0.0259236	0.022764	0.0254498	0	0
Bcl2l13	3.24265	1.28741	2.21314	6.18149	8.14862	6.31163	3.11598	4.87488	3.74151	2.01283	2.14985	2.81107
Spatc1l	0	0	0	0.120023	0.144386	0.0489183	0.0530485	0	0.022764	0	0.0259376	0.0520525
Dgcr8	0.0497792	0.141637	0.24353	0.259286	0.0486823	0.350426	0.133982	0.107764	0.274329	0.0729393	0.265822	0.164122
Ccl8	0	0	0	0	0	0	0	0	0	0	0	0
Ifi211	0	0	0	0	0	0	0	0	0	0	0	0
Xpo6	0.098026	0.0825517	0.0805787	0.153693	0.166141	0.0633981	0.167434	0.0874403	0.0696805	0.0807524	0.0570007	0.067434
Prr29	0.0279545	0.0838856	0.0463314	0.13052	0.0401394	0.0315767	0.0589125	0	0.152223	0	0	0.113344
Serpinb2	0.0289926	0.123778	0.0527693	0.510907	0.24654	0.393914	0	0.316683	0.0907599	0	0	0
Mymk	0	0	0	0	0	0	0	0	0	0.0262388	0	0
Trpm5	0	0	0	0	0	0	0	0	0	0	0	0.0393777
Ascl2	0	0	0	0	0	0	0	0	0	0	0	0
Tspan32	1.04771	1.06006	0.75212	0.254552	0.37798	0.0917951	0	0.194349	0.296523	0.0508997	0	0
Zfp212	0.918691	0.645321	0.931114	2.61291	3.06576	3.35684	2.18978	2.23085	2.33943	1.26631	0.816	0.608129
Repin1	2.9044	0.776732	1.12198	4.02553	4.83478	3.01339	2.03175	2.65455	2.39427	1.24854	1.78118	1.9979
Rarres2	0.104625	0.305654	0.531888	0.215771	0.0603054	0.0839437	0.473279	0.26385	0.0732089	0.193063	0.171287	0.286809
Pttg1ip	2.87892	1.09091	1.94935	7.64091	10.4047	7.12575	9.31505	10.8393	8.92147	5.42542	6.42521	5.95041
Slc16a12	0.0496062	0	0	0.025127	0.0241607	0	0.0256087	0	0	0	0	0
Timp1	0.0657462	0.0989781	0.038548	0.170753	0.0411742	0.0558402	0	0.0753599	0.015912	0	0	0
Syn2	0.0247166	0.240689	0.161263	6.02096	3.00211	5.71512	3.72114	4.26936	4.21315	1.7157	1.94488	2.73765
Elk1	0.024766	0	0.0282316	0.0505045	0.0722173	0.0489183	0.0506732	0.0518472	0.0919436	0.0254498	0.10212	0
Kcnc4	0	0	0	0	0	0	0	0	0	0	0	0
Ush1c	0.088263	0	0.0527429	0.0770594	0.0242088	0.0246059	0.0325367	0.0259236	0.0568644	0	0	0
Rnmt	4.4302	3.89159	3.21338	9.3383	13.8054	9.09794	10.7276	11.2598	12.7536	6.21584	9.07533	7.79205
Kcnq1	0.294029	0.272925	0.188835	0.281057	0.411718	0.327312	0.243444	0.559224	0.35555	0.186217	0.315497	0.547254
Srp14	0	0	0	0	0	0	0	0	0.022764	0	0	0
6330409D20Rik	0	0.649076	0.39883	0	0	0	0	0	0	0	0	0.168442
Cdk9	0	0	0	0	0	0	0.0626734	0	0.0457783	0	0	0.0260262
Eng	1.22518	1.45407	0.963646	1.67429	4.17404	2.25506	1.46566	2.50948	1.71481	1.15695	0.794256	1.02255
Tor2a	4.15526	4.38102	4.24286	4.66934	3.04927	5.0795	5.96379	8.53446	6.97989	4.12165	4.6549	5.13092
Mrtfb	1.05861	0.765987	0.74658	1.80907	1.9959	1.92518	1.38357	1.9845	1.90409	0.77253	0.744038	2.2242
Syngr1	1.91601	1.79996	1.30258	4.16139	4.59957	3.91737	5.34753	7.30939	6.24748	3.81862	3.92267	4.17903
St6galnac1	0	0	0	0	0	0	0	0	0	0.0508997	0	0.0130131
Taf7l	0.0741498	0.0247013	0.131923	0.100207	0.0240644	0.146755	0.247428	0.440701	0.273168	0.229049	0.155315	0.442446
Tex15	0.0498781	0.170019	0.183795	0.0254777	0.0972202	0.0422165	0.139846	0.178795	0.0681098	0.0257807	0.0259635	0.075398
Ppp2cb	5.77004	7.20631	6.02396	8.73633	8.35023	9.51741	9.32022	10.1542	9.42836	5.82751	6.13361	6.36922
G0s2	0	0	0	0	0	0	0	0	0	0	0	0
P4ha1	5.87748	4.17072	5.18102	10.6294	45.1406	12.0676	9.30367	12.2914	11.1251	6.44958	8.21607	11.0786
Pla2g12b	0.0256806	0.0249483	0.0817924	0	0.0512331	0.0236275	0.047902	0.0616722	0	0.0763241	0.0256011	0
Mcu	0.0940467	0	0.0263846	0.100207	0.0726986	0.0492118	0.0247428	0.0604797	0.137062	0.133154	0.0517976	0.0541086
Oit3	0	0	0	0	0	0	0	0	0	0	0	0
Tex11	0.475078	0.549159	0.28345	0.371744	0.31096	0.492998	0.294463	0.506936	0.511825	0.455705	0.408453	0.652036
Fxyd5	0.0248649	0	0.0263846	0	0.0240644	0.0244591	0	0.0259236	0.022764	0	0	0
Kcnd1	0.328434	0.158755	0.110736	0.392337	0.295102	0.283212	0.886706	0.777137	0.52694	0.18502	0.304495	0.426987
Tfcp2	0.612453	0.622497	0.474923	0.776682	0.428659	0.627646	0.648211	0.603812	0.61531	0.351488	0.546166	0.505248
Ubp1	6.90747	3.64754	4.21349	21.492	19.4714	18.4744	18.3924	23.3652	20.7053	6.66946	9.22945	10.7558
Ick	4.85343	3.25504	3.42702	12.6544	17.3559	12.4835	10.7099	15.4353	13.6302	8.81404	10.8462	12.7785
Sdhb	10.4218	10.0665	10.9028	16.6679	15.1966	15.1905	17.5609	19.5919	18.8371	12.0138	10.9944	10.0271
Cox4i2	0.198005	0.272529	0.132715	0.17644	0.796339	0.211865	0.222907	0.460014	0.416398	0.128471	0.212911	0.104131
Snap47	0.956681	0.235749	0.611358	0.845575	0.7099	0.700436	0.754406	0.694493	0.686948	0.755555	0.763504	0.931844
Wnt3a	0.0741745	0	0	0.0504293	0.0481769	0	0	0.0201945	0	0	0	0.0522867
Kdsr	0	0	0.0353026	0.104591	0.117819	0.0700999	0.0439926	0.300765	0.349267	0.0304635	0.106365	0.260028
Nxf2	0	0	0	0	0	0	0	0	0	0	0	0
Tktl1	0	0	0.0423473	0.107147	0.103525	0.087686	0	0.0260014	0.0763731	0.0591454	0	0.0732118
Zmynd10	0.0228876	0	0	0.035273	0.0240644	0	0	0	0	0	0	0
Tmem115	0.173486	0.177948	0.0827422	0.151714	0.19947	0.122491	0.448834	0.221958	0.401215	0.570458	0.318552	0.39487
Hyal2	1.46214	0.307704	1.11311	1.03178	1.21321	1.02726	1.0724	0.692937	0.729926	0.681776	0.399108	0.240665
Ifrd2	3.5515	1.89044	3.39275	4.02325	4.58872	3.80249	3.33206	3.3641	2.48726	2.00817	2.42281	2.58784
Hyal1	0	0	0	0	0	0	0	0	0	0	0	0.559929
Tusc2	0.183372	0.0342607	0.0793122	0.0959485	0.22955	0.556372	0.368197	0.748932	0.295476	0.219785	0.384069	0.135727
Nprl2	0.996376	1.06831	0.93333	1.95387	1.66446	2.27042	2.65519	2.69157	2.83807	2.91513	2.44852	2.49894
Gnat1	0.260983	0.196499	0.220971	0.225241	0.215834	0.465604	0.123714	0.181595	0.186027	0.0254498	0	0.093226
Slc38a3	0.0263232	0	0.0291814	0.0501037	0	0.0745025	0.0540382	0.0696308	0.022764	0.158069	0.0675103	0.0561126
Cacna2d2	5.449	1.88249	2.65981	9.53746	12.6072	8.73465	5.89956	7.6746	6.58509	4.74576	6.56587	7.75842
Rassf1	1.89841	1.0937	1.3382	3.71434	5.28726	3.698	4.58498	3.66902	4.41985	2.20472	1.11889	1.30503
Slc3a2	0.155294	0.517813	0.40912	0.274568	0.159764	0.229353	0.0944678	0	0.26149	0.360497	0.27206	0.571276
Nxf1	12.7365	10.4213	11.9491	16.0813	16.2107	15.8104	14.6565	14.0328	13.9483	9.61454	10.1107	10.0274
Tmem223	2.65533	2.72888	2.35668	3.88967	2.55891	2.78479	4.61999	4.30399	4.14969	1.96145	1.76524	1.68879
Tmem179b	0	0	0	0	0	0	0	0	0	0	0	0
Slc22a6	0	0.0247013	0	0.151063	0.0511369	0.0489672	0	0.0777708	0.0682919	0	0	0
Slc22a8	0.0247166	0.0247013	0	0.330809	0.22043	0.350719	1.63075	1.28584	1.50948	1.19892	1.67911	2.71295
Stx5a	0.519148	0.428024	0.412181	0.481471	0.418312	0.510658	1.61526	0.414751	1.43108	0.433258	0.563147	0.442186
Slc47a1	0	0	0	0	0	0	0	0	0	0	0	0.030763
Wdr77	5.54159	2.9046	3.97566	10.4701	11.1998	9.5564	9.38359	11.8037	10.1096	5.97998	6.54516	7.1053
Tmigd3	0	0	0	0	0	0	0	0.0518472	0.022764	0	0	0
Pifo	0	0	0	0	0	0	0	0	0	0	0	0
Tnfrsf13b	0	0	0	0	0.0241847	0.073304	0.0734612	0.0295788	0	0.0318378	0	0
Spire2	0.465265	0.253756	0.394028	1.84061	2.61859	2.61236	6.97577	7.84134	6.96702	3.31652	3.39436	4.09328
Prox1	0	0.0250224	0.0263846	0	0	0.0489183	0	0	0	0	0	0
Fdx2	0	0	0	0	0	0	0	0	0	0	0	0
2610507B11Rik	12.1944	6.57576	7.61516	15.1757	15.8221	16.2535	12.2844	14.8536	13.8215	7.56163	8.61321	10.0454
AI597479	0.692164	0.475698	0.36949	2.32596	2.0577	2.54451	2.11063	2.64781	2.67668	1.185	1.36356	1.65392
Tmem86a	0.149881	0.198179	0.211948	0.10875	0.437274	0.435128	0.875448	0.890268	0.533883	0.381951	0.204343	0.0261564
Ifi35	0.180728	0.0762282	0.0265429	0.0428887	0.0797494	0.141838	0.0966452	0.104005	0.22418	0	0.0625144	0.1306
Rdm1	1.90708	1.8045	2.20056	4.07423	6.08926	4.52198	1.57352	2.301	1.76728	0.846844	0.825319	0.487784
Nedd8	0.197733	0.172909	0.247118	0.0751555	0.0481288	0.0489183	0	0.0518472	0.0682919	0.101799	0.155315	0.156184
Gosr1	0.0499523	0.122691	0.077307	0.129217	0.148381	0.0440754	0.0784098	0.103746	0.0939924	0	0.0258859	0.106968
Mrpl52	3.87561	3.62163	3.88018	4.8307	4.78114	4.3808	6.29191	7.60427	7.30878	3.96409	3.30852	4.18031
Spaca7	0	0	0	0	0	0	0	0	0	0	0	0.0260262
Kansl3	0.0247166	0	0	0.100608	0.0240644	0	0.0494855	0.0264421	0.0910559	0.0508997	0.0258859	0.0520525
Gm266	0	0	0	0	0	0	0	0	0	0	0	0
Tsacc	0.083987	0.105326	0.056252	0.0393314	0.147828	0.0464723	0.0287511	0.0854182	0.217737	0	0.0280085	0.0315698
Mettl16	2.2527	1.3642	1.69147	3.49749	4.08575	4.08641	2.95404	4.02878	2.90427	2.13532	2.47119	2.65161
Dazl	0	0	0	0	0	0	0	0	0	0	0	0
Apol7a	0	0	0.0467272	0	0	0.0242879	0	0.0192094	0	0.0495254	0	0
Psen2	0.0321316	0.0251953	0.0263846	0	0.0341233	0	0.104612	0.309061	0.173507	0.128954	0.123993	0.211125
Acaa1b	0	0.0494026	0	0.0250518	0	0	0.036644	0	0	0.0254498	0	0
Plcd1	0.16093	0.0495755	0.0527693	0.0501037	0.0481288	0.073304	0	0	0	0	0	0
Fads1	20.7005	10.2646	13.2407	35.6376	44.0792	36.1196	33.7119	41.2085	37.0782	26.0948	28.9326	27.174
Cars	0.22717	0.0760059	0.110446	0.075406	0.0722173	0.122932	0.0247428	0	0.0455279	0.095895	0.156998	0
Phlda2	0	0	0	0	0	0	0	0	0	0	0	0
Asz1	0	0.0253435	0.0317935	0.135681	0.0841532	0	0.12072	0.121556	0.0921485	0.174128	0.253216	0.259404
Wnt2	0	0	0	0	0	0	0	0	0	0	0	0
Grid2ip	0.148225	0.0991263	0.13195	0.137585	0.26442	0.197899	0.993619	1.81818	1.87851	0.958085	0.617507	0.991522
Kdelr3	0.185646	0.222163	0.215774	0.498181	0.986039	0.300627	0.098872	1.51573	0.988161	0.0305398	0.135564	0.0270152
Cfap97d1	0	0	0	0	0	0	0	0	0	0	0	0
Dnajc19	16.5793	16.1849	15.5706	14.7764	16.395	16.2014	18.3168	17.9786	18.1675	14.0292	13.5281	15.0945
Apip	0	0	0	0	0	0	0	0	0	0	0	0
Pdhx	0.0738038	0	0.0527693	0.0257032	0.0481529	0	0.0742283	0.0533507	0.0224908	0.0254498	0	0.0260262
Mcoln2	0.0247166	0.0744003	0.133744	0.0501037	0.0722895	0.024557	0.0509206	0.207389	0.159598	0.0762986	0.0789001	0
Slc5a1	0.100572	0.0259364	0.0295508	0.0784623	0.0834072	0.0491384	0.0789541	0.0265198	0.116825	0.0255007	0.0698401	0.0442967
Panx3	0	0	0	0	0	0	0.0494855	0	0	0	0	0
Fgf11	0.173016	0.123506	0.158308	0.175363	0.240644	0.538101	0.197942	0.36293	0.546335	0.890745	0.621261	0.546551
Cfap161	0.063843	0	0	0	0	0	0	0.0432405	0	0	0	0.104678
Brf1	0.464178	0.528707	0.539223	0.682061	0.437034	0.383715	0.651303	0.483242	0.759497	0.772047	1.13217	1.01021
Vipr2	0.724419	0.547257	0.849427	0.958258	2.10963	1.13033	0.484488	0.351135	0.4767	0.152725	0.259402	0.389561
Prss45	0	0	0	0	0	0	0	0	0.073778	0.0850788	0.0525224	0.152826
Thg1l	0.0494332	0.0247013	0	0.0720491	0.0962576	0.0244591	0	0.0259495	0.0455279	0.0942408	0	0
Adam19	0.67155	0.448106	0.367881	2.52783	3.09783	3.31769	5.68267	7.37542	6.25866	3.72385	4.89818	6.1499
Exoc3l2	0.4971	0.349301	0.181394	0.531074	0.358487	0.290746	0.0319429	0.163137	0.201689	0.0508997	0	0
Cd209d	0	0	0	0	0	0	0	0	0	0	0	0
Sugp1	9.55514	6.76176	7.78204	17.9836	23.1451	17.2938	20.251	24.9631	22.5199	10.6364	13.1582	14.4811
Acad9	3.86558	2.55876	3.25011	6.30011	8.48107	7.44152	7.04552	9.55383	8.68727	5.12209	6.79841	6.24984
Dmrtc2	0.0494332	0.0247013	0.055223	0.0501788	0.121814	0.14695	0.0250892	0.0786262	0.0688382	0.0254498	0.0258859	0.0265728
Dhdh	0	0	0	0	0	0	0	0	0	0	0	0
Cpb1	0	0	0	0	0.0240885	0	0	0	0	0	0	0.0251414
Dennd1c	0	0	0	0	0	0.049383	0.0250149	0.0572393	0.0461198	0	0.0525483	0
Fsd1	3.3836	2.84836	2.78577	6.90752	8.51228	8.64885	13.6604	12.9257	14.9598	7.98446	8.54964	7.79286
Pinlyp	0.0249143	0	0	0	0.0244254	0	0	0.0241608	0.046006	0	0	0.026755
Sptbn4	0.0793403	0.177429	0.184508	0.0754311	0.118613	0.12276	0.210784	0.297681	0.197933	0.32899	0.222955	0.406426
Pgam1	0	0	0	0	0	0	0	0	0	0	0	0
Ttn	0.0494332	0.125977	0.0263846	0.0757818	0.119504	0.12029	0.278554	0.207389	0.181998	0.289237	0.333306	0.2067
Snapc2	3.28985	2.49997	2.94566	2.9471	2.96091	2.53844	3.26231	2.26067	2.28186	2.85944	1.49196	1.89539
Gltp	0.024766	0.0742521	0	0.0250518	0	0	0	0.0260532	0.0229916	0.0256025	0	0
Ccnt1	0.0817378	0.0246519	0.0838768	0.0653101	0.0801104	0.184177	0.0593331	0.0524434	0.0920575	0.0296236	0.0595634	0.184708
Dgcr2	0.0203665	0.0989287	0.0881511	0.17168	0.0434363	0.171703	0.0994906	0.052236	0.195861	0.170641	0.17007	0.0531716
Scarf2	0.786062	0.539131	0.921721	1.99099	2.93451	1.51258	1.05686	5.55695	3.32827	0.406943	0.674663	0.624682
4930579F01Rik	0.103044	0.0410289	0.0669378	0.250118	0.169654	0.201886	0.236689	1.00189	0.0914201	0.263457	0.454582	0.470919
Med15	0.274428	0	0.308357	0.296864	0.560845	0.416441	0.483251	0.29317	1.33911	0.455959	0.544225	0.559981
Dhdds	0.102129	0.290166	0.222765	0.20287	0.0961373	0.250902	0.271379	0.209592	0.498235	0.230092	0.322512	0.136091
Gsc2	0	0	0	0	0	0	0	0	0	0	0	0
Bmp5	0.204579	0.148257	0.230654	0.258886	0.219756	0.39658	0.188639	0.103694	0.173894	0	0.0726358	0.0827374
Zfp729a	0	0	0	0	0	0	0	0	0	0	0	0
Mogat1	0	0	0	0.0499784	0.0240644	0.0488938	0.0489659	0	0	0.103199	0	0.0518963
Gstm2	0	0	0	0	0	0	0	0	0	0	0	0
Tex22	0.0300554	0.0598018	0.0819771	0.213216	0.133221	0.155511	0.0544093	0.168037	0.323567	0.103275	0.145789	0.178904
Wnt8a	0	0	0.0263846	0	0	0	0	0	0.022764	0	0	0
Tjap1	0.0999539	0.0247013	0	0.125259	0.0721932	0.0244591	0.123714	0.0259236	0.022764	0	0.0517717	0
Nanog	0	0.0259117	0	0.0508302	0	0.0759211	0.0287016	0.0269865	0.0478043	0	0	0
Tmem167	1.4852	1.23255	1.48931	3.00048	7.50951	3.21334	2.25184	2.82474	2.6329	1.73942	2.11089	1.84339
Hps3	0.100325	0.172267	0.378197	0.1331	0.111178	0.127432	0.0504505	0.149527	0.022764	0.0759423	0.0831195	0.0539264
Kif11	11.8373	12.105	11.4999	23.2096	35.2298	20.9934	8.14739	12.3989	9.6292	3.11066	3.76593	3.43354
Zmiz2	16.8399	7.93813	10.2345	51.2109	54.6178	54.1802	69.6267	85.4901	77.6348	39.5501	53.0215	51.2322
Rpa3	0.0247166	0.0497237	0	0.0501037	0.0702199	0	0	0.0259236	0	0	0	0
Phox2b	0	0	0	0	0	0	0	0	0	0	0	0
Tnpo3	0.0844566	0.108315	0.0527693	0.211062	0.0817468	0.159987	0.303643	0.194582	0.358305	0.191256	0.252387	0.125394
Zfp273	0.107369	0.02522	0.137042	0.621987	0.799347	0.672039	0.251263	0.757695	0.406109	0.284427	0.170433	0.258675
Zfp715	0	0.0247507	0	0	0.0963057	0.0489183	0	0.0777708	0.0227867	0.0763495	0.0259118	0.0782089
Siglecf	0	0	0	0	0	0	0	0	0	0	0	0
Cd209a	0	0	0	0	0	0.0244591	0	0	0	0	0	0
Retn	0	0.0247013	0	0	0	0	0.0247428	0.0259236	0	0	0.0258859	0
Zfp729b	0	0	0	0	0	0	0	0	0	0	0	0
Acp4	0	0.0217371	0	0.0194653	0	0	0.078385	0.0418407	0.0185299	0.0236938	0.0338069	0
Strn3	0.781539	0.901128	0.844757	1.09507	1.14669	0.700509	0.424808	0.662425	0.78374	0.661391	0.656543	0.499261
Amotl1	0	0	0	0.0250518	0.0521235	0.0244591	0	0.0756969	0.0483279	0	0.0499338	0
2200002J24Rik	0	0	0	0	0	0	0	0	0	0	0	0
Tmem190	0	0	0	0.0250518	0	0	0	0	0	0	0	0
Zkscan17	0.0247166	0	0.0264374	0.23927	0.275682	0.398439	0	0.760572	0.452775	0	0.10344	0.0260523
Gfod2	0.0370255	0.0500448	0.119786	0	0.0492358	0.074209	0.103548	0.0609464	0.117849	0.0515105	0	0.103012
Enkd1	0	0	0	0	0	0	0	0	0	0	0	0
4933405L10Rik	0.0494332	0	0	0	0	0	0	0	0.022764	0	0	0
Atp6v0d1	0.128403	0.0958163	0.0510279	0.104291	0.168427	0.170578	0.248615	0.343902	0.214824	0.182399	0.229168	0.222134
Arih2	0.146273	0.241925	0.207146	0.0501037	0.0240644	0.0978365	0.0941462	0.124978	0.160327	0.0515359	0.331598	0.148818
Adh6a	0.0365064	0	0	0	0.0621584	0	0	0	0.022764	0	0	0
Adh4	0	0	0	0	0.0389121	0.0498966	0	0.0395853	0.0787178	0	0	0
4931406B18Rik	0	0	0	0.0250518	0	0	0	0	0	0	0	0
Igf2bp1	0.16004	0.169352	0.332103	0.319937	0.409528	0.284851	0.473477	0.337007	0.386987	0.254498	0.264916	0.130131
Fgfrl1	3.71112	1.59869	2.21045	8.93516	11.359	6.67866	2.9816	3.34059	3.66495	1.1399	1.33284	1.09167
Bcas1	0.0247166	0.029024	0	0	0.0515219	0.0223801	0.0281078	0	0.124974	0.0255262	0.0518235	0.14088
Commd8	0	0	0	0	0	0	0.0247428	0.0518472	0.11382	0.0508997	0.155315	0.0780787
Ndufs2	0.215825	0.130052	0.0286273	0.108199	0.0808323	0.0817913	0.160333	0.172677	0.0245851	0.137276	0.0517717	0.0825553
Snx31	0.0247166	0.0978418	0	0.0253775	0	0.0244836	0.0247428	0.135321	0.0519929	0	0.02586	0.0663149
Fnbp4	3.24141	2.17888	2.43918	9.06899	11.4767	8.25148	8.87738	11.268	11.3347	4.89635	4.9332	6.74366
Atraid	1.67336	1.99959	1.86212	1.76981	1.80565	1.76857	3.0273	2.80377	3.751	2.55934	2.49685	2.38939
Trim54	0.144394	0.135808	0.181078	0.0501538	0.126699	0.0493096	0.171492	0.127233	0.191946	0.0793526	0.0811263	0.104053
Cad	23.3472	13.2791	14.9521	21.9949	22.1548	18.1875	8.29313	9.41125	9.47732	5.89803	7.22112	6.30504
Lypd8	0	0	0	0	0	0	0	0	0	0	0	0.0261564
1810065E05Rik	0	0	0	0	0	0	0	0	0	0	0	0
Pten	3.07368	1.2694	1.16974	8.75163	11.4252	9.03581	6.95608	10.6193	8.99923	3.86863	5.14399	9.10971
Pea15a	0.593198	0.296416	0.237462	2.58107	2.19037	1.8835	1.0392	1.48602	0.819616	0.330848	0.440241	0.260262
Timm23	0	0	0	0	0	0	0	0	0	0	0	0
Tnfaip8l2	0.123583	0.148208	0.131923	0.27557	0.192515	0.244591	0.346399	0.440701	0.523571	0.610796	0.414174	0.806814
Crbn	1.19829	2.05925	1.40604	1.63265	1.73569	1.70128	0.994114	2.1922	1.41159	1.19372	1.87204	1.24655
Ppp1r12c	0.0988664	0.0247013	0.0528484	0.12065	0.0920945	0.191221	0.216054	0.131251	0.206583	0.0508997	0	0.153295
Ly6g6e	0	0	0	0.113685	0	0.0733774	0.702001	1.19036	0.643059	1.01204	0.687917	0.965652
Ehmt2	16.2921	11.9989	12.8311	27.5718	31.3589	29.0972	29.2818	35.3919	33.4928	21.0829	22.1091	20.5432
Birc3	0.0392747	0	0	0.032843	0.0753457	0.0265382	0	0.0507843	0.0271346	0	0	0
Elof1	0	0.0245531	0	0	0	0.0305984	0	0	0	0.0516377	0.0524965	0
Pip4k2c	0.237156	0.327564	0.116726	0.158478	0.377378	0.24261	0.262966	0.428724	0.384233	0.198331	0.229996	0.0940849
Abca4	0.23896	0.187853	0.211156	0.234736	0.365562	0.235884	0.469469	0.763061	0.474469	0.427608	0.456523	0.526069
Rnf170	0.551131	0.561609	0.613627	1.48287	1.19292	0.867419	1.01237	3.14489	2.38937	2.06136	1.63643	2.31576
Klk10	0.0237279	0	0	0	0	0	0	0.0199871	0	0	0	0
Klk12	0	0	0	0	0	0	0	0	0	0	0	0
Clip3	6.52494	4.23007	4.94356	16.5516	16.6794	20.0085	21.9361	24.453	23.9816	18.0198	18.5204	20.1099
Thap8	0.118714	0.15174	0.106251	0.0664124	0.157718	0.307622	0.148506	0.396838	0.217783	0.109205	0.235769	0.143925
Myl2	0	0	0	0.0250518	0	0	0	0.0520286	0	0.0508997	0	0.0547072
Gpc2	0	0	0	0.0250769	0.0962817	0.0244591	0.175451	0.0259236	0	0.101799	0	0.0781048
Mcemp1	0.0247166	0	0	0	0	0	0	0.0259236	0.022764	0.0254498	0	0
Pax5	0.0535856	0.130077	0.0881511	0.0273065	0.0745756	0.0476953	0.124877	0.0524953	0.0527669	0	0.0259894	0
Rnf168	0.753238	0.52846	0.689457	2.10791	2.72325	1.4176	0.951581	1.95435	1.62255	0.869087	1.01017	0.557508
Tctex1d2	1.74897	1.24818	1.44221	3.01018	3.40225	2.72876	3.23833	3.24079	2.47381	1.55145	1.46957	1.65233
Chp1	0.0541541	0.11533	0.130393	0.0972011	0.156539	0.260245	0.239163	0.060739	0.235106	0.281755	0.0988064	0.0809677
Sval2	0	0	0	0	0	0	0	0	0	0	0	0
Ugt1a6a	0	0	0	0	0	0	0.0269449	0	0	0	0.0236597	0
Apbb1ip	0	0.0741039	0.0265693	0.222861	0.19882	0.158348	0.294562	0.534933	0.44087	0.21388	0.110196	0.129038
Tvp23b	2.04762	1.12062	1.4744	5.18856	5.6278	5.09119	5.31717	6.81744	5.96393	2.3901	3.32281	2.71823
Dnajc7	0.0524486	0.0895669	0.114562	0.201642	0.194753	0.258215	0.162115	0.0562283	0.334881	0.10778	0.0557323	0.0298261
Cacybp	0.1483	0.0494026	0.0527693	0.175363	0.0721932	0.0244591	0.0494855	0.0777708	0.136584	0.0254498	0.0517717	0.0780787
Pigl	6.17767	6.89275	7.07483	6.77727	6.4713	4.76916	3.45367	4.67153	4.5352	2.66969	2.75439	3.7989
Ankrd17	0.223092	0.224658	0.414423	0.482699	0.326963	0.309677	0.290158	0.178951	0.342256	0.315527	0.314021	0.222264
Ndufa2	0.0247166	0.0494026	0	0	0	0	0.0247428	0	0.022764	0.0254498	0	0
Pam16	0	0.779721	0	0	0.485812	0	0	0.7347	1.01698	0	0.363955	0.555322
Glis2	1.22486	0.247384	0.290231	2.38115	3.48392	2.33377	1.83381	3.47303	1.77008	1.26936	1.65587	2.0041
Cox6c	0.0256064	0	0.0263846	0.103464	0	0.0323839	0.0494855	0.0523397	0.0463247	0.0255771	0	0.130626
Bicc1	0	0.0543676	0.20055	0.206828	0.133798	0.127823	0.0849914	0.0487882	0.245874	0.190568	0.123036	0.111731
Klra8	0	0	0	0	0	0	0	0	0	0	0	0
Anapc1	0.124621	0.173774	0.160208	0.105193	0.0964501	0.0815712	0.238495	0	0.114002	0.0508997	0.0258859	0.105224
Mertk	0.347194	0.0918641	0.158229	0.401155	0.715122	0.302828	0.247972	0.391342	0.279769	0.0254498	0.0517717	0.263984
Ldhc	0	0	0	0	0.0241366	0	0	0	0.0459149	0.0628102	0.0258859	0
Tsg101	0.0247413	0.051107	0.052822	0.0250518	0.081819	0.0734508	0.0503268	0.182424	0.0687244	0.0763495	0.0795473	0.0260262
Hps5	0	0.0247013	0.0797608	0.176114	0	0.097861	0.0495102	0.0782892	0.114047	0.0255007	0	0
Plg	0	0	0.0791803	0	0	0.0244591	0.0247428	0.0259236	0	0.0254498	0	0.0260262
Blk	0	0	0	0	0	0	0	0	0	0	0	0
Rnf166	0	0	0	0	0	0	0	0	0	0	0	0
Ankrd28	0.0837151	0.0241085	0.07765	0.268631	0.0240644	0.169918	0.145809	0.290085	0.280179	0.13547	0.235432	0.134478
Ankrd52	20.5098	24.9051	23.0523	31.3831	30.9338	29.2044	28.137	31.7147	32.2275	17.2456	22.1977	22.4589
Pkd2l2	0.100844	0.0538241	0.0527957	0.0756064	0.0567679	0.024508	0.148729	0.0265198	0.147852	0.0767567	0.207372	0.104443
Tmbim7	0	0.024726	0	0	0	0	0	0	0.0241298	0	0	0.0518703
Klra5	0	0	0	0	0	0	0	0	0	0	0	0
U2af1	0.148695	0.19761	0.211077	0.225467	0.454288	0.233022	0.197942	0.337007	0.205513	0.178149	0.103543	0.104105
Clec4f	0	0	0	0	0.0255564	0	0	0	0.0340777	0	0	0.033704
Klra17	0.397369	0.335271	0.385137	0.784097	0.729055	0.789198	0.907861	1.02033	1.24064	0.707022	1.02821	0.437371
Wdfy2	1.43238	0.503462	0.651569	6.09539	5.75079	6.47942	6.22659	8.62677	7.03026	4.81582	5.33151	6.85399
Rbsn	0.0247166	0	0	0.169125	0.0337142	0.11733	0	0.0636943	0.022764	0	0.0806863	0.0523648
Dguok	0	0	0	0	0.168451	0	0	0.051899	0	0	0	0.0260262
Csf1	0.0247166	0	0	0	0	0.0244591	0	0.0259236	0	0	0.0258859	0.0260262
Alx3	0.499646	0.380029	0.547534	0.917674	0.966138	0.643764	0.0921667	0.131251	0	0.0257043	0	0.0804992
Slc25a11	0	0	0	0.0758069	0.0240644	0.0244591	0	0.0777708	0.022764	0.0509251	0.0519529	0.104105
Chrne	0	0	0	0	0.0240644	0	0	0	0	0	0	0.0260262
Cpne8	0	0.0495508	0	0	0	0	0	0	0.0455735	0	0	0
Chfr	2.34788	1.40948	1.32432	5.95096	5.68291	5.86251	8.18174	8.3231	8.46929	4.47607	4.88575	4.54116
Ceacam16	0.074916	0.0988052	0.0791539	0.275595	0.269401	0.497058	2.34705	1.59484	2.27298	2.80544	3.79841	3.63847
Hoxa2	0	0	0	0	0	0	0	0.0697604	0.022764	0	0	0
Ankrd53	0.0494332	0	0	0	0	0	0.0494855	0.0263643	0	0.0255262	0.0258859	0.0780787
Tex261	0.119703	0.123506	0.0527693	0.0501037	0.0481288	0.146755	0.0742283	0.0821778	0.0709325	0.0254498	0	0.0260262
Tbp	7.07214	6.47016	7.52983	17.6808	17.8734	17.1234	20.6756	23.8116	21.9528	11.6713	11.8556	12.021
Psmb1	0.0545248	0.0988052	0.0532442	0.118871	0.1209	0.0760434	0.205216	0.139417	0.223565	0.148118	0.280836	0.189055
Dll1	0.0988664	0.0494026	0.0791539	0.200415	0.312934	0.342428	0.29721	0.311394	0.295932	0.543787	0.492505	0.336806
Nol3	0	0.0246766	0.0263846	0	0	0	0	0	0	0	0	0
Fhod1	0	0	0	0	0	0	0	0	0	0	0	0
Plekhg4	0.445912	0.25225	0.568879	0.992153	0.652771	0.423461	0.767297	1.31645	1.09333	0.616573	0.531748	0.509256
Stc1	0.0498287	0.0247013	0.0532178	0.175413	0.240644	0.40091	0.386482	0.492626	0.503175	0.254753	0.129429	0.26224
4931428F04Rik	0.0988911	0.0494026	0.0263846	0.100433	0.168643	0.245276	0.273284	0.334829	0.25202	0.37055	0.388314	0.338393
Tppp3	0	0.0247013	0	0	0	0.0244836	0.0247675	0.104031	0.114139	0.0254753	0.0258859	0.0566071
Adamts13	3.94865	1.68455	2.79661	3.10169	2.38671	3.31074	1.89713	2.14124	3.81713	4.18411	3.17242	3.00637
Tmem208	4.84364	4.5774	4.02872	7.96541	7.86728	7.81442	10.5855	12.4332	11.4876	7.3037	8.75644	7.11581
E2f4	8.03102	7.0314	6.92496	15.3792	13.5523	15.4152	14.5239	15.6968	15.0539	6.8102	6.17683	5.75867
Surf4	0	0.0367555	0.0352235	0.064283	0.0722654	0	0.152217	0.0259236	0	0	0	0.0480184
Surf2	0	0	0	0	0	0	0	0	0	0	0	0
Dnajb9	0	0.0247013	0	0	0	0	0	0.0259236	0	0	0	0
Ppp1cb	13.3644	11.1353	12.6032	19.025	22.1077	23.1476	18.198	21.1707	20.5796	17.941	17.7408	19.654
Tlk2	7.8627	6.36965	7.1401	11.2303	11.6504	9.6176	10.2783	10.2722	9.57471	6.71606	8.208	8.20313
Tsen15	0	0.0520456	0	0	0.0246901	0	0	0	0	0	0	0
Limk1	0.149091	0.296416	0.253978	0.12566	0.266561	0.180068	0.129949	0.195282	0.217305	0.0508997	0.202272	0.395313
Eln	0.0247166	0.0640999	0	0.0937941	0	0.0693416	0.258958	0.0823074	0.18416	0.19291	0.0994017	0.1173
Efr3a	3.60719	1.83578	2.68506	8.84412	13.6123	8.53829	9.27655	13.2923	12.1069	6.88983	7.16692	10.5646
Trappc2l	0.928405	1.33671	1.08035	0.840013	0.603487	0.867565	1.42489	1.77118	1.54032	0.686204	1.0533	0.588766
Acsf3	1.66229	0.840215	0.7422	3.44989	2.49187	2.8375	4.11997	5.06837	4.28636	1.86087	2.34943	2.22259
Galns	7.56778	10.0126	9.41483	5.95921	5.12579	4.87324	5.27755	3.78889	4.60308	5.90347	4.94109	4.58189
Gata2	0.0988664	0	0.0263846	0.0250518	0.193574	0	0	0.38214	0.222518	0.0508997	0	0.0260262
C8g	0.0344302	0	0	0	0.0723135	0.111754	0.0523804	0.0799483	0	0.0515868	0.0338587	0
Ptgds	0	0.0247013	0	0	0	0.0244591	0.0742283	0.0518472	0	0.0508997	0.0258859	0.0260262
Edf1	0	0	0	0	0	0	0	0	0	0	0	0
Fbxw5	2.78638	3.46218	3.43713	4.92314	4.66414	5.79557	8.4116	8.24028	8.29498	6.28593	5.47043	5.41192
Slc25a13	0.107344	0.113651	0.0285218	0.0795145	0.0240644	0.129609	0.102707	0.173481	0.131211	0.102436	0.16642	0.0570495
Prss28	0	0	0	0	0	0	0	0	0	0	0	0
Unkl	1.80762	0.646655	0.704945	6.32601	8.41304	7.22009	7.08071	11.672	11.1321	5.23478	5.85655	8.44979
Lrrk1	0.296995	0.15878	0.296036	0.396696	0.552086	0.538957	0.619732	0.559924	0.713286	0.508997	0.7466	1.01341
Aldh1a3	0	0.0741039	0.026411	0	0.0721932	0.0244591	0.0247428	0.0518731	0.0227867	0	0.0258859	0
Casd1	6.75984	4.4844	5.42049	14.3538	19.7689	12.4406	11.3489	15.6113	13.4213	7.54809	7.07888	11.2835
Cnksr3	0	0.0507859	0.0750379	0.0585461	0.0244013	0	0.0285779	0.0259495	0	0.220421	0	0.0268331
Mtmr1	1.49995	0.917727	0.875838	6.72053	8.40914	7.22995	11.1457	17.7646	15.5158	8.67377	9.9189	17.1334
Hmgb3	8.73428	7.01586	6.11812	14.2253	10.8677	13.6462	7.78135	9.34338	8.76549	3.70188	3.71574	3.77414
Cyp2j11	0	0.0332479	0	0.335494	0.0408373	0.169208	0.241811	0.151342	0.0999793	0.110936	0	0.292041
Nipsnap3b	3.31462	3.21811	4.32634	8.30774	8.401	7.94858	9.92709	12.3372	11.3263	6.31902	6.18372	6.73388
Mmp13	0	0	0	0.0250769	0.0225724	0.0489183	0	0	0.022764	0	0	0.0260262
Fam3a	0	0.0247013	0.0527693	0	0.0481288	0	0.0247428	0.0518472	0	0.0508997	0.0517717	0.0260262
Lage3	0	0	0.0263846	0	0	0	0.0494855	0.0259236	0.0455279	0	0	0
Gdi1	8.10153	8.46	9.24085	17.5399	18.4665	21.3493	29.4489	26.4971	26.5378	22.4348	26.1301	25.4423
Sash1	0.273489	0.124544	0.21646	0.126687	0.261267	0.290452	0.155904	0.110434	0.147966	0.154455	0.0517717	0.0983011
Gadd45b	0.0247166	0	0	0.0250518	0.0738777	0.0244591	0.0247428	0.0259236	0	0	0.0258859	0
Slamf1	0	0	0	0	0	0	0	0	0	0	0	0
Slc39a1	0.898177	0.275197	0.369385	1.4137	1.78014	1.86046	1.08002	1.66761	1.32407	0.767796	0.701481	0.367256
Endog	0.224501	0.376176	0.347063	0.341732	0.279893	0.270249	0.746588	0.622762	0.597099	0.399995	0.594961	0.521566
Cybb	0.287479	0.548888	0.47553	0.843796	0.640233	0.651469	0.328905	0.46761	0.438571	0.663121	0.801711	0.845202
Xk	0.597969	0.57265	0.437378	1.11553	1.03722	1.0629	0.394721	0.568504	0.58146	0.372382	0.587428	0.808505
Pcolce2	0.432812	0.261117	0.357327	0.523458	0.750497	0.506133	0.154642	0.0709788	0.23975	0.208892	0.0259376	0.18437
Cd48	0.127612	0.0941614	0	0.0527341	0.0672359	0.101603	0.0912513	0.418718	0.107514	0.0512814	0.106261	0.085288
Clpx	3.27384	2.75412	3.32235	4.83378	5.73821	5.40752	5.57603	6.59242	5.76306	2.72479	3.11896	4.24387
Mov10l1	0.237255	0	0.282843	0	0.4199	0.318825	0.246512	0.22131	0.318787	0.0260861	0.343635	0.486066
Plxnd1	0.0247166	0	0.0263846	0.0501037	0.0481288	0.171214	0.0247428	0.0259236	0.0682919	0.0254498	0	0.0260262
Cd83	0	0	0	0.0250518	0.0481288	0.0244591	0	0.0518472	0.0911014	0.0254498	0.0258859	0.0260262
Cltrn	0	0	0	0.0499534	0	0	0.0244458	0.0518472	0.0455279	0.025857	0	0
Mcpt2	0	0	0	0	0	0	0	0	0	0	0	0
Gzmg	0	0	0	0	0	0	0	0	0	0	0	0
Gzmb	0	0	0	0	0	0	0	0	0	0	0	0
Ctsg	0	0	0	0	0	0	0	0	0	0	0	0
Gzmc	0	0	0.0262791	0	0	0	0	0.0290085	0.044458	0.0476167	0	0.0294617
Gzmn	0	0	0	0	0	0	0	0	0	0	0	0
Mcpt8	0	0	0	0	0	0	0	0	0	0	0	0
Ager	0.224105	0.256325	0.263714	0.416812	0.341739	0.307182	0.297507	0.416592	0.098181	0.0764259	0.155445	0.104105
Atf6b	7.784	5.09267	6.89803	8.93631	9.93554	9.63215	9.03761	9.30548	9.38622	7.5797	8.37426	6.15349
Egfl8	0.0494332	0	0	0.0241249	0.0481288	0	0.0247428	0	0	0.0254498	0	0
Notch4	0.229296	0.340631	0.31775	0.933932	1.03008	0.738666	0.314183	0.663696	0.555509	0.471357	0.303822	0.39042
Prrt1	0.503255	0.271714	0.369385	1.2461	1.95574	2.7008	8.41766	8.39421	8.81958	4.46268	7.07784	6.10641
Rnf5	0.0247166	0.0247013	0	0.100207	0.0721932	0.0978365	0.098971	0.155542	0.0682919	0.0254498	0.0517717	0
Fam163a	0	0.0959398	0.106963	0.0302376	0.0492839	0.0506304	0.041741	0	0.0764414	0.0263915	0	0.104391
Hivep2	0.452215	0.996944	0.560964	1.25327	1.97855	1.57852	14.0147	23.3152	19.3223	11.7777	12.5799	24.9608
2310057J18Rik	0	0	0	0	0	0	0	0	0	0	0	0.0260262
Ctsk	0.369291	0.307753	0.216011	0.778411	0.74963	0.59333	0.594271	1.58554	0.898585	0.484209	0.362402	0.605188
Arnt	2.34224	1.16447	1.67542	4.84913	7.94154	5.79769	7.43052	10.518	11.8881	3.07885	5.02489	9.29548
Ctss	0.268768	0.408609	0.343871	0.300647	0.251473	0.432486	0.215806	0.505847	0.326367	0.298043	0.321632	0.266014
Lpl	0.665692	0.81455	0.549381	0.527867	1.22692	0.894079	1.33952	1.4434	1.32311	0.879292	1.12456	0.876174
Atp6v0e	2.07941	2.53648	2.74081	6.09098	7.1267	8.02348	8.95314	14.0793	12.4548	5.2655	6.36402	7.94631
Nkx2-5	0	0	0	0	0	0	0	0	0	0	0	0.0260262
Bnip1	3.09568	2.61234	1.84619	4.28294	7.1351	6.18268	5.63499	5.7014	6.42226	1.69473	3.95042	3.87271
Srf	0.123583	0.0247013	0.0791539	0.0250518	0.0962576	0.0733774	0.0247428	0	0.0455279	0.101799	0.103543	0.0260262
Gata5	0	0	0.0263846	0	0	0	0	0	0	0	0	0
Lama5	0.17964	0.112737	0.0746421	0.100633	0.144964	0.0265871	0.109784	0.0263902	0.0715244	0.025857	0.0524448	0.0260262
Steap1	0.0984709	0.0560719	0.158308	0.190394	0.429068	0.156074	0.135392	0.169488	0.326799	0.374062	0.0972273	0.247926
Steap2	6.0574	4.98966	5.24999	12.3857	12.1846	12.8346	8.79771	9.71839	9.01715	4.93724	5.67939	5.52035
Hspa8	0	0	0	0.0530347	0	0	0	0	0	0	0	0
Pdzd11	0	0	0	0.0250518	0	0	0	0	0	0	0	0
Acadsb	0.692263	0.784489	0.757054	4.30102	6.41314	5.08116	8.89821	13.4461	11.2953	5.86639	7.27287	9.25702
Setdb1	0	0	0	0.0751555	0.0240885	0	0.0247428	0	0.022764	0.0254498	0	0.0260262
Anxa9	0.117775	0.11617	0.093085	0.0501538	0.114619	0.0834301	0.195344	0.0263384	0.0994785	0.0420177	0	0.0807074
Prune1	0.030179	0.111304	0.195589	0.0508803	0.0347971	0.0251195	0.0747479	0.0786781	0.0481458	0.13211	0.0808157	0
Cers2	2.11895	1.7221	1.64606	2.41627	2.15497	2.23865	2.23177	3.37732	2.2214	1.8526	1.91835	1.81536
Nlrp5	0	0.0250224	0	0.0517821	0.0247141	0	0	0.0753858	0.0930818	0.103174	0.0517717	0.0527812
Capza2	3.96815	4.85954	5.37927	7.84313	11.2992	9.34547	8.61154	2.83607	3.46971	4.90767	5.99341	6.88428
Plekho1	0.0741745	0.0496249	0.105539	0.200515	0.168451	0.171214	0.250793	0.233701	0.0910559	0.0511796	0.0776576	0.0780787
Vps45	1.92634	1.72998	1.22987	2.09929	1.77552	1.91691	2.22314	2.44923	2.64583	1.2998	1.42784	1.30381
Prpf3	0.211821	0.299009	0.270522	0.273441	0.363782	0.24195	0.202915	0.319742	0.118782	0.236938	0.343143	0.413869
Anp32e	77.2772	58.2653	64.3556	65.8696	61.7933	59.432	30.6248	28.7781	29.3421	24.3827	22.1413	22.0804
Aph1a	7.86552	7.98101	8.10805	6.24259	8.19853	6.29913	7.93146	7.22337	7.7748	5.02474	5.18401	5.04639
Ppil4	1.47605	0.926645	1.12306	3.71849	5.85008	3.96979	5.016	4.74482	5.60433	2.1795	2.11392	2.68705
Cnih1	0	0	0	0	0.0481288	0.0244591	0	0	0	0	0	0
Med22	0.12383	0.123531	0.158308	0.200415	0.199614	0.144847	0.420899	0.23072	0.297297	0.229049	0.181279	0.234496
Surf1	0	0	0.0263846	0.0400328	0	0	0	0.0259236	0	0	0	0
Bhmt2	0	0	0.0265957	0	0.142798	0.0244591	0	0	0	0.107398	0	0.0781048
Qdpr	0.0741745	0.0382129	0.0908159	0.025152	0.0240644	0	0	0.104628	0	0.0462169	0.0776576	0.0260783
Sqstm1	0.593915	0.37131	0.263873	0.627774	0.626854	0.514009	0.844544	0.919354	1.04828	1.07335	0.880611	0.651411
Rxrg	0.0750149	0.0247013	0	0.0770344	0.0481288	0.0929202	0.125693	0.224317	0.114617	0.0512051	0.150863	0.20186
Adamtsl4	0.197733	0.0993733	0.158308	0.425931	0.529441	0.26905	0.222685	0.402904	0.273623	0.254575	0.230099	0.549154
Cd5l	0	0.0247013	0	0	0.0240644	0	0	0	0	0	0	0
Fam184b	0.680226	0.412388	0.194191	0.632509	0.72328	0.602257	0.457617	0.504032	0.64875	0.450971	0.571405	0.814517
Lcorl	4.43599	2.79888	2.97772	5.16306	6.01329	4.66793	2.35004	3.40475	2.88456	1.00644	1.25345	1.22732
Lta4h	12.4792	12.9578	12.8629	15.8303	18.5904	14.6596	15.6267	20.1339	17.2163	7.53127	8.50951	10.5798
Amdhd1	0	0	0.0263846	0	0.0244735	0	0	0	0.0239477	0.0254498	0.0258859	0
Rrbp1	0.85386	0.337766	0.379174	1.87566	1.29695	1.67049	1.63641	1.69068	1.62348	0.8189	0.843103	1.04704
H2afy	0.135398	0.123556	0.0815285	0.134578	0.237299	0.436865	0.231122	0.355309	0.094129	0.118571	0.295539	0.269372
Gtf2ird2	0.707364	0.39322	0.168097	1.40135	1.08516	1.63522	0.885642	1.03326	1.21705	0.562416	0.707357	0.25196
Bola1	0.103612	0.246519	0.158308	0.248063	0.116905	0.146755	0	0.0518472	0.044367	0.0508997	0.136419	0.0260262
Castor2	0	0.138772	0	0.0946959	0.084081	0.0922843	0.394053	0.348076	0.260716	0.123788	0	0
Ncf1	0	0	0	0	0	0	0	0	0	0	0	0
Adss	0	0.0247013	0	0.0753058	0.0644926	0.0244591	0.0247428	0.0259236	0	0	0.0517717	0
1700016C15Rik	0.0246177	0.0974219	0	0.0505546	0.0499818	0.146045	0.0558939	0.180454	0.0909193	0	0.0603141	0.0371915
Il17rb	0	0	0	0	0	0	0	0.127466	0	0	0	0
Actr8	2.53088	2.83489	2.67662	5.18089	7.07508	5.93493	6.57187	7.73788	7.54288	4.0577	3.37415	3.54519
Lrrc27	1.16833	1.54998	1.7536	1.4523	1.88631	1.55731	2.3513	2.43422	2.13326	1.28443	1.92842	1.805
Stk32c	0.69424	1.31991	1.20171	0.75872	0.496978	0.429869	0.69062	0.356475	0.471806	0.946963	1.20734	0.696254
Fnta	0	0	0	0.0501037	0.0962576	0.0244591	0	0.0259236	0.0227867	0.0254498	0.0258859	0.0520525
Wasf3	3.4625	0.891593	1.58535	8.47699	7.04781	6.73091	4.49489	7.00865	4.97324	3.0963	3.94363	5.85034
Plpp1	1.46231	1.59183	1.34422	2.49248	2.78014	3.21202	5.35703	6.06755	5.47683	3.25315	3.9792	4.61726
Lbp	0.0247166	0.223399	0.246037	0.154319	0.0962576	0.0978365	0.0738324	0.0259236	0.022764	0.0254498	0	0.0253496
Celsr1	0.146915	0.232785	0.107623	0.352905	0.428828	0.274749	0.477362	0.218017	0.361674	0.153081	0.212523	0.203603
Fli1	0.173684	0.125631	0.236222	0.0811178	0.129755	0.102826	0.0527763	0.221465	0.022764	0.051256	0.0271543	0.0288891
N4bp2l1	0.430662	0.0741533	0.502047	0.626521	0.391648	0.51577	0.402763	0.467325	0.478476	0.509022	0.155704	0.476905
Tenm1	0.475968	0.923063	0.705156	0.801508	0.756705	1.00608	1.17112	1.14733	1.2782	0.856667	0.834094	1.73564
Tmbim1	0	0	0	0.0604501	0.61499	0.214066	0	0.142632	0.0906233	0	0.0320467	0
Lamb3	0.125981	0.353896	0.2382	0.202193	0	0.116646	0.251362	0.731149	0.683921	0.0578984	0.480985	0.486509
Camk1g	0	0.0247013	0.0263846	0	0	0.0244591	0.0742283	0.0819185	0.11382	0.101418	0.0778129	0.0520525
Hsd11b1	0	0	0	0.0316405	0.0711584	0	0	0	0.112795	0.106813	0.0245657	0.0857305
Syt14	0	0.0620497	0	0.0318409	0	0.0882241	0	0	0	0	0	0
Lonrf3	0.173782	0.272282	0.10567	0.789408	1.85568	0.71609	0.109388	0.46341	0.230007	0.127275	0.103595	0.079302
Atp5e	0	0	0	0	0	0	0	0	0	0	0	0
Nelfcd	1.7354	1.26061	1.48559	4.42831	4.29355	2.41957	3.15554	3.93782	2.44137	1.42664	1.59139	0.612398
Tubb1	0.1199	0.0248495	0.0294189	0.126211	0.120442	0.073891	0.0754406	0.0582244	0.0683829	0.103301	0.0525483	0.0524429
Ctsz	1.36762	1.91134	1.11314	1.6936	1.42784	1.80472	1.47516	1.45517	1.55858	0.945818	0.823921	0.974293
Prelid3b	0.0247166	0	0	0.0501037	0	0	0.0247428	0	0.0682919	0	0	0.0260523
Sertad4	0	0	0.0527693	0.0501037	0	0.0244591	0.0522319	0.0518472	0.0249265	0.104981	0.0776576	0.0260262
H2-M2	0	0	0	0	0	0	0	0	0	0	0	0
Ube2a	4.82152	5.92742	4.71805	9.5211	11.711	10.1843	9.40578	11.4031	10.5237	5.80809	5.48167	5.65613
Slc25a5	0.491836	0.0780067	0.302737	0.877115	0.640113	0.449706	0.47422	0.310772	0.188645	0.213244	0.119619	0.0345889
Atp1b4	0	0	0	0	0	0	0	0	0.0455279	0	0	0
Ppdpf	2.91115	2.09583	1.85674	2.70004	1.60168	2.31376	2.27554	1.90769	2.33973	2.87247	2.43708	1.18599
Kcnq2	0.0494332	0.0494026	0.0804731	0.27572	0.240692	0.146755	0.494212	0.414907	0.500989	0.534727	0.674353	0.677021
Srms	0	0	0	0	0.0240644	0	0	0.0259236	0	0	0	0
Ptk6	0.0988664	0.0741039	0	0	0	0	0	0	0	0.0254498	0	0
Mpped2	12.6509	11.9642	13.9402	28.2968	32.9173	20.8763	11.097	13.9131	12.4725	8.93814	7.00065	11.0485
Nkap	1.91371	1.09093	1.33662	3.2626	4.74974	3.76372	2.01089	2.92263	2.25796	1.45202	1.96008	2.19797
Pds5b	11.6734	6.45062	8.24114	26.5145	41.7375	22.8229	17.6418	23.4186	20.7515	11.0474	10.9571	15.8947
Ndufa1	0.0494332	0.0741039	0.0791539	0.0250518	0.0481288	0	0	0.0777708	0.0455279	0.0508997	0.0258859	0
Ppfibp1	2.85534	1.61023	2.58554	5.26261	11.2324	4.86331	2.102	4.14007	2.51883	1.61365	2.21329	2.70532
Cd34	1.07364	1.06836	1.40828	0.789233	0.611164	0.728613	0.333235	0.9459	0.794758	0.342911	0.153451	0.485077
Plgrkt	0	0.0247013	0.0263846	0.2296	0.0240644	0.269955	0.0742283	0.161141	0.229916	0.207111	0	0.20834
Cd274	0	0.0623955	0.0527693	0.389381	0.0481288	0.269148	0.381756	0.364304	0.423068	0.331535	0.492168	0.521019
Mtif3	0.617915	0.350783	0.263846	0.280405	0.218457	0.660568	1.05189	0.467221	0.546358	1.11979	1.71377	1.11934
Lnx2	0.02573	0	0	0.0519074	0.0479844	0.0244591	0.25052	0.0781855	0.21216	0.175349	0.168957	0.209693
Il19	0	0	0	0	0	0	0	0	0	0	0	0
Dyrk3	0.0247166	0	0	0	0.103838	0	0.0247428	0	0	0	0	0
Mapkapk2	0.124893	0.0745732	0.131923	0.150311	0.0735408	0.0785138	0.125644	0.131692	0.116984	0.0521213	0.0282674	0.11095
Il10	0.68245	1.23489	0.805312	0.363878	0.192828	0.277024	0.323066	0.263073	0.372737	0.258978	0.157748	0.286679
Lamp2	0.265827	0.607652	0.329966	0.309566	0.218168	0.11217	0.130889	0.216669	0.340344	0.301835	0.338639	0.297975
Cul4a	9.96504	4.60385	7.32401	21.7386	22.0433	21.8809	14.45	21.4825	17.2737	11.1498	12.7511	16.4854
Cul4b	1.7156	1.87369	1.78136	1.68341	1.55945	1.77128	1.38997	1.18284	1.1631	0.849669	0.820996	0.734903
Foxred2	0.170792	0.209269	0.214138	0.0543875	0	0.0951216	0.0506732	0.139443	0.0912835	0.101596	0.114856	0.111106
H3f3b	0.0248896	0.0768951	0.0796288	0.127038	0.0488026	0.0733774	0	0	0.0458694	0.0508997	0.0258859	0.104652
Phf21b	0.421838	0.387588	0.369517	1.05621	0.465237	1.00131	1.57498	1.49815	1.11316	1.47752	0.938389	0.932625
Myh9	0.766462	0.755637	0.702148	0.473179	0.458403	0.318311	0.412734	0.516916	0.358874	0.307867	0.345266	0.283087
Ift27	0	0.0247013	0.0263846	0.0250518	0.0481288	0	0.0247428	0.0518472	0.0910559	0.0254498	0.0258859	0.0260262
Ttll1	0.0250132	0	0	0.0854518	0.0323426	0	0.049634	0.108724	0.0685423	0.0508997	0.0258859	0
Ttll12	0.1483	0.128546	0.0263846	0	0.0240644	0.0448336	0	0.152327	0.0455279	0	0.0258859	0
Bik	0.172497	0.0494026	0.237567	0.136532	0.0481529	0.200198	0.0998617	0.233001	0.230189	0.0545899	0	0.0262084
Scube1	0	0	0	0	0.0240885	0	0	0	0	0.0259843	0	0.0520525
Serpinb1b	0	0	0.0527693	0.0250518	0	0.0244591	0.0324625	0.09838	0.136538	0	0.0258859	0.0520525
Mrps18c	2.17202	3.2687	2.34926	2.81402	3.55901	2.42913	2.31221	2.9445	2.86828	1.76716	2.08485	1.4417
Tmprss6	0.197733	0.148208	0.105539	0.250518	0.264805	0.269075	0.296913	0.544473	0.204876	0.152699	0.103543	0.338419
Kctd5	0.0494332	0.0519468	0.0898133	0	0.049308	0.106568	0.0247428	0.131147	0.0700902	0.0657115	0.110196	0.0544209
Pom121l2	0.0817625	0.0494026	0.0354082	0.0751555	0.0240644	0.165882	0	0.0518472	0.0280907	0	0	0.0260262
Svs4	0	0	0	0	0	0	0	0	0	0	0	0
Svs6	0	0	0	0	0	0	0	0	0	0	0	0
Svs3a	0	0	0	0	0	0	0	0	0	0	0	0
Svs5	0	0	0	0	0	0	0	0	0	0	0	0
Rbpjl	0	0	0	0	0	0	0	0	0	0	0.0258859	0
Sdc4	0	0	0	0	0	0	0	0	0	0	0	0
Serpinb6a	0.727879	0.772508	0.421864	1.14828	0.551388	0.462669	0.898583	1.15915	0.891824	0.88372	0.50581	0.582806
Ccdc70	0	0	0	0	0	0	0	0	0	0	0	0
Prl5a1	0	0.0344336	0.0263583	0.0317657	0	0	0	0.0261051	0	0	0.0428929	0
Krt24	0	0	0	0	0	0	0	0	0	0	0	0
Krt42	0	0	0	0	0	0	0	0	0	0	0	0
Cyth1	0.193457	0.174317	0.228095	0.202544	0.170929	0.148638	0.770143	0.594298	0.745497	0.489655	0.622969	0.708044
Rnd3	0	0	0	0	0	0.0244591	0	0	0	0	0	0
Brca1	0.332142	0.387143	0.446877	0.320012	0.263385	0.18677	0.679634	0.348828	0.496277	0.270176	0.292484	0.213571
Gast	0	0	0	0	0	0	0	0	0	0.023872	0	0
Aoc3	0.130108	0.191435	0.0799454	0.124282	0.175405	0.115912	0.0250644	0.189683	0.165221	0	0.0783565	0.0592357
Coa3	0	0	0	0	0	0	0	0	0	0.0254498	0	0
Zpbp2	0.0247166	0.0247013	0	0.0255278	0.072843	0.0246059	0.0742283	0.0259236	0.022764	0.0254498	0.0512023	0.0790677
Gsdma	0	0	0	0	0	0	0.0248417	0.233312	0.0455279	0	0	0
Med24	0	0	0	0	0	0	0.0247428	0.0259236	0	0	0.0258859	0
Gsdma2	0.0251862	0.0227993	0	0.0255278	0.0250992	0.0520001	0.0254355	0	0.0234696	0	0.0271543	0.113683
Psmd3	7.5031	6.76507	7.33079	11.1147	9.17205	10.2054	11.7352	12.3549	12.1215	6.9344	8.05698	6.96509
Casc3	9.8375	5.21215	8.36316	24.3945	29.3728	24.1556	19.5881	24.8194	22.3193	9.25967	12.6977	13.7691
Exosc10	12.0601	10.3251	10.3727	23.097	25.89	24.4599	24.4624	34.8226	26.81	16.1348	19.1851	17.2494
Glod4	0	0.289203	0.123797	0.157326	0	0	0.202173	0.0259236	0	0	0	0
Taok1	3.17203	2.8553	2.39979	1.92521	2.39296	1.78009	2.35175	2.00296	2.30858	1.92322	1.58447	1.9831
Dnttip1	3.58237	2.09959	2.7635	10.9881	14.4504	11.6162	13.4849	15.7289	14.2402	5.60708	4.13126	5.76825
Acot8	0	0	0.273661	0.366408	0.60587	0.648681	1.18067	1.02199	1.14826	1.45838	1.32634	0.358694
Cd300lg	0.0247166	0	0	0	0	0.0781469	0.0730159	0.104498	0.135127	0.0479221	0	0.0838305
Spint4	0	0	0	0	0	0	0	0	0	0	0	0
Pyy	0	0	0	0	0	0	0	0	0	0	0	0
Mpp2	0	0.0497484	0.0245113	0.0984537	0.0722173	0.099035	0.0750943	0	0.0232875	0.0263151	0.0641711	0.08128
Ppy	0	0	0	0	0	0	0	0	0	0	0	0
Vtn	0.265975	0.406682	0.243926	0.438983	0.259101	0.190072	0.198313	0.15606	0.293746	0.0763495	0.103569	0.156157
Traf4	0	0	0	0	0	0	0.0247428	0	0	0	0	0
Aldoc	0.228456	0.425875	0.0971746	7.05958	3.99154	4.98029	4.4215	4.35794	5.63349	2.30453	2.49949	2.25786
Stac2	0.0437978	0	0	0	0.0240885	0	0.0250149	0.04954	0.022855	0.0255007	0	0
Rpl19	4.87708	3.52618	4.06796	6.0277	7.03032	7.02532	4.32867	6.10267	5.71173	2.51987	2.69335	2.61202
Nek8	0	0	0	0.0501538	0	0	0	0	0.0910786	0	0	0
Cacnb1	0	0.158039	0.15844	0.0923661	0	0.247331	0.26784	0.36967	0.306426	0.336065	0.193083	0.255161
Plxdc1	4.8036	7.54622	6.87681	3.92773	3.65919	3.76181	4.05252	2.9157	3.51699	3.01983	3.6783	3.41259
Arl5b	21.6123	4.4491	7.51812	25.9106	40.5549	38.2479	14.5456	32.728	28.9317	29.6585	14.8358	22.6999
Zfp207	17.6259	10.9124	13.4072	28.4698	33.0229	28.4278	23.3169	30.1893	26.5722	14.9819	15.5754	17.396
Psmd11	4.60982	3.18432	2.54709	5.08482	7.43756	5.38646	5.09963	6.63958	5.7304	2.95987	3.16227	4.09078
Rbfox3	0.559287	0.361207	0.356879	1.18117	0.814556	1.16183	1.58361	1.76532	1.86061	0.893977	0.571405	0.746329
C1qtnf1	0.0494332	0	0.026411	0.0501788	0.0481288	0.146584	0.100233	0.161893	0.0486011	0.229049	0.233568	0.18221
Pipox	0.025557	0.12526	0	0.0250518	0	0.0490161	0.0530237	0	0.022764	0.0744153	0.0264036	0.0520525
Cyba	0	0	0	0	0	0	0	0	0	0	0	0
Timp2	0.152699	0.102584	0.188043	0.357966	0.215521	0.281891	0.296492	0.515387	0.312253	0.289645	0.223887	0.20402
Cant1	0.0247166	0	0	0	0.0240644	0	0.0247428	0.0259236	0	0	0	0
Zc3h18	4.05765	2.46539	2.72471	10.8809	11.8405	11.3891	8.97254	10.9841	10.7532	3.32243	4.97669	7.3063
Top2b	31.6689	25.7546	30.8289	57.8593	61.8626	61.6799	56.6889	69.3278	59.0029	48.7372	46.6	53.3224
Igfbp4	5.18245	3.12859	3.60831	10.9748	9.91646	10.5749	10.0407	12.9702	10.2654	4.22722	3.59014	4.38644
Suz12	12.5635	6.19195	8.70289	23.3192	31.717	18.6983	9.45386	12.8879	11.6223	7.34689	6.18111	8.02392
Atad5	5.87444	2.6232	2.91788	13.3036	18.969	10.7994	4.83909	6.87232	5.27011	2.65844	3.41155	3.35887
Krt27	0	0	0	0	0	0	0	0	0	0	0	0
Krt12	0	0	0	0.0917899	0	0.0455918	0	0.0259236	0.0923534	0.0615632	0	0.0520525
Krt20	0	0	0	0	0	0	0.0247428	0	0.0910559	0	0	0.0260262
Tns4	0	0	0.0268068	0.0264798	0	0.0246059	0.0748468	0.0782115	0.0927404	0.129056	0.207398	0.13138
Tnfaip1	0.186932	0.112416	0.0525318	0.0510807	0.0937549	0.0489183	0.123714	0	0.0707959	0.08345	0.0258859	0.0260262
Rab11fip4	2.39679	0.814871	1.29477	5.99305	5.82472	6.17635	7.67312	9.84816	9.05091	8.02143	9.51391	11.1808
Cd40	0.276332	0.30353	0.319096	0.912739	1.36871	0.260612	1.0677	1.16433	0.95554	0.455985	0.207216	0.433285
Slc35c2	0	0.0261093	0	0	0	0.0497254	0	0.0519249	0	0	0	0
Wsb1	0.0494332	0	0	0.100207	0.0240644	0.318067	0.0410482	0	0.136629	0.229125	0.181227	0.0484088
Rhot1	8.17044	5.56249	6.35265	15.6403	16.6746	16.7008	16.9317	19.719	18.0587	11.7145	12.1971	14.3808
Rhbdl3	2.04485	3.06343	2.63651	23.0737	18.2425	22.2005	9.27173	15.0356	13.058	4.36401	4.1918	4.66424
Rnf135	0.344302	0.288808	0.347644	0.755188	0.72405	0.553804	0.382053	0.897138	0.835984	0.3055	0.273562	0.409445
Ada	1.35909	1.038	0.923462	2.02882	2.14849	1.41902	1.53472	1.73701	1.29513	1.27295	1.37167	1.69197
Serinc3	0	0.0521197	0	0	0.0282035	0	0.0249654	0.0261828	0.0233558	0	0	0
Trp53tg5	0	0	0	0	0.234363	0	0.104241	0	0	0.3225	0.198338	0.242513
Wfdc2	4.0903	4.15589	3.99115	3.11349	3.79077	1.59796	0.318612	0.473417	0.64117	0.153361	0.213998	0.237646
Etv4	0	0.0247013	0.0791539	0	0	0.0244591	0	0.0259236	0	0	0	0
Dbndd2	0.173016	0	0.0995492	0.363527	0.0481288	0.270934	0.322175	0.293248	0.318741	0.127249	0.0776576	0.15699
Mmp9	0	0	0	0.175638	0.119023	0.296298	0.55399	0.281012	0.262969	0.306492	0.341202	0.208678
Ghdc	0.0247166	0	0	0	0	0	0	0	0	0	0	0
Slc12a7	9.43917	4.2197	5.6028	23.0192	29.6195	17.0263	7.95252	11.2127	9.52815	3.07449	4.12823	3.4865
Zswim1	0.09899	0	0.21171	0.175538	0.168451	0.293338	0.223105	0.155801	0.204876	0.101799	0.129585	0.182184
Spata25	0	0	0	0	0	0	0	0	0	0	0	0
Crk	6.41381	4.57984	4.24677	13.2936	15.3059	12.7982	9.39044	11.6071	12.2629	7.73558	9.85157	11.2484
Mlx	1.18899	1.66917	0.913199	2.3061	3.17484	3.21185	4.79651	4.53748	5.01463	2.93007	2.58048	2.40972
Retreg3	0	0	0.0791539	0	0.0240644	0	0	0	0.022764	0.0508997	0.0258859	0.0520525
Jph2	0.174648	0.199512	0.0794178	0.0505045	0.121862	0	0.0753664	0.102476	0.043593	0.0961495	0.0259635	0
Dhx58	0	0	0.0683626	0.0617027	0.0495486	0.0912815	0.0247428	0	0.0910559	0	0.185162	0.0520525
Rab5a	1.39985	1.21113	1.31343	2.8882	3.35364	2.12322	2.90193	3.1353	2.90325	1.41852	1.57774	2.27878
Hspb9	0	0	0	0	0	0	0	0	0	0	0	0
Nkiras2	3.94952	3.90387	4.39243	3.07105	3.61267	2.97616	2.566	1.94639	2.3143	2.04133	1.79614	2.00392
Ift52	2.32442	1.46444	1.49421	4.15405	4.14995	3.96035	3.08503	3.98132	3.55268	1.81615	1.65167	2.03773
Mybl2	5.79931	3.55217	3.24109	12.1556	13.8321	9.50766	2.35742	3.82067	2.62234	1.07006	1.07276	1.34847
Sgk2	0	0	0	0.0295612	0	0	0.0494855	0	0.0243347	0.050238	0	0.0262605
Zmynd8	0.886436	1.22644	1.19	0.829992	0.687833	0.95985	0.961107	0.599172	0.712125	0.347925	0.380289	0.637123
Prl	0	0	0	0	0	0	0	0	0	0	0	0
Prl3c1	0	0	0	0	0	0	0.0215262	0	0	0.0254498	0	0
Gdap1l1	2.00264	1.25915	1.56405	6.95499	7.59208	9.14852	18.0133	17.6534	18.6853	11.3214	12.3474	13.2752
Hnf4a	0.0183644	0	0	0	0	0.026049	0.022986	0.0441479	0	0	0	0
Ptgis	0.307054	0.562967	0.0799982	0.262668	0.310864	0.446208	0.848404	0.84148	0.767191	1.06212	1.16116	1.08785
Cadps2	1.61998	2.0362	1.89455	1.17501	1.18676	1.51705	0.993001	1.11251	1.21835	0.688393	0.81877	1.43248
Ddx27	6.77282	4.84803	5.8543	9.55853	11.4614	10.6641	7.68676	9.58227	8.36384	4.78332	5.48547	5.42192
Rac3	1.66768	1.2157	1.36717	2.52295	1.96859	2.07959	5.22285	5.23729	5.36189	7.30421	9.02397	7.7122
Rrp7a	0.0741498	0.069213	0	0.129869	0.0240644	0.0978365	0	0.0259236	0.022764	0.0254498	0.155445	0.0260262
Cyb5r3	0.0248155	0.0247507	0.0528748	0.0506548	0	0.0244591	0.0538402	0	0.0239249	0	0	0.0260783
Ints2	3.82942	3.17681	3.44837	5.97739	10.1572	5.84118	4.79962	6.06718	5.39588	4.36002	4.48788	5.46465
Hist1h2bc	0.23765	0.274925	0.316668	0.97642	1.05207	0.513788	0.27217	0.46271	0.594982	0.203599	0.103543	0.260262
Csnk1d	0.285699	0.868745	0.754231	0.330108	0.23227	0.505375	0.643312	0.441375	0.558172	0.298654	0.440137	0.494551
Mafk	0.469615	0.0988052	0.290073	1.39576	1.02666	1.49076	1.77368	1.89408	1.51801	0.87153	0.655508	0.659505
Pick1	2.58328	2.9131	2.45662	7.43864	5.03329	6.75603	7.01618	7.24538	8.55267	4.44706	4.77936	4.32759
Med1	2.87736	4.89343	3.06183	2.76014	2.66321	1.55567	2.31708	4.65528	5.10004	4.37954	1.70717	1.26914
Stard3	3.39033	2.60774	2.73756	7.74786	6.01112	6.062	9.59682	12.2307	11.4759	5.52073	5.2971	3.7947
Mfng	0.0496804	0.0247013	0.0263846	0.0501037	0.218168	0.100967	0.0751437	0.102554	0.0456417	0.0254498	0.0258859	0.0789897
Vmp1	5.18873	8.9521	7.88175	5.08242	4.82109	3.74428	3.81231	4.89754	4.26446	4.06607	3.23866	2.43819
Uchl5	4.2515	4.23212	3.92485	6.91446	8.15049	5.84351	4.17524	5.49743	4.49832	2.59235	3.12256	3.07885
Cdc73	0.14039	0.0733629	0.091027	0.148983	0.0674044	0.471939	1.05916	1.61491	1.41469	2.02761	2.27534	3.00494
Stk4	2.67888	1.46444	1.18087	3.87334	4.36052	3.6267	2.38488	4.13007	2.8271	2.61797	2.25305	3.68909
Wfdc15b	0	0	0	0	0	0	0	0	0	0	0.0259376	0.0360464
Pmp22	0.175636	0.123506	0.240575	0.252723	0.491708	0.269686	0.424264	1.10865	0.608777	0.366707	0.391006	0.619815
Gdf9	0.024766	0	0	0	0	0	0	0	0	0.0256025	0	0
Zcchc10	1.56258	0.604293	0.651305	2.88883	1.79022	2.89442	2.4362	2.3999	1.75695	0.892424	0.900259	1.14281
Prl8a8	0	0	0	0	0	0	0	0	0	0	0	0
Prl8a6	0	0	0	0	0	0	0	0	0	0	0	0
Krt33a	0	0	0	0	0	0	0	0	0	0	0	0
Prl8a2	0	0	0	0	0	0	0	0	0.0468027	0	0	0
Tbx5	0	0	0.0282843	0	0.0240644	0	0.0248665	0	0	0	0	0
Pld2	0.563662	0.396406	0.555449	0.828439	0.898998	1.29597	1.0336	2.0581	1.76944	0.990661	1.55059	1.86639
Psmb6	2.13804	2.99259	3.54103	2.07903	2.22112	1.79853	1.47185	1.31917	1.76004	1.53623	1.21242	1.18258
Spag7	0.123583	0.19761	0.0527693	0.100207	0.144386	0.171214	0.173199	0.155697	0.159348	0.101799	0.155315	0.286289
Pfn1	0.0247166	0	0	0.0250518	0.192515	0.12232	0.098971	0	0.0682919	0	0.129429	0
Prpf8	19.8771	12.4775	14.6456	31.0323	32.5503	29.2475	20.4466	21.1641	20.6172	16.1924	17.2415	18.8532
Tomm34	0	0	0.0280469	0.025628	0.0279388	0	0.0494855	0.105276	0.0250176	0	0	0.0298521
Ywhab	5.82716	5.0214	5.15901	9.39424	9.9656	12.0966	9.61387	12.2777	12.1746	7.70122	9.00766	8.46212
Stk3	0.477624	0.442746	0.36672	0.767112	0.345541	0.902248	0.82809	0.612963	0.755308	0.685288	0.635576	0.629497
Ksr1	0.150524	0.255337	0.107597	0.136783	0.0710863	0.0979833	0.0429039	0.172496	0.306494	0	0.129559	0.0520525
Tnip1	0	0.0249483	0.10976	0.0504293	0.078089	0.171043	0.104167	0.162048	0.108152	0.161148	0.126478	0
Il12rb2	0.936735	1.48144	1.35577	1.64991	1.56236	1.42059	1.31659	1.12729	1.25785	1.28145	1.13805	1.28174
Zkscan6	1.93316	1.19013	1.12011	7.28465	8.48044	9.2695	13.5334	15.8275	14.7503	8.09577	9.41042	8.92531
Kpna2	0.0743228	0.0494026	0.13348	0.106946	0.105186	0.106299	0.0736839	0.129488	0.0599375	0	0	0.0309452
Cep95	9.64598	11.0861	9.77946	18.3805	20.1652	16.896	16.6704	20.3433	19.1343	10.0907	11.3024	11.4636
Vezf1	15.8581	6.70638	9.18565	31.6837	33.7995	32.905	19.5117	24.6473	22.6629	15.9568	15.028	15.4991
Cuedc1	7.52324	4.07685	3.96653	11.6932	11.8067	10.8735	9.37995	12.4088	12.2824	6.14573	6.30078	7.47989
Shroom1	0.0494332	0.0376448	0	0.0250518	0.0843939	0.05743	0.0248912	0.261595	0.0465523	0	0.0761045	0.0936164
Sept4	0.567122	0.565166	0.398118	1.04381	0.989721	0.900561	2.42308	3.36841	2.42894	2.11226	2.1857	1.91322
Ggnbp2	0.403078	0.18069	0.338462	0.465213	0.224569	0.459807	0.880545	0.570786	0.280338	0.314	0.256322	0.460326
Mrm1	0	0.0247013	0.0263846	0	0.0240644	0	0.0247428	0	0	0	0	0
Kansl1	0.916343	0.962931	1.14356	1.16466	0.643145	1.35127	1.25906	0.823878	1.09217	0.478992	0.525716	0.445049
Myo1b	0.0964689	0.234662	0.111633	0.159229	0.0793644	0.0911836	0.0498319	0.0259236	0.0925583	0.0254498	0.0895651	0.0520525
Drg2	4.45853	3.51223	3.67702	6.41415	9.67132	8.11757	9.44777	9.28036	9.37529	3.92541	5.42413	5.01086
Dhx40	0.154825	0.22083	0.0801038	0.359769	0.213066	0.251293	0.173076	0.145379	0.244075	0.18301	0.155471	0.159957
Ypel2	0	0.0652855	0	0	0.0482251	0.0489672	0	0.0965913	0.022855	0	0	0.0260262
Akap1	0.0247166	0.0494026	0	0.123255	0	0.0250951	0.0247675	0.0518472	0.0451409	0	0.0258859	0.0260262
Nol11	0.19625	0.175206	0.188149	0.23188	0.239248	0.251513	0.208062	0.209203	0.189965	0.156517	0.191115	0.252324
Rpain	8.79886	9.00955	8.86518	13.417	16.6129	13.4783	13.3061	14.2872	15.2936	8.23119	8.03575	8.28298
Nos2	0.097161	0.122321	0.0527693	0.20302	0.168523	0.195673	0.20435	0.337966	0.117712	0.104344	0.146229	0.283946
Kcnab3	0.387482	0.46972	0.341391	1.70966	2.10097	2.20607	3.50516	3.92696	3.4606	2.5062	2.17848	2.98347
1700125H20Rik	0.0252109	0.0250224	0.064827	0.0502289	0.0249067	0.0244591	0.147492	0.0576022	0.114867	0.0576693	0.055344	0.0582207
Appbp2	0.167455	0.328947	0.320916	0.259036	0.265503	0.353019	0.422557	0.299366	0.291083	0.295167	0.359839	0.428834
Wnt9b	0	0	0	0	0	0	0	0.0259236	0	0	0	0
Myh4	0	0	0	0	0	0	0	0.0259236	0	0	0	0
Myh1	0	0	0	0	0	0	0.0247428	0	0	0	0	0
Myh2	0	0	0	0	0	0	0	0	0.0455279	0	0	0
Adora2b	0	0.0629389	0	0.0250518	0.0481288	0.0244591	0	0.0518472	0.022764	0.0508997	0	0
Ncor1	9.02969	9.25963	8.66751	9.39699	8.09394	7.08449	8.92879	10.8322	10.9233	10.7189	9.71305	10.0297
Trpv2	0	0	0	0	0	0.0733774	0.0247428	0.0777708	0.067996	0	0	0
Cenpv	0.090265	0	0.0427431	0.127288	0.172325	0.149543	0.0748468	0.0778745	0.120558	0.101799	0.233956	0.140932
Pcgf2	0.296599	0.247038	0.237462	0.526164	0.553698	0.56256	0.989859	0.751888	0.842267	1.0183	0.854622	0.600946
Cwc25	0.0702446	0.0481675	0.134166	0.0253525	0.0717601	0.148149	0.0412214	0.096358	0.0740739	0.1372	0.038104	0.136976
Pip4k2b	0.0260266	0.05375	0.030184	0.028008	0.0240644	0.0913549	0.0496092	0.0765524	0.0461653	0.051994	0.0211229	0.0730036
Ybx2	9.55601	5.59959	7.30387	17.7244	28.2807	18.4846	20.1578	21.3393	21.0825	9.74258	13.9234	13.5262
Dlg4	5.88077	3.60923	5.33619	18.4922	28.2308	21.4117	27.3179	31.6938	28.4628	20.8908	17.981	22.8263
Slc2a4	0.0247166	0	0	0	0	0	0	0	0	0	0	0
Gabarap	9.46772	14.3854	13.3388	11.4296	10.5368	11.5639	12.4733	12.2353	12.6249	12.487	10.4678	10.9079
Cldn7	0	0	0.0263846	0	0	0	0.0254603	0.0259236	0	0	0	0
2810408A11Rik	0	0.0247013	0.0263846	0	0.0240644	0.0244591	0.0489412	0.155542	0.0682919	0.0508997	0.0258859	0.0780787
Phf23	2.91206	2.22714	1.85985	2.77953	3.55821	2.9325	2.10724	3.11381	1.86894	1.71135	1.8072	1.93097
Acadvl	4.60673	2.63244	2.82738	4.95671	4.16427	5.70429	3.20988	3.27145	3.66031	1.88762	2.0133	1.50018
G3bp1	15.1274	8.29815	12.9448	30.283	34.7534	29.519	15.7273	25.0502	20.5603	12.5097	12.5621	13.8649
Sparc	0.0764237	0.0741039	0.158308	0.0240498	0.120009	0.0489427	0.0741293	0.0517694	0.022764	0.0254498	0.0504516	0.0784431
Glra4	1.18469	0.648508	0.71096	1.51579	2.06655	1.63683	1.13918	1.33579	1.35473	0.918968	1.28122	0.927133
Mief2	0.0988664	0.123655	0.0544579	0.181801	0.217494	0.122393	0.44537	0.571019	0.386987	0.43252	0.132044	0.20821
Shmt1	4.02876	4.94893	5.65454	7.24471	5.94939	5.58969	5.4486	4.49614	5.19833	6.19134	4.70098	7.17242
Tbx3	0	0.0215395	0	0.0751555	0.0721932	0.0733774	0.0988968	0.0777708	0.0906916	0	0.0490278	0.0520525
Pdlim4	0	0	0.0263846	0.0501037	0	0	0.0247428	0.0259236	0.022764	0.0254498	0	0
Mmp8	0	0	0	0	0	0	0	0	0	0	0	0
Mmp7	0	0	0	0	0	0	0	0	0	0	0	0
Dusp14	0.112065	0.10587	0.134351	0.159104	0.182504	0.161797	0.0931565	0.0660274	0.0930591	0	0	0.0364888
Tada2a	0.110879	0.0787477	0.117253	0.174261	0.0417999	0.0524404	0.17889	0.0589243	0.104304	0.139058	0.160441	0.210474
Ikzf1	0.314247	0.212159	0.163163	0.450933	0.63311	0.590884	0.108002	0.221362	0.308247	0	0.0517717	0.132057
Myl4	5.92716	4.22699	5.48465	5.94315	5.89891	5.967	4.46802	5.26124	5.23699	4.78223	5.10226	3.64464
Pnpo	0	0	0	0	0	0	0	0	0	0	0	0
Cog1	12.4465	7.50502	9.46731	19.5157	17.9525	20.8379	15.1643	17.6482	18.7194	12.0419	12.448	10.2141
Cbx1	15.9415	11.8443	13.1268	39.1111	32.463	37.801	31.7732	38.8587	36.3166	15.727	18.8333	19.1171
Copz2	0.409653	0.777226	0.837607	0.538815	0.997831	0.662989	0.308171	1.27228	0.752736	0.181636	0.129844	0.0826594
Slc25a39	0.0741498	0	0	0	0.0481288	0	0.0247428	0.0259236	0.0214209	0	0	0
Aatf	0.175636	0.0757342	0.185115	0.128115	0.20267	0.0247526	0.051069	0.0796632	0.0371508	0.129616	0.166213	0.238687
Lhx1	0	0	0	0.0250518	0	0	0.0247428	0.0259236	0.0682919	0.127249	0.0258859	0.0260262
Dync1h1	24.7509	11.7506	17.5877	53.2989	55.794	56.9285	46.6481	47.0498	49.1152	39.455	43.5882	54.3826
Cpsf4l	6.10233	5.10798	5.28373	13.4014	16.4872	15.3559	16.4891	19.761	17.9605	7.14436	9.25645	10.8532
Ap2b1	8.26442	5.38837	5.69518	14.9267	14.2871	16.0428	16.5373	17.8801	16.805	14.7284	16.5309	18.1294
Pex12	1.75705	0.709495	1.09805	3.08591	3.31186	2.71824	1.21752	1.87391	1.83393	1.0506	0.816699	1.07371
Ndel1	0.468973	0.607183	0.661384	1.07187	0.869664	1.06214	0.8993	0.543384	0.685833	0.540224	0.37141	0.672961
Slc25a35	0.0497792	0	0	0.200841	0.338081	0.13636	0.440198	0.294207	0.363381	0.0784364	0.0835078	0.14127
Myh10	13.7965	6.57148	8.05475	23.5132	25.6402	24.675	18.424	23.263	21.3835	16.6037	17.9506	23.239
Tnfsf13	0	0.123506	0	0	0	0	0	0	0	0	0	0
Mpdu1	0.101758	0.0504895	0.159337	0.111105	0.226422	0.0981056	0.0247428	0.13488	0.0725488	0.0254498	0.0687788	0.0276659
Fxr2	8.72296	6.63045	8.21879	16.2038	20.9987	19.083	17.3886	18.2425	18.4103	11.3012	13.2865	13.5092
Atp5g3	0.123583	0.0741039	0.0527693	0	0	0	0.0247428	0	0.022764	0.0254498	0.0776576	0.0520525
Cd68	0.0494332	0	0	0.0482498	0.0481288	0.0489183	0	0.0259236	0.022764	0.0254498	0	0.0260262
Lsp1	0.519592	0.39863	0.272527	0.30944	0.333966	0.373858	0.243667	0.769386	0.417741	0.247627	0.541739	0.160894
Avpi1	0.0247166	0.0247013	0	0.0501037	0.0240644	0	0	0.0518472	0.11382	0.0254498	0.0258859	0.0260262
Sfrp5	0.0247166	0	0.0263846	0	0.120322	0	0.0494855	0.0777708	0.0910559	0.0254498	0	0.0260262
Brsk2	16.2689	7.24966	10.1386	50.4016	48.4802	50.2152	63.7849	71.6494	68.7762	31.4783	34.8181	40.1856
Rad51d	0	0	0	0	0	0	0	0	0	0	0	0
Fndc8	0	0	0	0.0508552	0	0	0	0.047155	0	0	0	0
Unc45b	0.173881	0.125112	0.0791539	0.382391	0.185777	0.12572	0.323165	0.471472	0.318695	0.330848	0.291967	0.286289
Pank3	2.10852	0.490148	0.848503	7.69863	6.91096	6.84178	6.15605	9.12658	8.28419	5.25486	6.58234	6.98347
Rars	0.0741498	0.0494026	0	0.100207	0.0730355	0.0489183	0.11206	0.0573948	0.072913	0.0508997	0.0258859	0.0947095
Wwc1	0.398456	0.485677	0.381865	0.359268	0.358632	0.173024	0.264945	0.393235	0.367934	0.197313	0.39476	0.374414
Otop3	0	0	0.0527693	0	0	0	0.0269696	0	0	0	0.0797803	0
Pnpla5	0	0	0	0.0240748	0	0	0	0.0254829	0	0	0	0
Mrpl45	2.45943	2.37179	2.80313	4.36546	4.78612	4.46051	3.48811	4.53476	4.26132	2.27644	2.42305	2.81107
Mb	0.284513	0.404212	0.624234	0.434499	0.263601	0.472404	0.671716	0.558161	0.415647	0.540504	0.634152	0.627857
Sept9	7.00461	3.79214	6.14865	10.1978	9.97867	10.0067	6.08595	8.43131	6.72017	5.68486	5.29462	4.7406
Irf1	0.60138	0.369902	0.0866999	0.281207	0.351148	0.264721	0.251807	0.174284	0.614764	0.0818976	0.0517717	0.0839607
Slc22a5	0.0247166	0	0.0286801	0.0510556	0.0241366	0.0453472	0.134353	0	0.122538	0	0.0939398	0
P4ha2	1.9364	0.562374	1.19707	2.91641	6.33173	3.6755	4.89008	5.50684	5.74562	1.25203	1.61598	3.48968
Alox12e	0.0247166	0	0	0	0	0	0.0246685	0	0	0	0	0
Il3	0	0	0	0	0	0	0	0	0	0	0	0
Csf2	0	0	0	0	0	0	0	0	0	0	0	0
Tm4sf5	0	0	0	0	0.0401394	0	0	0	0	0.0255007	0	0.0342505
Cxcl16	0.321341	0.626548	0.755788	0.638195	0.263746	0.181585	1.11783	1.63552	1.55612	1.64597	2.28792	1.80554
Pelp1	0.0494332	0.0494026	0.0527693	0.0751555	0.21658	0.146779	0.0742283	0	0.0455279	0.076375	0.0457144	0.0260262
Med11	0.273143	0.0998674	0.0793122	0.447551	0.216411	0.346659	0.322324	0.157797	0.4935	0.147227	0.260671	0.260913
Alox15	0	0	0	0	0	0	0	0	0	0	0	0
Heatr9	0.1483	0.0494026	0.0791539	0.100207	0.0962576	0.0733774	0.0247428	0.155542	0.110929	0.0254498	0.0258859	0.0780787
Ccl6	0	0	0	0	0	0	0	0	0	0	0	0
Ccl4	0.025557	0	0.026411	0	0	0	0	0	0	0	0	0
Natd1	0	0	0	0	0	0	0	0	0	0.0508997	0	0
Map2k3	1.94045	2.43888	2.00162	3.95704	4.9686	3.50504	3.36477	3.36623	3.78255	2.09065	2.40886	3.68573
Scml2	2.66717	1.57239	2.08333	4.41834	5.16167	5.27821	4.64852	6.71328	6.04932	2.9644	4.38538	4.61315
Ywhah	0	0	0	0	0	0	0	0	0	0	0	0
Hoxb1	0	0	0	0	0	0	0	0	0	0	0	0
Sart3	38.9898	43.585	32.9857	29.7068	33.9337	27.0107	22.791	25.9929	22.4933	28.6872	24.8825	17.3496
Hnrnpd	3.97833	5.42902	4.25695	2.27766	1.83089	2.0057	1.16472	1.54038	1.57486	1.10999	1.16704	1.42699
Slfn3	0	0.0509094	0	0.0561412	0	0.0324573	0	0.0571615	0.0235379	0	0	0.0265468
Gga3	0.1047	0	0	0	0	0.0244591	0.0235798	0.0509658	0.0221266	0	0	0.187571
Slc35b4	0	0	0	0	0	0.0244591	0	0	0.022764	0	0.0258859	0
Use1	1.21536	1.46523	1.24456	1.35859	1.45941	1.13889	1.67278	2.73538	2.41109	1.48192	1.35621	1.49164
Dalrd3	0.737272	0.713052	0.753176	1.06343	1.68013	1.21339	1.71346	1.67625	1.33374	2.22518	1.06614	0.835573
Cryaa	0	0	0	0	0	0	0	0	0	0	0	0.0520525
Fis1	19.8662	20.0746	19.4523	35.4936	28.1107	27.0751	37.2766	42.0632	41.0832	26.4917	27.9563	28.0076
Plod1	0.123608	0.0247013	0.0807634	0.0745292	0.0469737	0.126136	0	0.0259236	0.022764	0.0761968	0.0458956	0
Strn4	7.09327	4.11306	5.56969	17.1003	19.13	16.2414	17.5142	24.5891	20.1621	11.3563	13.6847	14.8493
Mfsd3	0.149165	0.0319388	0.281682	0.263195	0.154542	0.218689	0.123837	0.29934	0.0928087	0.166366	0.273122	0.248785
Slc25a22	0.0247166	0	0.0527693	0.0250518	0.0240644	0.0244836	0.0742283	0.0518731	0.0910786	0.0763495	0.0258859	0.0782609
Med8	6.44021	5.72013	5.32014	9.02112	10.1439	9.58113	8.55189	11.8189	9.73453	5.12379	7.12063	5.04951
Atp6ap1	3.38415	2.66453	3.19692	7.85914	7.48283	8.12995	9.63235	11.3088	10.7044	7.40255	9.25943	6.75209
Dnase1l1	0.0797358	0.379708	0.169046	0.202394	0.261628	0.12369	0.0744015	0.0742192	0.308839	0	0.0914807	0.0953081
Aldh3a1	0	0	0	0	0	0	0	0	0.022764	0	0	0
Cd22	0	0	0.0263846	0	0.0962817	0	0	0	0.022764	0	0	0.0260523
Aire	0	0.0763764	0.0432972	0.0734269	0	0.0754564	0	0.0258717	0	0	0.0522118	0.0758925
Ccl9	0	0	0	0	0	0	0	0	0	0	0	0
Scrn1	0.507308	0.553235	0.439146	0.737601	0.468702	0.447333	0.574527	0.233442	0.305993	0.344413	0.780045	0.526459
BC005537	9.66516	8.31493	10.4395	14.6483	21.3942	16.3263	19.3802	17.5199	18.427	10.4548	12.6494	14.8757
Bcl2l11	1.7375	1.67633	1.43862	3.69414	3.68279	2.7621	1.00112	1.78974	1.09151	0.878885	0.522636	0.787268
Isyna1	5.13866	2.42861	3.52731	2.8619	3.58921	2.2858	2.95275	2.89929	2.87245	3.23844	1.83712	1.04542
Hars2	0	0	0	0	0	0	0	0	0	0	0	0
Cacng2	0	0.0501436	0	0.0554898	0	0.0877838	0.143285	0.134077	0.0467799	0	0.0815146	0
Psg28	0	0	0	0.0250518	0.0962576	0	0	0.0259236	0	0	0	0
Tmem160	0.254408	0.593276	0.356984	0.576292	0.829332	0.397828	0.896554	0.696022	0.480752	0.5587	0.339053	0.268955
Rab5c	0.0497545	0.0247013	0.0654075	0.0272063	0	0.0489183	0.0151178	0.122411	0	0.0528848	0	0.0591056
Mdh2	20.4105	21.0408	21.1886	19.8638	19.4508	20.1593	19.8825	19.8826	21.6235	17.8449	17.7208	14.1751
Rnf145	6.07129	3.48138	4.16357	10.6637	14.5666	9.45054	8.52272	11.2652	8.62285	4.73764	6.26896	7.14257
Atp6v1e1	0.780007	0.445784	0.671674	0.155271	0.447285	0.728173	0.849072	0.371304	0.567415	0.593261	0.736608	0.861547
Dvl2	2.863	2.22203	2.50725	4.71593	7.22202	6.26773	6.04337	8.00235	5.14083	3.92475	4.22631	4.43193
Lhx9	0.173016	0.395221	0.184692	0.325724	0.25092	0.391419	0.173199	0.233312	0.182112	0.0763495	0.103543	0.156157
Mlh3	0	0	0.0264902	0	0	0.0245325	0	0	0	0	0	0.104912
Rps6kl1	0.0505949	0.325291	0.158493	0.173409	0.351629	0.307843	0.442475	0.313001	0.345557	0.459497	0.353653	0.25969
Tecr	0.0494332	0.148208	0.0791539	0.100207	0.0481288	0.0489183	0.0989957	0.129618	0	0.1273	0.129533	0.104131
Ripk4	0	0	0	0	0	0	0	0	0	0	0	0
Map1s	2.60342	0.944973	1.20037	5.32354	5.80402	5.483	3.98106	5.07796	4.18759	2.37256	3.46985	3.48684
Dpep1	0	0	0	0	0	0	0	0	0	0	0	0
Dsg4	0.0247166	0.0479452	0	0.0495525	0	0	0	0	0	0	0	0
Tmem129	0.0247166	0	0	0.0501037	0	0.0733774	0.0247428	0	0	0	0	0
Nop9	2.05746	1.73082	1.51105	2.47895	2.26951	2.15994	2.30212	1.98849	1.94081	1.16054	1.26183	1.09844
Rnf31	0.497941	0.427382	0.449647	0.930701	0.841893	0.645721	0.744608	0.853586	0.981855	0.915253	0.52217	0.452544
Hsd17b1	0.0247166	0	0.0527693	0.0751555	0.0481288	0.0489183	0.0247428	0	0.0365362	0.0254498	0	0.0520525
Psmc3ip	0	0.0988546	0.105539	0.0254026	0.0240644	0	0.0971648	0.0259236	0.205194	0.101799	0.0258859	0.0780787
Grb7	0.0741498	0	0.0263846	0	0	0	0	0.267168	0.136584	0.0254498	0	0.0532757
Noxo1	0.479403	0.321117	0.369385	1.00353	1.14912	0.835915	1.27155	1.40285	1.52484	1.1442	1.46436	1.54172
G6pc	0	0	0	0	0.049308	0.0244591	0	0.0259236	0	0.0574149	0	0
Psme3	11.3854	8.36112	9.62847	11.828	12.0087	10.95	9.02821	9.8479	8.69226	6.58123	5.41082	6.90885
Zfp687	0.0494332	0	0.0527957	0	0	0	0	0.0518472	0.022764	0	0.0517717	0
Gdpd2	0.0801807	0.0247013	0.110077	0.0751305	0.0240644	0.104367	0.110081	0.310331	0	0	0.0258859	0
D8Ertd738e	0.0252851	0.0422392	0	0.0369264	0	0.0972495	0	0.0887364	0.0259737	0	0.0521083	0.0260262
Sec14l4	0	0	0	0	0	0	0	0	0	0	0	0
Calm3	0.123558	0.15794	0.170128	0.138411	0.259438	0.314887	0.44433	0.157693	0.159462	0.242562	0.208148	0.503348
Nrbp2	0	0	0	0	0	0	0	0	0.022764	0	0	0
Cops3	0.200674	0.444772	0.466348	0.37718	0.392755	0.368355	0.174214	0.209385	0.0684285	0.178327	0.158887	0.210214
Zfp874b	0.0245436	0.132942	0.0311603	0	0	0	0	0	0.0450726	0.0864022	0	0
Ddx39	8.96058	7.97044	8.0418	9.35531	10.0054	8.37356	6.25586	7.34835	7.84863	3.86117	3.88089	4.26188
Gipc1	8.21051	4.89061	6.26395	13.4163	13.6028	11.079	10.3	13.1811	10.7084	6.30716	5.79214	5.87498
Plscr3	2.4116	2.15304	2.24298	4.5696	4.25307	4.54475	7.98968	10.8529	8.90292	5.67496	5.80413	5.384
Ptger1	0.370749	0.206972	0.154218	0.401431	0.228251	0.293607	0.260764	0.281919	0.341459	0.23592	0.37928	0.183095
Arhgef25	0	0.0247013	0	0.0250518	0.120322	0	0.0197447	0.0518472	0.169273	0	0.0258859	0.0520525
Xab2	0	0	0	0	0	0	0	0	0	0	0	0
Cdc37	0	0	0.0527693	0	0.0721932	0.0733774	0.0494855	0.0518472	0.022764	0.0254498	0.0258859	0.0260262
Icam5	0	0.0247013	0.0527693	0.0510055	0.145782	0	0.148457	0.414751	0.250404	0.203599	0.31063	0.183303
Myh8	0.0243211	0.0694601	0.112293	0.0269558	0	0	0.0250397	0.0516657	0.022764	0	0.0517717	0.0520525
Trip10	5.7385	3.23501	4.61341	10.5224	10.1184	8.9981	4.19716	6.48147	5.62684	1.56379	2.13597	2.02351
Cd70	0	0	0	0	0	0	0	0	0	0	0	0
Cops6	6.13896	7.44171	8.23947	4.63031	4.31578	4.29693	4.22648	4.32981	4.72767	4.41445	4.32307	4.08958
Ubb	0.370798	0.173156	0.132029	0.166795	0.411309	0.0734019	0.22271	0.131355	0.205786	0.101825	0.0776835	0.104964
Zkscan1	3.06125	1.11173	1.26834	3.48551	2.40603	6.50067	3.73098	3.87	4.19248	2.46627	2.03968	2.05337
Ap4m1	2.8783	1.60032	2.17636	5.52608	5.70362	5.8945	5.83934	6.30477	5.92614	3.1824	4.12673	3.20706
Mknk1	2.08462	1.81804	1.45403	3.32756	3.04728	2.51653	2.66519	3.88735	3.64724	1.6011	1.98079	1.43634
Armc6	0.0770911	0	0.0263846	0.0323419	0.0312597	0.0244591	0.0239757	0.0259236	0.0689293	0.0817704	0.0258859	0.0263906
Rcn3	0.0496804	0.0247013	0.105565	0.0515316	0.048201	0.0496276	0.0774201	0.0778485	0.0229916	0	0.0717039	0.0520525
Haus5	0	0	0	0	0	0	0	0	0	0	0	0
Dusp9	0.0494332	0.0247013	0	0	0.0481288	0	0.0247428	0.0259236	0	0	0	0
Arid3a	0.687319	0.172983	0.580779	2.46017	3.51056	2.50806	1.93196	2.9163	2.52109	1.45087	1.50871	1.30386
Pdk4	0	0.0238615	0	0.0250518	0	0	0	0	0	0	0	0
Ubxn6	1.50922	3.52878	2.5601	0.928095	0.526072	0.802431	0.132126	0.240545	0.272507	0.164737	0.1892	0.0817745
Mydgf	1.4365	1.23573	1.3196	1.20254	1.39241	1.84933	2.77136	2.79506	3.14557	3.08259	3.87022	3.4731
Plin3	0	0.1054	0	0.0501037	0.0446395	0.0186134	0.0461947	0.0801557	0	0.0761714	0.0803239	0.157745
Cyb561	0.0543518	0.0279125	0.0283635	0.0738027	0.0240644	0.0244591	0.051366	0.0859108	0.105261	0.0861986	0.0836631	0.0260262
Hoxd8	0	0	0	0	0	0	0	0.0699678	0	0	0	0
Sema6a	0.323689	0.413055	0.237857	0.41556	0.515484	0.171287	0.19955	0.398575	0.273236	0.171252	0.261603	0.286419
Ccdc12	1.10214	1.34298	1.58477	2.22262	3.10279	2.97533	2.42439	2.73318	3.05506	0.885324	1.15001	1.39558
Plin5	0.0247166	0.0247013	0.0263846	0.150311	0.0481288	0.0733774	0.222685	0.181465	0.159348	0	0.0517717	0.0520525
Fmc1	0	0	0	0	0	0	0	0	0	0	0	0
Akt3	0.74439	1.1	1.20525	1.37587	1.11895	1.65857	1.99595	2.36117	2.14364	2.37615	2.55592	3.79195
Mrpl24	12.2729	10.1616	10.0892	26.9625	26.4465	25.4831	26.8154	33.9958	28.9182	11.8035	13.2351	12.5387
Gle1	3.6213	2.9253	2.96703	11.8003	13.3912	12.6669	15.6148	20.1866	17.6866	7.40802	9.57544	10.4534
Zfp451	0	0	0	0	0.0751772	0	0.236442	0	0	0	0.338639	0
L3hypdh	0	0.0247013	0	0.0502039	0.0240644	0.174638	0.163748	0.299495	0.229529	0.108238	0.33486	0.313642
Calr3	0.973167	1.07362	0.795602	0.98088	1.68983	1.02684	1.15952	1.29919	1.14942	0.718398	0.971367	1.01927
Leng1	0.123608	0.0988052	0.105539	0.200841	0.14494	0.171899	0.100183	0.155542	0.227776	0.0509506	0.182107	0.104443
Polr2i	1.57027	1.30667	1.70165	1.3034	1.10759	1.34853	1.38092	1.05838	1.72667	0.908636	1.22986	0.817667
Iyd	0	0.0228487	0.025382	0.175363	0.0962576	0.207316	0.173199	0.271524	0.302328	0.0763495	0	0.104573
Ccdc170	0.395787	0.362541	0.178545	0.416011	0.646635	0.290159	0.586675	0.362801	0.574517	0.174968	0.346897	0.41819
Vip	0	0	0.0263846	0.0250518	0	0	0	0	0	0.0254498	0	0
Fbxo5	0	0	0	0.0751555	0.0240644	0.0489183	0	0	0.022764	0	0	0
Mtrf1l	0.130133	0.330775	0.324478	0.152591	0.0842976	0.135944	0.143681	0.0591835	0.0796056	0.219378	0.314203	0
Rgs17	0.238268	0.202032	0.371891	0.361448	0.215761	0.233585	0.172927	0.215244	0.218375	0.144352	0.195723	0.389769
Hdac2	14.9743	14.7749	15.393	28.4377	29.2003	32.1351	30.7121	32.4196	32.6221	19.3237	20.6302	19.1941
Frk	0.168394	0.107055	0.0812383	0.263545	0.0241366	0.0579192	0.122155	0.230487	0.259168	0.18782	0.273251	0.223357
Rwdd1	0	0.0494026	0	0	0.0245216	0.0516577	0.0247428	0	0.022764	0.0254498	0.0523153	0
Clvs2	0.240344	0.43294	0.284532	0.619256	0.623533	0.676735	1.24206	0.768194	0.736847	0.830352	0.73068	0.419517
Hey2	0	0	0	0	0	0	0	0	0.022764	0	0	0
Hint3	0	0	0.0265166	0	0	0.0244591	0	0.0259236	0	0	0	0
Trmt11	0.0493343	0.307037	0.183716	0.162135	0.137913	0.136066	0.112505	0	0.137426	0.0644899	0.216794	0.107488
Katna1	4.45907	4.02105	3.61034	10.4552	11.482	11.1536	10.1361	12.9821	11.9286	4.43458	7.12982	6.11039
Lrp11	1.35783	0.720685	0.865073	2.17297	2.1077	3.70209	4.06088	4.89588	5.58999	3.05172	4.43259	4.78087
Sec63	7.59989	7.26571	7.44326	15.7724	18.7536	16.9202	11.3376	15.0859	14.2311	8.16581	10.0863	11.9176
Nr2e1	2.85363	1.03024	1.40981	3.41537	3.56774	2.5526	0.572819	0.91041	0.80482	0.824575	0.368097	0.234158
Snx3	3.83149	3.23757	3.22294	6.0427	6.19273	6.10089	3.54823	5.28649	4.7164	2.85104	3.49829	3.18579
Aig1	0.0250132	0.103004	0	0.158052	0.153651	0.283408	0.187451	0.317097	0.234856	0.0961241	0.158991	0.247952
Adat2	0.617964	0.444697	0.448011	0.676425	0.509973	0.518998	0.559211	0.545017	0.504996	0.330823	0.362557	0.293576
Pex3	0.0989158	0.0494026	0.0792067	0	0.0240644	0.0244591	0.098971	0.0518472	0.0682919	0.0508997	0.0778388	0.0260262
Ltv1	0.0793156	0.0494026	0.0773861	0	0.0240644	0	0.0247428	0.0777708	0.0455279	0.0349172	0.0670962	0.02574
Cep57l1	0.0915997	0.153099	0.202528	0.265099	0.264083	0.170309	0.486492	0.23829	0.502606	0.297305	0.26665	0.235069
Zc2hc1b	0.028696	0	0	0	0	0	0.0505494	0	0	0	0	0
Ccdc162	0.154281	0.228166	0.371469	0.286919	0.220478	0.37963	0.311239	0.29457	0.231191	0.46927	0.275943	0.510297
Cd164	7.7773	4.30781	5.5732	22.9504	37.0885	23.2793	15.109	19.8191	15.8778	7.38885	6.80806	6.45209
Smpd2	0.0247166	0.0988052	0.0791539	0.100207	0.120322	0.12232	0.0501041	0.0266235	0.141341	0.152699	0.152701	0.130131
Mical1	2.95813	1.47412	1.66941	4.56547	4.51807	4.70987	5.30923	5.64375	5.93019	4.18971	4.59394	4.3583
Rab32	0	0	0	0	0	0	0	0	0	0	0	0
Wasf1	2.95396	2.57141	3.74329	6.10496	8.11151	7.52559	8.72427	11.109	10.0254	4.61228	7.45373	8.25258
Ddo	0	0	0.0289967	0.050254	0	0.0896427	0.0284294	0.0388595	0.0243802	0.0254498	0	0.105172
Slc22a16	0.0249143	0	0.0263846	0.0492519	0.0293586	0	0.0506732	0.104291	0.062009	0	0.0519271	0.0973121
Gtf3c6	0.329917	0.379066	0.300758	0.337273	0.190903	0.297692	0.204177	0.31536	0.301782	0.154252	0.189277	0.134582
Rev3l	7.84992	5.13231	5.90119	20.4814	28.2401	15.4923	16.8547	25.5499	22.4474	11.3223	13.3037	21.0888
Traf3ip2	0.278606	0.0494026	0.108045	0.119673	0.340872	0.191368	0.261308	0.800961	0.482573	0.348001	0.342315	0.313044
Tube1	0.302482	0.370989	0.290363	0.48563	0.958606	0.635571	0.643336	0.492548	0.322087	0.203599	0.109989	0.182158
Lama4	1.49377	1.60907	1.72811	2.78724	4.36961	1.45945	1.89873	4.45836	2.56793	1.66971	1.93903	2.11986
Popdc3	0.200847	0.409399	0.328884	0.644985	0.23085	0.268414	0.541644	0.599301	0.390948	0.175248	0.489269	0.389795
Tnfaip3	0	0	0	0.0250518	0	0	0	0	0	0	0	0
Perp	0	0	0	0.0250518	0	0.0733774	0.123714	1.84519	0.842153	0.101799	0.0258859	0.104105
Arfgef3	0.0808727	0.103326	0.129918	0.412629	0.808107	0.821215	0.824899	0.997488	0.837919	2.78724	3.302	7.09202
Hebp2	0.0247166	0	0	0	0	0	0.0247428	0.0259236	0.0682919	0	0.0517717	0.0520525
Abracl	0.0787718	0.0825023	0.028469	0.0501037	0	0.0813755	0.172185	0.0903696	0.232739	0.175019	0.230125	0.183329
Fam184a	0.274799	0.128644	0.158809	0.619682	0.23523	0.287566	0.241885	0.0952692	0.41435	0	0.0517717	0.234913
Asf1a	6.58757	5.08506	6.53086	7.75642	6.08336	8.7267	4.37865	7.38306	5.41336	3.09699	3.35548	3.4092
Gopc	2.31209	2.80404	2.34884	1.66379	1.73673	1.63644	1.6091	1.56941	1.3929	1.14644	1.08803	1.32856
Qrsl1	0.259747	0.1116	0.155696	0.506072	0.621223	0.755861	0.652268	0.619003	0.41979	0.499326	0.692033	0.743414
Nmbr	3.85962	3.41256	4.38017	2.59848	2.69921	0.876322	3.3256	2.57411	2.81162	2.55631	2.39965	2.71597
Gje1	0	0	0	0	0	0	0	0	0	0	0.0217182	0
Crybg1	1.38242	1.01488	1.77722	1.85855	0.718587	1.89627	1.67748	2.13006	1.35129	0.984553	1.10155	0.897515
Smpdl3a	1.39177	0.558916	0.974912	4.43104	2.87813	4.75493	3.07196	4.01517	3.17218	1.54282	1.33304	1.39365
Reep3	0.80198	0.988126	0.765471	0.408195	0.460304	0.313786	0.570543	0.631136	0.41262	0.328023	0.350961	0.480028
Fabp7	5.99756	10.836	8.77189	9.49525	10.5388	20.163	15.7622	19.066	18.7847	9.79626	11.6585	11.4739
Serinc1	0	0.0494026	0	0.0501037	0.0240644	0.146755	0.098971	0.0259236	0.115482	0.0764768	0.0649218	0.0541606
Echdc1	2.00224	1.42895	1.18398	2.49241	3.59103	2.14771	1.68018	2.38046	1.9274	1.30067	0.952729	1.16103
Mgat4c	0.211648	0.0248001	0.156646	0.233007	0.107568	0.201079	0.652021	0.994973	1.04823	0.551295	0.974163	1.73306
Nts	0	0	0	0	0	0	0.0247428	0	0	0	0	0
Lrriq1	0.13389	0.0716091	0.222581	0.054137	0.0945009	0.0879306	0.122798	0.0544395	0.0260192	0.0568041	0.0673033	0.0543168
Ros1	0.0697503	0.0580234	0	0	0	0	0	0	0	0	0	0
Ccdc59	0.257423	0.34777	0.316721	0.277023	0.363926	0.384718	0.42028	0.414777	0.641648	0.152699	0.212445	0.168312
Lin7a	0.0247166	0	0.171949	0.120349	0.24269	0.0979833	0.489709	0.519923	0.344032	0.24185	0.553543	0.675381
Gprc6a	0	0	0	0	0	0	0.0247428	0	0	0.0254753	0	0
Fam162b	0	0	0	0	0	0	0	0	0	0.0238465	0	0
Sim1	0.0247166	0.0331491	0	0.0423376	0.0865597	0.0743558	0	0.311705	0.188941	0	0.0831972	0
Lims1	3.49928	2.72564	2.99817	7.96513	10.9702	9.07419	6.56581	9.63629	7.92896	4.26672	5.52674	7.23657
Zwint	47.3556	42.0207	44.5616	72.164	86.239	65.3004	42.3221	55.2294	48.1773	27.8499	29.1513	36.7169
Ube2d1	0.290717	0.741805	0.26535	0.36741	0.162411	0.273037	0.130097	0.163008	0.072526	0.121447	0.068261	0.0520525
Mrln	0.378609	0.126816	0.107042	0.318409	0.120948	0.049652	0.650833	0.130162	0.480138	0.164152	0.0517717	0.322465
Epyc	0.0972845	0.121209	0.0804468	0.027081	0.0240644	0.0434883	0.0225654	0.0595724	0.108402	0.0168478	0	0
Cdk1	0.0748913	0.12153	0.0263583	0.100207	0	0.0534187	0.0494855	0.0522101	0	0	0	0
Rhobtb1	1.37842	0.723303	1.16061	2.42935	2.32614	2.22255	1.62773	2.88719	2.05272	1.22276	1.8183	2.36134
Slc17a8	0	0	0.0842989	0.0362751	0	0.0383519	0.0247428	0	0	0	0.0238927	0.0628534
Cabcoco1	0.057738	0.0989781	0.154983	0.158628	0.0874019	0.0608788	0.109685	0.174673	0.0244257	0	0.0588127	0.0275358
Atp2b1	3.61871	2.26333	3.085	10.2617	12.5878	9.26661	15.6392	19.5742	18.395	10.7603	15.1789	19.665
Actr6	0.162759	0	0	0.0280831	0.156395	0.0292776	0.0753664	0.130629	0.131621	0.0254498	0.138334	0.114828
Uhrf1bp1l	2.07904	1.58103	1.55403	4.19328	5.19587	4.49845	4.37185	5.33059	4.20022	2.87148	3.19602	4.06337
Poc1b	3.29791	2.93073	3.05099	7.05703	6.72886	7.41809	7.50646	7.71797	8.97604	4.43705	5.21952	6.50661
Dusp6	1.75799	0.921704	1.09042	1.0521	1.70203	0.985091	2.22613	3.09986	2.40123	1.97557	2.16067	1.86465
Tmpo	0.63539	0.370717	0.629432	1.50567	1.27226	1.10083	0.644277	0.57063	0.632884	0.330899	0.232999	0.408846
Kitl	0.580123	0.418712	0.360045	2.00953	1.45606	1.66447	4.39278	6.99374	5.79969	8.85622	9.96479	13.5782
Sgk1	1.25793	0.981877	1.0295	0.682337	2.03684	0.882559	1.06273	1.28052	0.86387	1.68842	2.72824	3.77201
Ikbip	0.320253	0.0529349	0	1.12771	1.09175	0.76924	0.251139	1.05872	0	0.562136	0.0596152	0.534007
Hbs1l	25.7722	20.077	21.7023	43.01	51.9078	42.8374	39.9953	51.6372	44.0777	24.5457	30.596	34.9315
Apaf1	0.293015	0.592708	0.305349	0.314075	0.350715	0.385598	0.168845	0.485601	0.380204	0.182679	0.132976	0.321997
Myb	0.0494332	0	0	0.171204	0.132763	0.0244591	0.119656	0.197823	0.35901	0.278778	0.59931	0.230723
Med23	6.19398	4.82053	5.051	17.4245	24.901	18.0427	15.3768	21.2586	18.2173	8.18454	12.2373	13.7814
Arg1	0.222672	0.0741039	0.052954	0.351903	0.433953	0.405019	0.324006	0.311861	0.205058	0.0764259	0.207501	0.234236
Nedd1	0.0247166	0	0.0251973	0.0250518	0.0721932	0.0234318	0	0.050551	0	0.0254498	0	0.0521306
Pde7b	0.129367	0.301652	0.228939	0.103439	0.214558	0.105076	0.295156	0.31479	0.329099	0.203344	0.211954	0.342531
Enpp3	0.0872249	0.13146	0.138044	0.190469	0.105595	0.116107	0.103524	0.18735	0	0	0.0276461	0.0260783
Ccn2	0.0253345	0	0	0	0.0397063	0.0458609	0	0	0	0.0254498	0	0.0466911
Map7	0.862708	0.717894	0.668349	2.22801	6.35849	3.39344	0.81275	1.92185	1.21778	0.178582	0.56105	1.26888
Stx7	3.40271	3.75561	3.0217	8.97302	14.2544	11.1936	14.5548	16.9471	15.4497	9.81018	13.1315	19.0266
Pex7	0.0247166	0	0	0.0903119	0	0	0.0761582	0.0266235	0	0.0795817	0	0.0271974
Il20ra	0	0	0	0	0	0.057479	0.0307552	0.0296307	0	0.0281221	0.0296652	0.0633219
Ifngr1	0.413904	0.347152	0.343581	0.416086	0.895292	0.970685	0.629456	0.812549	0.845067	0.101799	0.343428	0.286341
Vnn3	0	0	0.0572019	0	0.0273853	0.0566718	0.121611	0.0299936	0.0491702	0.0522485	0.0389582	0.134582
Eya3	4.70668	3.22923	3.47739	10.3712	9.93128	8.92545	8.10323	11.6495	10.7838	4.92141	6.09887	6.90721
Cfap54	0.210783	0.335493	0.146171	0.216999	0.322535	0.358424	0.399769	0.396864	0.378405	0.363551	0.429162	0.253938
Snrpf	0.0998798	0.0741039	0.0263846	0.100207	0.168451	0.220279	0.0738571	0.181465	0.114002	0.0346627	0.0517717	0.0521566
Ntn4	2.92694	2.48767	2.20758	4.77801	4.91186	5.48342	1.53511	2.85906	2.81151	1.11155	1.44793	1.52764
Fgd6	1.28284	0.583988	0.609327	2.19314	3.05134	1.88619	0.521033	1.08431	0.936122	0.714123	0.574356	0.858476
Ndufa12	1.7597	0.466608	1.04108	5.19911	4.48036	4.21088	2.51634	3.64268	3.29677	1.64449	1.64132	1.91361
Cep83	8.20937	5.76388	6.0325	15.4529	23.8426	14.994	12.0292	16.192	12.4267	6.62874	7.71319	9.61972
Socs2	0	0	0	0.0253775	0	0.0489183	0	0	0.022764	0.0254753	0	0
Nudt4	0.276134	0.0741039	0.425452	0.218252	0.270749	0.122296	0.098971	0.269761	0.153702	0.269667	0.137739	0.0806814
Nuak1	0	0.0508847	0.112715	0	0.0621343	0.219594	0.100802	0.129618	0.022764	0.128471	0.0526001	0.0521566
Tcp11l2	0.173362	0.289376	0.394398	1.67461	1.51502	1.8282	3.87848	4.67127	3.61621	2.76194	2.88879	3.29276
Cry1	0	0.0313212	0.0420835	0.104065	0.107905	0.0244591	0	0.0646534	0.0978623	0.0906523	0	0.0382326
Btbd11	1.39365	0.635886	0.697663	1.23889	1.93988	3.23401	7.10496	10.8478	8.65848	5.74126	5.6433	8.52203
Timp3	0	0	0.157516	0.0675648	0.172638	0.101432	0	0	0.0346695	0	0.0161528	0.0685011
Hsp90b1	0.716806	0.859062	0.696449	0.564819	0.650677	0.466851	0.494137	0.656774	0.45553	0.2475	0.548988	0.477373
Pah	0	0.0250471	0	0	0.0451208	0	0.0247428	0	0	0	0	0
Ascl1	0	0.0494026	0	0.200415	0.120322	0.26905	0.0247428	0.0777708	0.136584	0.279948	0.207087	0.104105
Washc3	1.25113	0.806374	1.63574	2.11194	4.15739	3.06448	2.60333	4.27693	4.05383	2.42326	1.91641	4.37303
Dram1	0.0746194	0.0456974	0.0288648	0.11589	0.0514256	0.0635448	0.173323	0.0581985	0.1125	0.0743899	0.0506845	0.0299562
Gnptab	0.0674516	0.0494026	0.0791539	0.301173	0.430272	0.582983	0.42033	0.484538	0.651846	0.303769	0.524499	0.7811
Sycp3	0.0691571	0.068719	0.0486005	0	0.096787	0	0.0224169	0.0261569	0.0484189	0.0511796	0	0.045598
Chpt1	0.113251	0.0988052	0.0308964	0.099556	0.049693	0.10016	0.380766	0.157745	0.207311	0.0264424	0.148973	0.158344
Slc5a8	0	0.0248989	0.0263846	0.0501037	0	0	0.0248417	0	0	0.0254498	0	0
Sirt1	0.480071	0.704703	0.55318	0.716182	0.700948	0.690065	0.607954	0.564823	0.418607	0.275291	0.53123	0.45421
Herc4	6.9666	5.50799	5.28927	13.3454	17.3737	13.8343	13.6668	17.3795	12.9717	6.96898	8.69556	10.6601
Pbld2	0.521965	0.236317	0.456481	1.99585	1.71146	1.52058	1.93087	1.95347	2.07264	0.909476	0.869662	0.80684
Hnrnph3	0.867306	0.617532	0.776816	0.95197	1.03939	1.00544	1.76839	1.11308	1.59509	0.695773	0.93184	0.884918
Pbld1	0.114734	0.0791183	0	0.12794	0.0729392	0.0489183	0.0994659	0.248037	0.0711146	0.0506706	0.106287	0.0975724
Ccar1	0.294474	0.326205	0.255166	0.36984	0.54311	0.406853	0.340609	0.409567	0.430216	0.217291	0.365017	0.404578
Ddx50	0.0989158	0.099398	0.105248	0.0250518	0.191432	0.127995	0.182082	0.113131	0.166109	0.184181	0.119075	0.158162
Srgn	0	0.0998921	0.0263846	0.0502039	0.0478641	0	0	0.0259236	0	0	0	0.0790677
Supv3l1	0.0247413	0.0495014	0.0251709	0.0250518	0.0481288	0.0743068	0.0269696	0.0259236	0.0455279	0	0.0258859	0.0521045
Hkdc1	0.0406094	0.0248495	0.0529276	0.0252773	0.0225243	0.0242145	0.0595311	0.052599	0.0911924	0	0.0754832	0.0323767
Tacr2	0	0	0	0	0.024642	0	0	0	0	0	0	0
H2afy2	0.704003	0.89063	0.819243	1.40834	1.03648	1.29971	0.844643	1.06269	0.989276	0.91706	1.08726	0.536375
Tysnd1	6.10816	3.0451	4.85654	10.1462	9.10857	9.28028	9.55548	11.9645	10.5566	5.98486	6.30709	6.54404
Sar1a	4.11727	2.38439	3.1765	6.31662	8.75136	10.2278	6.52392	6.80372	10.4657	4.98512	5.89266	5.98211
Ppa1	11.2583	11.6816	12.6164	10.078	8.44588	9.79241	9.29167	9.87437	9.40748	8.50099	7.72323	7.83122
Npffr1	0	0.0216877	0.0654603	0	0	0	0.0251634	0.0560209	0.0197591	0.050976	0.0673033	0.0541346
Eif4ebp2	0.0803537	0.0930992	0.0527693	0.0751555	0.0498614	0.0260979	0	0.105509	0	0.0328049	0.0545415	0.0601727
Pald1	0.0991136	0.0277643	0.0528748	0.175939	0.0482491	0.0623219	0.121957	0.103591	0.0952444	0.0714886	0.130258	0.0462226
Pcbd1	0.271611	0.205243	0.340124	0.251996	0.187221	0.0542993	0.283577	0.108672	0.143595	0.21808	0.121224	0.053588
Vsir	0.0982979	0	0	0.0774603	0.283599	0.0651836	0.112802	0.524486	0.306653	0.101519	0.159638	0.168988
Anapc16	0.156456	0.0252941	0.287724	0.0290601	0.0881239	0.0277122	0.0503515	0	0.0816771	0.0266714	0.0373015	0.0594439
Ddit4	0	0	0	0	0	0.0244591	0	0	0.022764	0	0	0
Dnajb12	2.23683	1.23702	1.54213	3.81011	3.4407	3.27603	3.12276	3.47907	3.72503	2.23635	2.99349	2.40808
Micu1	3.56742	9.01585	6.95684	7.12166	7.72386	5.88743	4.40508	7.13254	6.02899	5.46401	3.34541	6.27188
Cand1	0.0740757	0.051601	0.0530331	0.168549	0.0725542	0.0675317	0.0730901	0.0991836	0.133829	0.0261879	0.0258859	0
Tbk1	0.483753	0.393146	0.445848	0.301424	0.376849	0.573689	1.14237	0.974908	0.914838	1.10147	1.33732	1.14515
Pno1	0	0	0	0	0	0	0	0	0	0	0	0
Plek	0.0785988	0	0.0542468	0.0525587	0.0249307	0.0256087	0.0549537	0.0307195	0.0947891	0.0532156	0.144521	0.148167
Srgap1	0.219236	0.310816	0.261868	0.230828	0.309661	0.317455	0.517346	0.543955	0.510459	0.469092	0.546425	0.445127
Avpr1a	0	0	0	0	0	0	0	0	0	0	0	0
Egfr	0.249292	0.0828482	0.0792067	0.0756315	0.338033	0.0980567	0.0247428	0.51969	0.229301	0.363806	0.725555	0.888224
Usp15	0.0495815	0.0494026	0.105539	0.15209	0.0481288	0.0733774	0.074253	0.103694	0.138359	0.153361	0.103543	0.156236
Tbc1d15	0.156604	0.0599254	0.0722939	0.130069	0.0935865	0.176668	0.297433	0.148438	0.0792186	0.0606979	0.103906	0.0260262
Pcsk4	0	0	0	0	0	0	0.0247428	0	0	0.0508997	0	0
2310011J03Rik	0	0	0.0266221	0.0456695	0	0	0.0249407	0	0.0285688	0.114015	0.103776	0.0261043
Rab21	0.0247166	0.0286535	0.0263846	0.0654604	0.0240644	0.0246059	0	0	0.0459604	0	0.0517976	0.0794581
Thap2	0.0315137	0	0	0	0.0947175	0.0493341	0.100678	0.0772264	0.0973842	0	0.0785895	0.052521
Apc2	1.70913	0.822035	0.491862	16.8021	14.8354	20.7723	19.2109	28.2115	22.2426	24.2545	26.4822	25.2801
Lgr5	0.024766	0	0	0.0974266	0.138779	0.101921	0.172333	0.243448	0.0691797	0.135749	0.114674	0.215966
Rab1a	6.60005	7.00729	7.68197	8.85773	9.57963	9.59395	9.10833	8.87862	8.23864	8.77333	8.97155	7.93194
Gamt	0.0494332	0.0741039	0.0263846	0	0.0481288	0.0733774	0.0742283	0.0518472	0	0.0763495	0.0517717	0.0260262
Ndufs7	4.62334	4.67601	4.77142	4.54753	5.88632	4.77291	5.29856	5.85381	6.02901	4.14257	3.53114	2.38385
Kcnmb1	0	0	0	0	0.0222114	0	0	0	0.0189624	0	0	0
[truncated: 19,770 more rows]

## Sheet: EISA
Time	E11.5	E11.5	E11.5	E13.5	E13.5	E13.5	E15.5	E15.5	E15.5	E17.5	E17.5	E17.5
Sample	SRR10798652	SRR10798653	SRR10798654	SRR10798658	SRR10798659	SRR10798660	SRR10798664	SRR10798665	SRR10798666	SRR10798670	SRR10798671	SRR10798672
Gnai3	7.81543	7.83943	7.95151	7.68239	7.47889	7.57879	7.35855	7.38343	7.35735	7.38547	7.36508	7.34626
Cdc45	5.52411	5.53143	5.40854	5.24303	5.42332	5.05771	3.34008	3.58658	3.48294	3.17345	2.99123	2.93069
Igf2	7.83424	8.32071	8.09007	7.11122	7.45041	6.30389	5.0801	7.55673	6.5751	5.38352	5.48316	5.43302
Cav2	2.09018	2.49801	2.17093	2.31256	2.95785	2.24612	2.49835	2.94256	2.6622	2.64893	2.68886	2.70979
Klf6	4.68065	5.29619	5.08269	4.43358	4.30709	4.7772	4.9457	4.45168	4.61666	5.09355	4.97645	5.52549
Scmh1	3.26257	3.49395	3.50727	1.91183	2.37175	2.06717	2.78638	2.05091	2.60128	3.98525	3.00206	3.74495
Dlgap4	2.88437	3.58299	3.43496	2.22752	1.70661	2.30426	2.5749	2.08361	2.23987	3.18402	2.81473	2.10213
Cntn1	1.0787	1.25616	1.28667	1.84521	1.47039	2.32696	3.38777	2.66838	2.79181	3.58109	3.47634	3.57179
Ngfr	2.10886	1.62442	1.98561	3.00261	2.72499	3.31547	4.21662	4.39555	4.22001	4.61488	4.67818	4.2848
Fer	2.48507	2.62665	2.4629	2.33481	2.46647	2.50342	2.71297	2.38733	2.54391	2.96445	2.83093	2.36926
Actr2	7.05186	6.71553	6.98428	7.34715	7.42243	7.59112	7.81009	7.65661	7.59773	7.82799	8.14388	8.17333
Acsl6	2.88794	3.25526	2.81988	1.74105	1.14987	1.46052	2.07751	1.67901	1.71009	2.37403	2.0421	2.0096
Ccnd2	10.524	10.4512	10.5041	11.0772	11.0001	10.9366	8.94094	8.83221	8.77109	8.54613	8.3249	8.37282
Ncs1	5.6235	6.35526	6.69052	3.96993	3.46227	3.96691	4.09335	3.24754	3.88143	4.84919	4.75985	4.32781
Nalcn	2.16681	2.14341	2.20714	1.82996	1.93686	1.57581	1.89595	1.61122	1.69191	1.63881	2.43201	2.67273
Lhx2	4.22214	5.19127	4.85541	3.04138	3.1265	2.87319	2.79861	2.37647	2.53496	3.5976	3.62219	3.09448
Gmpr	1.84455	2.16639	1.80718	1.17231	1.05268	1.11401	1.08073	1.25941	1.17745	1.87062	1.57412	1.32131
Trim25	3.12786	2.91278	3.07678	2.7008	2.95038	2.51133	2.29378	2.65672	2.20489	2.48498	2.60706	2.05463
Dgke	4.4466	4.20252	4.45476	4.71826	4.72653	4.79036	5.61631	5.39366	5.66885	5.64342	5.60678	5.70542
Scpep1	5.33446	5.32738	5.30817	4.84744	5.02845	4.67011	3.92755	4.42068	4.20955	3.98942	3.99674	4.01089
Mnt	3.81139	4.82955	4.60797	3.22196	3.06264	3.26534	3.26969	2.78789	2.85908	3.37174	3.73005	3.73957
Hddc2	1.5968	2.61604	1.9899	0.652969	0.393781	0.842673	0.490007	0.27451	0.295652	1.23771	0.85165	1.27197
Cdh4	4.76938	5.04568	4.89247	3.17225	3.28894	3.57869	3.84617	3.22221	3.57122	4.07415	3.77857	3.3118
Comt	3.91111	4.41155	4.05706	3.30991	3.67183	2.95375	3.60821	3.439	3.69814	4.40772	4.34437	4.38907
Rtca	5.54848	5.63519	5.67905	4.86767	4.84689	4.96371	4.99914	4.72785	4.72897	4.84103	4.77632	4.89256
Dbt	3.59423	3.22115	3.1594	2.68652	2.43697	2.92888	3.30098	3.033	3.06982	3.12329	3.42521	3.19035
Dazap2	6.50455	7.24032	6.853	5.70147	5.72463	5.51988	5.72164	4.94411	4.99218	5.57067	5.48304	5.62465
Mcts1	2.77525	3.07496	2.93238	2.39455	1.94396	2.41013	2.29651	1.98755	2.41699	3.04898	2.95076	2.81862
Trappc10	5.84187	5.60625	5.6993	6.23972	5.95091	6.11885	6.29758	6.24563	6.28961	6.16542	6.45881	6.41191
Ccm2	3.50443	3.60341	3.67007	2.80592	2.36914	2.87816	2.81818	2.38988	2.84513	3.4609	3.22421	2.82336
Egfl6	0.92134	2.27323	2.00533	0.786513	1.88292	0.843347	1.74783	5.76259	4.7079	2.27494	2.14751	1.93156
Galnt1	4.91204	5.62611	5.15682	3.98985	3.81466	3.78906	3.85298	3.53003	3.75155	3.89802	3.80985	3.67608
Mkrn2	4.32505	4.66652	4.60163	3.78865	3.89774	4.15325	4.1987	4.02896	3.91628	4.91716	4.4003	4.69891
Raf1	6.3413	6.55406	6.40346	6.18044	6.32375	6.49862	6.29509	6.09905	6.42808	6.12721	6.50108	6.34433
Pdgfra	3.33678	4.30038	4.1435	3.04718	3.30334	2.60665	2.25491	3.81758	3.51162	3.18548	3.4954	3.81939
Mcm7	6.32568	6.112	6.12951	5.94267	6.2441	5.61266	5.17305	4.90293	4.89799	4.68722	4.59937	4.09795
Acvrl1	3.36494	3.68691	3.58811	2.38244	2.44256	2.25464	1.62956	1.76483	1.66872	2.02891	2.23442	2.1432
Grasp	2.00923	2.19356	2.1587	0.864586	0.895003	0.526735	0.866958	0.486996	0.556076	1.31375	1.04544	1.10243
Acvr1b	3.55441	4.4826	3.89509	2.25228	1.672	2.42904	2.87481	2.24775	2.59326	3.72154	3.40816	3.15839
Ovgp1	0.720558	1.37654	1.33789	0.633065	1.19719	0.717522	0.897211	0.76836	0.928164	1.02268	1.34001	0.784324
Sox9	6.57047	6.90802	6.69083	6.08684	5.69927	5.93337	5.03157	4.9054	4.90132	4.46379	4.21917	3.99521
Rdx	4.43884	4.8628	4.64721	3.71948	3.26626	3.4434	2.9338	2.61412	2.7764	3.11006	2.79214	2.52774
C1d	4.46343	4.68625	4.56539	3.77287	3.36546	3.48296	3.78939	3.64423	3.55722	4.00537	4.38839	4.25706
Gm2a	3.1118	3.94422	3.5338	2.83955	2.79761	2.85924	2.9725	2.63422	3.00461	3.69015	3.5933	3.72757
Clcn4	5.8339	6.06042	6.05769	6.35164	6.13089	6.47578	7.36122	6.9456	6.9477	7.63731	7.59066	7.53082
Sema4f	2.80398	2.58281	2.80609	3.02605	2.78805	3.64694	4.7031	4.50934	4.56707	4.93805	4.99548	4.85046
Hk2	6.27015	5.51731	5.97748	5.89311	6.31546	5.57982	4.04813	4.25832	4.07497	3.46964	3.10388	3.18494
Myo18a	3.12715	3.48249	3.457	2.66962	2.26271	2.77684	2.67896	2.3967	2.60057	3.07913	2.96046	2.64967
Sez6	3.04318	3.32309	3.08963	3.0489	3.00622	3.11815	3.33502	2.80848	3.09495	3.89128	3.7287	3.40542
St7	1.14882	1.58668	1.21568	-0.215455	-0.656837	-0.0105078	-0.157285	-0.592675	-0.408566	0.712828	0.332695	0.0884148
Loxl3	0.60843	1.21297	0.896681	0.248847	0.393995	0.048862	0.0383062	0.114604	0.204389	0.310538	0.516232	0.439779
Kat2b	1.94511	2.12258	2.24781	1.18528	1.31989	1.21658	1.58312	1.10197	1.19645	1.63419	1.33757	1.00368
Rab5b	6.5254	6.6514	6.56942	6.56072	6.49054	6.70771	6.90395	6.72219	6.7352	6.97337	7.01199	6.8916
Rpl13	3.89415	5.43555	4.84324	3.32472	3.09905	2.352	3.25432	2.88537	3.24113	3.55718	3.79685	3.46381
Chmp1a	-0.753662	-0.650746	-0.664559	-0.906946	-1.13294	-0.619339	0.302161	0.0412847	0.169205	0.0699338	0.0267332	0.795567
Rpa1	7.47466	7.44589	7.45659	7.11031	7.04906	6.86806	6.08438	6.05031	5.96206	5.64309	5.57615	5.44887
Ddx3x	7.01915	8.64617	8.02232	6.23746	5.904	6.1507	6.32627	6.19249	6.24339	6.32946	6.35911	6.80069
Kcnn3	-0.0616032	-0.00916218	0.0727417	0.426838	0.16035	0.469668	0.562574	-0.0430991	0.372865	0.726498	0.465856	-0.297099
Txnrd3	1.69866	2.25372	1.87757	0.947972	0.835107	1.23746	1.06695	0.618947	0.88226	1.3928	1.37637	1.3078
Tpd52l2	4.41062	4.25734	3.91304	4.06197	4.1856	4.85581	3.30978	3.12116	3.57889	4.24002	3.39354	3.51056
Bcl11a	3.73807	3.21906	3.32147	3.30313	3.66961	3.49883	3.67699	3.38099	3.48354	4.70724	4.32472	4.06601
E2f1	5.82521	5.93535	5.95875	5.93622	5.85456	5.78361	4.70388	4.80422	4.7489	4.35449	4.24148	4.06444
Pxmp4	2.70589	3.11282	3.21842	2.91554	2.95179	2.72158	3.17536	3.20487	3.17859	2.78011	2.96336	2.8639
Dlg3	2.43793	3.42162	3.09394	0.976271	1.07409	0.78338	1.69875	1.06258	1.3886	1.25193	2.24399	1.83908
Mmp11	3.57617	4.04988	3.88187	3.58135	3.50603	3.27807	2.9717	3.4084	3.0643	2.49606	2.40079	2.26438
Smarcb1	6.56927	7.17451	7.01574	6.33509	6.13916	6.12735	6.53409	5.74751	6.68515	6.10617	6.3947	6.40483
Hip1r	3.0298	3.19149	3.51015	2.8213	2.52861	2.58212	2.944	2.5052	2.79742	3.12716	2.91228	2.79891
Nsun5	2.83056	3.14781	2.96822	2.46352	1.25997	2.26644	1.13637	2.01931	1.39254	1.66592	1.7769	1.66581
Top1mt	2.13301	2.09066	2.04607	1.39758	1.84653	1.40909	1.03155	1.2484	1.19874	1.6054	1.4955	1.5995
Oxa1l	4.12432	3.92658	4.12097	3.50656	3.69852	3.6011	3.75572	3.48525	3.65609	4.00442	3.79859	3.81701
Heatr6	2.99724	2.88768	3.00897	1.85177	1.39412	1.71204	1.6414	1.39866	1.48064	2.25161	2.15349	1.69372
Chtop	7.88455	8.18247	8.22795	7.77573	7.8295	8.06482	7.87165	7.82843	7.54577	7.72836	7.65209	7.76985
Ern1	3.95519	3.32145	3.47593	4.60231	4.59787	4.64616	4.60228	4.7951	4.7577	4.17131	4.19865	4.23221
Epn2	5.24455	5.12358	5.1874	5.03032	5.16332	5.08463	5.54803	5.43464	5.28225	6.17193	5.87376	5.85779
Sec24b	5.93684	5.82556	5.90354	5.45182	5.70545	5.78382	5.32341	5.58852	5.60258	4.99702	5.10663	5.27198
Rmnd5b	2.45375	3.57702	3.88638	3.19684	2.14355	2.46062	3.28811	3.62767	3.45187	4.17191	2.88933	3.44749
Zfp276	0.664431	0.607488	0.545518	1.8576	0.437138	1.59283	1.02647	0.102835	0.0129256	0.774191	0.346325	2.11543
Add1	3.39103	4.00759	3.82864	2.36237	2.03665	2.48351	2.53903	2.2403	2.37098	3.32862	3.1139	2.77782
Grk6	3.06692	3.81409	3.57614	2.47185	2.21441	2.40608	2.22914	2.17679	2.25077	2.65134	2.60107	2.52372
Luzp1	3.96173	3.69734	3.86161	3.66501	3.27632	3.66013	3.32063	3.14997	3.16197	3.61776	3.55398	3.26123
Kctd10	6.08871	6.3781	6.34135	5.81622	5.88011	6.02781	5.79521	5.95594	5.89773	6.03893	6.01742	5.96109
Slc46a1	2.83949	2.79191	2.67875	2.05191	1.68367	1.58964	1.46253	1.2195	1.14245	1.66182	1.76146	1.16302
Poldip2	3.84286	4.13357	3.68984	3.01464	2.93967	2.77715	2.85672	2.64011	2.57169	3.39659	2.95707	2.89999
Pcbp3	4.3	3.96396	4.37819	3.42747	3.88869	3.99795	3.60595	3.41451	3.63124	3.59833	3.46227	3.33694
Araf	1.51101	2.04646	1.79947	1.02185	1.60614	1.31029	1.69356	1.37482	1.5901	2.7986	2.72277	2.62582
Cfp	2.691	2.84309	2.85658	3.49885	3.50503	3.5997	3.53991	3.51392	3.63476	2.62656	2.65292	2.3555
Cnnm3	4.46702	4.64297	4.76135	3.76946	3.6161	3.69233	3.73866	3.55444	3.49716	4.12098	3.57939	3.44485
Pcnt	3.75379	0.921498	2.76189	4.74375	4.70062	4.56134	3.17326	4.0461	3.82181	3.87026	3.73409	3.5913
Gmcl1	5.62839	5.99065	5.88077	5.57028	5.30969	5.71846	5.77774	5.71562	5.73	5.41989	5.23267	5.24674
Snrnp27	4.5576	5.1224	5.10138	4.3385	4.24143	4.43749	4.4559	4.4093	4.32822	4.30924	4.25092	4.17646
Ocrl	2.89158	3.66196	3.49812	1.45964	1.29905	1.77575	2.20275	1.49373	1.80036	2.66657	2.29357	1.97333
Calm1	5.38652	5.95217	5.71645	5.05264	4.99203	4.9051	5.04557	5.02213	4.99511	5.4967	5.54036	5.58571
Agpat3	5.84368	5.80434	5.72985	5.79093	5.75325	5.96969	6.28176	6.13752	6.15037	6.69052	6.45254	6.32471
Sema6b	2.20274	1.84497	1.95572	2.74651	2.74864	3.45718	4.83506	4.38547	4.63262	5.57443	5.39883	5.20555
Uhrf1	4.19636	4.90505	4.50645	3.279	2.87696	3.15125	3.1148	2.68353	2.85198	3.41306	3.01751	2.94917
Lsr	3.8609	3.03811	3.25662	2.54122	2.65587	2.06562	0.376448	0.609461	0.721325	0.864886	0.444001	0.337573
Gramd1a	4.62862	5.27127	4.79498	4.90323	5.17792	5.18925	5.85558	5.74109	5.77141	5.24427	5.1058	5.36451
Ckb	6.30203	6.72071	6.62331	6.0948	5.90463	5.91644	5.13941	5.02899	5.00574	4.75313	4.64982	4.42049
Efnb2	8.25189	8.18534	8.33046	8.33028	8.61938	8.60329	8.28778	7.98645	8.24453	8.47586	8.46069	8.18203
Sp1	5.68537	6.4179	6.43943	5.06055	5.2056	5.11441	5.09435	4.72959	4.7452	4.66259	4.37167	4.70927
Myg1	1.44332	1.44207	1.33597	-0.0251229	0.49959	0.154353	0.526029	1.0996	0.0343035	0.543288	0.310085	1.04477
Fbxo9	3.70681	3.88084	3.96557	3.75749	3.08195	3.8077	4.4871	4.30055	4.33662	4.66699	4.60687	4.50428
Vps50	2.28937	2.65614	2.40475	1.48242	0.895748	1.75093	1.84933	1.18001	1.44056	2.19637	2.242	1.80675
Hars	5.90123	6.04006	5.70296	5.62629	5.5323	5.63982	5.79836	5.55273	5.65757	5.64653	5.69921	5.62198
Zmat2	4.2803	4.64041	4.47307	3.61772	3.16944	3.41809	3.59211	3.35015	3.57255	3.95511	3.90629	4.01634
Ube2c	2.92946	2.93548	3.08418	2.43913	2.31998	2.1469	2.4427	2.23224	2.21175	2.46905	2.57141	2.2881
Smg5	3.13063	3.75782	3.49076	2.37676	2.12066	2.30311	2.30258	1.93641	2.16528	2.90073	2.70802	2.59934
Cct3	4.38843	4.48518	4.48046	3.81247	3.73415	3.7164	3.99328	3.57252	3.63799	3.99941	4.06717	3.89648
Glmp	3.71265	4.27491	4.12097	3.30154	3.50062	3.19516	1.63344	1.61239	2.83769	3.14453	3.2014	3.0979
Mef2d	3.22408	3.95133	3.81031	2.03125	1.42644	1.95537	2.56432	1.8464	2.18099	2.90341	2.7958	2.53196
Snd1	2.1237	2.14619	2.30978	1.75341	1.70243	1.65374	1.2973	1.43711	1.36832	1.78319	1.5929	1.26284
Kpnb1	9.38963	9.32659	9.22687	8.63027	8.94223	8.57484	7.80727	8.06096	8.10188	7.58016	7.62795	8.14884
Npepps	5.73521	6.06535	6.1925	6.22099	6.46365	6.47057	6.54276	6.1683	6.20535	6.48925	6.57213	6.4421
Mrpl10	2.31023	3.09988	2.86726	1.27878	0.962265	1.11996	1.12958	0.842356	1.14925	1.68495	1.50444	1.44171
Cyp51	7.42679	7.51539	7.60838	6.91431	7.24788	6.76943	6.53684	6.44152	6.60428	7.17514	7.05934	7.09767
Tubb6	4.60005	4.65929	4.79066	3.57983	3.63485	2.97903	1.93003	3.90246	3.02934	2.0004	1.95234	1.97943
Afg3l1	4.5814	5.40293	4.60599	3.07221	3.45157	3.41535	3.35084	2.8849	3.46115	4.30399	4.34059	4.11381
Def8	4.40456	5.35541	5.26724	3.41598	3.34667	3.31445	3.52214	3.03627	3.52351	4.26708	4.23704	3.90868
Vwa5a	2.51346	3.12988	2.5954	2.35514	2.46881	2.43391	1.95329	2.38451	2.34025	2.0474	2.03213	1.63103
Col1a1	2.94785	4.28256	3.9744	2.6565	2.71761	2.48722	0.909448	3.10575	3.17529	1.80533	1.72527	2.37423
Itga3	1.41403	1.12395	1.60622	1.77584	1.84334	1.7905	2.40464	2.7213	2.48817	2.60335	2.92856	2.9871
Itfg2	4.03609	4.14176	4.1763	3.94493	3.98588	4.08523	4.09839	4.27308	4.00974	4.07583	4.23616	4.04759
Tulp3	5.04281	5.02938	5.17642	5.16924	5.12021	5.02165	4.899	5.16569	5.01046	4.55962	4.39735	4.41669
Gtf2h4	4.12302	3.82335	4.04319	3.37228	3.64164	3.59425	3.31193	3.3916	3.38217	3.41987	3.16597	3.14991
Tubb5	11.3508	11.403	11.3352	10.9004	10.7847	10.8416	10.7219	10.566	10.832	11.0328	11.0163	10.8772
Flot1	1.96759	1.91027	1.89733	1.5045	1.37573	1.36836	1.47713	1.24736	1.32153	2.06497	1.80781	1.42018
Jup	4.4169	4.46812	4.47343	4.03169	4.6405	4.40631	4.66078	5.57314	5.02139	4.97369	5.25048	5.02504
Fkbp10	2.55179	3.12784	2.58298	2.1324	2.20333	1.84882	1.15641	2.29614	2.31378	1.28754	1.39483	1.35542
Nom1	3.3685	2.81839	3.0417	2.38622	2.02934	2.42365	2.49864	1.82472	2.02341	2.91689	2.64944	2.63526
Ergic1	4.48959	4.74097	5.16716	3.33291	2.80244	3.57782	3.14775	3.04282	3.33259	4.13803	3.5915	3.008
Fxr1	2.34294	2.51277	2.36137	1.35874	0.967025	1.28001	1.24435	1.04134	0.989736	1.74535	1.59547	1.42068
Ifrd1	5.03483	5.15043	5.16312	4.74719	4.0963	4.47797	4.19568	4.17404	4.33226	4.575	4.53775	4.59792
Stk38l	3.09048	3.29372	2.9378	1.73877	1.09065	1.6471	1.65077	1.20442	1.55634	1.77503	1.63657	1.23845
Cabin1	6.41609	5.74422	5.88708	6.80088	6.8309	6.75122	6.35907	6.31577	6.38289	6.29699	6.36426	6.00477
Eef1e1	5.29505	5.73092	5.66098	4.77596	4.90276	4.7603	4.99811	5.06254	5.04737	5.17556	5.09913	5.0106
Akt1	7.20686	6.96636	7.08436	6.62775	6.28536	6.69332	6.94895	6.68631	6.89653	7.1723	7.27357	7.17018
Naglu	2.35227	2.64514	2.80581	1.59198	1.52553	1.38962	1.09416	1.53326	1.37266	1.24832	1.63574	1.60394
Coasy	3.39783	3.40595	3.23246	3.02387	2.93101	2.9378	2.89957	2.69764	3.04373	2.9951	3.35458	2.95238
Pabpc1	8.756	8.56108	8.61387	8.07725	8.4114	7.95788	7.55885	7.35634	7.54957	7.49754	7.57827	7.6117
Smo	4.5433	4.73578	4.65559	3.63515	3.42576	3.68958	3.29892	2.98091	3.26449	3.54556	3.09639	2.64956
Crnkl1	5.328	5.49244	5.59363	5.3582	5.10969	5.49114	4.89503	5.01761	4.91646	4.73162	4.73854	4.57678
Chordc1	3.65928	3.96099	3.88617	2.56863	2.07128	2.59972	2.72529	2.31768	2.57423	3.21852	2.81361	2.57054
Rtcb	7.20799	7.16435	7.22421	6.69222	6.67451	6.67481	6.61321	6.53355	6.59413	6.70396	6.76039	6.63826
Pwp1	2.98184	3.39692	3.24917	2.24687	2.0038	2.06554	1.97058	1.47175	1.80725	2.15712	1.75238	1.66388
Capns1	5.38123	5.92065	5.51228	4.37147	4.92644	4.75308	4.8768	4.96126	4.59606	4.68157	4.56426	4.56988
Clpb	-1.49312	-1.76156	-1.82767	-1.55481	-1.61147	-1.52463	-1.53105	-1.60012	-1.49194	-1.22755	-1.20539	-1.33621
Zdhhc4	3.45979	4.28587	4.29988	3.80553	3.05479	3.42558	3.51662	3.41565	3.92887	3.47281	3.84866	3.57921
Aif1l	4.74124	5.52577	5.13694	3.78142	3.43277	3.93942	3.90338	3.5973	3.70415	3.633	3.74643	3.93356
Ltbp1	2.67425	2.02859	2.44573	2.18233	1.99124	1.8875	2.06539	2.02533	2.25239	2.117	2.05965	1.31496
Tollip	6.23628	6.39671	6.46741	6.61318	6.43056	6.62463	6.52673	6.64769	6.55448	6.70943	6.60997	6.82659
Trmt1	1.71854	1.98526	1.98522	1.03329	0.800888	0.87316	1.03982	0.817564	0.887053	1.65917	1.26672	1.02912
Nacc1	7.1001	6.4327	6.27386	6.08045	5.93427	5.99324	5.40107	5.37267	5.58583	5.84869	5.62756	5.30188
Uba1	3.5701	3.63084	3.60705	3.11067	2.91551	3.16397	3.23003	2.95245	3.13605	3.56647	3.38158	3.25888
Siae	3.62453	3.4088	3.21414	2.74846	2.74489	3.07043	2.8808	2.7934	2.74921	2.85885	2.93063	3.12111
Esam	3.4662	3.85098	3.4851	2.39716	2.3312	2.52627	2.24182	2.04981	1.97292	2.14539	2.40367	2.14479
Emd	2.10075	2.49338	2.35792	1.94783	1.85772	1.88764	2.01235	1.65173	1.63023	1.82837	1.82772	2.10208
Ccdc47	6.12373	6.04947	6.07105	6.01268	5.89648	5.91975	6.17346	6.01053	6.14993	6.14529	6.26658	6.24147
Map3k3	2.46489	2.46925	2.75458	1.55279	1.4787	1.75553	1.47112	1.32926	1.44166	1.97153	1.62296	1.31606
Taco1	2.79284	2.17149	2.40456	2.25783	2.16107	2.47041	1.85678	1.68391	1.94291	1.76843	1.59724	1.63407
Ap4e1	3.04459	2.86286	3.12879	3.60825	2.67963	3.51676	3.5941	3.66771	3.7657	2.80927	3.59345	3.51767
Blvra	0.552421	0.926203	1.16935	0.0504716	-0.0104175	-0.286999	0.0627875	0.187319	0.0532234	0.819599	0.685934	0.405915
Pdzd4	4.73234	5.05943	5.22698	4.83725	4.74625	5.26749	6.45018	5.82911	6.01703	7.2881	7.22566	7.25531
Abcd1	2.84214	3.0025	2.70226	1.68071	1.38847	1.74104	1.32123	1.13298	1.298	1.89181	1.78457	1.3709
Pnck	2.81749	3.1991	3.11127	3.32432	3.37693	3.53328	4.53659	4.25806	4.4649	4.68636	4.80822	4.79446
Ssr4	1.81819	2.03087	2.44612	1.6263	1.32895	1.79853	1.67087	1.62573	1.21104	2.28486	2.02636	1.23107
Bcap31	5.29504	5.38209	5.42208	4.47321	4.47741	4.48588	4.40792	4.47014	4.51927	4.35043	4.25894	4.33798
Kmt2a	6.82505	6.43227	6.34429	8.03276	7.71026	7.63838	6.7523	7.12073	7.17425	7.43511	7.346	7.77793
Ift46	1.60028	1.95127	1.98891	0.920581	1.02052	0.989101	1.35607	0.88893	1.62045	1.84253	2.06735	1.62575
Supt6	6.37273	5.58498	6.06067	7.09494	6.94809	7.05697	6.89671	6.8379	6.95384	6.91338	6.90769	7.15326
Unc119	3.46546	4.37907	4.21719	2.45102	2.59456	2.57911	2.4135	2.27707	2.36384	3.05037	2.94145	2.60264
Rab34	1.23757	1.45187	1.25151	0.448956	0.199765	0.525219	0.338618	0.276256	0.383425	0.568488	0.336706	0.507127
Sdf2	2.4603	3.31349	2.9747	0.918966	1.3938	1.05089	1.27026	0.825505	1.08438	2.1315	1.86557	1.80963
Bbc3	2.10239	2.55207	2.04778	1.13544	1.28748	1.36545	2.04674	1.71585	1.75414	2.77353	2.85814	2.1141
Psmc3	2.06935	2.03025	2.07662	1.65846	1.30885	1.57147	1.38348	1.41688	1.34602	1.76007	1.67892	1.59909
Acp2	4.25823	4.83612	4.35326	3.82193	3.56839	3.96681	4.2415	3.97756	3.80882	4.21676	4.15182	3.98831
Celf2	7.44582	7.37752	7.31681	7.68302	7.85289	7.88367	8.12454	7.62322	7.95945	8.2499	7.77823	7.80056
Sf3a1	4.6944	4.92005	4.59601	4.06222	4.17795	3.92448	4.00132	3.5882	3.64242	4.37228	4.20209	4.31036
Clgn	3.021	3.03064	2.68255	1.88451	1.702	1.54406	1.63501	1.0481	1.61629	2.22346	1.97824	1.60711
Vrk3	2.77613	3.0406	3.01356	1.87588	1.71506	2.15998	2.07846	1.71602	2.05078	2.36564	2.22762	2.17228
Smg9	1.07148	1.59492	1.23627	-0.42224	-0.513871	-0.461758	-0.212822	-0.879815	-0.393842	0.490677	0.212666	-0.37305
Uchl3	0.952918	1.40369	1.32404	-0.640163	-1.5502	-0.660342	-0.664916	-1.30727	-1.034	0.173353	-0.270357	-1.02487
Paxip1	6.37536	5.97955	6.2677	6.29202	6.31192	6.11333	5.41778	5.61032	5.53052	5.44609	5.4005	5.2778
Rmnd5a	6.55109	6.44411	6.53065	6.62349	6.46056	6.40687	6.36703	6.26035	6.4926	6.37818	6.3062	6.39069
Mov10	3.25834	3.19016	3.32479	3.17876	3.29635	3.08396	1.9617	2.68838	2.41742	1.88209	1.73207	1.70723
Rhoc	2.86312	3.19702	2.94372	2.27373	2.14773	2.10983	1.81776	2.15166	2.3376	2.11974	1.97834	2.06825
Kdm7a	5.74534	5.16854	5.38272	5.98138	6.39945	6.17605	5.54841	5.41136	5.19976	5.22554	5.09555	5.32722
Zfp523	2.21165	2.4391	2.54862	1.58733	1.52522	1.90218	1.72755	1.50472	1.58278	2.1597	2.0108	1.68103
Ppard	3.16251	2.91716	3.08291	1.89498	2.17758	2.3109	1.92756	1.68316	1.60678	2.17276	2.01475	1.82428
Metrn	5.25708	4.86721	5.00888	4.04342	4.3163	4.04767	2.35155	2.60215	2.84285	2.43887	2.25477	2.5259
Ciao3	2.62358	1.55875	1.86684	1.45729	2.26134	1.5682	1.43776	1.42623	1.67534	2.71779	1.9248	1.32418
Dbf4	6.59431	6.88064	6.73246	6.00333	5.97925	5.69688	4.90136	5.09483	4.99688	4.3597	4.24019	4.15527
Cd320	2.77792	2.02766	3.12347	1.80588	1.86664	1.49767	1.69791	1.5199	1.39098	2.11185	1.70442	0.864917
Tm9sf1	4.95576	5.07017	5.13311	4.88188	4.42541	4.30342	4.45715	4.3475	4.5875	4.20185	4.12296	4.10845
Rec8	1.28951	1.17528	1.18191	0.630028	0.625382	0.555511	0.661297	0.396436	0.449536	0.978006	1.10699	0.97471
Gmpr2	3.29595	3.78997	3.74304	2.463	1.78066	2.56044	2.48077	2.10852	2.61202	2.70828	2.62035	2.64123
Ncan	7.29126	7.42839	7.40131	8.31643	8.12441	8.76473	8.9656	8.50155	8.69176	8.91081	8.91311	8.91766
Tmem161a	4.09128	3.28033	4.14471	2.37119	1.802	2.11105	3.75841	0.931484	2.06578	2.26468	2.56847	2.081
Borcs8	1.37843	2.26066	2.08437	-0.421997	-0.92456	-0.32619	-1.06084	-1.3294	-0.598824	-0.127688	-0.603815	-0.54613
Snx9	2.69308	2.9579	2.73124	1.77489	1.80309	1.62326	1.749	1.71969	1.47141	2.03949	1.64771	1.28159
Rfx2	4.06997	3.82856	4.07622	3.57054	3.57282	3.21912	2.115	2.42609	2.41343	1.68377	1.8668	1.37029
Ranbp3	4.11571	4.52434	4.58586	2.85443	2.32643	2.81805	3.50502	2.33348	2.58192	3.92575	3.10282	2.4911
Ndufa11	3.5241	3.79094	3.68815	3.49688	3.54624	3.68996	3.38787	3.4442	3.66582	3.99139	3.9761	3.15771
Nr2f6	4.25241	4.11968	4.02925	3.57274	3.36373	2.76715	2.89777	2.4599	1.95698	2.11109	1.92418	1.39571
Ocel1	0.538078	0.660372	0.471366	0.557073	0.973595	0.526642	1.54211	0.66538	1.49037	0.976084	1.18178	1.49633
Babam1	2.94444	3.00998	2.86778	2.02159	1.8836	1.98935	1.84671	1.55979	1.64752	2.47786	2.35279	1.96347
Braf	5.06765	4.90739	5.08187	4.68428	4.82229	4.61874	4.54683	4.26076	4.59548	5.42204	4.74173	5.08225
Meis3	2.20841	2.74835	2.3533	1.94937	1.93812	1.32795	1.63514	0.825581	1.69105	1.74875	2.33963	1.67514
Hltf	3.81246	4.18335	4.15069	3.02347	3.58278	3.71196	3.50589	3.38555	3.31618	3.69138	3.49826	3.31897
Tle5	4.68754	5.09157	5.01298	3.74756	3.29152	2.77353	2.30988	3.25724	3.00474	4.57263	4.41349	4.33259
Prpf6	2.70323	3.03944	2.83155	1.76318	1.40173	1.75877	1.67828	1.21893	1.5058	2.62348	2.23974	1.92256
Rgs19	4.33522	4.66603	4.6761	4.09521	3.62215	3.82792	3.73057	3.76465	3.87175	3.80705	3.67031	3.39896
Rgs20	1.46575	1.92507	1.62038	3.20159	3.2078	3.0058	2.4697	2.39149	2.35243	1.79207	1.52942	2.01398
Snrpd1	1.97126	1.9884	1.93063	1.2979	1.2126	1.02111	1.38175	1.23326	1.36849	1.51189	1.59404	1.38485
Tiam1	2.23588	-0.467051	0.306286	2.68308	3.25319	2.87442	1.93318	2.36807	2.19591	2.52868	2.7936	3.54075
Puf60	7.29251	7.3363	7.31224	6.92822	6.83418	6.98607	6.59808	6.6613	6.5836	6.70103	6.53133	6.40073
Scrib	5.37266	3.33259	4.22735	6.0239	5.91487	5.86148	5.22479	5.37587	5.18302	5.13529	5.1685	4.6645
Mien1	4.12879	4.79192	4.38304	4.19272	3.95968	4.42276	4.90185	4.77832	4.85797	5.0958	4.94944	4.78789
Axl	5.58133	5.45794	5.54754	5.46782	5.3455	5.25604	4.02741	4.91502	4.72788	3.60272	3.62719	3.55006
Tgfb1	2.90508	2.2557	2.41735	1.61651	1.69588	1.47717	0.965283	1.69568	1.31821	1.36986	1.52189	0.930155
Akap8	6.58651	5.78258	6.01031	6.03309	4.65793	6.34152	6.52322	5.35005	6.43479	4.35893	6.01809	5.30995
Pdcd2l	3.94676	3.9965	4.11562	3.56696	3.65247	3.68521	3.92298	3.60375	3.63772	3.93705	3.74556	3.5059
Gtf2f1	5.7676	5.41203	5.41251	5.68042	5.46932	5.62401	5.64571	5.54168	5.69488	5.58823	5.48286	5.46589
Clpp	2.61354	2.93829	2.89652	1.9156	1.6733	1.76878	1.35879	1.42871	1.48098	2.39883	2.11071	2.15466
Med6	1.85084	3.60583	2.90172	1.28425	1.49639	1.02232	1.10831	1.07523	1.05352	1.35829	1.17013	0.903129
Cox16	2.10192	2.2453	2.26408	1.92054	2.19966	3.68546	3.81215	2.75264	2.6515	2.35887	2.64296	3.52553
Prkd1	4.52795	4.76584	4.92058	5.06513	5.03128	4.86669	3.83768	3.5555	3.90053	3.12464	3.26374	3.10464
Cse1l	3.56341	3.63173	3.5921	2.8565	2.75962	2.84154	2.4266	2.32339	2.643	2.74201	2.7825	2.86718
Naa20	2.51527	3.64305	3.03378	2.6124	1.22812	3.3385	1.43635	1.55853	1.57656	2.83673	1.85751	2.86659
Prkra	5.32567	5.80804	5.51058	4.97508	5.14251	5.07612	4.97136	5.10923	5.1301	4.93375	5.08217	5.06337
Camk2b	0.0868749	0.00727329	0.272366	-0.272411	0.129385	0.450091	0.857653	0.0712136	0.566441	2.45261	1.49374	2.51828
Ykt6	3.99135	4.78556	4.24091	2.997	2.92946	2.91092	3.21281	2.73664	2.93676	4.02172	3.92397	3.75425
Baz1b	4.36576	5.10793	4.80499	3.03817	2.67319	3.04839	3.27297	2.77699	3.00104	3.63993	3.63535	3.26256
Tmed5	4.06124	3.81137	3.92241	3.25613	3.65743	3.08036	2.81315	3.17682	2.86318	3.0324	3.06846	2.62653
Ppp2r5d	5.12625	5.18808	5.33749	4.9966	4.95315	4.46308	3.06092	3.32764	3.17495	2.88695	2.86777	3.09843
Pex6	2.63345	2.43629	2.59205	1.91394	1.89535	2.15031	2.14544	1.6423	2.13874	2.37684	2.49433	1.86863
Mrpl2	2.3825	2.52071	2.65027	1.79893	2.11514	2.02699	1.71768	1.6801	1.57208	2.26044	2.14274	1.84166
Mea1	4.49329	4.92637	4.9012	4.10839	4.1726	4.1161	4.45006	4.1837	4.55141	4.51416	4.46542	4.18629
Kdelr1	4.09239	4.38759	4.1348	3.48351	3.82704	3.49152	3.46733	3.47268	3.31929	3.74096	3.684	3.59292
Epdr1	4.67596	5.03847	4.94059	4.59067	4.36392	4.8226	3.77438	3.68569	3.9732	3.35542	3.61288	3.57849
Flii	6.07577	5.5909	5.81349	6.18343	6.14956	6.18246	6.11727	6.19285	6.069	5.99444	5.88304	5.82342
Top3a	4.76561	4.25368	4.41301	4.7707	4.68056	4.65585	4.04601	4.04529	4.04277	3.79892	3.91824	3.82524
Qtrt1	1.51401	1.55046	1.62134	0.566834	0.235466	0.299024	0.220217	-0.333564	0.0884416	0.370504	0.47054	0.115812
Hdgfl2	3.72016	3.52878	3.50315	3.07472	2.97714	2.95468	2.88991	2.7555	2.88136	3.17954	3.41927	2.91574
Chaf1a	0.873102	0.750353	0.852625	0.476649	0.554131	0.512866	0.347755	0.430027	0.369397	0.86432	0.272753	0.0880903
Tmem39a	0.763851	1.06211	0.759714	-0.411769	-0.341865	-0.211356	-0.598979	-0.662057	-0.601804	0.00595367	-0.0878257	-0.72895
Timmdc1	4.08391	4.45505	4.44539	4.16891	4.10214	4.09071	4.30712	4.38849	4.25548	4.02512	3.97814	3.92424
Adgre5	2.99191	3.07574	3.13856	2.87559	3.13678	2.58029	2.33558	3.0905	2.59861	2.32753	2.43081	2.34833
Lamb1	3.79795	4.07502	3.9478	3.46071	3.56489	3.34791	2.88819	3.2327	3.23095	3.53884	3.50416	3.21783
Map2k7	1.66337	3.30595	1.55008	1.02787	0.675212	0.812721	1.13486	0.315037	0.798475	1.78939	1.06575	0.677391
Disp1	3.58602	3.19515	3.44078	3.68277	4.00337	3.77808	3.04898	3.67462	3.23041	3.11737	2.96189	2.91038
Ap2a2	3.94342	4.52817	4.13861	3.18257	3.0111	3.13243	3.10388	2.70982	2.85128	3.68032	3.51523	3.26033
Pnkp	2.38648	2.32118	2.27463	1.8943	1.64676	1.80551	1.43463	1.44985	1.33898	1.35777	1.60634	1.18042
Med25	7.12089	6.72929	6.85103	6.79001	6.84385	6.68258	6.37567	6.25254	6.20617	6.21061	6.04525	5.7095
Prkar2b	5.16147	5.73317	5.34604	5.31415	5.26584	5.85842	7.11261	6.98869	7.23025	7.59838	7.51037	7.33754
Cdkn1b	6.61793	6.34216	6.44632	6.44735	6.50583	6.41332	6.05085	6.10458	6.96523	5.6018	7.11523	7.08506
Ap1m1	3.03105	3.56018	3.42779	2.02805	1.80957	1.94592	1.71644	1.28333	1.67179	2.48745	2.2522	2.03739
Rab8a	3.77634	4.31118	4.02515	3.22363	2.84591	3.27662	3.18196	3.23906	3.1424	3.19128	3.21818	3.15923
Fam32a	4.76425	4.81626	4.73344	4.82425	4.4624	4.61446	4.7668	4.55692	4.78706	4.74581	4.67663	4.85509
Stk11	0.976071	1.56129	1.56678	0.65483	0.469556	1.17331	0.612139	0.707789	0.866761	1.48919	1.37718	2.00975
Efna2	3.527	4.05387	3.77537	2.10536	2.29457	1.96852	2.14111	1.62185	1.93646	2.78824	3.34129	2.71001
Atp5d	3.26883	3.48184	3.48432	2.58319	2.39432	2.36372	2.27054	1.91777	2.05939	2.82011	2.70834	2.35591
Ppp5c	5.86714	5.77308	5.74289	5.41726	5.41518	5.40121	5.34004	5.16745	5.2702	5.4094	5.31082	5.18344
Prkd3	7.28799	6.81142	7.08926	7.3713	7.38344	7.2436	6.65873	6.8515	6.65419	6.89263	6.69742	6.47716
Cdk12	3.84294	3.30792	3.44508	3.89381	3.51192	3.75635	3.39569	3.15509	3.31267	3.99028	3.60077	3.28397
Lipe	2.43209	2.42273	2.23267	2.90367	2.71968	2.87718	3.12479	2.84513	3.12112	2.82594	3.02504	2.81536
Cnot11	3.75085	3.78855	3.65565	3.01141	2.76483	2.91374	2.92009	2.84477	2.79383	3.31006	3.18021	3.16658
Foxj2	3.50771	3.88481	3.52463	3.38476	3.05875	3.42121	3.40685	3.41868	3.56729	3.87425	3.92755	4.0128
Sh3gl1	5.17723	5.11511	5.23232	4.48181	4.76439	4.62091	3.65926	3.78716	3.83238	4.15795	3.94346	3.5657
Irf3	1.59776	1.86691	1.76863	1.24496	1.06707	1.35042	1.01898	1.05081	1.12348	1.40513	1.48188	1.25379
Bcl2l12	2.75492	2.39456	2.65284	2.91381	2.87723	2.68113	1.6237	1.70572	1.14006	1.53495	1.31887	0.869347
Ranbp2	4.61602	4.69432	4.46902	4.31817	3.96235	4.30062	3.70401	3.62582	3.64143	4.28585	4.1401	4.1895
Grk5	3.71386	3.50587	3.56193	3.4152	2.76125	2.95951	3.7871	3.0028	3.11712	3.89241	3.50633	3.16827
Dvl3	1.85063	2.4647	2.17484	1.61562	1.55533	1.58074	1.65616	1.46676	1.51407	1.82934	1.69961	1.75659
Abcf3	2.45679	2.73474	2.40544	2.0021	1.82656	1.97186	1.87587	1.76303	1.93075	2.23442	2.08079	2.02855
Eif2b5	3.55116	3.51314	3.44271	3.22648	3.14676	3.14317	3.11827	3.2264	2.95424	3.23072	3.23034	3.25077
Amph	2.53943	2.82339	2.78796	1.47093	1.22202	1.93217	2.06185	1.70007	1.76142	2.56779	2.49701	2.16267
Car11	0.298121	0.50855	1.00018	0.896928	0.764607	0.893239	1.07463	1.13929	1.44316	1.46745	1.55432	1.10651
Mrpl4	2.36498	2.7192	2.42902	1.52372	1.60525	1.53443	0.986978	1.12865	1.00271	1.70503	1.29573	1.21443
Pde4a	2.93345	2.61463	2.80441	3.036	2.49176	2.77394	2.93356	2.7055	3.03089	3.41934	3.21044	3.15073
Glg1	6.98618	6.05597	6.48124	7.36682	7.57506	7.20593	7.02393	7.08539	7.0731	7.30126	7.29241	7.56321
Cyp4f16	1.27747	2.37823	0.92857	1.09752	-0.15803	1.0584	0.783173	-0.00963951	-0.182252	0.574324	0.424337	1.03815
Mknk2	6.8697	6.46925	6.60811	6.60768	6.28254	6.48815	6.21932	6.09585	6.03007	6.23516	6.1171	5.74816
Btbd2	4.94435	4.30117	4.60809	4.74495	4.859	4.81818	4.54269	4.64391	4.61088	4.97493	4.87737	4.31315
Abhd17a	5.45579	5.30573	5.41575	4.97517	4.63628	4.85707	5.05352	4.9022	4.89309	5.46181	5.13182	4.62151
Cacnb3	3.42768	4.04479	4.2826	2.07487	2.16896	2.22383	2.5006	2.00205	2.24821	3.24979	3.12515	2.86592
Ddx23	6.75273	6.37966	6.40446	6.63093	6.63557	6.53923	6.16829	6.11187	6.02386	6.04686	6.00624	5.7825
[truncated: 8,958 more rows]
