# Supplementary material for: A eutherian-specific microRNA controls the translation of Satb2 in a model of cortical differentiation
Source: Stem Cell Reports. 2021 May 20;16(6):1496–509. doi: 10.1016/j.stemcr.2021.04.020 (PMC8190598; doi:10.1016/j.stemcr.2021.04.020)
Supplement: Data S3. microRNA read counts [file mmc4.xlsx]

## Sheet: miR_counts
"miR_name"	"P0"	"div06"	"div02"	"div00"	"E12"	"sox10"	"sox12"	"sox16"	"sox20"	"sox26"	"ara10_"	"ara12"	"ara16"	"ara20"	"ara26"
"mmu-let-7a-1-3p"	94.664	4.89649	3.42503	3.59592	90.4999	7.34535	32.4822	78.9217	72.3234	52.1573	11.215	34.0069	67.922	86.3866	108.946
"mmu-let-7a-5p"	4824.64	123.414	24.4034	34.386	3150.98	683.549	3143.73	7484.3	7323.16	10657.5	611.806	2380.69	4988.97	8538.55	6914.66
"mmu-let-7a-2-3p"	94.664	1.11284	0	0	10.0555	0	0.391352	7.14378	10.2376	6.60659	0	0.414718	2.12256	4.35282	4.90749
"mmu-let-7a-5p"	4790.21	123.525	24.4034	34.2736	3148.1	683.549	3143.73	7484.3	7323.16	10657.5	611.806	2380.69	4988.97	8538.55	6914.66
"mmu-let-7b-3p"	57.7307	0	0.214065	0.112373	31.6031	0	1.17406	36.3993	25.759	102.924	0.295131	0.622077	10.377	23.7731	37.7877
"mmu-let-7b-5p"	1145.29	0.778987	0	1.12373	266.472	2.1604	55.9634	727.305	1610.93	2243.11	10.3296	76.5155	427.107	1159.19	1331.89
"mmu-let-7c-1-3p"	16.1359	2.55953	0	0	42.3769	2.59248	9.78381	53.7484	45.5737	40.3349	1.47565	4.35454	22.6407	32.4787	29.9357
"mmu-let-7c-5p"	7468.77	57.7563	19.4799	36.8582	3018.1	140.858	1251.54	8023.14	19966.9	18374.7	427.644	1797.39	6230.19	16045.1	15781
"mmu-let-7c-2-3p"	94.664	4.89649	3.42503	3.59592	90.4999	7.34535	32.4822	78.2414	71.9932	52.1573	11.215	34.0069	67.922	86.3866	108.946
"mmu-let-7c-5p"	7556.98	56.4209	19.4799	36.8582	2999.42	140.858	1251.54	8023.14	19966.9	18374.7	427.644	1797.39	6230.19	16045.1	15781
"mmu-let-7d-3p"	296.542	11.9074	16.697	12.8105	258.571	38.4551	173.76	745.334	885.384	1239.6	29.8082	110.937	499.981	707.835	673.308
"mmu-let-7d-5p"	666.951	8.68014	5.99381	8.76506	586.813	79.0705	470.014	1556.66	1490.39	2278.58	56.0748	262.931	778.037	1380.51	1396.67
"mmu-let-7e-3p"	28.6861	11.2397	0.428129	1.01135	52.4325	15.9869	12.9146	15.3081	11.5585	18.4289	21.8397	20.9433	19.1031	24.4427	22.0837
"mmu-let-7e-5p"	1316.69	175.606	5.13755	10.9001	1187.27	399.241	1089.92	934.814	1296.21	1141.9	825.48	1622.38	1478.48	1569.02	1389.8
"mmu-let-7f-1-3p"	7.17152	0	0.214065	0.44949	12.2103	0	0.391352	15.3081	10.898	19.472	0	0.207359	5.18849	11.7191	11.778
"mmu-let-7f-5p"	6366.51	124.304	54.3724	85.0661	3182.58	1312.22	4224.26	15028.8	16909.5	19886.2	954.747	3259.27	11332.1	13683.6	14071.2
"mmu-let-7f-2-3p"	56.655	0.890271	0.214065	1.57322	48.8412	7.34535	18.7849	44.2234	49.2063	19.8198	6.19774	17.2108	42.2154	52.5686	53.0009
"mmu-let-7f-5p"	6604.25	125.083	55.0146	85.8527	3214.18	1312.22	4224.26	15028.8	16909.5	19886.2	954.747	3259.27	11332.1	13683.6	14071.2
"mmu-let-7g-3p"	13.2673	0.778987	1.28439	1.2361	10.7738	2.59248	5.87029	14.6277	16.182	4.17258	6.788	10.7827	14.8579	13.3933	11.778
"mmu-let-7g-5p"	3224.31	48.5198	35.5347	64.2771	1590.93	549.605	2428.34	5648.35	6268.03	6255.39	654.304	2474.42	4418.7	5252.17	4925.65
"mmu-let-7i-3p"	22.9488	0.445135	1.07032	0.112373	15.0833	0	1.56541	8.84468	30.7127	10.0837	2.95131	3.93982	14.8579	19.7551	20.6115
"mmu-let-7i-5p"	4101.39	73.8925	69.571	62.3668	4093.32	521.952	2834.96	9654.31	17278.7	10568.8	595.278	2310.81	6756.83	9346.83	9889.58
"mmu-let-7j"	612.806	3.00466	7.70633	4.4949	328.96	43.64	175.326	1224.65	1892.3	1531.34	30.9887	142.248	699.267	1102.6	1240.12
"mmu-let-7k"	1.07573	0	0	0	0.718253	0	0	0.68036	1.32098	2.78172	0	0	0.23584	1.0045	0
"mmu-miR-100-3p"	3.94433	27.4871	0	0	11.492	0.432079	0.782705	15.3081	16.182	14.604	0.295131	0.622077	3.5376	8.03597	6.87049
"mmu-miR-100-5p"	7626.55	38632.2	11.7736	18.4291	2968.54	68.2685	160.063	2696.27	2807.73	2541.8	86.7684	103.68	795.961	1405.29	1791.73
"mmu-miR-101a-3p"	4202.51	1116.29	1924.44	1479.95	1096.05	1102.23	1925.45	2264.58	3623.11	1571.67	4320.12	4579.11	6139.87	5637.57	5978.31
"mmu-miR-101a-5p"	13.9845	8.56886	9.63291	5.61863	10.0555	5.18495	4.30488	12.2465	14.5307	4.5203	22.4299	12.8563	14.1504	18.0809	17.1762
"mmu-miR-101b-3p"	704.96	951.811	937.175	862.909	710.352	524.976	590.942	460.604	530.702	335.545	602.361	543.696	574.979	602.363	681.16
"mmu-miR-101b-5p"	0.358576	0.111284	0.214065	0.112373	1.43651	0	0	0	0	0	0.295131	0.207359	0	0	0
"mmu-miR-101c"	49.4835	45.07	325.378	268.683	14.3651	18.1473	23.0898	53.4082	84.2122	82.4085	44.8598	40.2277	68.6295	77.681	137.41
"mmu-miR-103-1-5p"	0.717152	0.445135	0	0	0	0.864159	0	0.34018	0	0	1.47565	1.24415	0.23584	0.334832	1.47225
"mmu-miR-103-3p"	4001.71	4709.2	1782.52	1216.88	3910.89	5254.95	6220.15	4855.39	5610.51	3853.38	6743.44	7392.14	6691.73	6009.9	5662.75
"mmu-miR-103-2-5p"	1.4343	3.4498	0.642194	0.561863	0.718253	0.432079	0.391352	1.02054	0	0	1.47565	1.86623	1.65088	1.33933	0.490749
"mmu-miR-103-3p"	4027.52	4754.49	1797.29	1231.38	3945.36	5254.95	6220.15	4855.39	5610.51	3853.38	6743.44	7392.14	6691.73	6009.9	5662.75
"mmu-miR-106a-3p"	0	4.1175	20.5502	6.06812	0	1.29624	1.17406	0.34018	0	0	1.77078	0.622077	0.23584	0	0
"mmu-miR-106a-5p"	2.86861	655.128	1448.15	511.632	71.1071	210.423	215.635	49.6663	25.4288	36.5101	167.339	60.3415	26.1783	25.1124	16.6855
"mmu-miR-106b-3p"	95.7397	411.973	354.063	261.603	179.563	431.647	423.835	303.44	362.278	290.342	376.882	339.032	225.699	192.528	126.123
"mmu-miR-106b-5p"	365.03	973.4	491.278	383.303	933.011	991.19	1094.61	758.261	680.633	262.177	1402.76	1010.05	563.187	460.059	302.301
"mmu-miR-107-3p"	846.597	525.705	156.909	128.667	562.392	718.98	893.066	812.009	827.261	589.725	834.924	1130.73	1276.84	1161.87	1222.46
"mmu-miR-107-5p"	6.09579	1.33541	0.214065	0.561863	2.15476	4.32079	2.34811	4.76252	4.29317	0.347715	5.60748	4.97662	5.89601	5.02248	2.94449
"mmu-miR-10a-3p"	1.07573	4.34007	0	0	0.718253	0	0	0.34018	0.330244	0.69543	0	0	0	0.334832	0.490749
"mmu-miR-10a-5p"	859.148	11229.8	54.8005	112.597	35.9127	1.72832	4.30488	516.053	1058.43	1555.33	14.4614	11.1974	7.07521	62.9484	416.155
"mmu-miR-10b-3p"	0.717152	4.78521	0.214065	0	0.718253	0	0.391352	1.02054	0	2.08629	0	0	0	0.334832	0.981498
"mmu-miR-10b-5p"	1061.03	15772.2	498.342	761.549	203.984	18.1473	196.068	1232.47	4782.26	5410.1	33.3498	42.0939	109.43	350.904	1282.82
"mmu-miR-1187"	0	0.556419	4.92349	9.88879	0.718253	0.432079	0	0.34018	0	0	0.295131	0.414718	0	0.334832	0
"mmu-miR-1188-3p"	0.358576	1.11284	0.428129	0.224745	0	2.1604	1.56541	0.68036	0.330244	0	1.18052	1.65887	0.23584	0.669664	0.490749
"mmu-miR-1188-5p"	1.07573	5.23034	3.85316	4.94439	0	5.61703	3.91352	0.68036	0.660488	0.69543	6.19774	3.93982	2.83008	2.34382	3.92599
"mmu-miR-1190"	0	0.778987	0.428129	0.337118	0.718253	0	0	0	0	0	0.885392	0	0	0	0
"mmu-miR-1191a"	2.51003	24.5937	17.5533	31.2396	24.4206	24.1964	23.8725	11.5661	7.59561	4.5203	17.1176	15.1372	6.36769	4.68765	1.47225
"mmu-miR-1191b-3p"	0	0	0	0.112373	0	0	0	0	0	0	0	0	0	0	0
"mmu-miR-1191b-5p"	1.4343	0.556419	1.28439	0.224745	2.15476	0	1.17406	2.04108	1.32098	1.39086	0.295131	0.622077	1.88672	1.33933	0.981498
"mmu-miR-1193-3p"	14.343	125.751	342.289	214.969	22.2658	79.0705	62.6164	14.6277	7.59561	4.5203	33.94	22.3948	23.584	11.3843	7.85199
"mmu-miR-1193-5p"	2.86861	8.45757	22.0487	14.3837	2.15476	13.3945	7.04434	2.38126	0.990732	1.39086	5.90261	2.48831	3.06592	1.67416	2.45375
"mmu-miR-1194"	3.22718	8.90271	2.9969	3.82067	12.2103	11.2341	9.0011	9.18486	4.29317	4.17258	12.3955	9.33116	9.19777	5.35731	4.90749
"mmu-miR-1195"	1.79288	13.0202	29.5409	56.411	13.6468	7.77743	19.1763	18.0295	33.0244	26.0786	2.06591	4.35454	4.48097	55.2473	20.6115
"mmu-miR-1197-3p"	32.6304	145.003	142.353	113.047	45.2499	292.95	183.153	32.9975	16.8424	4.5203	218.987	170.864	88.9118	45.872	32.8802
"mmu-miR-1197-5p"	0	0.556419	1.28439	0.44949	0	0	0	0	0.330244	0	0.295131	0.207359	0	0	0
"mmu-miR-1198-3p"	1.07573	3.22723	1.92658	2.4722	1.43651	1.29624	0.782705	1.02054	1.65122	0.347715	2.36104	1.86623	1.65088	1.33933	0
"mmu-miR-1198-5p"	65.6194	120.52	166.328	110.125	111.329	211.287	240.29	118.723	105.678	131.436	278.898	155.727	134.193	97.4361	84.8996
"mmu-miR-1199-3p"	0	2.33696	0.428129	4.71965	0	0	0.391352	0	0	0	0	0	0	0	0
"mmu-miR-1199-5p"	0.717152	5.78676	1.28439	13.7095	0	0	0.391352	0.34018	0.660488	2.08629	0.590261	0	0	0.334832	0.490749
"mmu-miR-122-3p"	0.358576	0	0	0	0	0	0	0	0	0	0.590261	0.207359	0	0	0
"mmu-miR-122-5p"	0.358576	0.111284	0	0	0	0	1.56541	0.68036	0.990732	2.78172	1.18052	1.45151	1.1792	1.67416	0.981498
"mmu-miR-1224-3p"	0.717152	0.111284	0	0.112373	0	0	0	0	0	0	0	0	0	0	0
"mmu-miR-1224-5p"	76.3766	3.22723	7.2782	0.898981	0	0.864159	2.34811	1.02054	8.91659	1.73858	23.9056	18.8697	26.1783	36.1618	50.0564
"mmu-miR-1231-3p"	1.07573	0.556419	0.214065	0.44949	0	2.1604	0.782705	0.34018	0	0.347715	1.18052	0.207359	1.1792	0.669664	0
"mmu-miR-1231-5p"	0.358576	0.667703	0.642194	0.337118	0.718253	1.29624	1.17406	0	0	1.04315	2.95131	1.45151	1.1792	0	0.981498
"mmu-miR-124-3p"	6264.32	235.254	41.5285	63.3781	285.146	560.407	1083.26	806.567	998.658	158.558	5267.49	5056.24	3852.45	3476.56	2472.88
"mmu-miR-124-5p"	127.653	52.8598	16.483	10.1135	63.9245	153.388	84.1408	110.218	199.467	28.1649	228.726	118.817	93.6286	89.735	44.1674
"mmu-miR-124-3p"	6263.96	235.365	41.9567	63.6029	285.146	560.407	1083.26	806.567	998.658	158.558	5267.49	5056.24	3852.45	3476.56	2472.88
"mmu-miR-124-5p"	127.653	52.8598	16.483	10.1135	63.9245	153.388	84.1408	110.218	199.467	28.1649	228.726	118.817	93.6286	89.735	44.1674
"mmu-miR-124-3p"	6263.96	235.365	41.9567	63.6029	285.146	560.407	1083.26	806.567	998.658	158.558	5267.49	5056.24	3852.45	3476.56	2472.88
"mmu-miR-124-5p"	126.577	52.8598	16.483	10.1135	63.9245	153.388	84.1408	110.218	199.467	28.1649	228.726	118.817	93.6286	89.735	44.1674
"mmu-miR-1247-3p"	0.358576	0.890271	2.9969	4.15779	2.87301	7.34535	18.3936	116.001	26.0893	3.47715	0.885392	1.45151	5.42433	4.35282	3.43524
"mmu-miR-1247-5p"	15.7773	0.222568	0.642194	5.84337	10.7738	16.8511	56.7461	426.245	38.9688	8.34516	1.47565	9.33116	70.5163	32.8135	16.1947
"mmu-miR-1249-3p"	275.386	52.526	6.42194	17.5301	74.6983	54.8741	60.2683	100.013	49.2063	144.649	60.7969	52.2545	93.3928	92.7484	147.225
"mmu-miR-1249-5p"	0.358576	0	0	0.112373	0.718253	0.864159	0	0	0.990732	0.69543	0.590261	0	0.471681	0.334832	0
"mmu-miR-1251-3p"	0.358576	3.56108	0	0	1.43651	0.432079	1.17406	0.68036	0.330244	1.39086	3.8367	1.0368	1.41504	0.669664	0.981498
"mmu-miR-1251-5p"	196.858	364.232	0.214065	0.224745	363.436	31.9739	74.7483	40.1412	44.2527	10.0837	386.916	321.407	203.766	128.575	108.946
"mmu-miR-1258-3p"	0	2.7821	3.6391	3.14643	0	3.88871	2.73947	1.02054	0.990732	0.347715	0.885392	1.45151	0.943361	0.669664	0.981498
"mmu-miR-1258-5p"	0	3.11595	3.21097	7.07947	0.718253	5.18495	3.13082	1.7009	0.660488	0.69543	1.77078	0.829436	0.707521	0.669664	1.963
"mmu-miR-125a-3p"	22.9488	80.0131	9.84697	13.9342	56.742	33.2701	23.8725	25.5135	26.4195	20.5152	51.943	33.1775	26.1783	19.7551	19.63
"mmu-miR-125a-5p"	12294.1	3377.8	304.614	826.613	9355.96	3294.17	5212.03	5886.81	3616.17	4778.65	6431.48	6513.98	9269.47	6475.98	5998.92
"mmu-miR-125b-1-3p"	1033.42	1393.05	6.85007	19.1033	1551.43	234.187	610.901	2778.93	2848.02	1964.94	337.334	505.127	1006.09	1490	1450.16
"mmu-miR-125b-5p"	28352.9	1852.1	11.9876	60.9059	6105.87	701.697	2748.86	15389.4	13615.6	14859.6	1179.34	2666.64	10900.5	13929.3	15122.9
"mmu-miR-125b-2-3p"	1181.87	261.295	0.428129	1.12373	737.646	66.5402	162.02	1187.57	1227.85	687.433	208.952	229.961	649.033	1193.34	1198.9
"mmu-miR-125b-5p"	27971.4	1824.5	11.3454	58.9956	6037.64	701.697	2748.86	15389.4	13615.6	14859.6	1179.34	2666.64	10900.5	13929.3	15122.9
"mmu-miR-1264-3p"	21.8731	1.44669	4.92349	0.561863	16.5198	0	0.391352	0	0.330244	0.347715	2.65617	1.86623	1.65088	3.01349	3.92599
"mmu-miR-1264-5p"	5.02006	0	0.214065	0	2.87301	0	0	0	0	0.347715	0.590261	0	0	0	0
"mmu-miR-126a-3p"	984.29	52.3034	103.821	80.7959	1374.74	45.3683	34.439	15.9885	21.1356	21.906	38.9572	26.3346	23.8199	66.6316	73.1216
"mmu-miR-126a-5p"	3839.27	901.177	1386.5	969.775	8086.81	205.238	212.113	88.787	131.107	102.924	199.508	145.566	84.9025	319.095	431.368
"mmu-miR-126b-3p"	0	0.111284	0	0	0	0	0.391352	0	0	0	0	0	0	0	0
"mmu-miR-127-3p"	33386.6	63284.5	176480	162666	12935	34113.5	35112.5	14445.4	14122.6	15691.3	34741.9	21431.2	15771.8	21569.2	26250.2
"mmu-miR-127-5p"	593.084	118.962	376.968	247.669	85.4721	193.139	230.507	136.752	192.202	61.5456	364.191	368.892	449.04	372.333	380.331
"mmu-miR-128-1-5p"	41.2362	78.6777	61.4365	151.928	43.8134	77.7743	47.745	58.8511	33.6849	33.0329	43.3842	24.6757	33.2535	17.4113	26.9912
"mmu-miR-128-3p"	9939.36	234.92	161.619	189.235	591.841	1563.69	2466.3	3398.4	2161.78	1705.54	6496.41	7675.81	15682.4	13677.5	15069.4
"mmu-miR-128-2-5p"	29.4032	0.222568	0.856258	0	3.59127	3.02456	1.56541	7.82414	8.91659	1.73858	5.31235	5.39134	12.0279	3.68315	3.43524
"mmu-miR-128-3p"	9006.35	228.466	155.411	193.955	595.432	1563.69	2466.3	3398.4	2161.78	1705.54	6496.41	7675.81	15682.4	13677.5	15069.4
"mmu-miR-129-1-3p"	24.7417	0.333852	2.35471	1.34847	0.718253	0.864159	7.43569	7.14378	10.2376	17.3858	34.2351	26.1272	33.4893	27.1214	38.7692
"mmu-miR-129-5p"	458.618	54.4178	65.5038	52.8151	26.5754	84.6875	125.233	177.234	612.933	463.504	428.53	816.787	933.456	1420.69	1282.33
"mmu-miR-129-2-3p"	254.589	51.6357	40.4582	37.4201	22.2658	99.3782	151.453	194.583	159.178	648.489	799.804	1175.1	1652.53	1164.21	1756.88
"mmu-miR-129-5p"	455.033	54.7517	65.5038	52.9275	25.1389	84.6875	125.233	177.234	612.933	463.504	428.53	816.787	933.456	1420.69	1282.33
"mmu-miR-1291"	0.358576	0.333852	1.07032	0.786608	1.43651	3.02456	0	0	1.32098	0	0.590261	1.86623	0.707521	1.0045	1.47225
"mmu-miR-1298-3p"	119.764	3.78365	4.49536	0	31.6031	0	1.17406	1.7009	6.93512	12.5177	14.1663	9.74588	16.9805	35.1574	66.7419
"mmu-miR-1298-5p"	1192.26	31.6046	79.8461	2.24745	1001.24	10.3699	7.82705	13.267	42.6015	100.837	80.2755	42.3013	58.0167	96.7664	132.993
"mmu-miR-1306-3p"	1.07573	8.12372	2.78284	2.69694	9.33729	15.1228	10.5665	8.16432	7.92585	4.17258	2.65617	4.14718	2.59424	2.00899	1.963
"mmu-miR-1306-5p"	6.45436	23.0358	5.99381	5.731	22.9841	38.023	35.2217	23.8126	13.2098	15.6472	23.3153	16.174	13.9146	12.3888	7.36124
"mmu-miR-130a-3p"	2645.93	5079.66	3216.96	2580.97	5074.46	4947.31	4529.9	4701.97	3407.79	2755.99	5624.3	4593	3246.11	2741.27	2479.76
"mmu-miR-130a-5p"	3.94433	28.7112	23.333	15.8445	10.0555	12.9624	11.7406	7.48396	20.1449	5.21573	33.0546	19.4918	12.0279	8.03597	7.85199
"mmu-miR-130b-3p"	598.104	4513.23	1709.09	1444.44	2517.48	2505.2	1905.89	1443.72	886.705	468.372	2490.31	1449.23	670.966	605.376	382.294
"mmu-miR-130b-5p"	145.94	529.489	200.15	211.036	550.9	607.071	423.052	452.099	114.264	144.302	239.351	122.757	101.883	76.6765	43.1859
"mmu-miR-132-3p"	422.402	39.0606	19.4799	21.4632	19.3928	54.0099	99.0121	113.62	144.977	278.172	189.179	278.898	462.719	1575.38	1458.02
"mmu-miR-132-5p"	31.5547	3.4498	1.28439	1.68559	0.718253	3.02456	10.9579	12.5867	17.5029	18.7766	18.003	22.3948	56.8375	102.459	106.983
"mmu-miR-133a-3p"	69.5637	7.78987	44.9536	10.0012	8.61904	9.07367	8.2184	8.5045	4.62341	4.86801	26.5617	22.8095	28.3008	30.1349	53.9824
"mmu-miR-133a-5p"	0	0	0	0.112373	0	0	0	0	0.330244	0	0.590261	0.207359	0	0.669664	0.490749
"mmu-miR-133a-3p"	69.5637	7.78987	44.9536	10.0012	8.61904	9.07367	8.2184	8.5045	4.62341	4.86801	26.5617	22.8095	28.3008	30.1349	53.9824
"mmu-miR-133a-5p"	0	0	0	0.112373	0	0	0	0	0.330244	0	0.590261	0.207359	0	0.669664	0.490749
"mmu-miR-133b-3p"	2.51003	0.333852	2.35471	0.786608	0	0	0	0.34018	0.330244	0	1.18052	0.414718	0.707521	0.334832	2.94449
"mmu-miR-133b-5p"	0.358576	0	0	0	0	0	0	0	0	0	0	0	0	0	0
"mmu-miR-134-3p"	14.7016	7.67859	9.41884	14.7208	6.46428	10.802	12.1319	4.42234	2.64195	1.73858	14.4614	10.5753	9.66945	10.045	8.34274
"mmu-miR-134-5p"	459.336	674.158	1856.37	954.942	203.266	735.831	812.839	215.334	210.696	192.634	866.798	619.796	343.384	339.52	302.792
"mmu-miR-135a-1-3p"	117.254	177.498	22.0487	1.46084	53.1507	381.958	433.618	501.765	356.003	306.685	263.552	258.369	170.041	127.571	71.1586
"mmu-miR-135a-5p"	1689.61	881.813	18.4096	1.57322	643.555	371.588	916.156	904.879	605.007	351.54	1402.76	1590.65	1466.22	1065.1	943.711
"mmu-miR-135a-2-3p"	88.9268	119.408	0.428129	0.112373	104.865	22.4681	50.8758	39.1207	35.0059	28.1649	91.1953	105.338	69.1012	52.9034	39.2599
"mmu-miR-135a-5p"	1689.61	884.707	18.4096	1.91033	647.864	371.588	916.156	904.879	605.007	351.54	1402.76	1590.65	1466.22	1065.1	943.711
"mmu-miR-135b-3p"	62.7508	109.726	135.289	158.333	79.0078	270.05	286.861	122.125	71.0024	11.4746	400.492	363.915	204.945	66.6316	39.2599
"mmu-miR-135b-5p"	515.991	139.105	266.082	310.485	116.357	216.472	462.578	360.251	154.224	35.4669	916.38	913.832	722.143	432.268	271.384
"mmu-miR-136-3p"	6618.59	1741.04	4936.97	3079.68	918.646	2518.16	2780.56	1823.7	1513.51	627.626	5215.25	5773.29	7791.93	6450.54	7047.16
"mmu-miR-136-5p"	1412.43	301.691	593.815	632.208	132.877	338.318	552.59	303.781	259.902	166.903	993.114	1278.99	1585.08	1576.39	1745.1
"mmu-miR-137-3p"	438.897	5.56419	0	0	12.2103	59.1949	117.014	51.7073	48.2156	14.604	549.238	397.093	334.422	294.987	265.005
"mmu-miR-137-5p"	6.81294	0.111284	0	0	1.43651	2.59248	1.56541	1.36072	2.9722	0.69543	11.8052	8.50172	4.48097	5.69214	4.90749
"mmu-miR-138-1-3p"	16.8531	0.333852	2.14065	0.44949	0	1.29624	2.73947	3.06162	3.96293	5.21573	17.4127	11.1974	6.36769	12.7236	13.741
"mmu-miR-138-5p"	3931.07	39.7283	23.9752	10.6754	198.238	153.388	269.25	190.501	251.976	117.875	1320.71	971.27	1177.55	1450.16	1771.6
"mmu-miR-138-2-3p"	5.73721	0.333852	0.214065	0	2.15476	1.29624	0.391352	1.02054	1.65122	0.69543	4.13183	4.35454	6.60353	4.35282	7.85199
"mmu-miR-138-5p"	3851.46	39.5058	22.6908	11.462	198.238	153.388	269.25	190.501	251.976	117.875	1320.71	971.27	1177.55	1450.16	1771.6
"mmu-miR-139-3p"	4.30291	1.33541	0.428129	0.674236	2.15476	16.419	10.1752	6.8036	3.63268	4.17258	7.67339	7.87965	2.3584	2.00899	1.963
"mmu-miR-139-5p"	100.76	7.5673	8.77665	8.76506	30.8849	258.383	209.374	85.045	34.3454	58.4161	620.364	198.028	129.712	104.468	84.8996
"mmu-miR-140-3p"	1064.97	1794.9	1322.49	1025.4	1203.79	1696.34	1639.38	1389.63	1694.48	1163.11	1841.91	1642.28	1444.05	1965.8	2492.51
"mmu-miR-140-5p"	73.1495	39.9509	22.0487	22.4745	53.869	49.257	71.2261	56.1297	58.4532	39.6395	92.0807	81.4921	58.0167	74.3327	134.465
"mmu-miR-141-3p"	1.79288	62.4303	1776.95	1382.18	23.7024	3.88871	4.69623	6.8036	19.4844	16.6903	27.7423	10.368	15.0938	32.4787	63.7974
"mmu-miR-141-5p"	0.717152	0.556419	100.61	71.0195	1.43651	0	0.391352	0.68036	0.330244	0.347715	0	0	0	1.0045	0.490749
"mmu-miR-142a-3p"	15.4188	0.333852	58.0115	69.3339	33.0396	0.432079	0.391352	0	0	0.347715	0	0	0	0	0.981498
"mmu-miR-142a-5p"	130.163	6.78832	520.177	551.188	237.024	1.29624	6.65299	1.36072	0.990732	4.86801	1.77078	1.45151	2.59424	3.34832	3.43524
"mmu-miR-142b"	0	0.111284	0	0	0	0	0	0	0	0	0	0	0	0	0
"mmu-miR-143-3p"	5610.28	559.647	1387.78	2905.62	7512.93	90.3046	193.719	62.2529	173.378	205.5	529.464	289.059	200.7	565.866	1399.62
"mmu-miR-143-5p"	5.73721	0.222568	0	1.12373	5.02777	0.432079	0	0	0.330244	0	1.47565	0	0	0.334832	0
"mmu-miR-144-3p"	21.8731	0.222568	0.642194	0.337118	30.8849	0	0.391352	0	0	0.347715	0	0.207359	0	0	0
"mmu-miR-144-5p"	8.24724	0.222568	0.642194	0.674236	22.9841	0	0.391352	0	0.330244	0.347715	0	0.207359	0.23584	0.334832	0
"mmu-miR-145a-3p"	16.8531	6.12061	7.92039	29.4416	15.0833	0	0.391352	0	0.330244	0	0.295131	0.207359	0	1.67416	2.45375
"mmu-miR-145a-5p"	66.3365	3.78365	3.85316	10.9001	84.0356	1.29624	1.17406	0	0.990732	2.08629	4.42696	2.07359	0.707521	2.34382	6.87049
"mmu-miR-146a-3p"	0.358576	0	0	0.112373	0	0	0	0	0	0	0	0	0	0	0
"mmu-miR-146a-5p"	64.9022	49.0762	207	152.04	22.9841	1.29624	9.39246	8.16432	21.1356	65.3704	1.47565	2.48831	4.95265	31.1394	46.1304
"mmu-miR-146b-3p"	0.358576	0	0.214065	0.44949	0	0	0	0	0.660488	0.347715	0	0	0.23584	0	0
"mmu-miR-146b-5p"	1038.79	1846.98	1195.34	1692.78	167.353	347.392	543.588	470.129	485.459	452.725	541.269	843.744	907.278	1037.31	1079.16
"mmu-miR-147-3p"	0.717152	3.33852	1.92658	3.48355	2.15476	3.02456	2.34811	0.68036	3.30244	3.12944	3.24644	2.07359	1.41504	3.34832	3.43524
"mmu-miR-147-5p"	0	0	0	0.224745	0	0	0.391352	0	0	0	0	0	0	0	0
"mmu-miR-148a-3p"	3738.15	12586.5	20924.8	13712.8	5923.43	3771.19	4404.67	5059.16	5121.42	7897.3	2634.63	1541.3	2757.68	5202.62	9436.12
"mmu-miR-148a-5p"	41.5948	534.608	671.949	547.03	181.718	50.1212	48.1363	60.552	71.0024	105.01	30.6936	16.174	35.6119	72.9934	79.5014
"mmu-miR-148b-3p"	1240.67	3344.08	1726	1880.44	1265.56	1548.14	1632.72	1604.29	1001.63	856.422	1423.12	1237.31	1305.38	1266.33	1182.21
"mmu-miR-148b-5p"	48.0492	281.214	177.031	174.739	158.016	211.287	143.626	95.5906	40.2898	23.9923	173.242	129.185	68.3937	58.2608	43.1859
"mmu-miR-149-3p"	8.24724	0	0.428129	0	2.15476	0	0.391352	0	0.990732	0	0.590261	0.622077	0.707521	0.669664	0
"mmu-miR-149-5p"	2969.72	388.047	151.986	115.969	2057.08	773.854	925.94	666.072	602.035	543.131	1760.45	1122.23	708.936	512.628	404.868
"mmu-miR-150-3p"	1.4343	0.111284	1.28439	13.0352	0	0	0	0	0	0	0	0	0	0	0
"mmu-miR-150-5p"	237.736	0.445135	63.5772	336.556	40.2222	0.432079	7.04434	1.02054	0.330244	6.25887	0.295131	0.622077	2.59424	3.68315	2.94449
"mmu-miR-151-3p"	1873.56	13280.7	5988.03	7716.06	5292.09	7152.21	6624.81	5030.92	5251.21	5351.68	5190.76	3601.83	2831.5	2642.49	2935.17
"mmu-miR-151-5p"	1748.06	4413.63	1151.45	2241.61	2222.27	2950.67	2228.75	2531.96	1041.92	1565.07	2642.89	2133.52	1804.18	1251.27	1386.86
"mmu-miR-152-3p"	20.4388	255.619	59.0818	23.0364	50.996	28.9493	14.48	11.5661	20.8054	38.5964	25.3812	12.2342	14.8579	34.8225	75.0846
"mmu-miR-152-5p"	13.2673	134.32	22.2627	10.3383	62.488	24.6285	10.9579	9.52504	10.5678	17.7335	20.364	8.50172	8.96193	23.1034	28.9542
"mmu-miR-153-3p"	3247.62	660.804	41.5285	15.6198	109.893	2271.44	3385.98	1259.01	1019.46	362.667	7138.91	7029.47	5409.47	4027.36	2550.91
"mmu-miR-153-5p"	0.717152	0.222568	0	0	0	1.72832	1.56541	0.34018	0	0.347715	1.18052	1.86623	2.12256	0.669664	1.47225
"mmu-miR-154-3p"	26.176	9.34785	44.0973	29.2169	7.18253	15.9869	15.2627	4.42234	4.95366	1.04315	14.4614	12.0268	5.89601	11.3843	7.36124
"mmu-miR-154-5p"	148.092	28.2661	61.8647	36.2963	26.5754	50.5533	77.8791	33.3376	60.7649	20.1675	262.076	195.747	142.212	129.915	131.521
"mmu-miR-155-3p"	0	1.22412	0.214065	1.46084	0	0	0.391352	0	0	0	0	0	0	0	0
"mmu-miR-155-5p"	9.68155	22.7019	12.2017	35.9592	28.0119	12.9624	15.2627	13.6072	15.5215	21.2106	4.13183	1.24415	1.65088	3.68315	6.37974
"mmu-miR-15a-3p"	1.4343	33.4964	14.7705	13.26	18.6746	3.88871	5.87029	8.16432	3.63268	1.04315	6.788	4.76926	1.88672	2.34382	2.45375
"mmu-miR-15a-5p"	461.846	429.111	198.652	158.445	788.642	575.53	645.731	865.418	562.405	336.24	672.603	647.997	677.333	697.455	510.87
"mmu-miR-15b-3p"	17.2116	150.79	81.7727	92.8198	86.1904	97.6499	70.8348	48.3055	67.3698	21.906	57.8456	43.9601	33.7252	22.7686	19.1392
"mmu-miR-15b-5p"	145.582	824.168	433.267	474.549	575.321	601.886	839.451	582.728	229.189	220.799	527.693	442.297	257.773	168.755	91.2793
"mmu-miR-16-1-3p"	7.17152	54.7517	34.6785	21.9127	44.5317	19.8756	19.1763	25.5135	79.5888	16.6903	12.6906	11.4048	15.8013	16.0719	8.83348
"mmu-miR-16-5p"	7115.94	14798.9	8181.76	5910.12	18901.5	20936.4	18041.7	23979.6	15079.6	17045	15697.7	13990.3	11346.3	15589.4	11033
"mmu-miR-16-2-3p"	5.02006	16.5813	11.7736	13.9342	10.7738	26.7889	18.0022	18.0295	8.2561	5.91116	15.3468	12.6489	9.43361	7.3663	7.85199
"mmu-miR-16-5p"	7100.52	14806	8182.62	5912.93	18926	20936.4	18041.7	23979.6	15079.6	17045	15697.7	13990.3	11346.3	15589.4	11033
"mmu-miR-1668"	0	0	0	0.224745	0	0	0	0	0	0.347715	0	0	0	0	0
"mmu-miR-17-3p"	58.8064	248.608	113.026	100.012	203.984	160.301	135.017	105.796	80.5795	44.5075	166.454	98.7029	70.9879	46.2068	35.3339
"mmu-miR-17-5p"	409.494	2531.71	1280.32	813.69	2179.18	1961.64	1938.76	1268.87	728.848	695.778	1575.41	998.019	468.615	453.697	248.81
"mmu-miR-181a-1-3p"	1569.13	617.18	11.7736	5.05677	1555.02	981.684	987.773	2087	1676.32	1132.51	756.715	742.346	1155.85	910.073	853.413
"mmu-miR-181a-5p"	91265.1	5324.38	108.531	91.1342	41316.1	11261.7	29197.6	48344.3	65261.1	91853.5	24440.4	46937.8	63511.3	66743.4	62381.6
"mmu-miR-181a-2-3p"	681.653	889.047	1.07032	4.27016	1899.06	156.413	192.937	279.288	185.597	188.809	31.579	36.4952	44.338	58.2608	73.1216
"mmu-miR-181a-5p"	91264.3	5324.27	108.531	91.1342	41315.4	11261.7	29197.6	48344.3	65261.1	91853.5	24440.4	46937.8	63511.3	66743.4	62381.6
"mmu-miR-181b-1-3p"	23.666	50.6342	0.428129	0	89.0634	20.7398	21.133	45.2439	61.7556	20.5152	11.8052	15.3446	24.5274	27.4562	18.6485
"mmu-miR-181b-5p"	5469	1817.82	19.2658	14.3837	9040.65	2832.28	3906.48	5457.17	6968.81	7900.78	2269.85	2905.72	2508.16	3472.54	3036.26
"mmu-miR-181b-2-3p"	5.37864	8.90271	0	0	20.8293	2.1604	0.782705	2.72144	1.65122	0.69543	0.295131	0.414718	0	1.33933	0.981498
"mmu-miR-181b-5p"	5749.76	1915.97	19.6939	19.8899	9737.36	2832.28	3906.48	5457.17	6968.81	7900.78	2269.85	2905.72	2508.16	3472.54	3036.26
"mmu-miR-181c-3p"	2142.49	651.233	48.1645	251.153	2831.35	989.894	1145.49	1389.63	1231.15	399.525	1647.42	1613.88	1604.66	1285.42	1090.44
"mmu-miR-181c-5p"	17654.8	966.055	569.626	2924.95	6413.28	3346.02	6261.25	6805.98	7403.41	5227.9	7139.21	12367.5	14886.5	13076.2	11666.6
"mmu-miR-181d-3p"	2.86861	3.4498	0.642194	4.04541	7.90078	6.04911	3.13082	1.36072	3.63268	2.78172	3.54157	0.829436	1.65088	0.669664	0.981498
"mmu-miR-181d-5p"	3179.85	724.458	88.8368	950.672	3359.27	1873.06	2409.56	2179.87	2477.16	1541.77	2882.24	3048.39	1832.48	1756.53	1284.29
"mmu-miR-182-3p"	0	1.33541	11.1314	13.1476	0	0.432079	0.782705	0	0.330244	0.347715	0.295131	0	0.471681	0.334832	0.490749
"mmu-miR-182-5p"	319.132	24710	137949	155041	1391.26	2785.18	5358.01	951.143	2396.25	5738.69	6010.92	2237.82	2687.87	4046.78	6642.78
"mmu-miR-183-3p"	0.358576	42.6217	229.263	307.227	1.43651	5.61703	10.1752	1.02054	5.61415	14.2563	6.788	2.90303	2.59424	5.69214	7.36124
"mmu-miR-183-5p"	57.3721	14060.4	71706.5	57765.8	260.726	298.999	541.632	77.2208	268.819	669.351	768.815	201.76	145.749	382.043	631.594
"mmu-miR-1839-3p"	26.8932	12.2412	2.9969	4.71965	7.90078	16.419	20.7417	22.4519	16.182	28.5126	58.731	55.1575	41.5079	40.5147	47.6027
"mmu-miR-1839-5p"	231.281	60.5384	33.3941	30.6777	66.0793	183.202	312.691	223.158	368.882	427.69	390.458	554.893	632.524	607.72	658.095
"mmu-miR-184-3p"	2.51003	0.890271	2.56878	4.38253	12.9286	0	0.391352	1.7009	2.31171	2.43401	1.77078	2.48831	0.707521	4.68765	1.963
"mmu-miR-1843a-3p"	6.45436	1.89183	0	0.224745	0.718253	0.864159	3.91352	1.02054	4.29317	5.56344	22.4299	12.8563	11.0845	10.7146	10.7965
"mmu-miR-1843a-5p"	121.557	38.3929	5.99381	8.76506	30.8849	52.7137	72.0088	74.8396	126.483	77.1927	123.069	154.69	175.229	163.398	167.345
"mmu-miR-1843b-3p"	26.176	2.55953	0.214065	0.674236	5.74602	22.4681	21.133	30.9564	9.57707	46.2461	15.0517	17.0034	52.5924	27.7911	32.3894
"mmu-miR-1843b-5p"	120.123	40.9525	11.7736	13.1476	31.6031	57.8986	81.0099	98.6522	171.727	106.401	153.173	184.135	239.378	218.31	236.05
"mmu-miR-185-3p"	7.17152	4.67392	2.9969	2.24745	2.87301	5.18495	3.52217	3.4018	5.94439	2.78172	5.31235	6.22077	3.30176	5.69214	5.39824
"mmu-miR-185-5p"	42.6705	24.2599	14.1283	14.9456	19.3928	29.3814	54.0066	41.1618	36.9873	25.0355	27.7423	43.5454	38.442	27.7911	36.3154
"mmu-miR-186-3p"	3.22718	6.78832	3.6391	2.69694	8.61904	6.48119	10.5665	6.8036	3.63268	4.17258	10.0344	4.14718	3.06592	3.68315	3.92599
"mmu-miR-186-5p"	2885.46	7127.62	3312.44	3904.39	4178.08	6112.63	5808.84	3889.62	3268.75	2303.26	4043.29	4231.58	3252.24	3110.25	2907.69
"mmu-miR-187-3p"	84.6239	33.719	13.9142	12.8105	43.0952	23.7644	57.5288	78.2414	109.641	151.256	38.0718	61.1709	62.9694	61.9439	79.0106
"mmu-miR-187-5p"	4.66148	3.78365	0.214065	2.58457	0.718253	1.72832	1.17406	4.42234	2.9722	11.4746	0.885392	5.18398	3.30176	5.35731	9.81498
"mmu-miR-188-3p"	5.37864	35.3883	10.4892	4.04541	9.33729	3.45663	7.43569	5.44288	2.64195	0.347715	30.9887	18.6623	8.49025	5.69214	1.963
"mmu-miR-188-5p"	63.4679	52.526	13.9142	7.30422	91.2181	38.4551	41.092	22.1117	26.4195	8.69288	159.666	103.887	45.5172	37.5012	31.4079
"mmu-miR-1893"	0	0	0	0	0	0	0	0	0	0	0	0	0.471681	0	0
"mmu-miR-1894-5p"	0	0.111284	0	0	0	0	0	0	0	0	0.295131	0	0	0	0
"mmu-miR-1895"	1.07573	0.445135	0.642194	0.112373	0	0.432079	0.391352	0.34018	2.31171	0.347715	2.36104	1.0368	2.12256	3.01349	5.39824
"mmu-miR-1896"	0	0	0	0	0	0	0	0	0	0	0	0	0	0	0
"mmu-miR-18a-3p"	23.3074	425.883	200.793	402.856	164.48	152.092	96.664	56.81	15.8517	32.3375	80.8658	41.4718	18.6314	11.7191	9.32423
"mmu-miR-18a-5p"	137.693	1241.82	881.304	476.685	665.821	637.749	687.606	259.217	162.48	70.2384	700.64	370.551	184.899	134.602	57.9084
"mmu-miR-18b-3p"	1.4343	215	302.687	393.192	17.9563	46.2325	41.4834	8.16432	2.64195	11.4746	29.5131	15.3446	10.377	7.3663	2.45375
"mmu-miR-18b-5p"	13.2673	687.289	1341.76	619.847	60.3333	201.349	143.235	28.9153	19.1541	13.5609	207.182	96.422	49.0548	39.845	21.1022
"mmu-miR-1906"	0	0	0	0.561863	0	0	0	0	0	0	0	0	0	0	0
"mmu-miR-1906"	0	0	0	0.561863	0	0	0	0	0	0	0	0	0	0	0
"mmu-miR-190a-3p"	0	0.890271	0.428129	0.44949	2.15476	0	2.73947	0.34018	0	2.08629	0.590261	1.45151	2.12256	1.33933	2.45375
"mmu-miR-190a-5p"	34.7818	21.1439	14.9845	8.76506	35.9127	10.3699	22.3071	17.009	22.4566	10.0837	21.8397	24.8831	25.4708	23.1034	21.1022
"mmu-miR-190b-3p"	0	0.111284	0	0	0	0.864159	0.391352	0.34018	0.330244	0.347715	0.590261	0.414718	0	0.334832	0
"mmu-miR-190b-5p"	4.30291	11.351	4.06723	1.68559	7.90078	11.2341	13.306	11.5661	11.8888	11.8223	14.7565	12.8563	8.96193	7.03147	4.90749
"mmu-miR-191-3p"	14.7016	21.9229	20.5502	34.4984	21.5476	13.3945	9.39246	14.6277	8.91659	11.1269	15.6419	15.5519	9.66945	18.0809	14.2317
"mmu-miR-191-5p"	6672.74	25534	31534.9	37936.9	8963.8	7274.49	8601.92	9103.21	10590.6	16339.1	9267.39	7460.99	5725.02	8234.52	9418.46
"mmu-miR-1912-3p"	10.7573	0.556419	5.35162	0.337118	5.02777	0	0	0	0.330244	0.347715	0.295131	0	0	0.334832	1.47225
"mmu-miR-1912-5p"	2.86861	0.111284	0.856258	0	2.87301	0	0	0	0	1.04315	0	0.207359	0	0.334832	0.981498
"mmu-miR-192-3p"	0	0.111284	0	0.561863	0.718253	0	0.782705	0.34018	0	0.347715	0.295131	0.622077	0	0	0.490749
"mmu-miR-192-5p"	1063.18	1681.94	732.743	1586.36	1464.52	1728.32	2262.41	1718.93	1218.27	981.947	2200.2	2143.68	1920.92	1296.13	1169.95
"mmu-miR-1927"	2.51003	1.78054	3.21097	4.4949	0	2.1604	3.52217	1.7009	1.32098	0	6.19774	3.93982	6.13185	2.67866	0.981498
"mmu-miR-1929-5p"	0	5.11906	1.71252	0.44949	2.15476	0.432079	0.391352	0	1.32098	0.347715	1.18052	1.45151	1.41504	0.334832	0.490749
"mmu-miR-1930-3p"	0	0.445135	0.214065	0	0.718253	0	0.391352	0.34018	0	0	0	0.207359	0	0	0
"mmu-miR-1930-5p"	0.358576	2.11439	0.214065	0.337118	0.718253	3.45663	2.34811	1.36072	0.660488	1.73858	3.54157	3.73246	2.59424	0.669664	1.47225
"mmu-miR-1931"	0.358576	1.44669	12.2017	2.13508	0	0	0.782705	1.7009	2.64195	0.69543	0.295131	0.829436	0.23584	1.0045	0.490749
"mmu-miR-1932"	0	0	0	0	0	0	0	0	0	0.69543	0	0	0	0	0
"mmu-miR-1933-3p"	5.73721	14.1331	4.06723	5.50626	7.90078	21.604	20.7417	12.5867	4.29317	4.5203	17.7078	12.6489	8.96193	7.3663	3.43524
"mmu-miR-1933-5p"	0	0.667703	0.214065	0	0	2.59248	0.391352	0	0	0.69543	0.590261	0.207359	0.943361	0	0
"mmu-miR-1934-3p"	0	0.222568	0.856258	0.44949	0	0	0	0	0.660488	0.69543	0	0.207359	0.23584	0	0
"mmu-miR-1934-5p"	1.07573	6.45446	3.85316	3.93304	2.15476	3.02456	4.69623	2.72144	1.32098	1.04315	1.77078	2.69567	1.65088	1.67416	1.963
"mmu-miR-1936"	0	0.222568	0	0.898981	0	0	0	0	0	0.347715	0.295131	0.414718	0	0	0
"mmu-miR-1938"	0	0.333852	0.428129	0.674236	0	0	0.391352	0.34018	0.660488	0	0.295131	0.207359	0	0	0
"mmu-miR-193a-3p"	12.9087	11.351	1.92658	3.59592	43.8134	0.432079	0	0	0.660488	0.347715	4.72209	3.11039	1.1792	4.35282	9.32423
"mmu-miR-193a-5p"	0.717152	0.333852	0.214065	1.34847	0	0	0	0	0	0.347715	0	0	0.23584	0	0
"mmu-miR-193b-3p"	145.94	48.9649	34.8925	25.2838	20.1111	28.5172	26.2206	17.3492	32.3639	61.1979	69.3557	48.7294	40.5645	68.3057	70.1771
"mmu-miR-193b-5p"	0.717152	0.667703	0.214065	0	0	0	0.391352	0.34018	0.330244	1.04315	0.295131	0.829436	0.23584	0.334832	1.47225
"mmu-miR-194-5p"	139.127	38.2817	19.908	34.386	63.9245	101.539	120.928	106.476	40.2898	86.581	210.428	181.232	211.077	177.126	138.882
"mmu-miR-194-2-3p"	0	0.333852	0.214065	0.44949	0.718253	1.29624	1.56541	0	1.32098	0.69543	1.47565	0.829436	0.943361	1.0045	0.981498
"mmu-miR-194-5p"	159.925	46.6279	22.2627	42.5892	74.6983	101.539	120.928	106.476	40.2898	86.581	210.428	181.232	211.077	177.126	138.882
"mmu-miR-1941-3p"	0	0	0.214065	0	0	0	0	0	0	0	0.295131	0	0.23584	0	0
"mmu-miR-1943-3p"	0.358576	0.333852	0	0.898981	1.43651	0.432079	1.17406	0.34018	0.330244	0.347715	0.590261	0.414718	0.23584	0	1.47225
"mmu-miR-1943-5p"	3.58576	24.5937	12.4157	30.1159	5.02777	8.64159	3.52217	3.74198	3.96293	5.91116	6.19774	3.73246	5.66017	4.35282	2.94449
"mmu-miR-1945"	0.717152	1.33541	1.07032	1.79796	0	3.02456	2.34811	1.7009	1.65122	1.04315	2.65617	0.414718	1.41504	0.334832	1.963
"mmu-miR-1946a"	0	1.11284	2.9969	2.4722	0.718253	0.432079	0.782705	0.34018	0	0.347715	0	0.207359	0.23584	0.669664	0
"mmu-miR-1946b"	0.358576	0.556419	0.856258	1.68559	0	0.432079	1.17406	0.34018	0	1.39086	0	0	0	0	0
"mmu-miR-1947-3p"	0	0.111284	0	0	0	0	0	0	0.330244	0	0	0	0	0	0
"mmu-miR-1947-5p"	10.7573	62.7641	21.1924	31.6891	22.9841	58.7628	43.8315	21.0912	16.5122	18.0812	26.2666	17.0034	10.1411	14.3978	12.7595
"mmu-miR-1948-3p"	2.86861	0	0	0	8.61904	0	0	0	0	0.347715	0	0	0	0	0
"mmu-miR-1948-5p"	1.79288	0	0	0	3.59127	0	0	0	0	0	0	0	0	0	0
"mmu-miR-1949"	0	2.22568	16.2689	6.29287	1.43651	3.88871	3.52217	0.68036	0	1.04315	0.590261	0.622077	1.88672	3.01349	1.47225
"mmu-miR-1950"	0	0.445135	1.07032	0.44949	0	0	0.782705	0	0.330244	0	0	0.207359	0	0	0
"mmu-miR-1951"	0	0.222568	0.428129	0	0	0	0.782705	0.34018	0	0	0	0.207359	0.23584	0	0
"mmu-miR-1953"	0	1.33541	0	0.112373	0	0	0	0.34018	0.330244	0.69543	0	0	0.23584	0.334832	0
"mmu-miR-1954"	0	0	0	1.68559	1.43651	0	1.17406	0	0	0	0	0	0	0.669664	0.490749
"mmu-miR-1955-3p"	1.4343	1.66926	1.28439	1.01135	1.43651	1.29624	2.34811	0.34018	0	0.347715	0.590261	0.829436	0.471681	1.33933	0.490749
"mmu-miR-1955-5p"	0	4.67392	2.78284	1.12373	3.59127	6.91327	4.30488	1.36072	0	3.47715	3.24644	2.07359	0.707521	0.334832	0.490749
"mmu-miR-1956"	0	0	0	0.112373	0	0.432079	0	0	0	0	0	0	0	0	0
"mmu-miR-1957a"	5.02006	10.0155	7.49226	7.41659	7.18253	4.75287	8.2184	13.6072	19.4844	11.8223	5.01722	4.76926	8.72609	23.1034	33.8617
"mmu-miR-1958"	0.358576	0.111284	0	0.112373	0	0	0	0	0	0	0	0	0	0	0
"mmu-miR-195a-3p"	3.58576	6.2319	13.272	22.1374	5.02777	0.864159	1.95676	2.72144	4.62341	12.5177	0.295131	1.0368	0.943361	1.67416	4.41674
"mmu-miR-195a-5p"	82.1138	50.8567	154.769	130.689	30.8849	7.34535	19.5676	12.2465	40.2898	80.3222	15.937	9.53852	7.78273	39.1753	52.5102
"mmu-miR-1960"	0.717152	2.33696	0.214065	1.91033	1.43651	1.72832	1.95676	0.34018	0.330244	1.04315	0.590261	0.207359	0.23584	0	0
"mmu-miR-1963"	0	0.333852	0.642194	0.337118	0	0	0	0	0	0	0	0	0	0	0
"mmu-miR-1964-3p"	5.73721	0.222568	1.07032	1.12373	17.9563	2.1604	1.17406	0.68036	0	0.347715	0	0.622077	0.707521	0.669664	0
"mmu-miR-1964-5p"	0	0	0	0	1.43651	0	0	0	0	0	0	0	0	0	0
"mmu-miR-1966-3p"	0.358576	0.445135	0	0	0	0.864159	0.391352	1.02054	0.330244	1.39086	2.36104	1.65887	1.1792	1.67416	2.94449
"mmu-miR-1966-5p"	0	0.111284	0	0	0	0	0	0	0	0	0	0.414718	0.707521	0.334832	0
"mmu-miR-1968-3p"	0	0.111284	0.428129	0	0	0	0.391352	0	0	0.347715	0	0	0	0	0
"mmu-miR-1968-5p"	1.07573	9.01399	7.49226	9.77642	6.46428	9.07367	6.65299	4.08216	8.2561	6.9543	11.8052	4.97662	2.12256	5.35731	2.94449
"mmu-miR-1969"	1.79288	1.33541	0.428129	0	0.718253	1.72832	0.391352	1.7009	1.32098	0.69543	0.885392	1.65887	0.23584	1.33933	0.490749
"mmu-miR-196a-1-3p"	0	1.44669	1.28439	8.76506	0	0	0	0	0	0	0	0	0	0	0
"mmu-miR-196a-5p"	0.358576	7.90115	2.78284	20.6766	0	0.432079	1.56541	3.06162	10.898	7.30202	0	0.207359	0.707521	2.00899	4.41674
"mmu-miR-196a-2-3p"	0	0.556419	0	0	0	0	0	0	0.990732	0	0	0	0	0	0
"mmu-miR-196a-5p"	0.358576	8.68014	3.6391	23.4859	0.718253	0.432079	1.56541	3.06162	10.898	7.30202	0	0.207359	0.707521	2.00899	4.41674
"mmu-miR-196b-5p"	0.358576	11.351	0.428129	2.13508	0	3.02456	12.9146	7.14378	25.0985	44.8552	0.295131	0.207359	0.471681	0.669664	2.45375
"mmu-miR-1970"	0.358576	0	0	0	0.718253	0.864159	0.391352	0.34018	0.330244	0.69543	0.590261	0.207359	0.23584	0	0
"mmu-miR-1981-3p"	35.1404	25.8179	4.49536	12.4734	38.0674	70.4289	68.878	51.027	14.861	50.7664	38.367	41.4718	54.0074	46.8765	47.1119
"mmu-miR-1981-5p"	18.6459	55.1968	8.77665	12.9228	23.7024	57.4665	49.7018	21.4313	23.7776	44.5075	48.4014	37.9467	46.9322	40.5147	42.2044
"mmu-miR-1982-3p"	1.79288	0.445135	0.642194	1.34847	0	2.59248	1.95676	0.68036	0.330244	1.73858	3.8367	1.24415	3.06592	1.33933	1.963
"mmu-miR-1983"	756.236	661.137	252.168	213.845	808.035	733.239	668.43	359.23	265.516	129.698	591.737	675.576	851.148	610.399	547.676
"mmu-miR-199a-3p"	80.321	54.9742	25.0456	48.9945	4708.15	22.4681	33.265	38.4403	58.4532	53.2004	156.124	119.854	83.0158	296.326	1017.81
"mmu-miR-199a-5p"	10.7573	20.4762	4.70942	16.0693	1054.4	3.45663	2.73947	5.78306	5.2839	5.56344	20.364	10.1606	5.66017	16.0719	94.2238
"mmu-miR-199a-3p"	81.7553	56.4209	25.0456	50.1182	4780.69	22.4681	33.265	38.4403	58.4532	53.2004	156.124	119.854	83.0158	296.326	1017.81
"mmu-miR-199a-5p"	11.1158	20.4762	4.70942	16.0693	1057.99	3.45663	2.73947	5.78306	5.2839	5.56344	20.364	10.1606	5.66017	16.0719	94.2238
"mmu-miR-199b-3p"	80.321	54.9742	25.0456	48.9945	4708.15	22.4681	33.265	38.4403	58.4532	53.2004	156.124	119.854	83.0158	296.326	1017.81
"mmu-miR-199b-5p"	2.15145	6.00933	2.56878	2.35982	148.678	1.29624	0.782705	0.34018	1.32098	0	4.42696	3.5251	2.12256	9.37529	32.8802
"mmu-miR-19a-3p"	146.657	701.088	708.982	382.741	522.888	431.215	719.306	247.651	277.405	39.2918	841.122	402.899	324.045	126.901	157.04
"mmu-miR-19a-5p"	2.86861	17.1377	22.4768	18.4291	11.492	9.50574	9.39246	2.04108	0	0	17.7078	13.271	5.66017	5.02248	0.981498
"mmu-miR-19b-1-5p"	1.79288	11.351	14.7705	12.1362	10.0555	1.72832	3.52217	2.04108	2.9722	2.08629	3.54157	2.07359	0.707521	0.669664	0
"mmu-miR-19b-3p"	959.19	2937.45	3755.34	1806.28	1658.45	1806.96	2983.28	1254.92	2768.76	448.205	4410.14	2007.86	1750.64	999.473	1203.81
"mmu-miR-19b-2-5p"	0	4.78521	23.333	14.4961	0.718253	0.432079	0.782705	0.34018	0	0.347715	0.295131	0.829436	0.23584	0.334832	0
"mmu-miR-19b-3p"	968.513	2950.91	3764.54	1810.32	1676.4	1806.96	2983.28	1254.92	2768.76	448.205	4410.14	2007.86	1750.64	999.473	1203.81
"mmu-miR-1a-3p"	1.4343	0.778987	1.92658	1.01135	1.43651	0.864159	0	0	0.330244	0.347715	0	0.622077	0.23584	1.0045	1.47225
"mmu-miR-1a-3p"	1.4343	0.778987	1.92658	1.01135	1.43651	0.864159	0	0	0.330244	0.347715	0	0.622077	0.23584	1.0045	1.47225
"mmu-miR-1b-3p"	0.717152	2.7821	0.642194	0.224745	0.718253	0.864159	1.95676	0.68036	0.330244	0	1.47565	1.0368	0.707521	0.669664	0.490749
"mmu-miR-1b-5p"	0	0.556419	0	0	0	0	0	0.34018	0	0	0.885392	0.622077	0.23584	0.334832	0.490749
"mmu-miR-200a-3p"	2.86861	16.2474	294.981	265.649	17.2381	2.59248	3.91352	2.38126	4.95366	6.9543	7.96852	5.39134	11.5562	18.0809	40.7322
"mmu-miR-200a-5p"	0	0.890271	69.3569	93.7187	2.87301	0	0	0	0.660488	0.69543	0.885392	0	0.471681	4.01798	3.43524
"mmu-miR-200b-3p"	11.4744	65.7688	3327.85	3105.42	95.5277	7.34535	12.9146	8.16432	18.1634	47.2892	17.7078	11.6121	39.1495	83.0383	113.363
"mmu-miR-200b-5p"	0	0.445135	21.1924	28.3179	0	0	0	0	0.330244	0.69543	0.295131	0.414718	0.471681	0.334832	0.490749
"mmu-miR-200c-3p"	0.358576	3.11595	265.012	173.616	8.61904	0.432079	2.73947	1.02054	1.65122	11.8223	4.42696	3.11039	2.59424	6.36181	14.2317
"mmu-miR-200c-5p"	0	0	4.28129	2.58457	0	0	0	0	0	0	0	0	0	0	0
"mmu-miR-201-5p"	0.717152	0	0	0	0	0.432079	0	0	0.660488	0	0.295131	0.414718	0	1.0045	1.47225
"mmu-miR-202-5p"	0	0.111284	0	0	0	0	0.391352	0	0.990732	0.347715	0	0.414718	0.471681	0	0.981498
"mmu-miR-203-3p"	186.101	47.9633	74.0664	129.004	308.131	49.257	80.6186	122.805	101.715	44.1598	75.8486	96.6293	80.4216	87.3911	95.2053
"mmu-miR-203-5p"	1.4343	0.333852	1.28439	1.12373	5.02777	0	1.17406	0.34018	0.330244	0.347715	0.590261	0.829436	0.707521	0.669664	0
"mmu-miR-204-3p"	1.4343	0.778987	0	0	0	0	0	0	0	1.04315	0	0.207359	0.23584	0	0
"mmu-miR-204-5p"	4132.23	1817.71	6.42194	4.4949	3216.34	55.3061	153.801	122.125	104.357	1167.97	403.443	374.905	483.473	395.771	439.711
"mmu-miR-205-3p"	0	3.11595	23.5471	28.655	4.30952	0	0	0.34018	0	0.69543	0	0.207359	0	1.0045	0
"mmu-miR-205-5p"	4.30291	54.8629	358.772	257.446	402.94	3.88871	3.91352	3.06162	3.63268	10.0837	13.576	7.25757	8.72609	38.8405	54.9639
"mmu-miR-206-3p"	0	0	0.428129	0	0	0	0	0	0	0.347715	0	0.207359	0	0	0
"mmu-miR-206-5p"	0	0	0	0	0	0	0	0	0	0	0	0	0	0	0
"mmu-miR-207"	0	0	0	0	0.718253	0.432079	0.391352	1.02054	0	0	0.295131	0.207359	0.471681	0.334832	0
"mmu-miR-208a-3p"	0	0	0.642194	0.561863	0	0	0	0	0	0	0	0.207359	0.23584	0.334832	0
"mmu-miR-208a-5p"	0	0	0	0.44949	0	0	0	0	0.330244	0	0	0	0	0	0
"mmu-miR-208b-3p"	3.58576	12.7976	6.20787	5.50626	1.43651	3.02456	1.17406	0.68036	0.990732	1.04315	2.06591	3.5251	1.41504	2.34382	4.41674
"mmu-miR-20a-3p"	12.9087	197.974	106.604	80.0093	40.2222	51.4174	39.1352	29.2555	18.8239	8.34516	51.0576	32.348	20.2823	10.3798	5.88899
"mmu-miR-20a-5p"	235.943	2001.22	1117.63	780.315	1490.38	1141.12	1203.41	839.904	463.993	370.317	1055.98	654.425	273.103	260.164	140.845
"mmu-miR-20b-3p"	1.07573	27.2645	77.9195	36.7458	4.30952	12.9624	10.5665	1.7009	0	2.78172	11.5101	4.97662	2.59424	3.34832	1.963
"mmu-miR-20b-5p"	5.37864	637.211	1708.45	602.654	75.4166	196.596	218.766	38.7805	23.1171	43.4644	203.64	70.2947	24.7632	37.1663	21.1022
"mmu-miR-210-3p"	235.226	1407.96	282.565	194.405	458.245	185.362	329.127	2465.96	5416.33	3776.53	211.609	148.054	523.33	2300.97	3120.67
"mmu-miR-210-5p"	13.6259	277.987	25.6878	30.6777	44.5317	27.6531	37.9612	360.251	200.788	248.269	2.06591	4.76926	40.3287	145.987	149.188
"mmu-miR-211-5p"	29.4032	13.1315	4.92349	8.87743	11.492	7.34535	3.13082	2.38126	4.62341	19.8198	15.0517	7.05021	10.1411	8.70563	12.2687
"mmu-miR-212-3p"	70.998	16.6926	13.0579	15.395	3.59127	11.2341	23.4811	22.4519	17.1727	35.1192	38.6621	43.1307	53.2999	126.901	106.493
"mmu-miR-212-5p"	65.2608	89.5835	46.8801	70.57	1.43651	9.07367	19.1763	19.7304	19.1541	22.2538	28.3325	35.0437	35.6119	70.9844	60.3621
"mmu-miR-2137"	39.4433	298.129	226.052	470.954	1142.02	73.4535	112.318	38.4403	75.6259	105.358	249.385	147.018	134.429	197.551	251.264
"mmu-miR-214-3p"	3.22718	3.67237	0	0	561.674	0.864159	1.17406	1.36072	0.660488	1.04315	6.788	1.24415	0.707521	4.01798	16.6855
"mmu-miR-214-5p"	0.358576	0.778987	0	0	96.9642	0	1.17406	0	0.660488	0	0.590261	1.24415	0	0.334832	5.88899
"mmu-miR-215-5p"	2.86861	4.1175	1.28439	2.58457	1.43651	3.45663	5.87029	6.12324	6.60488	2.78172	7.37826	8.29436	9.19777	6.02697	4.90749
"mmu-miR-216a-3p"	3.22718	15.5797	0	0.112373	2.87301	12.0982	2.34811	1.02054	0.660488	0.347715	65.519	13.0636	3.5376	2.34382	0
"mmu-miR-216a-5p"	15.0602	8.68014	0.214065	0	5.02777	8.20951	6.26164	1.02054	1.32098	0	244.073	101.813	30.8951	26.1169	11.2872
"mmu-miR-216b-3p"	4.30291	1.00155	0.214065	0	1.43651	3.45663	2.34811	1.02054	0	0	58.1407	14.7225	5.89601	2.00899	0
"mmu-miR-216b-5p"	19.3631	11.1284	0	0	13.6468	29.8135	12.9146	3.74198	1.65122	0	329.366	76.5155	37.9703	19.7551	5.88899
"mmu-miR-217-3p"	4.30291	7.45602	0.428129	0	2.87301	8.64159	3.52217	0.68036	0.330244	0	183.276	35.6658	7.07521	3.34832	0.981498
"mmu-miR-217-5p"	28.6861	12.2412	0	0	13.6468	26.7889	10.9579	4.76252	3.63268	1.39086	526.513	213.165	79.2423	42.5237	21.1022
"mmu-miR-218-1-3p"	7.17152	15.4685	0	0.674236	3.59127	12.0982	5.47893	3.4018	1.98146	0.69543	15.6419	9.53852	8.25441	6.02697	3.92599
"mmu-miR-218-5p"	1008.67	1978.4	168.469	43.1511	588.967	851.628	681.344	393.928	621.189	136.304	2096.31	1418.75	1365.04	2154.98	2165.68
"mmu-miR-218-2-3p"	2.15145	2.55953	1.71252	0.112373	0	1.72832	1.17406	2.04108	3.96293	1.04315	6.19774	3.31775	2.12256	5.69214	8.83348
"mmu-miR-218-5p"	1027.32	1975.62	176.603	44.8367	584.658	851.628	681.344	393.928	621.189	136.304	2096.31	1418.75	1365.04	2154.98	2165.68
"mmu-miR-219a-1-3p"	53.7864	313.598	13.0579	13.0352	275.091	410.475	232.855	205.128	137.051	129.698	68.7654	69.2579	57.0734	61.9439	36.8062
"mmu-miR-219a-5p"	76.7352	181.949	5.35162	1.79796	99.8372	189.251	221.114	180.636	235.464	45.5507	326.414	235.353	165.796	125.227	90.7886
"mmu-miR-219a-2-3p"	58.8064	265.301	1.92658	1.12373	2.87301	21.604	12.5233	49.6663	46.8946	34.0761	127.792	52.4619	10.6128	21.4292	42.2044
"mmu-miR-219a-5p"	52.7106	81.0147	0.856258	0	36.6309	189.251	221.114	180.636	235.464	45.5507	326.414	235.353	165.796	125.227	90.7886
"mmu-miR-219b-3p"	0.717152	2.67081	0.642194	0.898981	0.718253	0.432079	0.391352	1.02054	0.330244	0.69543	1.18052	0.829436	0.943361	1.0045	0
"mmu-miR-219b-5p"	0	0	0	0.112373	0	0	0.391352	0	0	0	0.295131	0	0	0	0
"mmu-miR-219c-3p"	0.358576	6.2319	0.856258	1.12373	1.43651	0.432079	1.95676	2.04108	0.330244	0	1.77078	1.0368	0.471681	1.0045	1.963
"mmu-miR-219c-5p"	0.717152	1.00155	0	0.224745	0.718253	1.29624	0.782705	1.36072	0.330244	0.69543	1.18052	1.0368	0.707521	0.669664	0
"mmu-miR-21a-3p"	20.7974	164.7	185.808	453.423	46.6864	11.2341	21.5244	7.48396	17.8332	7.99745	27.4471	23.4316	9.19777	20.7596	28.9542
"mmu-miR-21a-5p"	1775.67	4537.93	4383.4	10131.2	2432	2275.33	2455.74	2171.71	2389.64	2150.62	2759.47	2558.4	2638.58	2416.15	2810.03
"mmu-miR-21b"	0	0	0.214065	0	0	0	0	0	0	0	0	0	0	0	0
"mmu-miR-21c"	0	0	0	0.112373	0	0	0	0	0	0	0	0.207359	0	0	0
"mmu-miR-22-3p"	13834.2	5411.29	2236.55	6392.99	6335.71	6868.76	5662.09	5539.49	5695.72	8843.44	13487.2	10783.1	9261.92	12116.6	15034.6
"mmu-miR-22-5p"	13.2673	4.22879	2.14065	4.4949	4.30952	2.1604	1.17406	3.74198	2.31171	3.82487	10.0344	5.5987	4.95265	7.70113	7.36124
"mmu-miR-221-3p"	294.391	214.333	128.225	119.003	115.639	810.581	363.175	91.1682	170.076	118.919	611.215	377.808	252.821	303.023	562.889
"mmu-miR-221-5p"	60.5993	166.147	191.16	162.491	15.0833	30.6776	6.26164	3.74198	7.59561	7.99745	15.0517	4.76926	9.66945	8.03597	26.0097
"mmu-miR-222-3p"	294.391	309.926	251.954	163.053	147.242	994.647	187.849	85.045	108.98	133.87	260.01	114.048	125.939	191.859	332.728
"mmu-miR-222-5p"	7.88867	52.526	38.7457	36.5211	6.46428	52.7137	16.0454	11.5661	1.65122	4.17258	6.788	6.84285	5.89601	7.03147	7.36124
"mmu-miR-223-3p"	4.66148	0	0	0.112373	15.8016	0	0	0	0	0	0.295131	0	0	0	0
"mmu-miR-223-5p"	0	0	0	0	1.43651	0	0	0	0	0	0	0	0	0	0
"mmu-miR-224-3p"	0.358576	0.222568	0	0	0	0	0	0.34018	0	0	0	0	0	0	0
"mmu-miR-224-5p"	12.1916	59.203	38.1035	43.8253	60.3333	15.9869	7.82705	7.82414	2.31171	5.91116	8.55879	7.05021	5.18849	3.01349	6.37974
"mmu-miR-23a-3p"	87.1339	83.6855	36.8191	231.825	217.631	28.0852	25.0466	29.5957	24.7683	101.533	46.3355	30.8965	30.8951	58.9304	106.002
"mmu-miR-23a-5p"	0	0.333852	0	0.224745	0	0	0.391352	0	0	0	0	0	0	0	0
"mmu-miR-23b-3p"	273.235	156.131	210.64	275.987	232.714	116.661	205.851	190.841	170.076	345.281	215.74	192.015	191.031	350.904	302.792
"mmu-miR-23b-5p"	0.717152	0.445135	1.92658	2.24745	0.718253	0	0	0	0	0	0	0	0	0.669664	0
"mmu-miR-24-1-5p"	5.02006	5.78676	3.21097	8.54032	3.59127	0.864159	1.17406	1.02054	1.65122	1.04315	5.01722	2.90303	2.59424	4.68765	2.45375
"mmu-miR-24-3p"	266.422	563.096	396.02	848.413	357.69	81.2309	141.67	141.515	124.502	230.535	141.368	188.489	155.89	187.171	209.55
"mmu-miR-24-2-5p"	44.1048	68.7734	19.908	115.294	123.54	13.3945	9.0011	11.2259	12.219	14.2563	21.2494	10.99	11.3203	23.4382	58.8899
"mmu-miR-24-3p"	266.422	563.096	396.02	848.525	357.69	81.2309	141.67	141.515	124.502	230.535	141.368	188.489	155.89	187.171	209.55
"mmu-miR-25-3p"	1592.43	12494.7	8670.47	8093.97	8888.38	12586.9	10919.9	8125.88	5726.43	4333.92	6467.79	4561.28	3350.35	2772.07	1702.41
"mmu-miR-25-5p"	6.45436	63.4318	69.9991	102.034	59.615	94.6254	62.6164	56.1297	36.9873	50.4187	29.8082	17.6255	13.9146	8.70563	4.90749
"mmu-miR-26a-1-3p"	2.51003	1.44669	2.14065	0.674236	3.59127	3.02456	3.91352	2.72144	4.29317	2.43401	5.31235	2.90303	4.00929	2.00899	4.41674
"mmu-miR-26a-5p"	24801.6	14436.5	5903.69	4145.2	25600.7	28638.2	29778.8	37636.8	29689.6	41556.8	44360.5	34673.6	31933.7	41222.8	37165.9
"mmu-miR-26a-2-3p"	6.09579	15.8023	8.13445	6.06812	10.7738	9.07367	6.26164	5.78306	7.92585	3.82487	9.73931	3.5251	3.30176	5.69214	4.90749
"mmu-miR-26a-5p"	24816	14436.9	5903.26	4145.09	25612.2	28638.2	29778.8	37636.8	29689.6	41556.8	44360.5	34673.6	31933.7	41222.8	37165.9
"mmu-miR-26b-3p"	10.7573	46.6279	11.1314	20.3394	43.0952	17.7153	15.2627	18.7099	24.438	33.3806	19.4786	13.271	11.5562	14.7326	13.2502
"mmu-miR-26b-5p"	1389.12	2763.51	682.01	686.484	2214.37	3182.26	3818.43	3461.33	3126.09	3666.66	3328.19	2881.25	2021.62	3131.35	3425.92
"mmu-miR-27a-3p"	172.475	427.553	275.073	1060.8	401.503	66.5402	51.2672	51.7073	60.7649	95.6216	75.5534	64.074	56.6017	89.4001	196.3
"mmu-miR-27a-5p"	3.22718	23.147	11.1314	55.0626	17.2381	1.29624	0.391352	2.38126	1.32098	1.04315	1.18052	0	1.1792	1.67416	4.90749
"mmu-miR-27b-3p"	6489.5	10312.3	16555.3	19445.4	7461.93	3219.85	3773.03	3506.23	3461.95	3931.27	3574.62	3377.67	3476.29	4698.03	6264.41
"mmu-miR-27b-5p"	7.88867	27.821	78.7758	84.7289	17.9563	12.5303	10.9579	8.16432	11.2283	19.8198	10.6247	8.087	9.90529	13.0584	12.2687
"mmu-miR-2861"	0	0	0.214065	1.12373	0.718253	0	0.782705	0	0.660488	0.69543	1.18052	0.414718	0	8.70563	2.94449
"mmu-miR-28a-3p"	32.989	226.018	117.95	214.519	84.0356	149.067	169.456	103.415	179.322	150.561	231.973	160.496	93.1569	83.3732	88.3348
"mmu-miR-28a-5p"	90.3611	366.347	127.368	360.267	197.52	307.64	220.331	158.524	116.246	165.86	264.437	203.212	132.778	119.87	101.585
"mmu-miR-28c"	3.22718	4.56264	1.07032	5.05677	1.43651	5.18495	1.95676	4.42234	2.31171	2.43401	2.36104	1.65887	3.06592	3.68315	1.963
"mmu-miR-290a-3p"	0	2.11439	284.92	645.918	0	4.75287	10.5665	2.38126	1.65122	10.7792	0	0	0.471681	2.00899	10.3057
"mmu-miR-290a-5p"	0	7.78987	279.782	817.398	0	11.2341	52.0499	12.2465	19.1541	42.4212	1.77078	2.07359	8.72609	28.4607	47.1119
"mmu-miR-291a-3p"	0	27.3758	1635.24	2839.09	0	24.1964	162.02	20.4108	51.1878	87.9719	18.5932	5.5987	19.1031	69.645	134.956
"mmu-miR-291a-5p"	0	59.6482	4018.63	7659.99	0	111.476	330.693	77.9012	250.655	472.892	26.5617	13.0636	56.3658	169.09	418.118
"mmu-miR-291b-3p"	0	0.111284	12.8439	14.0466	0	0.432079	2.34811	0.68036	0	1.04315	0.295131	0	0.23584	0.334832	1.963
"mmu-miR-291b-5p"	0	1.11284	34.8925	61.1307	0	3.02456	4.30488	0	1.32098	3.82487	0.590261	0.207359	0.471681	0.334832	1.47225
"mmu-miR-292a-3p"	0	85.1322	4590.19	6295.9	0	94.1933	395.657	74.8396	147.949	426.299	39.2524	14.1004	56.6017	225.007	480.443
"mmu-miR-292a-5p"	0.358576	138.882	9103.74	17396	0	231.595	834.363	147.298	696.484	852.945	50.1722	32.5554	113.439	321.439	840.163
"mmu-miR-293-3p"	0	103.16	4649.06	7109.81	0	100.242	346.738	61.9127	140.023	305.989	23.0202	9.74588	38.2061	127.906	275.31
"mmu-miR-293-5p"	0	109.169	5044.43	7850.69	0	109.316	349.869	62.9333	165.782	138.391	31.8741	18.8697	78.0631	153.688	341.561
"mmu-miR-294-3p"	0	92.5882	3804.14	8113.98	0	73.4535	393.309	51.7073	116.246	251.398	38.9572	21.358	65.0919	187.506	408.794
"mmu-miR-294-5p"	0	2.11439	102.109	216.879	0	3.88871	14.0887	3.06162	8.91659	14.604	1.18052	0.414718	2.3584	4.01798	7.36124
"mmu-miR-295-3p"	1.79288	613.842	33337.4	46209	0.718253	960.08	2933.97	666.412	1536.29	1486.48	302.509	127.526	505.406	1102.6	2581.34
"mmu-miR-295-5p"	0	3.11595	209.141	432.41	0	8.64159	11.7406	1.36072	5.94439	14.604	1.18052	0.622077	4.00929	4.35282	8.83348
"mmu-miR-296-3p"	76.7352	231.804	149.417	90.7971	200.393	213.879	204.677	133.691	278.396	93.5354	485.49	232.657	72.6388	112.169	92.2608
"mmu-miR-296-5p"	242.039	127.754	151.986	71.2442	193.21	228.138	219.94	177.574	153.233	144.649	432.661	336.336	278.999	248.445	205.133
"mmu-miR-297a-5p"	4.66148	13.4653	24.4034	59.6698	7.18253	5.61703	7.04434	2.72144	1.32098	2.43401	6.788	3.5251	3.30176	4.01798	4.90749
"mmu-miR-297a-5p"	5.02006	14.1331	27.8284	69.671	10.7738	5.61703	7.04434	2.72144	1.32098	2.43401	6.788	3.5251	3.30176	4.01798	4.90749
"mmu-miR-297a-3p"	5.37864	7.78987	9.84697	29.4416	3.59127	11.2341	10.5665	6.12324	7.59561	4.5203	3.54157	2.90303	3.30176	7.03147	3.92599
"mmu-miR-297a-5p"	5.02006	14.1331	27.8284	69.671	10.7738	5.61703	7.04434	2.72144	1.32098	2.43401	6.788	3.5251	3.30176	4.01798	4.90749
"mmu-miR-297a-3p"	5.37864	7.78987	9.84697	29.4416	3.59127	11.2341	10.5665	6.12324	7.59561	4.5203	3.54157	2.90303	3.30176	7.03147	3.92599
"mmu-miR-297a-5p"	5.02006	14.1331	27.8284	69.671	10.7738	5.61703	7.04434	2.72144	1.32098	2.43401	6.788	3.5251	3.30176	4.01798	4.90749
"mmu-miR-297b-3p"	5.37864	7.78987	9.84697	29.4416	3.59127	11.2341	10.5665	6.12324	7.59561	4.5203	3.54157	2.90303	3.30176	7.03147	3.92599
"mmu-miR-297b-5p"	1.4343	8.56886	14.3423	22.4745	0	2.1604	1.95676	1.02054	2.31171	1.04315	2.36104	2.07359	1.1792	2.00899	1.963
"mmu-miR-297c-3p"	5.37864	7.78987	9.84697	29.4416	3.59127	11.2341	10.5665	6.12324	7.59561	4.5203	3.54157	2.90303	3.30176	7.03147	3.92599
"mmu-miR-297c-5p"	1.4343	0.667703	0.642194	4.38253	0	0.432079	0.391352	0.34018	0.330244	0	0.590261	0.829436	0	0.669664	0.490749
"mmu-miR-298-3p"	6.81294	10.3494	5.13755	3.48355	6.46428	6.48119	7.82705	5.44288	4.62341	2.43401	14.4614	11.1974	8.96193	5.02248	4.90749
"mmu-miR-298-5p"	4560.72	15711.9	3995.73	5160.6	12982.4	24766.8	15451	12061.4	10250.8	4427.8	21943	15817.1	12342.7	7326.79	6002.84
"mmu-miR-299a-3p"	30.8375	167.482	363.696	252.951	65.361	88.1442	70.8348	15.9885	16.182	17.038	61.9774	55.5722	28.3008	36.4967	53.0009
"mmu-miR-299a-5p"	9.68155	47.0731	64.6475	64.5019	20.1111	46.2325	43.0488	14.9679	7.59561	21.2106	266.503	114.048	58.2526	32.1439	58.3991
"mmu-miR-299b-3p"	0	0.111284	5.13755	0.337118	0	1.29624	0.391352	0.68036	0.330244	0.69543	0.295131	0	0	0.334832	0
"mmu-miR-299b-5p"	0	0	0	0.224745	0.718253	0	0	0.34018	0	0	0	0	0.23584	0	0
"mmu-miR-29a-3p"	178.212	23.147	140.64	75.8515	38.7857	30.2456	43.8315	58.5109	84.2122	160.297	70.8313	101.813	129.948	243.088	348.923
"mmu-miR-29a-5p"	1.07573	0	0.642194	0.786608	0.718253	0	0	0	1.65122	0.69543	0.295131	1.24415	1.1792	1.67416	2.45375
"mmu-miR-29b-1-5p"	0	0	0.214065	0.674236	0.718253	0	0	0	0.330244	0	0	0.207359	0.23584	0	0
"mmu-miR-29b-3p"	9.68155	4.89649	15.1986	5.84337	6.46428	1.29624	3.13082	1.02054	0.990732	1.73858	2.95131	4.97662	3.5376	8.03597	14.2317
"mmu-miR-29b-2-5p"	1.07573	1.11284	0	0.44949	2.87301	0	0.782705	1.36072	0	2.08629	1.18052	0.829436	1.65088	1.0045	0.981498
"mmu-miR-29b-3p"	9.68155	4.89649	15.1986	5.84337	6.46428	1.29624	3.13082	1.02054	0.990732	1.73858	2.95131	4.97662	3.5376	8.03597	14.2317
"mmu-miR-29c-3p"	97.174	36.9462	18.6236	10.9001	72.5436	28.9493	31.3082	39.801	33.3546	31.6421	38.0718	39.8129	36.5553	60.6046	86.3718
"mmu-miR-29c-5p"	7.53009	13.3541	4.06723	2.13508	3.59127	1.72832	3.52217	3.4018	2.64195	4.86801	3.24644	1.65887	4.24513	4.68765	7.85199
"mmu-miR-300-3p"	4253.78	2328.62	5042.72	3700.54	1272.74	2981.35	2478.83	846.708	554.81	268.784	3329.07	3152.27	2294.25	2036.78	2035.14
"mmu-miR-300-5p"	19.7217	6.34318	10.2751	6.29287	2.15476	7.77743	11.7406	4.08216	2.64195	2.08629	40.4329	22.6021	17.9239	10.045	12.7595
"mmu-miR-301a-3p"	6317.39	8417.4	2253.46	1719.53	9309.28	15757.9	17744.3	10931	7718.46	4139.9	19456.2	20365.2	14228	8670.14	6204.05
"mmu-miR-301a-5p"	25.8175	66.659	14.1283	14.8332	72.5436	90.3046	39.1352	54.769	20.4751	7.99745	48.6965	47.9	63.9127	23.4382	12.7595
"mmu-miR-301b-3p"	355.349	1994.32	901.212	546.693	1186.55	1403.83	1489.88	742.273	488.1	324.766	1789.97	1210.56	605.874	352.578	226.235
"mmu-miR-301b-5p"	3.58576	17.3603	5.56568	3.7083	26.5754	12.0982	9.39246	8.16432	3.30244	1.39086	6.788	4.14718	3.06592	1.67416	0.981498
"mmu-miR-302a-3p"	0.717152	1502	7715.53	1241.83	6.46428	558.246	1057.43	77.561	43.5922	110.573	633.35	167.546	63.441	51.5641	21.593
"mmu-miR-302a-5p"	0	92.4769	1734.57	309.362	0	96.3537	185.501	6.46342	4.62341	21.2106	39.2524	19.9065	6.36769	6.69664	1.963
"mmu-miR-302b-3p"	3.94433	1350.87	7278.41	1282.17	7.18253	375.909	674.691	67.6958	36.9873	85.1902	602.361	207.152	111.317	85.0473	31.4079
"mmu-miR-302b-5p"	0	1.00155	46.6661	10.1135	0	0.432079	4.30488	0	0	0.347715	0.295131	0.207359	0	0	0
"mmu-miR-302c-3p"	0.717152	123.859	1129.19	153.501	0.718253	46.2325	121.711	9.52504	7.26537	16.3426	62.8628	17.0034	8.96193	6.69664	2.45375
"mmu-miR-302c-5p"	0.358576	34.2754	574.121	56.2987	0	19.0115	24.6552	1.7009	0.660488	1.39086	9.44418	2.28095	2.12256	1.0045	0.490749
"mmu-miR-302d-3p"	2.15145	2006.11	15833.5	2273.52	7.18253	787.248	1570.89	122.465	105.018	224.276	868.569	268.945	124.995	127.236	51.0379
"mmu-miR-302d-5p"	0	30.7143	700.848	145.635	0	63.0836	69.2694	2.04108	2.31171	7.30202	9.73931	3.73246	2.3584	1.33933	0.981498
"mmu-miR-3057-3p"	0.717152	0.778987	0.642194	0.224745	0	0	1.17406	0	0	1.73858	1.18052	0.207359	0	0	0.981498
"mmu-miR-3057-5p"	14.7016	79.7905	34.2503	62.5915	25.8571	31.9739	36.0044	24.1528	67.0395	45.5507	46.6306	36.0805	19.8106	28.1259	32.3894
"mmu-miR-3058-3p"	0	1.11284	0.214065	0.786608	0.718253	0.864159	0	0	0	1.04315	0.295131	0.207359	0	0	0
"mmu-miR-3058-5p"	0	0.445135	0	0.44949	0	0	0	0	0	0	0	0	0	0	0
"mmu-miR-3059-3p"	0.717152	0	0	0	0	0	0	0	0	0	0	0.207359	0.23584	0	0
"mmu-miR-3059-5p"	352.121	0	0	0	0.718253	0.432079	6.65299	9.86522	1.32098	2.43401	38.9572	89.5791	139.853	79.69	60.3621
"mmu-miR-3060-3p"	7.53009	5.11906	1.07032	1.01135	6.46428	21.1719	14.48	6.46342	2.31171	6.9543	15.6419	12.8563	6.36769	4.68765	6.37974
"mmu-miR-3060-5p"	0	0	0	0	0	0	0	0	0	0	0	0	0	0	0
"mmu-miR-3061-3p"	21.5145	7.45602	4.28129	7.19185	17.2381	19.0115	7.82705	8.84468	5.61415	10.4315	4.42696	2.69567	11.0845	9.04046	16.6855
"mmu-miR-3061-5p"	3.58576	3.4498	2.14065	3.14643	2.15476	2.59248	3.52217	2.38126	4.62341	0.69543	3.8367	2.07359	4.48097	5.02248	2.45375
"mmu-miR-3062-5p"	0	0.778987	0	0.674236	2.15476	1.72832	1.95676	1.7009	1.32098	1.04315	2.06591	1.45151	1.1792	0.334832	0.490749
"mmu-miR-3063-3p"	1.79288	15.8023	11.9876	16.8559	4.30952	11.2341	8.2184	2.72144	0.660488	3.12944	6.19774	2.69567	1.65088	2.00899	1.47225
"mmu-miR-3063-5p"	0	0.445135	0	0.112373	0	0	0	0	0	0	0.295131	0	0	0	0
"mmu-miR-3064-3p"	1.07573	1.22412	0.428129	0.786608	1.43651	1.72832	0.782705	0.34018	0	0.347715	0.885392	1.24415	1.65088	0	0.490749
"mmu-miR-3064-5p"	0	1.11284	1.07032	0.44949	1.43651	1.72832	3.13082	1.7009	0.990732	1.39086	2.36104	1.45151	1.1792	1.0045	0.981498
"mmu-miR-3065-5p"	0	0.111284	0	0	0	0	0	0	0	0	0	0.207359	0	0	0
"mmu-miR-3066-3p"	0.358576	2.89338	0.428129	1.46084	0.718253	2.59248	3.13082	0.34018	0.990732	0	2.36104	1.24415	0.707521	1.33933	0.981498
"mmu-miR-3066-5p"	2.86861	10.0155	5.13755	9.77642	7.90078	14.6907	10.5665	8.84468	5.2839	2.08629	7.96852	10.368	7.54689	5.35731	5.88899
"mmu-miR-3067-3p"	0	0.445135	0.214065	0.337118	0	0	0	0	0	0	0	0	0	0	0
"mmu-miR-3067-5p"	0.717152	0.556419	0	0	0	0.432079	0	0.34018	0	1.39086	0.295131	0	0	0	0
"mmu-miR-3068-3p"	62.3922	37.8365	33.3941	43.9377	22.9841	50.1212	54.7893	44.9037	34.3454	47.637	86.4733	111.767	106.6	158.041	134.465
"mmu-miR-3068-5p"	4.66148	7.12217	6.42194	4.83202	1.43651	2.59248	4.69623	3.4018	7.26537	10.4315	5.01722	6.63549	4.48097	7.3663	13.741
"mmu-miR-3069-3p"	1.4343	2.67081	1.92658	1.57322	0.718253	7.77743	3.13082	3.06162	1.32098	1.04315	4.72209	3.31775	2.83008	0.669664	1.47225
"mmu-miR-3069-5p"	1.79288	0.556419	0.428129	0.44949	0.718253	1.72832	1.56541	0.68036	0.330244	0.69543	2.95131	1.86623	1.65088	1.0045	1.47225
"mmu-miR-3070-3p"	0	1.00155	1.07032	0.561863	0	0.432079	0.391352	0.68036	0	0.347715	0.295131	0	0	0	0
"mmu-miR-3070-5p"	0	0.445135	3.42503	2.4722	0	0.432079	0.391352	0.34018	0	0.347715	0	0	0	0	0.490749
"mmu-miR-3070-2-3p"	0	0.111284	0	0.112373	0	0	0	0	0	0	0	0	0.23584	1.0045	0.981498
"mmu-miR-3070-5p"	0	0.445135	3.42503	2.4722	0	0.432079	0.391352	0.34018	0	0.347715	0	0	0	0	0.490749
"mmu-miR-3072-3p"	19.0045	31.0482	18.4096	11.0125	5.02777	29.8135	29.3514	10.5456	7.92585	15.6472	30.3984	16.174	12.4995	15.4023	11.778
"mmu-miR-3072-5p"	1.07573	3.78365	13.272	5.16914	0.718253	5.18495	1.17406	1.02054	0.990732	0.347715	2.36104	0.414718	0.23584	1.33933	0.490749
"mmu-miR-3073a-3p"	0	0	1.28439	0.561863	0	0	0	0	0	0	0	0	0	0	0
"mmu-miR-3073b-3p"	0	0	0	0	0	0	0	0	0	0	0	0	0	0	0
"mmu-miR-3074-1-3p"	3.94433	57.9789	3.21097	2.92169	20.1111	32.838	26.2206	9.18486	3.96293	4.5203	15.3468	8.087	3.77345	3.34832	0.490749
"mmu-miR-3074-5p"	6.45436	45.07	5.13755	2.35982	16.5198	48.825	29.3514	23.1322	13.2098	5.21573	30.6936	27.9935	19.1031	7.70113	6.37974
"mmu-miR-3074-5p"	6.09579	45.07	5.13755	2.35982	16.5198	48.825	29.3514	23.1322	13.2098	5.21573	30.6936	27.9935	19.1031	7.70113	6.37974
"mmu-miR-3075-5p"	0.717152	2.00311	0	0.224745	0.718253	1.72832	4.30488	1.7009	0.660488	0.69543	3.54157	1.86623	0.707521	1.67416	0.981498
"mmu-miR-3076-3p"	2.15145	2.7821	1.71252	2.24745	7.90078	5.18495	2.73947	3.4018	2.31171	5.56344	3.24644	4.5619	4.48097	6.02697	3.92599
"mmu-miR-3076-5p"	0.358576	0.778987	0	0.224745	0	0	0.391352	0	0.660488	0.69543	0	0	0	0.334832	0.490749
"mmu-miR-3077-3p"	0.358576	0.111284	0	0.112373	0	1.29624	0.782705	0	0	1.04315	0.590261	0	0.707521	1.0045	0
"mmu-miR-3077-5p"	0	0.111284	0	0	0.718253	0	0.391352	0	0	0	0	0	0	0	0
"mmu-miR-3078-3p"	1.79288	0.222568	0	0.224745	0.718253	3.02456	1.95676	0.34018	0.660488	0	5.31235	2.90303	1.41504	0.669664	0
"mmu-miR-3078-5p"	49.842	3.67237	2.78284	6.18049	23.7024	71.7252	81.7926	47.285	25.4288	9.38831	157.895	114.67	64.1486	35.4922	29.4449
"mmu-miR-3079-3p"	0.717152	0.556419	0.214065	0.224745	0	0	0	0	0	0	0.590261	0.207359	0	0	0
"mmu-miR-3079-5p"	0	0.111284	0.428129	0.561863	0	0	0	0.34018	0	0.347715	0.295131	0	0.23584	0	0
"mmu-miR-3080-3p"	2.15145	0	0	0	3.59127	0	0	0	0	0	0	0	0	0	0
"mmu-miR-3080-5p"	2.86861	0	0	0	1.43651	0	0	0	0	0	0	0	0	0	0
"mmu-miR-3081-3p"	10.7573	56.9773	1.07032	0	33.0396	20.7398	21.9157	9.52504	7.59561	2.78172	16.8224	14.7225	17.2163	6.69664	8.34274
"mmu-miR-3081-5p"	0	2.89338	0	0	0	0	0	0	0	0	0	0	0	0	0
"mmu-miR-3082-3p"	22.9488	110.95	36.1769	30.1159	33.0396	23.3323	28.5687	26.8742	20.4751	18.7766	35.7108	32.9701	24.0557	24.4427	21.593
"mmu-miR-3082-5p"	0	0.333852	0	0.224745	0.718253	0	0.391352	0	0	0.347715	0	0	0.23584	0.334832	0
"mmu-miR-3083-3p"	2.51003	0	0	0	0	0.432079	0.391352	0.34018	0	0.347715	0.590261	0.207359	0.471681	0.334832	0
"mmu-miR-3083-5p"	2.51003	0	0	0.112373	0	0.432079	0.782705	0.34018	1.98146	2.78172	1.18052	1.45151	0.707521	5.02248	4.90749
"mmu-miR-3084-3p"	6.45436	12.3525	2.35471	8.31557	5.02777	4.32079	2.73947	5.1027	3.63268	7.30202	14.4614	11.4048	11.0845	5.02248	6.37974
"mmu-miR-3084-5p"	0.358576	1.44669	0.428129	0.224745	0	0	0.391352	0.68036	0.990732	1.04315	1.47565	2.48831	1.1792	1.0045	1.47225
"mmu-miR-3084-3p"	6.45436	12.3525	2.35471	8.31557	5.02777	4.32079	2.73947	5.1027	3.63268	7.30202	14.4614	11.4048	11.0845	5.02248	6.37974
"mmu-miR-3084-5p"	0.358576	1.44669	0.428129	0.224745	0	0	0.391352	0.68036	0.990732	1.04315	1.47565	2.48831	1.1792	1.0045	1.47225
"mmu-miR-3085-3p"	75.3009	1.22412	1.28439	0.224745	12.9286	37.1588	41.4834	11.2259	12.219	3.47715	71.7167	53.0839	50.234	38.8405	45.1489
"mmu-miR-3085-5p"	0.358576	0.111284	0	0	0	0.432079	0	0	0	0	0.885392	1.45151	0.707521	1.0045	0.981498
"mmu-miR-3086-3p"	0.717152	0.333852	0.856258	0.224745	0	0	0	0.34018	0.330244	0	0.295131	0	0	0	0
"mmu-miR-3086-5p"	1.79288	7.01088	7.2782	4.60728	0	3.02456	1.95676	0.68036	0.660488	0.69543	0.885392	0	0.471681	0.669664	0.490749
"mmu-miR-3087-3p"	0.717152	0.556419	0	0.224745	0	0	0.391352	1.02054	0.660488	0.347715	0.295131	1.45151	1.41504	0.669664	0.490749
"mmu-miR-3087-5p"	0	0.333852	0	0	0	0	0	0	0	0	0	0	0	0	0
"mmu-miR-3088-3p"	1.07573	2.00311	0	0	0.718253	0.864159	1.17406	0.34018	0.330244	1.04315	0.295131	0.414718	0	0	0.490749
"mmu-miR-3088-5p"	0	0.111284	0	0	0	0	0	0	0	0	0	0	0	0	0
"mmu-miR-3089-3p"	0.717152	1.33541	0.642194	0.112373	2.15476	1.29624	0.782705	0.68036	0.990732	0	0.885392	0.622077	0.943361	0	0
"mmu-miR-3091-3p"	0.717152	3.11595	4.92349	4.27016	1.43651	0.432079	0.782705	1.02054	0.330244	0	0.590261	0.207359	0.707521	0.669664	0
"mmu-miR-3091-5p"	0.358576	1.33541	1.92658	2.02271	1.43651	1.29624	0	1.02054	0	0	1.47565	1.45151	0.23584	0	0
"mmu-miR-3092-3p"	0	1.89183	0	0.112373	0	1.72832	0.782705	0	0	0	0.885392	0.829436	0	0.334832	0
"mmu-miR-3093-3p"	2.15145	5.11906	0	0	5.74602	6.91327	6.26164	2.72144	3.63268	8.34516	3.54157	3.93982	0.707521	2.34382	1.47225
"mmu-miR-3093-5p"	13.6259	22.5906	0	0	115.639	58.7628	30.5255	31.6367	19.4844	47.637	23.0202	18.2476	11.0845	10.045	15.2132
"mmu-miR-3094-3p"	0	0	0	0	0	0.432079	0	0.34018	0	0	0.295131	0.414718	0	0	0
"mmu-miR-3094-5p"	0	0	0	0.112373	0	0	0	0.34018	0.330244	0	0.590261	0	0	0	0
"mmu-miR-3095-3p"	0	0.222568	0.214065	0.674236	0	1.72832	2.34811	1.02054	0.660488	0	0.590261	0.829436	0.707521	0	0
"mmu-miR-3095-5p"	0	0.111284	0	0.112373	0.718253	1.29624	0.391352	0	0	0	0.885392	0.207359	0.471681	0.334832	0.490749
"mmu-miR-3097-3p"	1.07573	0.556419	0	0	0.718253	0	0	1.02054	0.990732	0.69543	0.590261	0.829436	0.23584	1.67416	0
"mmu-miR-3097-5p"	0	0.111284	0	0	0.718253	0.864159	0.391352	0.34018	0.330244	1.73858	1.47565	0.829436	0.471681	0.334832	0.490749
"mmu-miR-3098-3p"	0	2.11439	1.71252	1.01135	4.30952	3.45663	0.782705	3.74198	0.990732	1.04315	2.06591	0.207359	0.471681	1.67416	0
"mmu-miR-3098-5p"	0.717152	8.90271	2.35471	2.35982	7.90078	9.93782	7.82705	5.78306	2.9722	1.39086	2.95131	1.24415	0.943361	1.33933	0
"mmu-miR-3099-3p"	475.113	21.2552	2.14065	0.786608	30.8849	125.735	300.167	246.971	426.675	111.964	823.709	692.165	707.285	529.704	443.637
"mmu-miR-3099-5p"	0.358576	0	0	0	0	0.432079	0.782705	0	0	0.347715	0.885392	0.414718	0	0.669664	0
"mmu-miR-30a-3p"	432.084	940.571	141.069	145.635	526.479	739.288	833.581	772.549	888.356	801.483	885.097	764.533	606.345	560.509	471.119
"mmu-miR-30a-5p"	17795.4	38861.3	5335.35	4964.4	21128.1	25407.6	22693.7	26115.3	27674.4	14543.5	25337	28884.3	30509.7	23647.2	20806.8
"mmu-miR-30b-3p"	8.96439	50.3003	19.6939	19.2157	12.9286	7.34535	7.43569	13.267	37.3176	41.7258	11.5101	6.22077	4.00929	15.0674	7.85199
"mmu-miR-30b-5p"	2104.48	604.494	141.069	176.313	1371.15	1011.5	1227.28	1201.52	1107.31	1002.81	1348.45	1043.02	1181.32	1227.16	1218.53
"mmu-miR-30c-1-3p"	28.6861	89.8061	29.969	81.2454	68.9523	76.9101	50.8758	49.6663	116.906	41.7258	88.8343	59.5121	45.2813	42.1888	48.0934
"mmu-miR-30c-5p"	6262.17	4714.76	995.4	1207.78	7143.74	7606.32	7811.78	8167.04	4244.29	5956.71	6722.19	4936.39	5126.7	4290.87	3707.12
"mmu-miR-30c-2-3p"	40.8776	148.898	22.2627	26.9694	73.9801	84.2555	69.6607	84.0244	180.643	67.8044	75.5534	78.3817	86.3176	74.6675	62.8159
"mmu-miR-30c-5p"	6262.53	4714.65	995.4	1207.78	7144.46	7606.32	7811.78	8167.04	4244.29	5956.71	6722.19	4936.39	5126.7	4290.87	3707.12
"mmu-miR-30d-3p"	143.789	347.985	83.6993	76.1886	231.277	159.437	150.671	153.761	213.668	114.051	206.001	185.794	156.126	176.122	161.456
"mmu-miR-30d-5p"	11699.3	10394.6	2475.23	2725.93	8204.6	10539.3	9476.21	11942.7	14675	13353.3	8557.61	8894.46	10600.3	11893.6	10527.1
"mmu-miR-30e-3p"	550.414	753.837	311.25	444.658	591.122	839.962	763.92	797.722	652.562	606.067	955.633	768.058	673.088	529.034	462.286
"mmu-miR-30e-5p"	12635.5	18808.4	7200.71	5635.15	16523.4	21902.1	17699.3	16799.4	16009.6	7305.49	24151.7	20368.1	15619.7	12956.3	10595.8
"mmu-miR-30f"	0	0	0	0	0	0	0	0.34018	0	0.347715	0.295131	0.414718	0	0.334832	0.490749
"mmu-miR-31-3p"	3.94433	2.11439	4.70942	5.28151	0	0	1.17406	0	0.330244	0.347715	1.77078	1.24415	2.83008	1.33933	1.963
"mmu-miR-31-5p"	88.9268	51.747	129.081	144.174	77.5713	25.0606	48.5277	27.5546	41.941	73.7156	85.2927	88.9571	93.8644	80.3597	89.3163
"mmu-miR-3101-3p"	0	0	0.214065	0	0.718253	0	0.391352	0.34018	0	0	0	0.207359	0.471681	0	0.981498
"mmu-miR-3101-5p"	0	0.556419	0	0	0.718253	0.864159	0.391352	0.34018	0	0	0.590261	1.86623	0.943361	0.669664	0.981498
"mmu-miR-3102-3p"	12.1916	17.4716	11.7736	14.2713	9.33729	21.604	19.5676	6.12324	3.96293	5.91116	19.7737	12.4415	5.89601	6.69664	6.87049
"mmu-miR-3102-3p.2-3p"	12.5502	14.912	1.07032	3.82067	18.6746	21.604	9.78381	4.42234	1.98146	7.30202	7.96852	7.05021	4.71681	5.35731	4.41674
"mmu-miR-3102-5p"	0	0.445135	0.428129	0.674236	0.718253	0	0	0	0	0	0	0	0	0	0
"mmu-miR-3102-5p.2-5p"	2.15145	5.45291	2.14065	2.24745	2.15476	3.88871	3.91352	1.02054	0.660488	1.04315	3.8367	1.65887	0.943361	1.0045	1.47225
"mmu-miR-3103-3p"	0.358576	1.22412	0.642194	0.44949	0	2.59248	1.17406	1.02054	0.330244	1.39086	0	1.24415	1.41504	1.0045	0.981498
"mmu-miR-3103-5p"	0.358576	0	0	0.224745	0	0.864159	0.782705	0	0.990732	0	0	0.414718	0.471681	0.334832	1.47225
"mmu-miR-3104-3p"	1.07573	0.333852	0	0	0.718253	3.02456	1.95676	1.36072	0.330244	1.73858	2.06591	1.24415	1.65088	2.00899	1.963
"mmu-miR-3104-5p"	0	0.111284	0	0	0.718253	0	0	0	0	0	0.295131	0	0	0.334832	0
"mmu-miR-3105-3p"	0.717152	1.00155	3.6391	0.337118	0.718253	0	0	0	0.330244	0.347715	0.295131	0.622077	0	0	0.490749
"mmu-miR-3105-5p"	0.358576	0	0	0	0	0	0	0.34018	0	0	0	0	0	0	0
"mmu-miR-3106-5p"	2.15145	0	0	0	0	0	0	0.34018	0	0	1.18052	1.24415	2.12256	2.34382	2.94449
"mmu-miR-3108-3p"	0	0.222568	0	0	0.718253	0	0	0.34018	0	0	0	0	0	0	0
"mmu-miR-3108-5p"	1.07573	0.333852	0	0.112373	0.718253	0.432079	0	1.02054	0.330244	0	0	0.414718	0	0	0
"mmu-miR-3109-3p"	0	0.333852	0	0	0.718253	0	0	0.34018	0.330244	0.347715	0	0	0	0.334832	0.981498
"mmu-miR-3109-5p"	0	0.111284	0.428129	0	0	0	0	0	0	0	0.295131	0	0	0.334832	0.981498
"mmu-miR-3110-3p"	0	0.445135	0	0	0.718253	0	0	0	0	0	0	0.207359	0.23584	0	0
"mmu-miR-3110-5p"	0	3.56108	0	0.112373	0.718253	0.432079	1.17406	0.68036	2.64195	0	3.8367	1.65887	0.707521	1.33933	0.981498
"mmu-miR-3112-3p"	0.358576	0	0	0	0	0.432079	0	0	0	0.347715	0.295131	0.414718	0	0	0
"mmu-miR-3112-5p"	0.358576	0	0	0	0	2.1604	0.391352	0.34018	0	0	0	0	0	0.334832	0.490749
"mmu-miR-3113-5p"	0	0.222568	0.214065	0	1.43651	0	0	0	0	0	0	0.207359	0	0	0
"mmu-miR-32-3p"	1.79288	9.01399	9.63291	12.1362	9.33729	6.91327	7.82705	3.4018	2.9722	3.12944	3.8367	3.11039	1.1792	6.69664	6.37974
"mmu-miR-32-5p"	41.9534	68.5509	75.7789	73.8288	43.0952	27.221	39.9179	20.751	23.1171	7.64973	75.5534	78.1744	51.4132	45.872	46.1304
"mmu-miR-320-3p"	335.268	206.877	130.579	231.038	311.004	317.146	393.309	290.854	766.826	504.882	393.704	419.073	281.829	370.659	432.35
"mmu-miR-320-5p"	0	0.222568	0.214065	0.224745	0.718253	0	0	0.68036	0	0	0.295131	0.207359	0	0	0
"mmu-miR-322-3p"	115.461	229.133	49.0208	49.2192	349.071	161.598	122.885	237.446	185.597	268.088	88.5392	73.1978	170.277	200.564	208.078
"mmu-miR-322-5p"	465.431	759.29	209.355	137.319	765.658	906.934	804.62	1106.61	375.487	657.181	884.211	601.549	706.106	941.882	842.126
"mmu-miR-323-3p"	788.867	554.861	838.491	553.323	178.127	1281.12	1115.75	340.86	236.785	140.129	1982.1	1635.65	959.634	818.664	806.301
"mmu-miR-323-5p"	5.73721	6.45446	8.77665	13.8218	0.718253	8.20951	9.39246	5.1027	4.62341	3.12944	14.1663	10.368	8.96193	6.69664	4.90749
"mmu-miR-324-3p"	81.7553	80.2357	33.18	37.9819	104.147	102.403	95.0986	64.9744	68.0302	44.5075	99.1639	72.161	63.441	73.663	55.4547
"mmu-miR-324-5p"	92.5125	107.834	34.0363	30.6777	86.1904	58.7628	122.493	68.7163	69.021	31.6421	165.568	143.907	106.128	149.67	120.724
"mmu-miR-325-3p"	87.4925	138.103	5.13755	0.674236	86.1904	165.918	166.325	113.62	43.9224	41.0304	235.809	214.202	116.741	72.9934	53.9824
"mmu-miR-325-5p"	25.8175	15.9136	1.71252	0	12.2103	37.5909	49.3104	31.6367	19.1541	19.472	59.6164	59.0973	46.9322	36.1618	32.3894
"mmu-miR-326-3p"	276.462	36.835	13.0579	6.18049	53.1507	44.5042	59.8769	60.552	70.0117	29.2081	185.342	137.479	167.918	128.241	139.373
"mmu-miR-326-5p"	0	0	0	0	0.718253	0	0.391352	0	0	0	0.295131	0	0	0	0
"mmu-miR-328-3p"	384.035	161.807	18.8377	23.3735	245.643	363.811	398.788	471.489	377.799	697.516	528.284	489.99	490.076	438.965	517.25
"mmu-miR-328-5p"	0.358576	1.44669	0	0	0	0.432079	0.391352	0.34018	1.98146	0.69543	1.18052	0.414718	0.23584	0.334832	0.490749
"mmu-miR-329-3p"	83.5482	60.761	65.7178	55.2873	26.5754	104.131	116.623	36.7394	14.2005	29.2081	160.846	128.355	80.1857	71.3192	88.8256
"mmu-miR-329-5p"	105.78	34.2754	122.659	84.0547	35.9127	104.563	96.664	31.6367	47.8854	29.2081	99.7541	88.5423	60.1393	62.2787	84.4089
"mmu-miR-33-3p"	13.9845	5.56419	4.06723	3.03406	12.9286	5.61703	12.1319	8.5045	5.94439	1.39086	23.3153	12.8563	6.83937	11.0495	7.85199
"mmu-miR-33-5p"	80.6795	38.0591	23.7612	11.462	80.4443	23.7644	37.9612	51.027	37.978	5.91116	84.4073	76.9302	93.1569	76.0068	65.2696
"mmu-miR-330-3p"	38.7262	41.954	13.9142	20.4518	36.6309	60.059	42.6574	17.3492	13.2098	17.038	108.608	51.6324	31.3668	38.8405	41.7137
"mmu-miR-330-5p"	285.068	452.146	253.452	213.396	304.539	352.577	286.861	141.855	111.622	34.7715	908.412	575.836	286.782	233.378	256.171
"mmu-miR-331-3p"	613.882	149.009	17.9814	33.2623	281.555	216.904	448.881	356.168	467.956	288.951	424.103	372.417	431.352	421.219	403.396
"mmu-miR-331-5p"	14.343	19.2521	6.20787	5.95575	6.46428	21.1719	25.0466	22.4519	12.8795	13.2132	29.5131	21.5653	14.1504	23.1034	11.778
"mmu-miR-335-3p"	1209.12	16595.5	2784.12	4431.53	2151.17	1760.72	1023	809.628	522.446	363.71	1098.48	1020.62	903.033	894.671	617.853
"mmu-miR-335-5p"	1753.79	2884.03	132.506	148.781	1835.85	1643.63	1249.2	1145.39	762.533	585.9	2415.94	1687.49	1455.37	1287.76	1370.17
"mmu-miR-337-3p"	36.2162	62.7641	65.2897	61.8049	20.1111	68.2685	80.6186	19.7304	10.5678	6.60659	99.7541	70.2947	47.1681	32.1439	36.3154
"mmu-miR-337-5p"	179.646	162.586	305.256	276.099	96.9642	362.515	304.863	135.732	86.1937	115.094	249.68	195.332	155.419	140.629	137.41
"mmu-miR-338-3p"	146.657	12.3525	3.21097	2.13508	19.3928	19.0115	30.1341	44.9037	35.3361	24.6878	55.7797	71.3315	93.1569	102.459	143.299
"mmu-miR-338-5p"	25.8175	4.56264	2.14065	0.337118	2.87301	4.75287	10.1752	6.12324	62.7463	7.64973	15.0517	17.0034	19.8106	20.7596	47.1119
"mmu-miR-339-3p"	45.5391	31.1595	16.697	26.0704	50.996	29.8135	38.7439	46.9448	50.1971	43.8121	19.7737	21.7727	23.1124	49.89	50.5472
"mmu-miR-339-5p"	52.7106	110.505	57.3693	53.9388	64.6428	76.046	140.104	179.275	225.887	158.21	110.379	118.195	128.769	158.376	170.29
"mmu-miR-340-3p"	138.052	106.721	16.2689	15.395	217.631	262.272	221.897	241.868	78.598	97.0125	236.99	201.138	234.897	129.245	129.558
"mmu-miR-340-5p"	4092.43	3405.06	461.523	380.831	4221.89	4857	6370.43	5896	6286.52	1739.62	6994.3	8052.58	8805.57	6092.6	5065.02
"mmu-miR-341-3p"	1476.61	2217.22	4437.13	3670.88	831.019	1626.35	1449.18	376.919	321.658	145.693	1465.91	1155.61	1020.72	759.399	794.523
"mmu-miR-341-5p"	16.8531	43.6233	104.464	99.8992	7.90078	11.6661	5.47893	3.4018	4.29317	0.69543	10.3296	8.70908	11.0845	7.3663	6.87049
"mmu-miR-342-3p"	1367.97	1387.15	327.733	329.476	888.479	951.007	1273.46	887.87	724.885	550.781	1915.69	2012.21	1201.61	879.603	823.477
"mmu-miR-342-5p"	35.499	46.1828	14.1283	12.1362	45.9682	90.7367	70.8348	45.2439	53.4995	31.9898	106.247	83.7731	45.5172	45.872	35.3339
"mmu-miR-344-3p"	525.313	61.8738	70.2132	22.2498	146.524	187.09	433.618	481.355	548.535	141.52	855.583	1000.71	840.299	745.001	532.954
"mmu-miR-344-5p"	1.07573	0	0.214065	0	0	0	0	1.36072	0.330244	0	0.590261	1.65887	0	0.334832	0.490749
"mmu-miR-344-3p"	525.313	61.9851	70.2132	22.3621	146.524	187.09	433.618	481.355	548.535	141.52	855.583	1000.71	840.299	745.001	532.954
"mmu-miR-344-5p"	1.07573	0	0.214065	0	0	0	0	1.36072	0.330244	0	0.590261	1.65887	0	0.334832	0.490749
"mmu-miR-344b-3p"	21.156	2.22568	20.7643	14.3837	0.718253	5.61703	19.5676	12.5867	16.182	13.2132	18.003	34.8363	39.3853	39.5102	45.6397
"mmu-miR-344c-3p"	34.4233	5.78676	1.28439	0.112373	6.46428	47.9608	57.1374	93.8897	66.7093	28.1649	67.88	98.0809	86.5534	69.9799	50.0564
"mmu-miR-344c-5p"	0	0	0	0	0	0	0.391352	2.04108	0.990732	0	1.18052	0.414718	0	0	0
"mmu-miR-344d-1-5p"	1.07573	0	0	0	0	0	0	0	0	0	0	0	0	0	0.490749
"mmu-miR-344d-3p"	95.7397	0.556419	1.49845	0	1.43651	19.4436	36.0044	54.4288	54.8205	45.8984	120.708	127.941	185.842	281.259	399.961
"mmu-miR-344d-3p"	95.0226	0.333852	1.49845	0	1.43651	19.4436	36.0044	54.4288	54.8205	45.8984	120.708	127.941	185.842	281.259	399.961
"mmu-miR-344d-3-5p"	1.79288	0.222568	0	0	0	0	0	1.36072	0.330244	1.04315	0.885392	0.829436	0.471681	1.67416	4.41674
"mmu-miR-344d-3p"	95.0226	0.333852	1.49845	0	1.43651	19.4436	36.0044	54.4288	54.8205	45.8984	120.708	127.941	185.842	281.259	399.961
"mmu-miR-344e-3p"	1.79288	0	0	0	0	0	0	0	0	0	0.295131	0	0.23584	0.334832	0
"mmu-miR-344e-5p"	0	0	0	0	0	0	0	0	0	0	0	0.207359	0.23584	0	0
"mmu-miR-344f-3p"	38.009	6.2319	0.428129	0.44949	7.90078	19.0115	33.265	50.3466	53.8298	17.038	61.6823	104.924	70.5163	79.69	68.2141
"mmu-miR-344f-5p"	12.5502	0.445135	0	0	2.15476	4.75287	3.91352	8.84468	8.91659	2.08629	10.0344	10.7827	10.377	8.70563	6.87049
"mmu-miR-344g-3p"	0.358576	0	0	0	0	0.864159	1.17406	1.02054	1.65122	0	1.18052	1.45151	0.943361	1.0045	0.981498
"mmu-miR-344i"	0	0.222568	0	0	0	0	0.782705	0	0	0	0.295131	0.414718	0	0.334832	0.490749
"mmu-miR-345-3p"	161.001	390.161	80.2742	94.5054	295.202	442.881	539.675	363.652	348.407	149.17	721.594	584.545	428.286	252.463	168.818
"mmu-miR-345-5p"	112.951	174.271	57.7974	45.848	158.734	162.894	252.031	144.917	239.427	73.3679	578.751	449.969	259.424	166.077	113.363
"mmu-miR-346-3p"	0	0	0	0	0	0	0	0	0.660488	1.73858	0.590261	0	0.23584	0	0
"mmu-miR-346-5p"	57.3721	36.7237	14.5564	10.7878	19.3928	15.9869	21.133	13.9474	18.1634	56.6776	32.7595	25.2978	20.7539	21.4292	32.8802
"mmu-miR-3470a"	3.22718	15.691	35.9629	34.386	15.0833	12.9624	14.48	4.76252	4.29317	7.30202	7.96852	9.33116	10.377	60.2697	33.3709
"mmu-miR-3470b"	10.7573	54.7517	85.6258	104.394	48.8412	28.0852	32.0909	22.4519	15.5215	13.2132	14.4614	21.358	23.1124	179.805	117.78
"mmu-miR-3471"	0	1.33541	3.6391	1.91033	0.718253	0	1.17406	0	0	0	0.295131	0	0.23584	1.0045	1.47225
"mmu-miR-3471"	0	1.55797	4.49536	1.91033	0.718253	0	1.17406	0	0	0	0.295131	0	0.23584	1.0045	1.47225
"mmu-miR-3472"	0.717152	0.111284	0.428129	0.224745	0.718253	0	0	0	0	0.347715	0	0	0	2.67866	0.981498
"mmu-miR-3473a"	0.717152	7.78987	23.5471	5.84337	0.718253	10.802	37.1785	3.06162	3.30244	4.86801	8.26366	21.9801	11.0845	50.8945	40.2414
"mmu-miR-3473b"	18.6459	125.751	242.107	31.0148	9.33729	2.59248	20.7417	6.8036	21.1356	12.5177	3.8367	16.174	9.66945	27.1214	35.3339
"mmu-miR-3473d"	4.66148	14.3556	12.2017	16.294	10.7738	19.8756	10.9579	6.8036	1.65122	2.78172	7.96852	4.35454	4.00929	1.67416	6.37974
"mmu-miR-3473e"	10.0401	102.492	203.361	22.5869	6.46428	1.29624	14.0887	4.08216	10.2376	6.9543	2.95131	12.8563	7.54689	19.0854	30.4264
"mmu-miR-3473f"	0	0.778987	4.28129	1.57322	0.718253	0.432079	0.782705	0.68036	1.32098	0.69543	0.295131	0.414718	0.471681	1.0045	2.94449
"mmu-miR-3473g"	0	1.11284	0.214065	0	0.718253	1.29624	1.17406	0.68036	0.330244	0.347715	0.885392	1.65887	0.707521	0	0
"mmu-miR-3474"	0	0.222568	0	0	0	0	0	0	0.990732	0	0	0	0	0	0
"mmu-miR-3475-3p"	46.2563	4.00622	0.642194	0.337118	2.87301	3.45663	5.08758	4.42234	8.58634	10.7792	31.8741	13.6857	18.1597	25.1124	25.0282
"mmu-miR-34a-3p"	0	18.3618	17.1252	15.5074	0.718253	13.3945	12.1319	11.9063	4.62341	2.78172	5.01722	4.14718	1.1792	2.34382	2.94449
"mmu-miR-34a-5p"	12.1916	309.703	259.232	306.44	7.90078	247.581	299.385	291.194	292.926	375.185	245.253	181.232	124.524	117.526	167.836
"mmu-miR-34b-3p"	24.3832	31.9385	14.1283	9.32693	11.492	20.3077	20.3503	24.8331	21.4659	105.358	18.5932	10.5753	14.1504	12.7236	18.1577
"mmu-miR-34b-5p"	48.7663	39.6171	23.333	9.88879	12.2103	25.4927	25.4379	29.2555	45.5737	56.3298	20.6591	15.5519	16.9805	15.4023	32.8802
"mmu-miR-34c-3p"	11.833	15.9136	7.06413	4.27016	4.30952	4.75287	9.39246	5.1027	6.93512	26.0786	3.8367	4.14718	3.06592	4.35282	3.43524
"mmu-miR-34c-5p"	1210.91	1411.52	734.456	437.242	453.936	891.38	780.357	789.217	1384.05	2458.35	563.994	480.866	499.038	524.012	868.135
"mmu-miR-350-3p"	54.5035	51.4131	14.3423	13.1476	43.8134	81.2309	149.497	99.6727	155.215	52.8527	198.328	108.449	87.9684	85.3821	74.1031
"mmu-miR-350-5p"	35.499	39.5058	13.9142	13.5971	35.9127	70.861	67.3126	53.0681	59.7741	51.8095	97.098	92.8969	66.507	55.9169	37.2969
"mmu-miR-351-3p"	2.15145	10.7945	2.56878	2.92169	5.02777	0.864159	0.391352	1.7009	3.63268	3.82487	1.77078	1.24415	0.471681	1.67416	1.47225
"mmu-miR-351-5p"	752.651	2795.12	583.54	890.216	5354.58	2417.92	1643.68	2431.61	1925.32	3280.34	565.765	320.577	568.139	1140.77	1697.99
"mmu-miR-3535"	8.24724	158.246	678.799	203.956	13.6468	24.1964	43.0488	29.5957	36.9873	61.1979	20.9543	25.9199	17.2163	22.4337	24.5375
"mmu-miR-3544-3p"	0.358576	0.333852	0	0	0	0.432079	0.782705	0	0	0	0	0.207359	0.707521	0	0.490749
"mmu-miR-3544-5p"	0	0.222568	0	0.224745	0	1.29624	1.56541	1.02054	0	0.347715	0.295131	0.414718	0.23584	0	0
"mmu-miR-3547-3p"	3.22718	0.111284	0	0	0	0	0	0	0	0	0.590261	0.414718	0.471681	1.0045	0.490749
"mmu-miR-3547-5p"	0	0	0	0	0	0	0	0	0	0	0	0.207359	0.23584	0	0
"mmu-miR-3552"	9.32297	0.667703	0.214065	0.674236	8.61904	0	0.391352	0	0	0.69543	0.885392	1.0368	0.23584	1.67416	1.963
"mmu-miR-3569-3p"	0	0	0	0.112373	0	0	0	0.34018	0	0.347715	0	0.207359	0.23584	0	0.490749
"mmu-miR-3569-5p"	0	0	0.214065	0	0	0	0	0	0	0	0	0	0	0	0
"mmu-miR-3572-3p"	1.07573	1.33541	0.428129	0.674236	2.87301	4.75287	3.52217	2.04108	0.330244	3.12944	1.47565	1.45151	2.3584	1.67416	1.963
"mmu-miR-3572-5p"	0	0.222568	0	0	0	0.432079	0.782705	0	0.330244	0.347715	0.295131	0.414718	0.471681	0	0.490749
"mmu-miR-361-3p"	96.0983	47.9633	12.2017	29.3292	76.8531	119.254	107.231	94.9102	63.4068	104.662	102.705	110.937	137.023	121.544	112.872
"mmu-miR-361-5p"	313.395	479.633	212.352	282.505	230.559	397.081	376.481	297.998	233.813	269.131	677.62	541.415	334.186	322.443	295.431
"mmu-miR-3618-3p"	0	0.445135	0	0	0.718253	0	0	0	0	0	0	0.207359	0	0	0
"mmu-miR-3618-5p"	0	2.7821	0.428129	0.674236	1.43651	0	0	0.68036	0	1.04315	0.590261	0	0	0	0
"mmu-miR-362-3p"	16.1359	22.7019	9.20478	5.39388	11.492	15.1228	23.0898	17.6894	32.6941	6.25887	132.218	83.5657	48.3473	53.5731	47.6027
"mmu-miR-362-5p"	11.4744	87.3578	29.3269	12.5857	16.5198	17.2832	15.2627	10.5456	10.2376	9.38831	33.3498	24.4684	10.8487	6.69664	12.7595
"mmu-miR-363-3p"	56.2964	3344.86	7667.15	3848.31	359.845	1302.72	944.725	198.665	108.65	169.337	1472.11	655.255	228.293	244.427	138.882
"mmu-miR-363-5p"	1.79288	49.1875	112.384	68.2102	12.9286	67.4044	31.3082	7.48396	1.98146	11.4746	27.7423	16.174	8.49025	8.03597	8.34274
"mmu-miR-365-1-5p"	0.358576	0.222568	0.642194	0.44949	0.718253	0.432079	0	0	0	0.347715	0.590261	0.414718	0	0.334832	0
"mmu-miR-365-3p"	21.156	30.0466	4.06723	6.9671	20.8293	13.8265	5.08758	6.8036	5.94439	30.5989	9.44418	6.22077	6.36769	16.7416	21.593
"mmu-miR-365-2-5p"	1.07573	3.67237	0.856258	0.898981	2.87301	0	0	0.34018	0	0.69543	0.295131	0.207359	0.23584	0.669664	1.47225
"mmu-miR-365-3p"	21.156	30.0466	4.06723	6.9671	20.8293	13.8265	5.08758	6.8036	5.94439	30.5989	9.44418	6.22077	6.36769	16.7416	21.593
"mmu-miR-367-3p"	0	40.2848	230.762	41.2407	2.15476	25.4927	52.4412	7.48396	4.29317	5.21573	26.5617	9.53852	3.5376	6.02697	0.490749
"mmu-miR-367-5p"	0	0	13.4861	3.59592	0	0	0.391352	0	0	0	0	0	0	0	0
"mmu-miR-369-3p"	412.362	196.75	342.717	232.049	140.778	448.066	421.878	103.755	68.0302	31.2944	684.998	547.635	304.706	323.782	287.088
"mmu-miR-369-5p"	594.877	143.334	186.236	212.497	107.02	407.019	347.13	277.247	102.376	149.17	501.722	580.813	558.234	377.021	391.618
"mmu-miR-370-3p"	715.717	527.597	736.382	494.439	159.452	559.975	445.359	218.055	336.519	113.703	759.961	691.335	504.462	761.073	819.551
"mmu-miR-370-5p"	40.5191	30.7143	49.4489	51.9161	8.61904	21.604	17.2195	8.16432	9.24683	5.21573	32.4644	36.0805	44.5738	30.8045	36.3154
"mmu-miR-374b-5p"	35.499	65.4349	102.109	33.2623	73.2618	59.6269	90.7937	67.0154	84.5424	78.9313	121.889	96.6293	47.6397	50.5596	63.7974
"mmu-miR-374c-3p"	0	0	0	0.337118	0	0	0.391352	0	0	0	0	0	0	0	0
"mmu-miR-375-3p"	167.455	877.139	392.38	94.0559	148.678	75.1818	91.5765	31.9769	81.24	134.218	168.52	90.2012	192.682	680.713	515.287
"mmu-miR-375-5p"	0	0	0.428129	0	0	0	0	0	0	0	0	0	0	0	0
"mmu-miR-376a-3p"	350.687	89.5835	201.221	106.754	63.9245	146.043	120.145	58.5109	27.4102	3.82487	382.489	341.106	258.481	160.719	165.873
"mmu-miR-376a-5p"	239.17	24.5937	44.7395	24.9467	40.9404	81.2309	76.3137	42.1823	30.0522	14.2563	193.311	133.125	141.976	103.463	112.872
"mmu-miR-376b-3p"	696.354	113.176	694.212	500.845	119.948	345.231	209.374	96.2709	81.9005	22.6015	420.561	349.815	311.781	313.068	316.042
"mmu-miR-376b-5p"	59.5236	6.56575	11.5595	10.0012	7.90078	33.2701	32.8736	22.7921	14.861	20.1675	79.6852	95.1778	79.0065	90.0698	94.7146
"mmu-miR-376c-3p"	131.239	99.7104	227.551	133.049	48.123	289.061	210.548	78.9217	42.2712	29.9035	274.471	239.707	158.013	129.915	125.141
"mmu-miR-376c-5p"	1.79288	0.111284	1.07032	1.01135	0	1.72832	0.782705	0.68036	0	0.69543	3.24644	1.86623	2.83008	4.01798	1.47225
"mmu-miR-377-3p"	138.41	70.9991	153.484	93.7187	81.8808	107.588	112.318	28.5751	28.0707	19.1243	128.972	87.2982	58.4884	46.8765	59.3806
"mmu-miR-377-5p"	15.4188	19.1408	64.4334	41.016	7.90078	31.5418	20.7417	11.9063	3.96293	9.73602	23.9056	17.4182	13.4429	19.4203	11.2872
"mmu-miR-378a-3p"	674.481	1166.59	2141.5	1910	977.542	327.084	524.021	349.365	699.126	1059.84	310.477	368.477	502.104	705.826	829.857
"mmu-miR-378a-5p"	5.02006	5.11906	13.0579	7.52896	5.74602	4.75287	5.08758	2.72144	5.61415	7.64973	3.24644	0.414718	3.06592	2.67866	2.45375
"mmu-miR-378b"	1.79288	3.4498	5.35162	5.16914	1.43651	1.72832	0.782705	2.04108	4.29317	3.47715	0.590261	0.207359	1.1792	4.35282	3.92599
"mmu-miR-378c"	111.158	119.296	188.163	210.811	129.286	50.9854	62.6164	61.2324	106.669	151.604	52.8284	55.7796	79.0065	116.856	127.104
"mmu-miR-378d"	13.9845	8.01244	8.77665	8.31557	5.74602	3.88871	5.87029	10.5456	17.5029	18.0812	4.13183	5.5987	9.66945	15.0674	26.9912
"mmu-miR-379-3p"	96.0983	163.921	392.38	257.333	62.488	301.159	144.409	42.8627	25.4288	38.9441	136.35	82.7363	60.3751	81.0293	88.8256
"mmu-miR-379-5p"	177.136	504.895	1269.62	893.587	91.9364	258.815	316.995	146.958	89.8263	85.5379	294.245	236.389	204.945	155.362	183.049
"mmu-miR-380-3p"	779.544	699.308	814.516	687.496	423.051	1565.86	921.635	275.546	109.311	70.9339	1228.92	990.762	896.665	534.392	631.594
"mmu-miR-380-5p"	15.0602	24.9276	35.1066	15.1703	4.30952	27.221	37.9612	11.5661	11.8888	10.4315	41.6134	30.8965	31.6026	30.1349	33.8617
"mmu-miR-381-3p"	5675.18	2677.71	6964.59	4465.01	1198.76	2714.32	2987.19	1408.34	925.343	402.654	3918.15	4397.88	4187.34	2951.21	2275.6
"mmu-miR-381-5p"	4.66148	0.667703	2.78284	1.46084	1.43651	1.29624	2.73947	1.02054	1.32098	0.347715	2.36104	2.48831	2.83008	2.34382	3.43524
"mmu-miR-382-3p"	162.076	77.7874	121.589	72.4803	28.7301	99.3782	131.103	41.1618	45.9039	17.7335	265.617	232.864	159.664	144.982	152.132
"mmu-miR-382-5p"	363.596	126.196	179.172	110.125	52.4325	236.347	351.434	146.277	209.044	126.916	678.8	644.679	326.639	427.915	381.803
"mmu-miR-383-3p"	2.51003	0	0	0	1.43651	0.432079	0.391352	0	0	0	0	0.829436	0.943361	0.669664	0.490749
"mmu-miR-383-5p"	329.173	0.890271	0	0.224745	15.0833	2.1604	8.60975	13.6072	31.3732	12.5177	56.3699	104.094	139.146	99.1103	89.8071
"mmu-miR-384-3p"	402.681	174.938	6.20787	0.674236	125.694	235.051	342.433	295.276	260.893	133.175	783.867	665.415	560.592	444.992	411.248
"mmu-miR-384-5p"	344.591	107.834	3.85316	1.46084	91.2181	243.693	255.162	273.505	167.103	268.784	370.094	480.658	473.567	596.67	551.602
"mmu-miR-3960"	0.358576	1.22412	0.642194	0	0	0.864159	0.391352	0.68036	0	0	0.590261	1.0368	0.707521	0	0.490749
"mmu-miR-3963"	7.53009	79.2341	23.9752	15.0579	14.3651	45.8004	132.277	251.393	169.745	124.134	5.01722	11.8195	9.19777	17.0764	24.0467
"mmu-miR-3964"	0	0	0	0.112373	0	0	0	0	0	0	0	0	0	0	0
"mmu-miR-3965"	0	0	0	0	0	0	0	0	0	0	0	0	0	0	0
"mmu-miR-3968"	310.885	709.991	201.007	119.902	557.364	519.791	720.088	1048.77	307.457	325.461	68.7654	97.8735	131.835	150.674	136.919
"mmu-miR-3970"	1.4343	0.111284	0	0	0	0	0	0.68036	2.31171	1.73858	0	0.207359	0.23584	1.67416	2.45375
"mmu-miR-409-3p"	1593.51	2819.49	8036.84	6224.99	1200.2	5668.45	3223.96	870.861	738.756	841.47	2839.16	1903.35	1546.17	1358.08	1301.47
"mmu-miR-409-5p"	517.783	3640.1	9184.87	6382.54	51.7142	24.6285	22.6984	10.2054	5.94439	4.5203	43.0891	21.5653	16.5088	16.7416	16.1947
"mmu-miR-410-3p"	16858.1	10148.9	16627.3	11396.5	3292.47	14427.1	9383.06	3552.5	2329.87	1760.83	14612.2	15106.1	14088.4	10389.2	11514.4
"mmu-miR-410-5p"	6.81294	10.3494	36.605	26.2952	1.43651	8.20951	9.78381	5.1027	14.861	6.25887	20.364	15.1372	10.377	6.02697	1.47225
"mmu-miR-411-3p"	224.11	219.118	519.963	437.691	99.8372	378.934	177.283	53.7484	26.7498	50.4187	173.832	140.589	107.307	126.566	139.864
"mmu-miR-411-5p"	8165.13	9136.63	16099.8	13573.8	4097.63	13317.5	11105	5040.79	2601	3373.53	10009.9	8429.77	7778.49	7047.54	8377.58
"mmu-miR-412-3p"	14.343	36.2785	28.0425	26.2952	10.0555	46.2325	58.3115	12.2465	4.29317	6.60659	51.6478	44.9969	29.7159	18.0809	11.2872
"mmu-miR-412-5p"	49.1249	84.9096	55.4427	64.2771	17.9563	140.858	144.409	38.7805	17.8332	20.1675	137.236	181.024	114.383	63.2832	42.6952
"mmu-miR-421-3p"	243.473	1262.4	785.189	500.17	1080.97	847.74	577.636	495.982	287.973	517.4	611.511	377.601	265.556	342.198	398.979
"mmu-miR-421-5p"	1.07573	11.4622	10.2751	7.19185	6.46428	3.88871	3.13082	2.04108	2.9722	0.347715	3.54157	2.48831	0.471681	1.33933	2.94449
"mmu-miR-423-3p"	379.015	734.696	329.874	512.869	1364.68	2620.56	1503.58	1469.58	567.689	947.871	838.171	637.837	592.195	472.783	360.701
"mmu-miR-423-5p"	146.299	384.708	154.983	362.851	405.095	1258.21	736.525	575.584	760.221	888.064	460.109	290.303	316.969	303.023	279.727
"mmu-miR-425-3p"	7.53009	27.3758	17.9814	18.991	20.1111	14.6907	15.2627	11.2259	20.1449	25.3832	15.0517	12.8563	10.1411	13.0584	20.1207
"mmu-miR-425-5p"	136.976	237.702	226.694	272.504	206.857	200.485	205.069	263.98	208.714	313.639	242.007	215.861	187.965	241.414	280.709
"mmu-miR-429-3p"	6.45436	14.3556	422.992	364.649	43.8134	6.91327	9.0011	7.48396	13.8702	27.4695	15.6419	10.5753	26.65	47.5461	70.1771
"mmu-miR-429-5p"	0	0.111284	0.214065	0	0	0	0	0	0	0	0	0	0	0	0
"mmu-miR-431-3p"	489.814	179.501	345.286	324.307	95.5277	379.798	369.828	116.342	116.906	61.5456	646.926	534.986	597.855	456.376	446.091
"mmu-miR-431-5p"	403.756	1730.35	1415.82	1446.12	739.082	3581.07	1909.8	357.869	217.631	310.51	3442.7	2158.61	836.29	634.507	507.925
"mmu-miR-433-3p"	584.12	173.046	306.541	247.444	157.297	675.34	695.825	256.155	208.054	229.492	881.85	795.015	510.83	554.817	607.057
"mmu-miR-433-5p"	79.2452	19.1408	33.6081	34.0489	10.0555	87.7121	100.969	41.1618	19.8146	19.8198	87.0635	91.238	103.298	60.9394	74.5939
"mmu-miR-434-3p"	23206.3	2595.7	4766.79	3025.63	2807.65	10451.1	9884.39	5759.25	7003.15	5065.86	18140.8	16677.7	19737.7	21317.1	27179.2
"mmu-miR-434-5p"	5316.96	2320.49	5656.87	3947.65	841.793	2603.28	2426.38	1426.37	1166.09	690.562	4369.11	3842.36	3939.01	3155.12	3329.24
"mmu-miR-448-3p"	230.206	5.67548	19.908	1.57322	128.567	2.1604	8.60975	2.38126	9.24683	15.6472	83.8171	53.9134	50.7057	50.2248	56.9269
"mmu-miR-448-5p"	4.66148	0.111284	0	0	1.43651	0	0	0.34018	0.330244	0	1.47565	2.28095	1.1792	1.0045	5.88899
"mmu-miR-449a-3p"	3.94433	45.2925	1.28439	0.786608	21.5476	0.864159	0.391352	0.34018	0.330244	0	0.590261	0.207359	0.23584	0.669664	0
"mmu-miR-449a-5p"	327.021	903.291	65.0756	48.9945	1003.4	32.4059	107.231	79.6021	37.6478	15.9949	22.1348	49.7662	41.9796	42.8585	32.3894
"mmu-miR-449b"	0	3.11595	0	0	2.87301	0	0	0	0	0	0	0	0	0	0
"mmu-miR-449c-3p"	0	4.45135	0	0.337118	2.87301	0	0	0	0	0	0	0	0	0	0
"mmu-miR-449c-5p"	20.4388	118.183	11.3454	5.84337	229.123	4.75287	7.82705	1.36072	2.31171	0.347715	2.06591	2.28095	2.12256	3.01349	2.45375
"mmu-miR-450a-1-3p"	0.358576	4.34007	6.20787	2.69694	2.15476	0	0.391352	0.34018	0.330244	0.347715	0.295131	0	0.23584	1.33933	0.490749
"mmu-miR-450a-5p"	44.4634	130.87	156.267	124.734	178.845	66.9723	84.1408	92.5289	66.7093	50.4187	67.88	49.3515	54.4791	68.3057	83.4274
"mmu-miR-450a-2-3p"	0	0.556419	0.642194	0.337118	0	0	0.391352	0.34018	0	0.69543	0.590261	0.207359	0.23584	0.669664	0
"mmu-miR-450a-5p"	44.4634	130.87	156.267	124.734	178.845	66.9723	84.1408	92.5289	66.7093	50.4187	67.88	49.3515	54.4791	68.3057	83.4274
"mmu-miR-450b-3p"	1.07573	1.89183	6.636	3.59592	5.02777	4.32079	5.87029	6.46342	7.26537	2.43401	2.65617	0	2.12256	1.0045	3.92599
"mmu-miR-450b-5p"	18.6459	543.844	795.678	519.836	372.773	215.608	234.42	87.0861	70.6722	74.7587	47.516	32.5554	34.9044	47.881	39.2599
"mmu-miR-451a"	115.103	0.222568	1.92658	2.35982	192.492	0.432079	0	1.7009	1.65122	0.69543	2.36104	3.31775	0.23584	1.0045	0.490749
"mmu-miR-452-3p"	0	0.778987	0.214065	0.224745	0	0.864159	0.391352	0	0.330244	0	0	0.207359	0	0	0.490749
"mmu-miR-452-5p"	1.4343	15.4685	6.636	4.83202	17.9563	3.45663	2.34811	1.02054	0.660488	0.69543	1.47565	1.0368	0.943361	1.67416	0.490749
"mmu-miR-455-3p"	7.88867	5.89805	1.07032	2.13508	35.9127	49.6891	37.1785	56.81	33.3546	100.837	20.9543	3.5251	6.83937	9.04046	16.1947
"mmu-miR-455-5p"	17.2116	46.7392	6.20787	6.29287	63.9245	51.4174	43.0488	38.4403	41.6107	22.6015	23.3153	27.7861	33.7252	35.827	39.7507
"mmu-miR-463-5p"	0.358576	0	2.14065	4.38253	0	0	0	0	0	5.56344	0	0	0.23584	0.669664	3.43524
"mmu-miR-465a-3p"	0	0.111284	6.636	17.6425	0	0	0.782705	0	0	9.04059	0	0	0	1.0045	10.3057
"mmu-miR-465a-5p"	0	0	4.28129	5.39388	0	0.432079	0	0	0	0.347715	0	0	0.23584	0	0
"mmu-miR-465b-3p"	0	0.111284	6.636	17.6425	0	0	0.782705	0	0	9.04059	0	0	0	1.0045	10.3057
"mmu-miR-465b-5p"	0.358576	0.111284	18.8377	14.4961	0	0	0	0.34018	0.330244	2.78172	0	0	0	1.67416	4.90749
"mmu-miR-465b-3p"	0	0.111284	6.636	17.6425	0	0	0.782705	0	0	9.04059	0	0	0	1.0045	10.3057
"mmu-miR-465b-5p"	0.358576	0.111284	18.8377	14.4961	0	0	0	0.34018	0.330244	2.78172	0	0	0	1.67416	4.90749
"mmu-miR-465c-3p"	0	0.111284	6.636	17.5301	0	0	0.782705	0	0	9.04059	0	0	0	1.0045	10.3057
"mmu-miR-465c-5p"	0	0.445135	23.7612	41.016	0	0.432079	0	0	0	9.38831	0.295131	0.207359	0.23584	1.0045	9.81498
"mmu-miR-465c-3p"	0	0.111284	6.636	17.5301	0	0	0.782705	0	0	9.04059	0	0	0	1.0045	10.3057
"mmu-miR-465c-5p"	0	0.445135	23.7612	41.016	0	0.432079	0	0	0	9.38831	0.295131	0.207359	0.23584	1.0045	9.81498
"mmu-miR-466a-3p"	21.5145	42.5104	61.0084	283.404	53.1507	62.2194	66.9213	44.5636	18.1634	30.5989	20.6591	13.4783	17.2163	17.7461	9.81498
"mmu-miR-466a-5p"	2.86861	4.67392	7.06413	15.7322	2.87301	0	1.56541	0.68036	0.990732	1.39086	2.95131	0.829436	0.943361	0.334832	0.490749
"mmu-miR-466b-3p"	22.2317	43.1781	62.0787	287.449	53.869	63.0836	68.878	45.5841	18.1634	30.5989	20.6591	13.4783	17.688	18.0809	10.3057
"mmu-miR-466b-5p"	2.51003	17.1377	37.8894	84.6166	0	5.61703	3.91352	5.44288	1.98146	1.73858	5.01722	1.65887	1.88672	3.34832	2.45375
"mmu-miR-466b-3p"	22.2317	43.1781	62.0787	287.449	53.869	63.0836	68.878	45.5841	18.1634	30.5989	20.6591	13.4783	17.688	18.0809	10.3057
"mmu-miR-466b-5p"	1.79288	14.8008	32.9659	72.2556	0	5.61703	3.91352	5.44288	1.98146	1.73858	5.01722	1.65887	1.88672	3.34832	2.45375
"mmu-miR-466b-3p"	16.1359	24.0373	41.9567	184.291	42.3769	63.0836	68.878	45.5841	18.1634	30.5989	20.6591	13.4783	17.688	18.0809	10.3057
"mmu-miR-466b-5p"	2.51003	17.1377	37.8894	84.6166	0	5.61703	3.91352	5.44288	1.98146	1.73858	5.01722	1.65887	1.88672	3.34832	2.45375
"mmu-miR-466b-3p"	22.2317	43.1781	62.0787	287.449	53.869	63.0836	68.878	45.5841	18.1634	30.5989	20.6591	13.4783	17.688	18.0809	10.3057
"mmu-miR-466b-5p"	2.51003	17.1377	37.8894	84.6166	0	5.61703	3.91352	5.44288	1.98146	1.73858	5.01722	1.65887	1.88672	3.34832	2.45375
"mmu-miR-466b-3p"	22.2317	43.1781	62.0787	287.449	53.869	63.0836	68.878	45.5841	18.1634	30.5989	20.6591	13.4783	17.688	18.0809	10.3057
"mmu-miR-466b-5p"	2.51003	17.1377	37.8894	84.6166	0	5.61703	3.91352	5.44288	1.98146	1.73858	5.01722	1.65887	1.88672	3.34832	2.45375
"mmu-miR-466b-3p"	22.2317	43.1781	62.0787	287.449	53.869	63.0836	68.878	45.5841	18.1634	30.5989	20.6591	13.4783	17.688	18.0809	10.3057
"mmu-miR-466b-5p"	2.51003	17.1377	37.8894	84.6166	0	5.61703	3.91352	5.44288	1.98146	1.73858	5.01722	1.65887	1.88672	3.34832	2.45375
"mmu-miR-466b-3p"	22.2317	43.1781	62.0787	287.449	53.869	63.0836	68.878	45.5841	18.1634	30.5989	20.6591	13.4783	17.688	18.0809	10.3057
"mmu-miR-466b-5p"	2.51003	17.1377	37.8894	84.6166	0	5.61703	3.91352	5.44288	1.98146	1.73858	5.01722	1.65887	1.88672	3.34832	2.45375
"mmu-miR-466b-3p"	22.2317	43.1781	62.0787	287.449	53.869	63.0836	68.878	45.5841	18.1634	30.5989	20.6591	13.4783	17.688	18.0809	10.3057
"mmu-miR-466b-5p"	1.4343	7.67859	17.1252	37.5324	0.718253	5.61703	3.91352	5.44288	1.98146	1.73858	5.01722	1.65887	1.88672	3.34832	2.45375
"mmu-miR-466c-3p"	22.2317	43.1781	62.0787	287.449	53.869	63.0836	68.878	45.5841	18.1634	30.5989	20.6591	13.4783	17.688	18.0809	10.3057
"mmu-miR-466c-5p"	5.02006	8.01244	21.6205	46.747	2.87301	5.18495	3.52217	2.04108	1.65122	2.78172	1.47565	1.0368	1.88672	2.67866	4.41674
"mmu-miR-466c-3p"	22.2317	43.1781	62.0787	287.449	53.869	63.0836	68.878	45.5841	18.1634	30.5989	20.6591	13.4783	17.688	18.0809	10.3057
"mmu-miR-466c-5p"	5.02006	8.01244	21.6205	46.747	2.87301	5.18495	3.52217	2.04108	1.65122	2.78172	1.47565	1.0368	1.88672	2.67866	4.41674
"mmu-miR-466c-3p"	22.2317	43.1781	62.0787	287.449	53.869	63.0836	68.878	45.5841	18.1634	30.5989	20.6591	13.4783	17.688	18.0809	10.3057
"mmu-miR-466c-5p"	5.02006	8.01244	21.6205	46.747	2.87301	5.18495	3.52217	2.04108	1.65122	2.78172	1.47565	1.0368	1.88672	2.67866	4.41674
"mmu-miR-466d-3p"	8.96439	10.6833	14.1283	47.5336	5.74602	9.07367	16.0454	10.8858	2.9722	10.0837	8.26366	5.18398	5.66017	8.70563	3.92599
"mmu-miR-466d-5p"	2.86861	9.57041	14.5564	56.0739	2.15476	1.29624	2.73947	1.7009	0.990732	0.69543	2.65617	2.69567	1.65088	5.02248	2.45375
"mmu-miR-466e-3p"	22.2317	42.6217	61.8647	284.752	53.869	62.6515	68.0953	45.2439	18.1634	30.5989	20.6591	13.4783	17.4522	17.7461	9.81498
"mmu-miR-466e-5p"	1.4343	7.67859	17.1252	37.5324	0.718253	2.59248	3.52217	2.38126	1.98146	0.69543	3.54157	1.0368	0.943361	3.01349	0.981498
"mmu-miR-466f-3p"	0.358576	0.778987	0.642194	6.51761	0.718253	0	1.17406	0.68036	0.660488	1.39086	0.590261	0.207359	0.943361	2.00899	0.490749
"mmu-miR-466f-5p"	0.358576	4.78521	5.56568	26.5199	1.43651	0	1.56541	0.68036	0.660488	1.04315	1.18052	0.622077	0.471681	1.0045	0.981498
"mmu-miR-466f-3p"	3.58576	6.45446	13.272	48.0955	5.74602	0	1.17406	0.68036	0.660488	1.39086	0.590261	0.207359	0.943361	2.00899	0.490749
"mmu-miR-466f-5p"	0.358576	4.78521	5.56568	26.5199	1.43651	0	1.56541	0.68036	0.660488	1.04315	1.18052	0.622077	0.471681	1.0045	0.981498
"mmu-miR-466f-3p"	1.07573	4.45135	8.56258	41.3531	1.43651	0	1.17406	0.68036	0.660488	1.39086	0.590261	0.207359	0.943361	2.00899	0.490749
"mmu-miR-466f-5p"	0.358576	4.78521	5.56568	26.5199	1.43651	0	1.56541	0.68036	0.660488	1.04315	1.18052	0.622077	0.471681	1.0045	0.981498
"mmu-miR-466f"	0.358576	4.78521	5.56568	26.7447	1.43651	0	1.56541	0.68036	0.660488	1.04315	1.18052	0.622077	0.471681	1.0045	0.981498
"mmu-miR-466g"	5.37864	16.3587	20.7643	150.13	11.492	22.9002	20.3503	10.8858	6.60488	13.9086	9.14905	5.18398	4.95265	8.03597	4.41674
"mmu-miR-466h-3p"	2.86861	4.67392	5.13755	26.1828	2.87301	3.02456	6.26164	5.1027	3.30244	5.56344	2.65617	0.829436	0.943361	1.33933	0.981498
"mmu-miR-466h-5p"	2.15145	23.8147	52.6599	120.463	3.59127	6.04911	4.30488	2.38126	5.2839	6.25887	1.47565	1.45151	1.1792	4.01798	8.34274
"mmu-miR-466i-3p"	0.717152	1.00155	2.9969	14.1589	1.43651	3.88871	3.91352	3.74198	2.64195	1.04315	1.77078	0.622077	0.471681	0.669664	2.45375
"mmu-miR-466i-5p"	0	1.11284	2.14065	0.786608	3.59127	0.432079	0.782705	1.02054	0.660488	1.04315	0.885392	0.829436	0.23584	8.03597	8.83348
"mmu-miR-466j"	0	0.222568	0.428129	1.46084	0.718253	0.432079	0	0	0	0.347715	0	0	0	0.334832	0
"mmu-miR-466k"	1.07573	3.00466	7.92039	15.395	0.718253	0.864159	1.17406	0	0	0.347715	0.295131	0	0.23584	0	0.490749
"mmu-miR-466l-3p"	0.358576	0.222568	0.856258	1.34847	0	0.432079	0	0.34018	0	0	0.295131	0	0	0	0
"mmu-miR-466l-5p"	0	0.333852	0	0.44949	0	0	0	0	0	0	0.590261	0	0	0	0
"mmu-miR-466m-3p"	0.358576	0.445135	1.49845	5.28151	0	0.864159	0.782705	0	0	0.347715	0.295131	0.414718	0.23584	0	0
"mmu-miR-466m-5p"	0.717152	1.00155	4.49536	10.1135	2.15476	0	1.17406	0	0	0	0	0	0.23584	0.334832	0.981498
"mmu-miR-466n-3p"	0	5.89805	16.2689	41.016	2.15476	2.1604	1.95676	1.36072	0.990732	0.69543	0.590261	0.829436	1.1792	0.669664	0.981498
"mmu-miR-466n-5p"	2.86861	9.57041	14.5564	56.0739	2.15476	1.29624	2.73947	1.7009	0.990732	0.69543	2.65617	2.69567	1.65088	5.02248	2.45375
"mmu-miR-466o-3p"	0.358576	0.667703	1.28439	6.18049	0	1.29624	0.782705	0.34018	0	0	0.590261	0.622077	0.23584	0.334832	0
"mmu-miR-466o-5p"	2.51003	17.1377	37.8894	84.6166	0	5.61703	3.91352	5.44288	1.98146	1.73858	5.01722	1.65887	1.88672	3.34832	2.45375
"mmu-miR-466p-3p"	22.2317	42.6217	61.4365	286.775	53.869	63.0836	68.4867	45.9243	18.1634	30.5989	20.364	13.4783	17.688	18.0809	10.3057
"mmu-miR-466p-5p"	2.86861	7.90115	14.9845	32.3633	2.87301	0.864159	1.95676	1.02054	1.32098	1.39086	3.54157	1.0368	0.707521	0.669664	1.963
"mmu-miR-466q"	0.717152	0	0	0	1.43651	0	0.782705	0	0	0.347715	2.95131	0.207359	0.707521	0.334832	0.490749
"mmu-miR-467a-3p"	13.9845	31.2708	37.8894	208.451	11.492	19.0115	25.0466	17.009	11.8888	15.2995	25.0861	13.0636	16.0371	17.4113	9.81498
"mmu-miR-467a-5p"	27.9689	129.98	390.668	609.958	35.9127	42.3438	36.0044	39.801	22.1263	41.3781	55.7797	36.4952	43.6305	53.2383	74.1031
"mmu-miR-467a-3p"	13.9845	31.2708	37.8894	208.451	11.492	19.0115	25.0466	17.009	11.8888	15.2995	25.0861	13.0636	16.0371	17.4113	9.81498
"mmu-miR-467a-5p"	27.9689	129.98	390.668	609.958	35.9127	42.3438	36.0044	39.801	22.1263	41.3781	55.7797	36.4952	43.6305	53.2383	74.1031
"mmu-miR-467a-3p"	13.9845	31.2708	37.8894	208.451	11.492	19.0115	25.0466	17.009	11.8888	15.2995	25.0861	13.0636	16.0371	17.4113	9.81498
"mmu-miR-467a-5p"	27.9689	129.98	390.668	609.958	35.9127	42.3438	36.0044	39.801	22.1263	41.3781	55.7797	36.4952	43.6305	53.2383	74.1031
"mmu-miR-467a-3p"	13.9845	31.2708	37.8894	208.451	11.492	19.0115	25.0466	17.009	11.8888	15.2995	25.0861	13.0636	16.0371	17.4113	9.81498
"mmu-miR-467a-5p"	27.9689	129.98	390.668	609.958	35.9127	42.3438	36.0044	39.801	22.1263	41.3781	55.7797	36.4952	43.6305	53.2383	74.1031
"mmu-miR-467a-3p"	13.9845	31.2708	37.8894	208.451	11.492	19.0115	25.0466	17.009	11.8888	15.2995	25.0861	13.0636	16.0371	17.4113	9.81498
"mmu-miR-467a-5p"	27.9689	129.98	390.668	609.958	35.9127	42.3438	36.0044	39.801	22.1263	41.3781	55.7797	36.4952	43.6305	53.2383	74.1031
"mmu-miR-467a-3p"	13.9845	31.2708	37.8894	208.451	11.492	19.0115	25.0466	17.009	11.8888	15.2995	25.0861	13.0636	16.0371	17.4113	9.81498
"mmu-miR-467a-5p"	27.9689	129.98	390.668	609.958	35.9127	42.3438	36.0044	39.801	22.1263	41.3781	55.7797	36.4952	43.6305	53.2383	74.1031
"mmu-miR-467a-3p"	13.9845	31.2708	37.8894	208.451	11.492	19.0115	25.0466	17.009	11.8888	15.2995	25.0861	13.0636	16.0371	17.4113	9.81498
"mmu-miR-467a-5p"	27.9689	129.98	390.668	609.958	35.9127	42.3438	36.0044	39.801	22.1263	41.3781	55.7797	36.4952	43.6305	53.2383	74.1031
"mmu-miR-467a-3p"	13.9845	31.2708	37.8894	208.451	11.492	19.0115	25.0466	17.009	11.8888	15.2995	25.0861	13.0636	16.0371	17.4113	9.81498
"mmu-miR-467a-5p"	27.9689	129.98	390.668	609.958	35.9127	42.3438	36.0044	39.801	22.1263	41.3781	55.7797	36.4952	43.6305	53.2383	74.1031
"mmu-miR-467a-3p"	13.9845	31.2708	37.8894	208.451	11.492	19.0115	25.0466	17.009	11.8888	15.2995	25.0861	13.0636	16.0371	17.4113	9.81498
"mmu-miR-467a-5p"	27.9689	129.98	390.668	609.958	35.9127	42.3438	36.0044	39.801	22.1263	41.3781	55.7797	36.4952	43.6305	53.2383	74.1031
"mmu-miR-467a-3p"	13.9845	31.2708	37.8894	208.451	11.492	19.0115	25.0466	17.009	11.8888	15.2995	25.0861	13.0636	16.0371	17.4113	9.81498
"mmu-miR-467a-5p"	27.9689	129.98	390.668	609.958	35.9127	42.3438	36.0044	39.801	22.1263	41.3781	55.7797	36.4952	43.6305	53.2383	74.1031
"mmu-miR-467b-3p"	0	0	0	0.224745	0	0	0	0	0	0	0	0	0	0	0
"mmu-miR-467b-5p"	27.9689	129.98	390.668	609.958	35.9127	42.3438	36.0044	39.801	22.1263	41.3781	55.7797	36.4952	43.6305	53.2383	74.1031
"mmu-miR-467c-3p"	0	1.22412	0.428129	9.88879	0	0	1.17406	1.02054	0	0	0.590261	0.207359	0.471681	0.669664	0
"mmu-miR-467c-5p"	10.7573	48.0746	112.384	353.749	19.3928	23.7644	21.9157	10.5456	4.62341	17.3858	15.0517	8.29436	10.1411	22.7686	17.667
"mmu-miR-467d-3p"	13.9845	31.2708	37.8894	208.451	11.492	19.0115	25.0466	17.009	11.8888	15.2995	25.0861	13.0636	16.0371	17.7461	9.81498
"mmu-miR-467d-5p"	13.9845	42.1766	67.6444	200.248	10.7738	26.3568	19.959	26.1939	10.898	34.7715	15.937	13.8931	17.2163	31.4742	25.519
"mmu-miR-467e-3p"	1.07573	1.00155	1.07032	13.26	1.43651	0.432079	1.56541	1.7009	0.330244	1.39086	1.47565	0.414718	0.707521	1.67416	1.47225
"mmu-miR-467e-5p"	18.6459	37.9478	39.1738	113.609	15.0833	14.6907	30.5255	27.2144	17.1727	23.2969	14.1663	11.6121	19.5747	25.1124	27.9727
"mmu-miR-467f"	0	0	0.214065	0	0	0	0	0	0	0	0.295131	0.207359	0	0.334832	0
"mmu-miR-467g"	0	0	0	0.224745	0	0	0	0.34018	0	0	0	0.207359	0	0	0
"mmu-miR-467h"	0	0.222568	0	1.34847	0	0.432079	0.782705	0	0.330244	0	0	0	0	0	0
"mmu-miR-468-3p"	0	0	0.214065	0.112373	0	0	0	0	0	0	0	0	0	0	0
"mmu-miR-470-5p"	0.358576	2.7821	227.979	331.949	0	1.72832	0	1.36072	2.64195	20.8629	0.590261	0.414718	0.943361	2.67866	17.1762
"mmu-miR-471-3p"	0	0	0	0.224745	0	0	0	0	0	0	0	0	0	0	0
"mmu-miR-471-5p"	0	0.445135	1.71252	1.46084	0	0	0	0	0	0.347715	0	0	0	0	0.490749
"mmu-miR-483-3p"	3.94433	187.958	0.856258	2.58457	43.8134	7.34535	5.08758	0.34018	0.330244	2.43401	6.788	3.11039	2.59424	3.68315	3.92599
"mmu-miR-483-5p"	0.358576	58.5353	0	0.337118	11.492	3.45663	2.73947	0	1.98146	1.73858	3.8367	1.86623	2.3584	0.669664	0
"mmu-miR-484"	982.498	591.14	466.875	1095.18	1365.4	1160.56	1196.36	1199.13	416.107	412.39	904.575	761.837	843.601	595.331	496.638
"mmu-miR-485-3p"	177.854	69.6637	373.971	454.322	40.9404	206.966	179.631	65.9949	21.1356	42.769	202.46	201.346	107.543	122.883	105.511
"mmu-miR-485-5p"	108.29	41.0637	67.8585	85.4032	16.5198	121.846	70.4434	53.7484	34.0151	43.4644	85.2927	78.1744	96.6945	69.645	83.9181
"mmu-miR-486a-3p"	14.343	2.33696	0.428129	0.224745	6.46428	1.29624	1.17406	1.36072	1.32098	3.47715	5.31235	2.69567	6.36769	6.69664	2.94449
"mmu-miR-486a-5p"	4002.78	1731.91	194.371	241.713	2402.56	811.013	1479.31	1306.97	1131.42	1597.06	1703.2	2243.63	3076.07	1769.25	1936.99
"mmu-miR-486b-3p"	1.4343	0.111284	0	0	0.718253	0.864159	0	0.68036	0.330244	1.04315	1.18052	0.207359	0.707521	1.0045	0.981498
"mmu-miR-486b-5p"	4022.5	1738.25	193.728	241.152	2426.26	813.605	1484.79	1313.43	1131.42	1600.88	1700.25	2240.72	3073.71	1770.26	1936.99
"mmu-miR-487b-3p"	1341.07	98.4862	93.5462	105.855	114.92	432.511	524.021	274.185	112.613	144.997	803.64	1011.5	1291.93	1154.84	1146.39
"mmu-miR-487b-5p"	6.81294	1.55797	0.214065	5.84337	2.87301	0.432079	0.391352	0.68036	0	0.69543	3.24644	2.90303	2.3584	1.67416	0.490749
"mmu-miR-488-3p"	2003.72	755.172	200.579	29.3292	889.197	811.877	1182.67	1311.05	1800.16	520.529	2155.34	2270.79	2628.2	1994.93	2005.69
"mmu-miR-488-5p"	152.036	138.215	31.6816	6.06812	143.651	216.04	191.371	221.117	121.2	208.281	203.345	175.218	183.248	104.133	126.613
"mmu-miR-489-3p"	7.17152	2.00311	33.8222	8.76506	0	0.864159	1.56541	0.34018	0.330244	0	3.8367	2.69567	1.41504	1.67416	0.981498
"mmu-miR-490-3p"	81.3967	1.78054	0.214065	0.561863	5.74602	1.72832	6.65299	10.2054	5.2839	2.43401	2.06591	5.18398	3.5376	13.0584	19.63
"mmu-miR-490-5p"	6.09579	0.111284	0	0.44949	0	0	0	0.34018	0	0	1.18052	0.829436	0.707521	1.67416	2.45375
"mmu-miR-491-3p"	0.717152	4.89649	0.428129	0.44949	2.15476	2.59248	0.391352	1.02054	0.330244	0.69543	0.295131	0.414718	0.707521	1.33933	0
"mmu-miR-491-5p"	1.79288	1.44669	0.428129	0.112373	0.718253	0.864159	1.17406	0.34018	0.990732	2.08629	2.36104	0	0.707521	0.334832	1.963
"mmu-miR-493-3p"	3.58576	40.2848	35.3207	38.0943	11.492	41.0475	21.133	3.74198	2.9722	0.69543	18.5932	11.1974	5.18849	4.01798	0.981498
"mmu-miR-493-5p"	10.3987	32.7175	39.3879	18.6539	10.0555	44.0721	55.9634	10.2054	7.26537	7.64973	26.5617	24.8831	14.8579	9.71013	6.87049
"mmu-miR-494-3p"	17.5702	58.424	129.937	81.5825	40.2222	110.612	64.5731	19.7304	14.861	13.2132	100.344	36.7026	26.4141	23.4382	31.4079
"mmu-miR-494-5p"	0.358576	2.55953	11.1314	11.5744	1.43651	6.04911	3.91352	1.02054	1.65122	1.39086	2.06591	1.24415	0.707521	0.334832	0
"mmu-miR-495-3p"	183.949	85.2434	235.257	209.238	48.8412	155.116	133.843	32.3171	34.0151	14.604	226.66	169.62	119.571	97.7709	81.9551
"mmu-miR-495-5p"	6.81294	2.44825	14.5564	2.02271	0	2.59248	0.391352	1.02054	0.990732	0	4.72209	1.24415	1.88672	1.0045	0.490749
"mmu-miR-496a-3p"	289.729	104.162	154.555	112.71	33.7579	197.028	156.15	53.0681	27.7405	25.0355	244.958	202.797	208.955	138.62	128.086
"mmu-miR-496a-5p"	1.79288	1.89183	3.85316	1.2361	1.43651	1.72832	1.17406	0.34018	0.330244	0.347715	1.47565	1.45151	0.943361	0.334832	0
"mmu-miR-497a-3p"	0	0	0	0	0.718253	0	0	0	0.330244	0.347715	0.295131	0	0	0	0
"mmu-miR-497a-5p"	72.7909	52.1921	108.745	116.755	42.3769	6.48119	16.8282	14.9679	30.3824	61.5456	7.37826	5.5987	7.07521	28.4607	56.9269
"mmu-miR-497b"	0	0.111284	0	0.44949	0	0	0	0	0	0	0	0	0	0	0
"mmu-miR-499-3p"	0	0	0.214065	0.337118	0	0	0	0	0	0	0	0.207359	0	0	0
"mmu-miR-499-5p"	2.15145	0.667703	4.28129	4.71965	1.43651	0	1.17406	0	0.990732	1.39086	1.77078	1.0368	0.943361	3.01349	7.85199
"mmu-miR-500-3p"	35.499	22.2568	4.28129	6.85473	11.492	17.7153	33.6563	20.751	25.759	15.9949	105.362	90.6159	60.3751	58.9304	55.9454
"mmu-miR-500-5p"	0.358576	3.11595	0.428129	0.112373	0.718253	3.45663	1.56541	1.36072	1.32098	0	3.54157	1.86623	1.65088	1.33933	0.490749
"mmu-miR-501-3p"	233.433	2059.86	731.459	635.692	120.667	90.7367	100.578	71.4378	66.0488	72.6724	271.52	200.516	106.6	83.708	71.1586
"mmu-miR-501-5p"	7.17152	6.2319	3.42503	1.91033	10.0555	6.48119	15.2627	8.16432	7.92585	5.91116	47.516	30.2744	20.2823	7.3663	14.2317
"mmu-miR-503-3p"	2.15145	12.2412	3.6391	3.82067	13.6468	3.45663	3.13082	6.8036	5.61415	11.8223	3.54157	2.90303	3.77345	11.0495	11.2872
"mmu-miR-503-5p"	2.51003	22.9245	10.2751	2.4722	15.0833	6.04911	13.6973	8.84468	7.26537	5.21573	8.85392	6.84285	3.06592	7.03147	3.43524
"mmu-miR-504-3p"	0.717152	0.445135	0	0.561863	2.15476	0.864159	0.391352	0	0.330244	0	0.295131	0.829436	1.1792	0	0.490749
"mmu-miR-504-5p"	35.499	40.2848	5.99381	6.51761	95.5277	80.3667	44.2228	27.2144	17.1727	21.5583	24.2007	27.7861	39.6212	17.7461	16.1947
"mmu-miR-505-3p"	17.5702	7.90115	1.28439	1.79796	22.2658	18.1473	26.2206	10.5456	8.58634	3.82487	46.3355	30.0671	23.1124	12.0539	6.87049
"mmu-miR-505-5p"	6.09579	2.33696	0	0.786608	13.6468	14.6907	11.7406	8.16432	2.9722	3.47715	14.1663	9.33116	10.8487	6.69664	4.41674
"mmu-miR-5098"	0	0.333852	0	0.112373	0	0	0	0	0	0	0	0	0	0	0
"mmu-miR-5099"	174.985	2894.16	6306.13	8846.2	841.074	3018.07	5009.7	4318.92	3322.25	4963.28	1695.82	1023.32	1107.03	1654.74	3204.59
"mmu-miR-5100"	14.343	7.45602	3.6391	3.48355	5.74602	11.2341	15.2627	38.4403	26.0893	34.0761	6.49287	6.01341	6.60353	8.70563	16.6855
"mmu-miR-5101"	0.358576	0.778987	0	0.224745	0	2.1604	1.56541	1.7009	0.660488	1.39086	1.47565	0.622077	1.41504	0.334832	0.981498
"mmu-miR-5104"	0	0.111284	0	0	0	0.432079	0	0	0	0	0.295131	0.207359	0	0	0
"mmu-miR-5106"	0	0	0	0	0	0	0.391352	0	0.330244	0.69543	0	0	0	0	0
"mmu-miR-5107-3p"	0	0	0	0	0	0	0	0	0	0	0	0	0	0	0
"mmu-miR-5108"	0	0	0	0	0	0	0	0	0.330244	0.347715	0	0	0	0	0
"mmu-miR-511-3p"	0.358576	0	0	0.112373	4.30952	0	0	0	0	0	0	0	0	0	0
"mmu-miR-511-5p"	0	0	0	0	0.718253	0	0	0	0	0	0	0	0	0	0
"mmu-miR-5112"	0	0	0	0.337118	0.718253	0	0.391352	0.34018	0.660488	0.347715	0.590261	0	0	0	0.490749
"mmu-miR-5113"	0.717152	0.778987	1.49845	1.68559	0	6.48119	3.52217	1.02054	1.98146	0.69543	2.36104	2.28095	0.707521	0.334832	0.490749
"mmu-miR-5114"	0	0.333852	0	0.44949	0.718253	0.432079	0	0	0.330244	1.04315	0	0.207359	0	0	0
"mmu-miR-5118"	0	0	0	0	0.718253	0	0	0	0	0	0	0.207359	0	0.669664	0
"mmu-miR-5119"	0	0	0	0	0	0.432079	3.13082	1.02054	2.64195	0.347715	0	0	0	0	0
"mmu-miR-5120"	0.358576	2.00311	0.214065	0.112373	0.718253	0	0	0	0	0	0	0	0	0	0
"mmu-miR-5121"	3.94433	180.391	444.184	70.6824	5.02777	96.7858	324.04	289.153	553.819	573.73	531.53	713.315	1263.87	1891.13	3422.98
"mmu-miR-5122"	1.07573	2.11439	4.70942	3.59592	0.718253	1.72832	1.17406	4.08216	3.30244	2.08629	2.06591	1.24415	1.88672	1.67416	0.981498
"mmu-miR-5124a"	0	0	0	0.112373	0.718253	0	1.56541	1.02054	2.31171	0.347715	0.295131	0	0.23584	0	0
"mmu-miR-5124b"	0	0.111284	0.214065	0.337118	0	0	0	0	0	0	0	0	0.23584	0	0
"mmu-miR-5125"	0	0.222568	0	0	0	0.864159	0	0	0	0	0	0.207359	0	0	0
"mmu-miR-5126"	19.3631	203.983	90.1212	460.278	410.122	34.5663	43.4401	13.6072	22.4566	39.9872	91.1953	121.305	81.8366	134.937	127.595
"mmu-miR-5128"	2.86861	20.6988	18.4096	13.8218	15.0833	50.5533	36.0044	8.5045	10.5678	5.91116	12.9857	8.50172	4.48097	4.35282	3.43524
"mmu-miR-5129-3p"	0.717152	1.22412	0	0	0.718253	1.29624	0.391352	0.34018	1.98146	1.39086	1.18052	0.207359	0.23584	1.0045	1.47225
"mmu-miR-5129-5p"	0	0	0	0	0.718253	0.432079	0.391352	0	0	0.347715	0.295131	0.414718	0.23584	0	0.490749
"mmu-miR-5132-3p"	0	0.222568	0	0.224745	0	0	0	0.34018	0	1.04315	0	0.414718	0.23584	0	0.490749
"mmu-miR-5132-5p"	0	0.667703	0.642194	0.112373	0.718253	0.432079	1.17406	0	0.330244	1.39086	0	0	0.23584	0	0.490749
"mmu-miR-5133"	0	0.222568	0	0	0	0	0	0	0	0	0	0	0	0	0
"mmu-miR-5134-3p"	0.358576	0	0	0	2.15476	0	0	0	0	0	0	0	0	0	0
"mmu-miR-5134-5p"	0	0.111284	0	0.561863	0	0.864159	0	0.68036	0	0	0.590261	0	0.23584	0.334832	0
"mmu-miR-532-3p"	59.165	27.1533	4.92349	7.30422	48.8412	68.2685	96.2727	71.778	46.8946	71.2816	115.396	88.5423	71.6955	53.5731	46.1304
"mmu-miR-532-5p"	551.848	1033.38	328.375	224.296	578.194	1387.41	995.209	896.374	1001.96	716.293	1878.8	1686.45	1720.69	1194.68	1006.53
"mmu-miR-539-3p"	9.68155	6.78832	10.9173	8.42794	3.59127	12.9624	13.6973	4.76252	2.64195	1.04315	16.2322	14.1004	14.1504	7.70113	6.87049
"mmu-miR-539-5p"	16.1359	6.2319	9.84697	9.66404	8.61904	26.3568	23.8725	10.8858	4.29317	9.38831	14.7565	14.9299	12.4995	10.045	10.7965
"mmu-miR-540-3p"	138.769	452.703	1263.62	1443.09	188.901	706.882	372.567	93.8897	78.2678	84.8425	437.088	311.246	184.191	123.218	118.271
"mmu-miR-540-5p"	21.156	13.2428	34.6785	21.8003	5.74602	4.75287	6.26164	2.04108	3.30244	1.39086	16.8224	18.0402	13.6787	14.0629	13.2502
"mmu-miR-541-3p"	2.15145	11.1284	32.3238	24.9467	1.43651	1.72832	2.34811	1.7009	0	0	3.8367	2.07359	2.12256	1.0045	0.490749
"mmu-miR-541-5p"	6569.47	24739.2	54055	38413.4	4434.49	17815.1	12773	3571.21	3369.15	4495.96	10653	7687.22	3691.61	4771.02	5093.49
"mmu-miR-542-3p"	57.3721	273.424	200.793	126.194	242.051	114.501	177.674	203.087	175.029	131.089	72.0119	62.2077	100.704	118.196	132.012
"mmu-miR-542-5p"	3.58576	6.67703	3.21097	3.37118	9.33729	8.64159	12.1319	13.267	11.5585	20.1675	9.44418	7.46493	7.78273	12.7236	5.88899
"mmu-miR-543-3p"	132.314	88.9158	345.286	335.207	63.2063	286.469	157.324	50.3466	14.861	29.5558	241.712	194.918	110.845	79.0203	76.5569
"mmu-miR-543-5p"	17.5702	8.12372	8.99071	8.42794	2.87301	18.5794	23.0898	8.5045	4.95366	2.08629	33.0546	29.8597	18.1597	13.3933	9.32423
"mmu-miR-544-3p"	33.3475	2.7821	1.07032	2.80931	4.30952	4.75287	12.9146	4.42234	3.63268	1.73858	54.304	47.6926	26.4141	15.7371	24.0467
"mmu-miR-544-5p"	13.6259	0.667703	0.428129	0.561863	0.718253	0.432079	1.56541	1.36072	0.990732	0	9.73931	8.087	10.6128	5.69214	10.7965
"mmu-miR-547-3p"	0.358576	0.222568	0.214065	0	0	0	0.391352	0.68036	0.990732	0	0.590261	0.207359	0.23584	0.669664	0.490749
"mmu-miR-551b-3p"	111.876	5.11906	0	0	2.87301	8.64159	14.48	36.7394	26.0893	5.21573	54.304	29.445	30.1876	50.8945	35.3339
"mmu-miR-551b-5p"	3.58576	2.00311	0	0	0	3.88871	6.65299	5.78306	0.990732	1.73858	4.72209	1.65887	1.1792	0.669664	2.94449
"mmu-miR-5615-3p"	0	0	0	0	0.718253	0	0	0	0	0	0	0.207359	0	0.334832	0
"mmu-miR-5615-5p"	1.79288	0.333852	0.642194	0.786608	0.718253	0.864159	0.782705	1.36072	3.63268	1.04315	1.47565	1.86623	3.77345	1.67416	1.963
"mmu-miR-5615-3p"	0	0	0	0	0.718253	0	0	0	0	0	0	0.207359	0	0.334832	0
"mmu-miR-5615-5p"	1.79288	0.333852	0.642194	0.786608	0.718253	0.864159	0.782705	1.36072	3.63268	1.04315	1.47565	1.86623	3.77345	1.67416	1.963
"mmu-miR-5616-3p"	0	0.111284	0	0	0	0.864159	1.17406	0	0	0	0	0.414718	0.23584	0.334832	0
"mmu-miR-5616-5p"	0	0	0.214065	0	1.43651	0	0	0.68036	0.330244	0	0	0.414718	0	0	0.490749
"mmu-miR-5617-5p"	0	0.222568	0	0.112373	0	0.432079	0	0	0	0	0.295131	0.622077	0	0	0.490749
"mmu-miR-5619-3p"	0	0.333852	0	0.674236	0.718253	1.29624	0	0	0.660488	0.347715	0.295131	0.207359	0.471681	1.0045	0
"mmu-miR-5619-5p"	0	0.445135	0	0.224745	0	0	0	0	0	0	0	0	0	0	0
"mmu-miR-5620-3p"	0	1.11284	0	0.561863	0	0.864159	0	0	0	0	0	0.207359	0	0.669664	0.490749
"mmu-miR-5620-5p"	0	0	0	0	0	0	1.17406	0.68036	0	0.69543	0.295131	0.207359	0.23584	0.334832	0
"mmu-miR-5621-3p"	0.717152	0.556419	0.214065	0.112373	0	0	0.391352	0	0	0	0	0.207359	0.471681	0.334832	0
"mmu-miR-5621-5p"	0	0.111284	0.428129	0	3.59127	0.432079	0.782705	0	0.660488	0.347715	0.295131	0.829436	0.471681	0	0
"mmu-miR-5622-3p"	0	0.111284	0	0	0	0	0	0	0	0	0	0	0	0	0
"mmu-miR-5622-5p"	0	0	0	0	0	0.864159	0	0	0.330244	0.347715	0.295131	0.207359	0	0	0
"mmu-miR-5623-3p"	0.358576	0.222568	0	0	0	0.432079	0.391352	0	0	0	0	0.207359	0	0	0
"mmu-miR-5623-5p"	0	0.111284	0	0	0	0	0.391352	0	0	0	0	0	0	0	0
"mmu-miR-5624-3p"	0	0.111284	0	0	0	0	0	0	0	0	0	0	0	0	0
"mmu-miR-5624-5p"	0	0.111284	0	0	0	0	0	0	0	0	0	0	0	0	0
"mmu-miR-5626-3p"	0.358576	0.445135	0	0	0.718253	2.59248	0.391352	0	0	0	0.885392	1.24415	0.707521	0.669664	0.490749
"mmu-miR-5626-5p"	0	0	0	0	0.718253	0.432079	0	0	0.330244	0	0	0	0	0	0
"mmu-miR-5627-3p"	0	0.222568	1.49845	0.561863	0	0.432079	0.782705	0.34018	0.330244	0.347715	1.18052	0.622077	0.471681	0	0.490749
"mmu-miR-5627-5p"	0	0	0	0.112373	0	0	0	0	0	0	0	0.207359	0	0	0
"mmu-miR-5709-5p"	0.358576	3.33852	0	0	0.718253	0.864159	0.782705	0.68036	0	0.347715	0.885392	0.414718	0.471681	0	0
"mmu-miR-574-3p"	7.53009	24.5937	2.35471	3.37118	53.869	11.6661	7.04434	8.84468	9.90732	36.1624	8.26366	4.5619	4.48097	9.37529	16.6855
"mmu-miR-574-5p"	3.94433	22.2568	3.42503	4.04541	30.8849	5.61703	4.30488	2.38126	5.94439	14.2563	7.08313	3.31775	1.1792	4.01798	7.36124
"mmu-miR-582-3p"	215.145	142.332	123.729	184.066	104.865	57.4665	122.493	277.247	365.58	330.329	153.468	188.904	370.977	368.65	474.554
"mmu-miR-582-5p"	59.5236	23.3696	11.9876	23.7106	22.2658	7.77743	20.7417	29.2555	28.7312	23.2969	46.3355	44.1675	63.441	65.9619	86.3718
"mmu-miR-592-3p"	0.358576	0	0	0	0.718253	0	0.782705	0	0.330244	0	0.295131	0	0.23584	0	0
"mmu-miR-592-5p"	165.662	55.0855	0.214065	0.898981	15.0833	187.522	221.505	67.6958	61.4254	24.6878	797.738	698.8	453.993	254.807	176.67
"mmu-miR-598-3p"	401.605	107.945	24.4034	13.3723	52.4325	98.5141	259.858	182.336	299.201	69.1953	701.82	864.895	693.606	504.927	477.499
"mmu-miR-598-5p"	3.58576	0.556419	0	0	0.718253	5.61703	3.91352	1.7009	0.990732	0.347715	7.96852	3.31775	1.65088	3.01349	0.490749
"mmu-miR-615-3p"	2.86861	20.4762	0.428129	2.24745	1.43651	0.432079	0	3.4018	7.92585	4.86801	0.295131	0.414718	0	0.334832	0.981498
"mmu-miR-615-5p"	0.358576	1.33541	0	0.112373	0	0	0	0.34018	0	0	0	0	0.23584	0	0
"mmu-miR-6236"	0.358576	1.55797	8.13445	1.46084	0.718253	2.59248	2.73947	2.72144	6.27463	10.0837	20.9543	17.4182	12.7354	59.6001	113.854
"mmu-miR-6237"	0	0	0.214065	0.112373	0	0	0	0	0	0	0	0	0	0	0
"mmu-miR-6238"	0	3.00466	3.85316	2.4722	0	3.02456	3.52217	2.04108	3.63268	4.86801	5.31235	3.31775	2.12256	18.7506	11.2872
"mmu-miR-6239"	0	1.22412	13.272	1.46084	0.718253	0.432079	2.34811	1.7009	0.990732	0.69543	2.36104	1.24415	0.23584	7.03147	5.39824
"mmu-miR-6240"	3.22718	16.2474	53.088	23.3735	62.488	38.023	48.919	23.1322	34.0151	39.2918	58.4358	64.074	58.7242	459.724	200.716
"mmu-miR-6241"	0	0.333852	0.428129	1.2361	0	0	0	0	0	0	0	0	0	0	0
"mmu-miR-6244"	0	0.222568	0.856258	0.224745	0	0	0	0	0.330244	0	0	0	0	0	0
"mmu-miR-6356"	0.358576	0	0	0	0	0	0	0	0	0	0	0	0	0	0
"mmu-miR-6363"	0	0	0	0.224745	0	0	0	0	0	0	0	0	0	0	0
"mmu-miR-6364"	0	0	0	0	0	0	0	0.34018	0.330244	1.39086	0	0.414718	0.471681	0.669664	2.45375
"mmu-miR-6375"	0	0	0	0	0	0	0	0	0	0	0	0	0	0	0
"mmu-miR-6380"	0	0.111284	0.214065	0	0	0	0	0	0	0	0.295131	0	0	0.669664	0
"mmu-miR-6389"	0.358576	0	0	0	0	0	0	0	0	0	0	0	0	0	0
"mmu-miR-6390"	0.358576	6.12061	14.7705	43.4882	0	1.72832	1.95676	1.02054	3.63268	2.43401	0	0.207359	0.707521	1.0045	0.981498
"mmu-miR-6392-5p"	0.717152	2.67081	0	0.337118	0	0	0	0.34018	0	0.347715	0	0.207359	0	0.334832	0.981498
"mmu-miR-6395"	0	0	0	0.112373	0	0	0.391352	0	0	0	0.295131	0.207359	0	0	0
"mmu-miR-6399"	0	5.45291	7.70633	4.4949	2.15476	2.1604	1.95676	0.34018	0	0	0.590261	0	0	0.334832	0
"mmu-miR-6410"	0	0	0	0.112373	0	0	0	0	0	0	0	0	0	0	0
"mmu-miR-6412"	13.2673	13.2428	7.06413	7.30422	10.7738	14.2586	22.6984	35.7189	4.62341	17.038	22.7251	15.3446	20.9898	14.7326	15.704
"mmu-miR-6413"	0	0	0	0	0	0	0	0	0	0	0	0	0	0	0
"mmu-miR-6418-3p"	4.30291	2.7821	0	0.561863	2.15476	2.1604	3.13082	3.06162	1.65122	4.5203	5.60748	3.31775	6.13185	4.01798	3.92599
"mmu-miR-6418-5p"	0	0	0.214065	0	0	0	0	0	0	0	0	0	0	0	0
"mmu-miR-6481"	0	0.111284	0.214065	0.224745	0	0	0	0	0	0.347715	0.295131	0.207359	0	2.67866	0
"mmu-miR-6516-3p"	0	0.111284	1.07032	0.224745	0	0.432079	0.391352	0.34018	0.990732	0	0.590261	0.829436	0.943361	0	0.981498
"mmu-miR-6516-5p"	1.4343	1.11284	0.428129	0.112373	0	3.88871	1.56541	1.7009	1.98146	3.82487	9.44418	7.46493	5.66017	3.01349	3.43524
"mmu-miR-652-3p"	164.945	298.575	125.014	79.5598	336.142	264	269.642	227.921	213.668	239.923	349.435	284.911	183.248	233.043	239.976
"mmu-miR-652-5p"	0.358576	1.89183	1.92658	0.898981	4.30952	1.29624	2.73947	2.04108	2.31171	0.69543	1.18052	1.65887	1.41504	1.33933	2.94449
"mmu-miR-653-3p"	0	0	1.49845	0.337118	0	0	0	0	0	0	0.295131	0	0	0	0
"mmu-miR-653-5p"	80.6795	70.2201	1669.7	439.602	4.30952	57.0345	48.5277	13.9474	10.5678	10.7792	59.9115	37.532	20.9898	19.0854	20.1207
"mmu-miR-6537-3p"	0.358576	0	0.214065	0.112373	0.718253	1.29624	1.56541	0.68036	1.65122	0	3.24644	2.07359	1.65088	0.334832	0
"mmu-miR-6538"	0.717152	6.8996	13.9142	2.80931	5.74602	2.59248	21.133	3.06162	16.8424	17.7335	23.6104	29.445	17.9239	110.495	107.965
"mmu-miR-6539"	0	175.94	475.866	1161.6	12.2103	17.7153	12.9146	3.06162	2.31171	7.30202	5.90261	3.11039	5.89601	1.67416	6.87049
"mmu-miR-654-3p"	0	0.111284	0	0	0	0	0	0.34018	0	0	0	0	0	0	0
"mmu-miR-6540-3p"	27.6103	4.34007	1.92658	4.27016	3.59127	8.64159	7.04434	4.08216	5.94439	2.43401	79.6852	28.2008	18.1597	13.7281	19.63
"mmu-miR-6540-5p"	142.355	15.2459	6.85007	15.7322	17.9563	30.2456	55.572	32.9975	12.5493	15.6472	206.001	145.981	113.911	107.146	75.5754
"mmu-miR-6546-3p"	0	0.111284	0.428129	1.12373	0	0.864159	0.391352	0	0	0	0	0	0.23584	0	0
"mmu-miR-6546-5p"	0	1.11284	1.07032	3.25881	0	0.864159	0.391352	0.34018	0	0.347715	0.295131	0	0.23584	0	0
"mmu-miR-664-3p"	19.3631	1.78054	2.56878	4.38253	2.87301	6.48119	4.69623	5.1027	4.29317	36.8578	18.5932	14.7225	14.8579	14.7326	26.9912
"mmu-miR-664-5p"	5.73721	2.55953	1.49845	2.35982	2.15476	4.32079	8.2184	2.38126	15.5215	22.2538	6.49287	3.93982	6.36769	9.04046	13.2502
"mmu-miR-665-3p"	74.5838	86.0224	287.489	277.448	54.5872	142.586	87.2716	23.1322	11.2283	4.86801	138.121	84.3952	41.5079	24.4427	18.6485
"mmu-miR-665-5p"	0.358576	1.22412	1.71252	2.58457	1.43651	0.432079	0.782705	0.34018	0.660488	0.347715	0.885392	0.829436	0.23584	0	0
"mmu-miR-666-3p"	256.74	116.403	98.4697	86.864	81.8808	237.644	198.024	74.8396	54.16	23.9923	236.695	195.954	174.758	155.697	206.605
"mmu-miR-666-5p"	545.394	428.22	519.535	615.128	151.551	831.321	595.247	156.143	112.613	81.713	662.273	474.438	399.749	295.322	313.098
"mmu-miR-667-3p"	307.299	85.2434	77.0633	105.405	174.535	343.503	294.688	74.1592	19.1541	57.7207	271.52	148.676	143.155	69.3102	92.2608
"mmu-miR-667-5p"	8.24724	13.1315	25.4737	13.3723	6.46428	15.1228	8.60975	3.06162	2.9722	4.17258	13.576	8.29436	3.5376	4.68765	5.39824
"mmu-miR-668-3p"	192.197	19.2521	23.119	44.2748	27.2936	197.028	158.106	79.9423	37.3176	79.279	128.087	160.289	214.143	173.443	133.975
"mmu-miR-668-5p"	1.07573	0.222568	0.214065	0.224745	0	0.432079	1.56541	0.34018	0	0.69543	0.885392	0.622077	0.23584	0	0.490749
"mmu-miR-669a-3p"	33.7061	29.4902	39.602	298.462	43.8134	25.0606	42.2661	22.4519	20.1449	14.604	23.3153	14.9299	18.6314	24.1079	12.7595
"mmu-miR-669a-5p"	14.343	94.2574	245.318	494.889	29.4484	31.9739	30.9168	18.3697	17.8332	28.1649	38.0718	19.2844	22.6407	29.8	28.4634
"mmu-miR-669a-3p"	33.7061	29.4902	39.602	298.462	43.8134	25.0606	42.2661	22.4519	20.1449	14.604	23.3153	14.9299	18.6314	24.1079	12.7595
"mmu-miR-669a-5p"	14.343	94.2574	245.318	494.889	29.4484	31.9739	30.9168	18.3697	17.8332	28.1649	38.0718	19.2844	22.6407	29.8	28.4634
"mmu-miR-669a-3p"	33.7061	29.4902	39.602	298.462	43.8134	25.0606	42.2661	22.4519	20.1449	14.604	23.3153	14.9299	18.6314	24.1079	12.7595
"mmu-miR-669a-5p"	14.343	94.2574	245.318	494.889	29.4484	31.9739	30.9168	18.3697	17.8332	28.1649	38.0718	19.2844	22.6407	29.8	28.4634
"mmu-miR-669a-3p"	33.7061	29.4902	39.602	298.462	43.8134	25.0606	42.2661	22.4519	20.1449	14.604	23.3153	14.9299	18.6314	24.1079	12.7595
"mmu-miR-669a-5p"	14.343	94.2574	245.318	494.889	29.4484	31.9739	30.9168	18.3697	17.8332	28.1649	38.0718	19.2844	22.6407	29.8	28.4634
"mmu-miR-669a-3p"	33.7061	29.4902	39.602	298.462	43.8134	25.0606	42.2661	22.4519	20.1449	14.604	23.3153	14.9299	18.6314	24.1079	12.7595
"mmu-miR-669a-5p"	14.343	94.2574	245.318	494.889	29.4484	31.9739	30.9168	18.3697	17.8332	28.1649	38.0718	19.2844	22.6407	29.8	28.4634
"mmu-miR-669a-3-3p"	0	0.556419	1.92658	10.2259	1.43651	0	0.782705	0	0.660488	0	2.36104	0.207359	0.23584	1.0045	0
"mmu-miR-669a-5p"	14.343	94.2574	245.318	494.889	29.4484	31.9739	30.9168	18.3697	17.8332	28.1649	38.0718	19.2844	22.6407	29.8	28.4634
"mmu-miR-669a-3p"	33.7061	29.4902	39.602	298.462	43.8134	25.0606	42.2661	22.4519	20.1449	14.604	23.3153	14.9299	18.6314	24.1079	12.7595
"mmu-miR-669a-5p"	14.343	94.2574	245.318	494.889	29.4484	31.9739	30.9168	18.3697	17.8332	28.1649	38.0718	19.2844	22.6407	29.8	28.4634
"mmu-miR-669a-3p"	33.7061	29.4902	39.602	298.462	43.8134	25.0606	42.2661	22.4519	20.1449	14.604	23.3153	14.9299	18.6314	24.1079	12.7595
"mmu-miR-669a-5p"	14.343	94.2574	245.318	494.889	29.4484	31.9739	30.9168	18.3697	17.8332	28.1649	38.0718	19.2844	22.6407	29.8	28.4634
"mmu-miR-669a-3p"	33.7061	29.4902	39.602	298.462	43.8134	25.0606	42.2661	22.4519	20.1449	14.604	23.3153	14.9299	18.6314	24.1079	12.7595
"mmu-miR-669a-5p"	14.343	94.2574	245.318	494.889	29.4484	31.9739	30.9168	18.3697	17.8332	28.1649	38.0718	19.2844	22.6407	29.8	28.4634
"mmu-miR-669a-3p"	33.7061	29.4902	39.602	298.462	43.8134	25.0606	42.2661	22.4519	20.1449	14.604	23.3153	14.9299	18.6314	24.1079	12.7595
"mmu-miR-669a-5p"	14.343	94.2574	245.318	494.889	29.4484	31.9739	30.9168	18.3697	17.8332	28.1649	38.0718	19.2844	22.6407	29.8	28.4634
"mmu-miR-669a-3p"	33.7061	29.4902	39.602	298.462	43.8134	25.0606	42.2661	22.4519	20.1449	14.604	23.3153	14.9299	18.6314	24.1079	12.7595
"mmu-miR-669a-5p"	14.343	94.2574	245.318	494.889	29.4484	31.9739	30.9168	18.3697	17.8332	28.1649	38.0718	19.2844	22.6407	29.8	28.4634
"mmu-miR-669a-3p"	33.7061	29.4902	39.602	298.462	43.8134	25.0606	42.2661	22.4519	20.1449	14.604	23.3153	14.9299	18.6314	24.1079	12.7595
"mmu-miR-669a-5p"	14.343	94.2574	245.318	494.889	29.4484	31.9739	30.9168	18.3697	17.8332	28.1649	38.0718	19.2844	22.6407	29.8	28.4634
"mmu-miR-669b-3p"	0.358576	1.33541	1.71252	3.25881	1.43651	0	0	0.68036	0	0.347715	0.295131	0.414718	0.471681	0.334832	0
"mmu-miR-669b-5p"	7.17152	37.5027	56.9412	145.298	13.6468	10.802	16.8282	11.9063	6.60488	11.1269	7.96852	7.87965	6.36769	11.3843	8.34274
"mmu-miR-669c-3p"	0	0	0	0.337118	0	0.432079	0	0	0	0.347715	0	0	0.23584	0.334832	0
"mmu-miR-669c-5p"	34.7818	48.7423	39.602	158.782	15.0833	11.2341	23.8725	25.5135	25.759	50.7664	16.5273	19.077	23.584	31.4742	39.7507
"mmu-miR-669d-3p"	0	0.445135	1.71252	2.24745	1.43651	0	0	0	0	0	0	0.207359	0.23584	0.334832	0.490749
"mmu-miR-669d-5p"	9.68155	9.90426	17.7674	45.0614	5.74602	5.61703	7.82705	6.12324	5.61415	6.25887	3.24644	4.35454	6.60353	9.04046	8.34274
"mmu-miR-669d-2-3p"	0.358576	0.445135	1.71252	3.14643	1.43651	0	0	0.34018	0.330244	0	0	0.207359	0.23584	0.334832	0.490749
"mmu-miR-669d-5p"	9.68155	9.90426	17.7674	45.0614	5.74602	5.61703	7.82705	6.12324	5.61415	6.25887	3.24644	4.35454	6.60353	9.04046	8.34274
"mmu-miR-669e-3p"	0.717152	2.00311	1.07032	5.731	0.718253	0.432079	0	0.68036	0.330244	0	0.295131	0.207359	0.943361	1.0045	0.490749
"mmu-miR-669e-5p"	0.717152	8.56886	12.8439	31.5767	4.30952	1.29624	3.13082	1.7009	2.31171	2.08629	3.54157	1.45151	2.12256	2.00899	2.94449
"mmu-miR-669f-3p"	3.58576	3.78365	6.42194	32.2509	2.15476	0.432079	4.30488	2.38126	1.98146	0.347715	2.36104	0.829436	0.471681	1.0045	1.47225
"mmu-miR-669f-5p"	3.22718	8.23501	17.9814	41.5779	4.30952	3.88871	3.52217	1.7009	1.98146	1.73858	1.77078	1.65887	0.707521	2.00899	2.45375
"mmu-miR-669g"	0	0.667703	3.21097	5.39388	0	0	0	0	0	0	0	0.207359	0	0	0.490749
"mmu-miR-669h-3p"	0	0.445135	1.92658	1.68559	0	0	0	0	0.330244	0	0.295131	0	0	0	0
"mmu-miR-669h-5p"	0.358576	3.11595	3.42503	5.95575	0.718253	1.29624	0.782705	1.02054	1.98146	3.82487	1.18052	0.207359	0.707521	0.334832	0.981498
"mmu-miR-669i"	0	0.222568	0	0.561863	0	0	0	0	0	0	0.295131	0	0	0	0
"mmu-miR-669k-3p"	0	0	0.214065	0	0	0	0	0	0	0	0	0	0	0	0
"mmu-miR-669k-5p"	0.358576	3.00466	5.99381	16.1817	0.718253	2.1604	0.782705	0.34018	0	1.73858	1.47565	0	0.943361	1.0045	0.490749
"mmu-miR-669l-3p"	0.358576	1.22412	0.642194	3.7083	1.43651	0.432079	0	0.68036	0.330244	0.69543	0	0.207359	0.471681	0.334832	0
"mmu-miR-669l-5p"	2.86861	9.90426	25.6878	55.2873	4.30952	4.75287	8.2184	4.08216	5.2839	6.9543	6.19774	2.07359	3.30176	3.34832	8.83348
"mmu-miR-669m-3p"	0	0.778987	1.07032	2.4722	0	0	1.17406	0	0.990732	0	0	0.207359	0.471681	1.0045	0.981498
"mmu-miR-669m-5p"	0.717152	1.11284	4.49536	10.3383	2.15476	0	1.17406	0	0	0	0	0	0.23584	0.334832	0.981498
"mmu-miR-669m-3p"	0	0.778987	1.07032	2.4722	0	0	1.17406	0	0.990732	0	0	0.207359	0.471681	1.0045	0.981498
"mmu-miR-669m-5p"	0.717152	1.11284	4.49536	10.3383	2.15476	0	1.17406	0	0	0	0	0	0.23584	0.334832	0.981498
"mmu-miR-669o-3p"	33.7061	29.4902	39.602	298.462	43.8134	25.0606	42.2661	22.4519	20.1449	14.604	23.3153	14.9299	18.6314	24.1079	12.7595
"mmu-miR-669o-5p"	3.58576	23.0358	29.1128	72.9298	5.74602	9.50574	7.43569	6.46342	7.92585	12.17	3.54157	2.07359	5.89601	6.69664	12.7595
"mmu-miR-669p-3p"	0	0.556419	0.856258	4.27016	0	0.864159	0	0	0.330244	0	0	0	0	0.334832	0
"mmu-miR-669p-5p"	14.343	94.2574	245.318	494.889	29.4484	31.9739	30.9168	18.3697	17.8332	28.1649	38.0718	19.2844	22.6407	29.8	28.4634
"mmu-miR-669p-3p"	0	0.556419	0.856258	4.27016	0	0.864159	0	0	0.330244	0	0	0	0	0.334832	0
"mmu-miR-669p-5p"	14.343	94.2574	245.318	494.889	29.4484	31.9739	30.9168	18.3697	17.8332	28.1649	38.0718	19.2844	22.6407	29.8	28.4634
"mmu-miR-670-3p"	61.3165	245.492	144.922	42.1397	198.956	142.154	135.017	81.303	49.5366	30.2512	149.631	154.69	139.853	170.429	148.697
"mmu-miR-670-5p"	4.30291	7.67859	0.642194	0.561863	6.46428	4.32079	6.65299	4.08216	4.95366	2.78172	7.37826	7.46493	6.83937	5.02248	2.45375
"mmu-miR-671-3p"	61.3165	192.855	68.2866	42.4768	99.8372	157.709	111.927	136.072	80.2493	154.038	52.5332	41.2645	36.7911	51.8989	71.6494
"mmu-miR-671-5p"	22.2317	22.0342	5.99381	5.95575	41.6587	20.7398	26.612	22.4519	15.5215	18.0812	28.9228	22.1874	12.9712	18.0809	16.6855
"mmu-miR-6715-5p"	0	0.556419	0	0	0	0	0	0	0	0	0.295131	0	0	0	0
"mmu-miR-672-3p"	7.88867	0.333852	1.49845	4.60728	0.718253	2.1604	2.73947	4.08216	1.32098	6.25887	3.24644	6.22077	10.1411	10.7146	5.88899
"mmu-miR-672-5p"	81.7553	17.0264	254.737	424.993	22.9841	95.0574	187.849	107.837	186.918	230.535	181.505	226.021	117.448	124.892	93.2423
"mmu-miR-673-3p"	74.2252	192.855	380.607	430.05	48.123	127.895	90.7937	41.8421	32.6941	45.5507	59.6164	59.5121	58.2526	45.872	40.2414
"mmu-miR-673-5p"	167.096	577.563	1889.33	1503.21	146.524	484.361	322.083	80.2825	74.3049	58.7638	279.194	183.928	115.326	132.259	140.354
"mmu-miR-674-3p"	121.916	198.642	45.5958	110.912	137.186	141.722	218.766	335.417	112.613	266.35	144.614	128.148	152.589	115.182	112.382
"mmu-miR-674-5p"	45.1805	52.1921	3.6391	23.7106	83.3174	34.9984	81.0099	101.714	58.7834	68.1522	34.8254	26.1272	34.9044	33.4832	26.0097
"mmu-miR-675-3p"	0.358576	0	0	0	4.30952	0	0	0	0	0	0	0	0	0	0
"mmu-miR-675-5p"	0	0	0	0	0.718253	0	0	0	0	0	0	0	0	0	0
"mmu-miR-676-3p"	413.079	156.799	61.4365	46.747	259.289	326.22	283.339	306.502	389.688	318.159	192.13	221.874	380.175	480.819	518.722
"mmu-miR-676-5p"	64.1851	32.0498	13.9142	13.26	28.7301	47.5287	30.9168	27.5546	26.0893	19.1243	28.9228	24.0537	44.338	58.2608	81.4644
"mmu-miR-6769b-3p"	0	0	0	0	0	0	0	0.68036	0	0.347715	0.295131	0	0.471681	0.334832	0.981498
"mmu-miR-6769b-5p"	0.358576	0.445135	0	0	0.718253	0.432079	1.17406	1.02054	0.990732	0.347715	1.18052	0.829436	0.707521	0.334832	0.981498
"mmu-miR-677-3p"	0	0	0.214065	0.337118	0.718253	1.72832	1.17406	0.34018	0	2.43401	1.47565	0.829436	0.23584	2.00899	0
"mmu-miR-677-5p"	21.8731	47.4069	124.8	47.7584	7.18253	34.5663	54.7893	41.8421	49.5366	43.1167	80.8658	105.753	107.779	86.3866	81.4644
"mmu-miR-679-3p"	0.717152	11.351	13.7001	18.2044	7.18253	19.8756	21.133	3.4018	0.330244	3.12944	6.788	6.84285	2.59424	3.01349	1.963
"mmu-miR-679-5p"	22.2317	541.73	887.726	578.269	118.512	466.646	252.031	70.0771	39.9595	36.8578	158.78	92.4822	69.1012	37.836	22.5745
"mmu-miR-681"	0	0.222568	0	0	0	0	0	0	0	0	0	0	0	0	0
"mmu-miR-682"	0	0.222568	0.214065	0	0	1.29624	0	0	0	0	0	0	0	0	0
"mmu-miR-684"	0.358576	0	0	0	0	0	0	0	0	0	0	0	0	0	0
"mmu-miR-684"	0.358576	0	0	0	0	0	0	0	0	0	0	0	0	0	0
"mmu-miR-688"	0.358576	0	0.214065	0.224745	0	0	0.391352	0	0	0	0	0	0	0	0
"mmu-miR-6896-3p"	0	0	0	0	0	0	0	0	0	0	0	0	0	0	0
"mmu-miR-6896-5p"	2.51003	8.12372	7.2782	5.95575	2.15476	1.72832	2.73947	1.02054	1.65122	0	2.95131	1.45151	2.3584	3.01349	2.45375
"mmu-miR-6898-5p"	0	0	0	0	0.718253	0	0.782705	0.34018	0.330244	0	0.295131	0.414718	0	0	0
"mmu-miR-6899-3p"	0	0	0	0.224745	0.718253	0.432079	0.391352	0	0	1.04315	0.295131	0.829436	0.707521	1.67416	0.490749
"mmu-miR-6899-5p"	0	0	0	0	0	0	0	0.34018	0	0	0.295131	0.207359	0	0.334832	0
"mmu-miR-690"	38.009	13.6879	16.2689	8.87743	168.071	25.4927	33.265	17.009	41.6107	16.3426	9.44418	18.455	17.9239	85.3821	32.8802
"mmu-miR-6900-3p"	0.358576	0	0	0	0	0	0.391352	0	0	0	0	0	0	0	0
"mmu-miR-6900-5p"	0	0.111284	0.214065	0.112373	0	0	0	0	0	0	0	0	0	0	0
"mmu-miR-6901-3p"	0	0	0	0	0.718253	0	0	0	0	0	0	0	0	0	0
"mmu-miR-6901-5p"	0.717152	0.445135	1.28439	1.57322	0.718253	0	0	0	0.330244	2.08629	0.295131	0	0	0.669664	0.490749
"mmu-miR-6902-5p"	0.358576	0.111284	0	0.112373	0	0.864159	0.782705	0.68036	0	1.04315	0.295131	0.829436	0.943361	0	1.47225
"mmu-miR-6903-3p"	0	0	0	0.112373	0	0	0	0	0	0	0	0.207359	0.23584	0	0.490749
"mmu-miR-6904-3p"	0	0.333852	0	0.898981	0	0	0.391352	0	0.330244	0	0.295131	0.829436	0.23584	0	0
"mmu-miR-6904-5p"	0.358576	0	0	0	0	0	0	0	0	0	0.295131	0	0	0	0
"mmu-miR-6905-3p"	0	0	0.428129	0	0	0	0.391352	0	0	0	0.590261	0.414718	0.23584	0	0
"mmu-miR-6905-5p"	0	0	0	0	0	0.432079	0.391352	1.02054	0.660488	1.04315	0.590261	0.622077	0.707521	0.669664	0.490749
"mmu-miR-6906-5p"	0.358576	0	0	0	0	0	0.391352	0	0	0	0	0	0	0	0
"mmu-miR-6908-3p"	0	0	0	0.224745	0	0	0	0	0	0	0	0	0	0	0
"mmu-miR-6908-5p"	0	0	0	0.112373	0	0	0	0	0	0	0	0	0.23584	0	0
"mmu-miR-6909-3p"	0	0	0	0.112373	0	0	0	0	0	0	0	0	0	0	0
"mmu-miR-6909-5p"	0	0.222568	0	0	0	0	0	0.34018	0	0.347715	0	0	0	0	0
"mmu-miR-6910-3p"	0	0.333852	0	0	0	0	0	0	0	0	0	0.414718	0	0	0
"mmu-miR-6910-5p"	0	0.445135	0	0	0	0.432079	0	0	0	0	0	0	0	0	0
"mmu-miR-6911-3p"	2.15145	1.11284	0.214065	0.44949	0.718253	1.72832	0.391352	2.04108	0.660488	1.04315	0.295131	1.86623	2.83008	2.67866	0.981498
"mmu-miR-6911-5p"	0.358576	1.78054	0.428129	0.224745	0.718253	0.432079	0	0.34018	0.330244	0.347715	0.295131	0.622077	0.943361	0	0
"mmu-miR-6912-3p"	0	0.111284	0	0	0	0	0	0	0	0.347715	0	0	0.23584	0.334832	0
"mmu-miR-6913-3p"	0.717152	0.333852	0	1.57322	0.718253	1.72832	0	0	0.330244	0.69543	1.77078	0.829436	1.41504	0.669664	0.490749
"mmu-miR-6914-3p"	2.15145	1.44669	0.428129	1.12373	3.59127	0.864159	1.95676	1.02054	1.65122	0.69543	1.47565	1.24415	0.943361	1.0045	1.47225
"mmu-miR-6914-5p"	0	0	0.214065	0	0	0	0	0	0	0	0	0	0	0	0
"mmu-miR-6915-3p"	0	0.333852	0	0.224745	0.718253	1.29624	0.391352	1.02054	0.330244	1.73858	0.590261	0	0.23584	0	0
"mmu-miR-6915-5p"	0	0.333852	0	0	0	0	0	0.34018	0	0	0	0.207359	0	0	0.490749
"mmu-miR-6916-5p"	0	0	0	0	0	0	0.782705	0.34018	0.330244	0	0.295131	0	0.471681	0	0
"mmu-miR-6918-3p"	0	0.222568	0	0	0	0	0	0	0	0	0.295131	0	0.23584	0	0
"mmu-miR-6918-5p"	0	0.556419	0	0.224745	0.718253	1.29624	0	0.34018	0	0	0.885392	0.829436	0.471681	0.334832	0.490749
"mmu-miR-6919-5p"	0	0	0	0	0	0	0	0	0	0	0	0	0	0	0
"mmu-miR-692"	0.358576	0	0.214065	0.337118	0	0	0	0	0	0	0.295131	0	0	0	0
"mmu-miR-692"	0.358576	0	0.214065	0.337118	0	0	0	0	0	0	0.295131	0	0	0	0
"mmu-miR-692"	0.358576	0	0.214065	0.337118	0	0	0	0	0	0	0.295131	0	0	0	0
"mmu-miR-6920-3p"	0	0	0	0	0	0	0	0.34018	0	0	0	0	0	0	0
"mmu-miR-6920-5p"	0.358576	0	0	0	0	0	0.391352	0	0.330244	0.347715	0.295131	0	0.471681	0.669664	0
"mmu-miR-6922-3p"	0	0.111284	0	0.112373	0	0	0.782705	0.34018	0	1.73858	0.590261	0.414718	0.707521	1.0045	0
"mmu-miR-6922-5p"	0	0.890271	0.214065	0.337118	0	0.432079	0.391352	0	0.990732	1.04315	0.590261	0.207359	0	0.334832	0.490749
"mmu-miR-6925-3p"	0	0.333852	0.642194	0	0	0	0	0	0	0	0	0	0	0	0
"mmu-miR-6925-5p"	0	0.111284	0	0	0	0.432079	0.391352	0	0.660488	0.69543	0.885392	0.622077	0.23584	0.334832	0.490749
"mmu-miR-6926-3p"	0.358576	0	0	0	0	0	0	0	0	0	0	0	0	0	0
"mmu-miR-6926-5p"	0	0	0	0	0	0	0	0	0	0	0	0	0	0	0
"mmu-miR-6927-3p"	0	0	0.214065	0	0	0	0	0	0.330244	0	0	0	0	0.669664	0
"mmu-miR-6927-5p"	0	0.111284	0	0	0	0	0	0	0	0	0	0.207359	0	0	0
"mmu-miR-6928-3p"	0	0.111284	0	0	0	0	0	0	0	0	0	0.207359	0.23584	0	0.490749
"mmu-miR-6928-5p"	0	0	0	0	0	0	0.391352	0	0	0	0.295131	0.622077	0.23584	0	0
"mmu-miR-6929-3p"	0	0	0	0	0	0	0	0	0	0	0	0	0	0	0
"mmu-miR-693-3p"	0	2.67081	1.71252	3.03406	2.15476	0	0.391352	0.68036	0.330244	0	1.18052	0	0	0.334832	0.490749
"mmu-miR-6930-5p"	0.358576	0	0	0.112373	0	0.432079	0.391352	0	0	0	0.295131	0	0	0	0
"mmu-miR-6931-5p"	0	0	0	0.112373	0	0	0	0	0	0	0	0	0	0	0
"mmu-miR-6932-5p"	0.358576	3.4498	1.28439	0.674236	1.43651	1.72832	0.782705	1.02054	0.990732	1.39086	3.24644	1.65887	2.12256	0.334832	0
"mmu-miR-6933-3p"	0	0	0	0	0	0	0	0	0	0	0	0	0	0	0
"mmu-miR-6933-5p"	0.358576	0.111284	0.428129	0.224745	0	0.864159	0.782705	0.34018	0.330244	0	0.295131	0	0.23584	0.334832	0.490749
"mmu-miR-6934-5p"	0.717152	0.445135	0	0	0	0.432079	0.391352	0.68036	0	0	0.590261	0.414718	1.41504	0	0.490749
"mmu-miR-6935-3p"	0	0.556419	0	0	0	0	0	0	0	0	0	0	0	0	0
"mmu-miR-6935-5p"	0.358576	0	0.428129	0.224745	0.718253	0.432079	0	0	0	0.347715	0.590261	0.622077	0.471681	0	0
"mmu-miR-6936-3p"	0.358576	0.111284	0	0	0.718253	0	0	1.02054	0	1.39086	0.885392	0	0	0	0
"mmu-miR-6936-5p"	0.358576	0.111284	0	0.112373	0	0.432079	0	0	0	0	0	0	0	0.334832	0
"mmu-miR-6937-3p"	0	0.222568	0.214065	0.337118	0	0	0.391352	0	0	0	0	0.207359	0	0	0
"mmu-miR-6937-5p"	0	0	0	0.224745	0	0	0	0	0.330244	0	0	0.414718	0	1.33933	0.490749
"mmu-miR-6938-3p"	0	0	0	0	0	0	0	0	0	0	0.295131	0.207359	0	0.669664	0
"mmu-miR-6939-3p"	0.358576	0	0	0	0	0	0	0	0.330244	0	0	0	0	0	0
"mmu-miR-6939-5p"	0	0	0	0	0	0	0	0	0	0	0	0	0	0.334832	0
"mmu-miR-6940-3p"	0.717152	0.222568	0	0.224745	0.718253	0	0.782705	0.68036	0.330244	0.347715	1.18052	0.622077	0.23584	1.0045	0
"mmu-miR-6940-5p"	0	0.111284	0	0	0	0.432079	0	0	0	0	0	0	0	0	0
"mmu-miR-6941-3p"	0.358576	0	0	0	0	0	0.391352	0	0	0	0	0	0	0	0
"mmu-miR-6941-5p"	0	0.333852	0	0	0	0	0.391352	0	0	0	0	0.622077	0.707521	0	0
"mmu-miR-6942-3p"	0	0.445135	0	0	0	0	0	0	0	0.69543	0.885392	0.414718	0.471681	0	0
"mmu-miR-6942-5p"	0	0.222568	0	0	0	0	0	0	0	0	0.590261	0	0	0	0
"mmu-miR-6943-3p"	0	0	0	0.224745	0	0.432079	0	0.34018	0	0	0.295131	0	0.23584	0	0
"mmu-miR-6943-5p"	0	0	0	0	0	0	0	0	0	0	0	0	0	0	0
"mmu-miR-6944-3p"	182.515	59.4256	14.9845	18.5415	212.603	372.884	300.95	172.471	15.8517	81.0176	104.771	99.9471	212.964	122.883	90.2978
"mmu-miR-6944-5p"	0	0	0	0	0	0	0	0.34018	0	0	0.295131	0.207359	0.23584	0	0.490749
"mmu-miR-6945-3p"	0.358576	0.667703	0.642194	0.337118	1.43651	1.29624	0.391352	0.34018	0.990732	0.69543	2.65617	1.45151	2.12256	1.33933	0
"mmu-miR-6945-5p"	0	0.111284	0	0	0	0	0	0	0	0	0.295131	0.414718	0	0	0
"mmu-miR-6946-3p"	0.358576	0.111284	0	0	0	0.432079	0.391352	0	0.330244	0	0	0.207359	0	0	0
"mmu-miR-6946-5p"	0	0	0	0	0	0	0	0	0	0.347715	0	0.207359	0	0	0.490749
"mmu-miR-6947-3p"	0	0.111284	0	0	0	0	0.391352	0	0	0	0.295131	0	0	0.669664	0
"mmu-miR-6947-5p"	0	0	0	0	0.718253	0	0.782705	0	0.330244	0	0.885392	0	0.23584	0.334832	0
"mmu-miR-6948-3p"	2.51003	3.78365	1.28439	2.69694	5.02777	9.50574	6.65299	3.74198	1.98146	2.43401	6.49287	8.50172	8.01857	6.02697	3.43524
"mmu-miR-6948-5p"	0.358576	0.445135	0.428129	0	1.43651	0.432079	1.56541	0	0.660488	0.347715	0.590261	1.45151	0.471681	0	0
"mmu-miR-6950-3p"	0	0.667703	0	0	0.718253	0	0	0	0	0	0	0.207359	0	0.334832	0
"mmu-miR-6950-5p"	0	0.111284	0	0	0	0	0	0.34018	0	0.347715	0	0	0	0.334832	0
"mmu-miR-6951-5p"	0.358576	0.222568	0.214065	0.674236	0	0.432079	0.391352	0.34018	0.330244	0	0.590261	0.622077	0.471681	0	0.981498
"mmu-miR-6952-3p"	0	0.222568	0.642194	0.224745	0.718253	0.864159	0	0.34018	0	0.69543	1.18052	0.207359	0.23584	0	0.490749
"mmu-miR-6952-5p"	0	0.111284	0	0.44949	0	0	0	0	0.660488	1.73858	0.885392	0.414718	0	0.334832	0.490749
"mmu-miR-6953-3p"	0	0.111284	0	0	0	0.864159	0	0	0.330244	1.04315	1.18052	0	0	0.334832	0
"mmu-miR-6954-5p"	0	0.222568	0	0	0	0	0	0	0	0.347715	0	0	0	0	0
"mmu-miR-6955-3p"	0	0.222568	0	0	0.718253	0	0	0	0.330244	0.347715	0.295131	0	0	0	0
"mmu-miR-6955-5p"	0.358576	0.111284	0.214065	0.112373	0	0.432079	0	0.68036	0.660488	0.69543	0.885392	0.207359	0.23584	0	0
"mmu-miR-6956-3p"	0	0	0	0	0.718253	0	0	0	0	0	0.295131	0.207359	0	0	0
"mmu-miR-6956-5p"	0	0	0	0	0	0	0	0	0.330244	0	0	0	0	0	0
"mmu-miR-6958-3p"	1.07573	1.11284	0.642194	0.44949	1.43651	0.432079	2.34811	0.34018	0.330244	0.69543	1.47565	2.90303	3.5376	1.33933	0.981498
"mmu-miR-6959-5p"	0	0.222568	0	0	0	0	0	0.68036	0.660488	0.347715	0.590261	0.207359	0	0	0
"mmu-miR-696"	0.358576	0	0	0.337118	0	0.432079	0	0	0	0	0	0	0	0.669664	0
"mmu-miR-6960-3p"	0.358576	0	0	0	0	0	0.391352	0	0	0	0	0.207359	0	0	0
"mmu-miR-6960-5p"	0.717152	5.00777	2.14065	1.79796	2.15476	5.18495	3.13082	2.72144	7.26537	4.86801	2.95131	1.65887	0.707521	1.0045	0.981498
"mmu-miR-6962-3p"	0.358576	0.445135	0.428129	0	0	0	0	0.68036	0	0.347715	0.295131	0.207359	0.471681	0	0.490749
"mmu-miR-6962-5p"	0	0	0.214065	0	0	0	0	0	0	0	0	0	0.23584	0.334832	0.490749
"mmu-miR-6963-3p"	0	0.333852	0	0.337118	0	0.864159	0	0	0	0	0	0.207359	0	0	0.490749
"mmu-miR-6963-5p"	0	0	0	0.337118	0	0	0	0	0	0	0	0	0	0	0
"mmu-miR-6964-3p"	0.358576	0	0	0	0	0	0	0	0	0	0	0.207359	0.23584	0	0.490749
"mmu-miR-6964-5p"	0.358576	0	0	0	0	0	0	0	0	0.347715	0	0	0	0	0
"mmu-miR-6965-3p"	0	0	0	0.112373	0	0	0.391352	0	0	0	0	0.414718	0	0	0
"mmu-miR-6966-3p"	0	0.333852	0	0.112373	0	1.29624	0	0	0	0.347715	0	0.207359	0.23584	0.669664	0.490749
"mmu-miR-6966-5p"	0	0	0	0	0	0	0.391352	0	0.330244	0.347715	0	0.207359	0.23584	0	0
"mmu-miR-6967-3p"	0	1.00155	0	0.337118	0	0.432079	0	0.34018	0	0.347715	0	0	0	0	0
"mmu-miR-6967-5p"	0	1.00155	1.07032	0.224745	0	0	0.782705	1.02054	0.330244	0	0	0.207359	0.23584	0	0
"mmu-miR-6967-3p"	0	1.00155	0	0.337118	0	0.432079	0	0.34018	0	0.347715	0	0	0	0	0
"mmu-miR-6967-5p"	0	1.00155	1.07032	0.224745	0	0	0.782705	1.02054	0.330244	0	0	0.207359	0.23584	0	0
"mmu-miR-6968-5p"	0	0.111284	0	0	0	0	0	0	0	0	0	0	0	0	0
"mmu-miR-6969-3p"	0	0	0	0	0	0	0	0	0	0	0	0	0	0	0
"mmu-miR-6970-3p"	0.717152	0.111284	0	0.224745	0.718253	0.432079	1.17406	0.68036	0	0.347715	2.95131	3.73246	2.12256	1.0045	0.490749
"mmu-miR-6970-5p"	0	1.55797	0.214065	0.112373	0.718253	0.864159	0	0.34018	0	0.347715	0.885392	1.45151	0.471681	0.669664	0.490749
"mmu-miR-6971-3p"	0	0.111284	0	0	0	0	0	0	0	0	0	0	0	0.334832	0
"mmu-miR-6971-5p"	0	0	0.428129	0	0	0	0	0	0	0	0	0	0	0	0
"mmu-miR-6975-3p"	0	0.222568	0	0	0.718253	1.72832	0.782705	0	0	0	0	0.622077	0	0	0.490749
"mmu-miR-6975-5p"	0	0.222568	0	0.337118	0	0	0	0	0	0	0	0	0	0	0
"mmu-miR-6976-5p"	0	0	0	0	0	0	0.391352	0	0	0	0	0	0	0	0
"mmu-miR-6977-3p"	5.37864	6.00933	0.856258	0.898981	15.8016	19.0115	18.3936	9.18486	3.96293	1.04315	19.1835	20.9433	13.4429	6.02697	2.94449
"mmu-miR-6977-5p"	0	0.222568	0	0	0	1.72832	1.56541	0	0.990732	0	0.295131	0	0.23584	0	0
"mmu-miR-6979-3p"	0.717152	0.556419	0	0.44949	0	1.72832	0.782705	0	0	0.347715	0.885392	0.414718	0	0	0.490749
"mmu-miR-6981-3p"	0	0	0	0	0.718253	0	0	0	0	0	0	0	0	0	0
"mmu-miR-6982-5p"	0	0.111284	0	0	0	0	0	0	0	0	0	0	0.471681	0.334832	0
"mmu-miR-6984-3p"	0	0	0	0	0	0	0.391352	0.34018	0.330244	0.347715	0	0.829436	0.23584	0	0
"mmu-miR-6984-5p"	0	0	0	0	0.718253	0	0	0	0	0	0.295131	0.207359	0.23584	0	0
"mmu-miR-6985-3p"	0.717152	0.333852	0	0	0.718253	0	0	0	0	0	0	0	0	0	0
"mmu-miR-6986-5p"	1.07573	0.333852	0	0	0	1.72832	0.391352	0.34018	0.990732	0.69543	2.65617	1.24415	0.707521	1.67416	0.981498
"mmu-miR-6987-3p"	0.358576	0	0	0	0	0	0	0	0	0.347715	0	0	0	0	0
"mmu-miR-6987-5p"	0.358576	0	0	0	0	0	0	0.34018	0.330244	0	0	0.207359	0	0.334832	0
"mmu-miR-6988-3p"	0	0	0	0.112373	0	0.432079	0	0.34018	0	0	0.295131	0.207359	0	0	0
"mmu-miR-6988-5p"	0	0	0	0	0	0	0	0	0	0	0	0	0	0	0
"mmu-miR-6989-3p"	0.358576	0	0	0	0	0	0	0	0	0	0	0.207359	0.23584	0.334832	0
"mmu-miR-6990-3p"	0	0.222568	0	0.112373	0	0	0	0.34018	0	0	0.590261	0.207359	0	0.334832	0
"mmu-miR-6990-5p"	1.07573	0.556419	0	0	1.43651	0.432079	1.56541	0	0.660488	0.347715	0.295131	1.86623	0.471681	0.669664	0
"mmu-miR-6991-3p"	0.717152	0.111284	0	0	1.43651	0.864159	0	0	0	0.347715	0.295131	0.622077	0.23584	0	0.490749
"mmu-miR-6991-5p"	0	2.22568	0.214065	0.112373	1.43651	0.864159	1.56541	0.34018	0.330244	0.69543	2.06591	0.414718	0.943361	0.334832	0.490749
"mmu-miR-6992-3p"	0	0	0	0.44949	0	0	0	0.34018	0	0	0	0	0	0	0
"mmu-miR-6992-5p"	0	0.778987	0	1.12373	0.718253	0.432079	0	0	0	0	0	0	0	0	0
"mmu-miR-6994-3p"	0	0.778987	0	0.224745	0.718253	0.864159	0.782705	0.34018	0.660488	1.39086	1.18052	1.45151	1.88672	1.0045	2.94449
"mmu-miR-6994-5p"	0.717152	0.556419	0.214065	0	0	1.29624	1.17406	0.34018	0.990732	1.39086	1.77078	0.622077	0.707521	1.33933	0
"mmu-miR-6995-3p"	0	0.333852	0	0.112373	0.718253	0.432079	0	0	0	0	0.295131	0	0	0.334832	0
"mmu-miR-6996-5p"	0.358576	2.55953	0.428129	0.898981	1.43651	4.75287	1.17406	4.42234	1.32098	3.12944	1.47565	1.45151	1.65088	0.334832	0.490749
"mmu-miR-6997-3p"	0	0.667703	0	0	0	0.432079	0	0	0	1.04315	1.47565	0.414718	0.23584	0.669664	0.981498
"mmu-miR-6997-5p"	0.358576	1.22412	0.214065	0.786608	0.718253	2.1604	1.17406	1.36072	1.98146	1.04315	2.65617	1.65887	3.30176	2.00899	2.45375
"mmu-miR-6998-3p"	0	0	0	0.112373	0.718253	0.864159	0	0.34018	0	0	0.590261	0.622077	0.23584	0	0
"mmu-miR-6998-5p"	0	0.111284	0	0	0	0.864159	0.391352	0	0.330244	0.347715	0.590261	0.622077	0.23584	0	0
"mmu-miR-6999-3p"	0.358576	0	0	0	0	0	0	0	0	0	0	0	0	0	0
"mmu-miR-700-3p"	16.1359	31.3821	23.5471	33.2623	7.90078	8.20951	13.6973	10.8858	24.7683	5.56344	30.3984	28.6156	17.2163	20.4247	26.9912
"mmu-miR-700-5p"	37.2919	31.0482	18.4096	32.3633	17.9563	7.34535	16.8282	11.2259	8.58634	22.6015	20.9543	13.4783	11.0845	15.7371	30.9172
"mmu-miR-7000-3p"	0	0.111284	0	0	0	0.864159	0.391352	0	0	0.347715	0	0.207359	0.23584	0	0
"mmu-miR-7000-5p"	0	0.222568	0	0	0	0	0	0.34018	0.660488	0	0	0	0	0.334832	0
"mmu-miR-7002-5p"	0	0.111284	0	0	0	0	0	0	0	0.347715	0	0	0	0	0
"mmu-miR-7003-5p"	0	0.222568	0.214065	0.337118	0	0	0	0.34018	0	0	0	0	0	0	0
"mmu-miR-7004-3p"	0	0	0	0	0	0	0	0	0	0.69543	0.295131	0.414718	0.471681	0.334832	0
"mmu-miR-7004-5p"	0.717152	0	0	0	0	0.432079	0	0.68036	0.330244	0	0.590261	0	0.471681	1.33933	0.981498
"mmu-miR-7005-3p"	0	0	0.214065	0.112373	0	0	0	0	0	0	0	0	0	0	0
"mmu-miR-7006-3p"	0.358576	0.111284	0.214065	0	0	0	0	0	0	0	0	0.414718	0.23584	0.334832	0
"mmu-miR-7008-3p"	0	0.111284	0.642194	0.44949	0	0	0	0	0	0.69543	0.295131	0	0	0	0
"mmu-miR-7008-5p"	0	0	0	0	0	0	0	0	0	0	0.295131	0.207359	0	0	0
"mmu-miR-7009-5p"	0	0.222568	0	0	0	0	0	0	0	0.347715	0	0	0	0	0
"mmu-miR-701-3p"	1.79288	2.89338	0.214065	0	0.718253	3.88871	2.73947	6.8036	2.31171	0.69543	3.54157	3.5251	3.30176	1.67416	0.981498
"mmu-miR-701-5p"	2.51003	0.667703	0.428129	0	1.43651	1.72832	1.56541	3.06162	3.30244	0.69543	3.24644	2.48831	1.1792	2.67866	0.981498
"mmu-miR-7010-5p"	0.358576	0	0	0	0	0	0	0	0	0	0	0	0	0	0
"mmu-miR-7011-5p"	0	0	0	0.224745	0	0	0	0	0	0	0	0	0.23584	0	0
"mmu-miR-7012-3p"	0	0	0	0	0	0	0	0	0	0	0	0	0	0	0.490749
"mmu-miR-7012-5p"	0	0.222568	0	0	0	0	0	0	0.660488	0	0	0	0.23584	0	0
"mmu-miR-7013-3p"	0	0	0.214065	0	0	0	0	0	0	0.347715	0	0.207359	0	0	0.490749
"mmu-miR-7013-5p"	0	0.333852	0.428129	0	0	0	0.782705	0	0	0	0.295131	0.414718	0.23584	0.334832	0.490749
"mmu-miR-7014-5p"	0	0.111284	0	0.112373	0	0	0	0	0.330244	0	0.295131	0.414718	0	0	0
"mmu-miR-7015-3p"	0.717152	0.222568	0	0	0.718253	0	0.782705	1.02054	0	0.347715	0.885392	1.86623	2.3584	0.334832	1.47225
"mmu-miR-7015-5p"	0	0.111284	0	0	0	0	0	0	0	0	0	0.414718	0	0.334832	0
"mmu-miR-7016-3p"	0	0.111284	0	0	0.718253	0	0.391352	0	0	0	0.295131	0.207359	0	0.334832	0
"mmu-miR-7016-5p"	0.717152	0.222568	0	0	0	0.432079	0.782705	0	0	0	0	0.207359	0.471681	0	0
"mmu-miR-7017-3p"	0	0	0	0	0	0	0	0	0	0	0	0	0	0	0
"mmu-miR-7017-5p"	0	0.333852	0.214065	0.44949	0	0.432079	0	0.68036	0.660488	0	0.295131	0.622077	0.23584	0.669664	0
"mmu-miR-7018-3p"	0	0.333852	0	0.224745	0.718253	2.59248	1.17406	0	0	0	1.18052	0.622077	0.471681	0.334832	0
"mmu-miR-7018-5p"	0	0.111284	0	0	0	0	0	0	0	0	0	0	0	0	0
"mmu-miR-7019-3p"	2.86861	2.67081	0.428129	0.44949	0	0	0.391352	0.68036	0	0.347715	0.885392	0.414718	0.23584	0.334832	0
"mmu-miR-702-3p"	1.79288	0.333852	0.214065	0	1.43651	3.02456	3.13082	2.04108	1.32098	2.78172	4.13183	3.5251	5.18849	4.68765	2.94449
"mmu-miR-702-5p"	2.51003	12.9089	3.85316	4.83202	2.87301	3.02456	2.73947	1.36072	2.64195	0	12.6906	6.84285	4.24513	4.68765	1.47225
"mmu-miR-7021-5p"	1.07573	2.00311	0.642194	0.112373	0.718253	1.29624	1.95676	2.72144	0.660488	1.04315	2.36104	2.28095	2.3584	2.00899	0.490749
"mmu-miR-7022-3p"	0	0	0.214065	0	0	0.432079	0.391352	0	0	0	0	0	0	0.334832	0
"mmu-miR-7022-5p"	0.358576	0	0	0	0	0.432079	0	0	0	0	0	0	0.471681	0	0
"mmu-miR-7023-3p"	0.358576	0	0	0	0	0	0	0	0	0	0	0	0	0	0
"mmu-miR-7024-3p"	0	0.222568	0	0	0	0	0	0	0	0	0	0	0	0	0
"mmu-miR-7024-5p"	0	0.667703	0	0	0	0.432079	0.391352	0.68036	0.330244	0	0	0	0.23584	0.334832	0
"mmu-miR-7025-3p"	0.358576	0.222568	0	0	0	0	0	0	0	0.347715	0	0	0	0	0
"mmu-miR-7026-3p"	0.358576	0	0	0.112373	0.718253	0	0	0	0.330244	0.347715	1.47565	0.414718	0	0	0.490749
"mmu-miR-7026-5p"	0	0.333852	0	0.112373	0	0	0.782705	0	0	0.69543	0.295131	0.414718	0.471681	0.334832	0.490749
"mmu-miR-7027-3p"	0	0	0	0.112373	0	0.432079	0	0.68036	0.660488	0	0	0	0.23584	0	0.490749
"mmu-miR-7027-5p"	0	0	0	0	0	0	0	0	0.330244	0	0.295131	0	0	0	0
"mmu-miR-7028-5p"	0	0.111284	0	0	0	0	0	0	0	0	0	0.207359	0	0	0.490749
"mmu-miR-7029-3p"	0.358576	0.222568	0.214065	0.112373	0.718253	0	0	0.34018	0	0.347715	0	0.207359	0.471681	0	0
"mmu-miR-7029-5p"	0	0.222568	0.214065	0.224745	0.718253	1.29624	0	0.34018	0	0	0	0.414718	0.707521	0.334832	0
"mmu-miR-703"	0	0	0.428129	0	2.15476	0	0.391352	0	0	0	0	0	0	0	0
"mmu-miR-7030-5p"	0	0	0	0	0	0	0	0	0	0	0.295131	0	0	0	0
"mmu-miR-7031-3p"	0	0	0	0	0.718253	0	0	0	0	0	0	0	0	0	0
"mmu-miR-7031-5p"	0	0.556419	0	0	0	0	0	0	0	0	0.295131	0	0.23584	0.334832	0
"mmu-miR-7032-3p"	0	0	0	0	0.718253	0	0	0	0	0.347715	0	0.207359	0	0.334832	0
"mmu-miR-7033-3p"	0	0	0	0	0	0	0	0	0	0	0.295131	0	0	0	0
"mmu-miR-7033-5p"	0	1.33541	1.71252	0.898981	0	0.432079	1.17406	0.68036	0	0.347715	0.590261	0.829436	1.1792	1.0045	0.490749
"mmu-miR-7034-5p"	0	0	0	0.112373	0	0	0	0	0	0	0	0	0	0.334832	0
"mmu-miR-7035-3p"	1.4343	0	0.214065	0.44949	0	0.432079	0	0	0	0	0	0	0	0	0
"mmu-miR-7035-5p"	0	0	0	0.112373	0	0	0	0.34018	0.330244	0	0	0.414718	0	0	0
"mmu-miR-7036a-3p"	0	0	0	0.337118	0	0	0	0	0	0	0	0	0	0	0
"mmu-miR-7036a-5p"	0	0.111284	0	0	0	0	0	0.34018	0	0	0	0	0.471681	0.669664	0
"mmu-miR-7036b-3p"	0	0	0	0	0	0.432079	0.391352	0	0	0	0	0	0	0	0
"mmu-miR-7036b-5p"	0.358576	0.111284	0	0.561863	0	0	0	0.34018	1.32098	0.69543	0.295131	0	0.23584	0	0.490749
"mmu-miR-7037-5p"	0	0	0	0	0	0	0	0	0	0	0	0	0	0	0
"mmu-miR-7038-3p"	0	0.222568	0	0.112373	0	0	0.391352	0	0	0	0	0	0	0.334832	0
"mmu-miR-7038-5p"	0	0	0	0	0	0.432079	0	0.68036	0.660488	0.347715	0	0.622077	0.23584	0	0
"mmu-miR-704"	1.4343	4.34007	1.07032	2.13508	3.59127	3.45663	6.26164	2.72144	1.32098	1.04315	3.24644	3.11039	3.77345	1.67416	1.47225
"mmu-miR-7040-5p"	0	0.111284	0	0	0	0	0	0	0	0	0	0	0	0	0
"mmu-miR-7041-5p"	0.717152	0.333852	0	0	0	1.29624	1.56541	0.34018	0.660488	0.347715	0	0.207359	0.23584	0.334832	0.490749
"mmu-miR-7042-3p"	0	0	0	0	0	0	0	0	0	0	0.295131	0	0	0	0
"mmu-miR-7042-5p"	0.358576	0.111284	0.214065	0.224745	0.718253	3.45663	0.782705	2.04108	1.32098	0.69543	1.18052	2.07359	0	0.334832	0
"mmu-miR-7043-3p"	0	0.222568	0	0	0	3.02456	0	0	0	0	0.885392	0.207359	0.943361	0.334832	0
"mmu-miR-7045-3p"	0	0.111284	0	0	0	0	0.391352	0	0	0.347715	0.295131	0.207359	0	0	0
"mmu-miR-7045-5p"	0	0	0.214065	0	0	0	0	0	0	0	0	0	0	0.334832	0
"mmu-miR-7046-3p"	1.07573	0	0	0	0	0.432079	0	0.68036	0	0.347715	0.590261	0	0.23584	0.334832	0.490749
"mmu-miR-7046-5p"	0	0.222568	0.214065	0.112373	0	0	0	0	0	0	0.295131	0	0	0	0.490749
"mmu-miR-7047-3p"	3.58576	0	0	0.112373	0	0	0.391352	0	0.330244	0	0.295131	0.414718	0.943361	1.33933	0.981498
"mmu-miR-7047-5p"	0	0	0	0.112373	0	0	0.782705	0	0.330244	0	0	0.207359	0.23584	0	0
"mmu-miR-7048-3p"	0	0	0	0.337118	0	0	0	0	0	0.347715	0	0	0	0	0.490749
"mmu-miR-7048-5p"	0	0.111284	0	0	0	0	0	0	0	0	0	0	0	0	0
"mmu-miR-7049-5p"	0	0.333852	0	0	0	0.864159	1.17406	1.02054	1.65122	0	0.295131	0.414718	0.471681	0	0
"mmu-miR-7051-3p"	0	0	0	0.112373	0	0	0	0	0	0	0	0	0	0	0
"mmu-miR-7051-5p"	0	0.111284	0	0	0	0.432079	0	0	0	0	0	0.207359	0	0.334832	0
"mmu-miR-7053-3p"	0	0	0	0	0	0.432079	0	0	0	0	0	0	0	0	0
"mmu-miR-7053-5p"	0	0	0	0.112373	0	0	0	0	0	0	0	0	0	0	0
"mmu-miR-7054-5p"	0.358576	1.66926	0.856258	0.224745	0	0.864159	0	0	0.990732	0.347715	1.47565	0.207359	0.707521	0.334832	0.490749
"mmu-miR-7056-3p"	0.358576	0	0	0	0	0	0	0	0	0	0	0	0	0	0.490749
"mmu-miR-7056-5p"	0.358576	0	0	0	0	0	0	0	0	0	0	0.207359	0	0	0
"mmu-miR-7057-5p"	0	0.111284	0	0	0.718253	0	0	0	0	0	0.295131	0	0	0	0.981498
"mmu-miR-7058-3p"	0.717152	0.222568	0	0.224745	0	0	0	0	0	0.69543	0	0	0	1.33933	0.490749
"mmu-miR-7058-5p"	0.358576	0	0	0	0	0	0	0	0	0	0.295131	0	0.23584	0	0
"mmu-miR-7059-3p"	0	0.222568	0.428129	0	0	0	0.391352	0	0	0	0	0	0	0	0
"mmu-miR-7059-5p"	2.15145	0.778987	0.642194	1.01135	0	1.29624	2.34811	1.7009	1.98146	0.347715	3.54157	2.69567	1.88672	2.00899	1.963
"mmu-miR-706"	0	0.222568	0.214065	0.224745	0	0	0	0	0	0	0.295131	0.207359	0.23584	0.669664	1.47225
"mmu-miR-7060-5p"	0	0.222568	0	0	0	0.432079	0	0	0.330244	0	0.295131	0.207359	0.23584	0	0
"mmu-miR-7061-5p"	0	0.222568	0.214065	0	0	0	0	0	0	0	0	0	0	0	0.490749
"mmu-miR-7062-3p"	0	0.222568	0	0	0	0.432079	0	0	0	0	0	0	0	0	0
"mmu-miR-7062-5p"	0	0	0	0	0	0	0	0	0	0.347715	0.590261	0.207359	0	0	0
"mmu-miR-7063-3p"	0	0	0	0	0	0	0	0.34018	0	0	0.295131	0	0	0	0
"mmu-miR-7063-5p"	0	0.778987	0.428129	0.112373	0.718253	1.72832	0	0.34018	1.65122	1.73858	1.18052	1.0368	1.88672	0.669664	1.47225
"mmu-miR-7064-3p"	0	0.111284	0	0	0	0	0	0	0	0	0	0	0	0	0
"mmu-miR-7064-5p"	0	0.222568	0	0	0.718253	0	0	0	0.660488	0	0.590261	0.207359	0	0.334832	0
"mmu-miR-7065-3p"	0.358576	0	0	0	0	0	0	0	0	0	0	0	0.471681	0	0
"mmu-miR-7065-5p"	0	0	0	0	0	0	0	0	0	0	0	0	0	0	0
"mmu-miR-7066-3p"	0.358576	0	0	0	0	0	0	0	0	0	0.590261	0.414718	0	0.334832	0
"mmu-miR-7066-5p"	0.358576	0	0	0	0	0	0.391352	0.34018	0.660488	0	0.885392	1.0368	0.23584	0.334832	0.490749
"mmu-miR-7067-3p"	0	0.111284	0	0.337118	0	0.432079	0	0	0	0	0	0.207359	0	0	0
"mmu-miR-7067-5p"	0	0	0	0.112373	0	0.432079	0	0	0.660488	0	0	0	0.23584	0	0
"mmu-miR-7068-3p"	2.51003	3.78365	1.49845	4.94439	5.74602	5.18495	6.26164	4.76252	1.32098	1.73858	7.67339	4.35454	10.1411	6.69664	2.45375
"mmu-miR-7068-5p"	0	0	0	0	0	0	0	0	0	0	0	0	0	0	0.490749
"mmu-miR-7069-3p"	0.717152	0.111284	0.214065	0.561863	0.718253	0.432079	0.391352	0.34018	0	0	0.885392	0.207359	0	0.334832	0
"mmu-miR-7069-5p"	0	0	0.428129	0.224745	0.718253	0	0.782705	0.34018	0	0	0	0	0.471681	0.334832	0
"mmu-miR-7070-3p"	0.358576	0	0	0.337118	0	0	0.391352	0	0	0	0.590261	0.622077	0	0	0.490749
"mmu-miR-7070-5p"	0	0	0	0.337118	0	0.432079	0.391352	0	0	0.347715	1.18052	1.24415	0.943361	0	0
"mmu-miR-7071-3p"	0.358576	0	0.214065	0.224745	0	0	1.17406	0.34018	0	0	0	0.414718	0.23584	0	0
"mmu-miR-7071-5p"	0	0	0	0	0.718253	0	0	0.34018	0	0	0.295131	0	0	0	0
"mmu-miR-7073-3p"	0	0	0	0.112373	0.718253	0.432079	0.391352	0.34018	0	0	0.295131	0.207359	0	0	0
"mmu-miR-7073-5p"	0	0.445135	0.856258	0.112373	0	1.29624	0.391352	0.68036	0.330244	0.69543	1.18052	0.829436	0.471681	0.334832	0.490749
"mmu-miR-7074-3p"	0	0	0	0	0	0	0.782705	0	0	0	0	0	0	0	0
"mmu-miR-7074-5p"	0	0	0.214065	0	0	0	0	0	0	0	0	0	0	0	0
"mmu-miR-7075-3p"	0	0	0	0	0	0.864159	0	0	0	0	0.295131	0.829436	0.707521	0	0.490749
"mmu-miR-7075-5p"	0	0	0	0	0	0	0	0	0	0	0	0	0	0	0
"mmu-miR-7077-3p"	0.358576	0	0	0	0	0	0	0	0	0	0	0	0.23584	0	0
"mmu-miR-7077-5p"	0	0	0	0	0	0	0	0	0	0	0	0	0	0	0
"mmu-miR-7079-3p"	0.358576	0.222568	0	0.224745	0	0	0.391352	0	0.330244	0	0	0.207359	0.23584	0	0
"mmu-miR-7079-5p"	0	0.556419	0.214065	0.224745	0	0.432079	0.391352	0	0	0	0	0	0.23584	0	0
"mmu-miR-708-3p"	749.065	652.68	245.96	438.478	1103.24	225.545	266.902	224.179	310.429	86.9288	763.798	689.884	613.421	543.767	477.499
"mmu-miR-708-5p"	515.991	237.035	131.008	155.861	470.456	120.118	194.111	136.412	212.017	86.9288	495.229	338.617	291.027	354.922	359.719
"mmu-miR-7080-3p"	2.15145	0	0	0	0	0	0.391352	0	0	0.347715	0	0.207359	0.23584	1.0045	0.490749
"mmu-miR-7080-5p"	1.07573	0.333852	0	0.112373	0	0.432079	0	0	0	0	0	0	0.943361	1.0045	3.43524
"mmu-miR-7081-3p"	0	1.11284	0.214065	1.01135	0	0.432079	1.95676	0.68036	0	1.04315	0.590261	0.207359	0.23584	0.334832	0.490749
"mmu-miR-7081-5p"	0	0	0	0.112373	0	0	0	0	0	0	0	0.414718	0	0	0
"mmu-miR-7082-3p"	0	0.556419	0.214065	0.786608	1.43651	5.18495	5.08758	0.68036	0	0.69543	0.590261	0.829436	0.23584	0.334832	0
"mmu-miR-7083-3p"	0	0	0.214065	0.112373	0.718253	0	0	0.34018	0	0	0	0	0	0	0
"mmu-miR-7083-5p"	0.717152	0.556419	0.856258	1.01135	1.43651	1.29624	0	0.68036	1.32098	1.04315	0.295131	0.414718	0.471681	0.669664	0.490749
"mmu-miR-7084-3p"	0.717152	0.111284	0	0.561863	0.718253	0.432079	0.391352	0.34018	0	0.347715	0	0.414718	0.23584	0.334832	0
"mmu-miR-7084-5p"	0	0.333852	0	0	0	0.432079	0	0	0	0	0.590261	0	0	1.0045	0.490749
"mmu-miR-7085-3p"	0.358576	0	0	0	0.718253	0.864159	0	0.34018	0	0	0	0.207359	0.23584	0.334832	0
"mmu-miR-7087-5p"	0	0	0	0	0	0	0	0	0	0	0	0.207359	0	0	0
"mmu-miR-7089-3p"	0	0	0	0	0	0	0	0	0	0	0	0	0	0	0
"mmu-miR-7089-5p"	0	1.33541	0	0.224745	2.87301	0	0.782705	0.34018	0.990732	1.04315	0.590261	0.207359	0.471681	0.669664	0
"mmu-miR-709"	1.07573	1.44669	5.35162	3.93304	2.87301	0.864159	1.56541	1.02054	2.31171	3.47715	2.06591	2.07359	1.65088	17.4113	13.2502
"mmu-miR-7090-3p"	0	0.333852	0	0.224745	0	0	0	0	0	0	0	0.207359	0	0	0
"mmu-miR-7090-5p"	0.358576	0.111284	0	0	0	0	0	0	0	0	0	0.207359	0	0	0
"mmu-miR-7091-5p"	0	0.556419	0	0.112373	0	0	0	0.34018	0	1.04315	0	0.622077	0.23584	0	0
"mmu-miR-7092-3p"	0	0.222568	0	0.224745	0	0.432079	0	0	0.330244	0	0	0	0.471681	0.334832	0.490749
"mmu-miR-7092-5p"	0.717152	0.111284	0	0.112373	0	0.432079	0	0	0	0	0	0	0.23584	0	0.490749
"mmu-miR-7093-3p"	1.07573	1.00155	0	0	0	0.864159	0.391352	0	0.330244	0.347715	0.590261	0.829436	0.707521	0.669664	0
"mmu-miR-7093-5p"	0	0.333852	0.642194	0.674236	0	0.432079	0	0	0	0	0.590261	0	0.471681	0	0.981498
"mmu-miR-7115-3p"	0	0	0	0	0	0	0	0	0.330244	0	0	0.207359	0.23584	0	0
"mmu-miR-7115-5p"	0	0.111284	0	0	0.718253	0	0.391352	0	0	0	0.295131	0	0	0	0
"mmu-miR-7116-3p"	1.79288	4.45135	0.642194	0.224745	0.718253	0.432079	0.391352	1.36072	0	0	1.18052	0.622077	0.471681	0.669664	0
"mmu-miR-7116-5p"	0	0.333852	0.642194	0.674236	0	0.432079	0.391352	0.34018	0.330244	0	0.590261	0	0	0	0.490749
"mmu-miR-7117-5p"	0	0	0	0	0	0	0	0	0	0.69543	0	0.207359	0	0	0
"mmu-miR-7118-3p"	0	0.111284	0.214065	0	0	0	0.391352	0.68036	0	0	0	0	0	0	0.981498
"mmu-miR-7118-5p"	0	0	0	0	0	0	0.782705	0	0.330244	0.347715	0	0.207359	0	0	0
"mmu-miR-7119-5p"	0	0	0	0	0	0	0	0	0	0	0	0	0	0	0
"mmu-miR-712-3p"	0	0.445135	0.856258	0.44949	0	0	0.391352	0	0	0	0.295131	0.207359	0	1.0045	0
"mmu-miR-712-5p"	0	5.23034	8.99071	18.8786	2.15476	5.18495	7.04434	3.06162	0.330244	2.08629	4.72209	4.14718	1.1792	20.7596	3.92599
"mmu-miR-714"	0.358576	1.33541	1.92658	4.27016	1.43651	0	0.782705	1.02054	1.65122	1.39086	3.24644	0.829436	1.1792	9.71013	7.85199
"mmu-miR-7211-3p"	0	0	0	0	0	0	0	0	0	0	0	0	0	0	0
"mmu-miR-7211-5p"	0.358576	0	0	0	0	0	0	0.34018	0	0	0	0	0.471681	0.334832	0.490749
"mmu-miR-7213-5p"	0.358576	0	0	0	0	0	0	0	0	0	0	0	0	0	0
"mmu-miR-7220-3p"	0	0	0	0	0	0	0	0	0	0	0.590261	0	0	0	0
"mmu-miR-7220-5p"	1.07573	1.89183	0	1.2361	3.59127	2.1604	1.95676	2.38126	0.330244	0.69543	2.36104	0.829436	1.41504	0.669664	0.490749
"mmu-miR-7224-3p"	11.1158	14.0218	8.13445	9.55167	15.8016	41.4796	25.4379	20.4108	1.98146	9.04059	16.2322	13.8931	13.6787	5.69214	4.90749
"mmu-miR-7226-3p"	3.58576	5.34163	2.14065	2.58457	1.43651	5.18495	5.08758	2.72144	1.65122	4.17258	9.73931	9.33116	10.1411	6.69664	8.83348
"mmu-miR-7227-3p"	0	0	0.214065	0	0	0	0.391352	0	0	0	0.295131	0.207359	0	0	0
"mmu-miR-7228-5p"	0	0	0	0	0	0	0	0	0	0	0	0	0	0	0
"mmu-miR-7231-5p"	0	0.222568	0.214065	0	0	0.432079	0.391352	0	0	0.347715	0.295131	0.622077	0	0	0.490749
"mmu-miR-7235-3p"	0.358576	0.445135	0.856258	0.224745	0	0.432079	0.391352	0	0	2.78172	0.295131	0.829436	0.943361	0.334832	0.981498
"mmu-miR-7236-3p"	1.07573	2.55953	0	0.786608	0	0	0.782705	0	0.330244	0.347715	0.885392	0	0.23584	0	0.490749
"mmu-miR-7237-3p"	1.07573	2.33696	0.856258	1.34847	1.43651	1.29624	1.56541	1.02054	0.660488	0.347715	1.47565	1.65887	2.59424	0	0.981498
"mmu-miR-7237-5p"	0	0	0	0.112373	0	0	0	0	0	0	0	0	0	0	0
"mmu-miR-7238-5p"	0	0	0	0.224745	0	0	0	0.34018	0	0	0	0	0	0	0
"mmu-miR-7240-3p"	0	0.111284	0	0	0	0	0	0.34018	0	0	0	0	0	0	0
"mmu-miR-7240-5p"	0	0.445135	0	0	0	0	0	1.02054	2.9722	2.08629	0	0	0	0.669664	0.490749
"mmu-miR-741-3p"	0.358576	2.67081	162.475	184.179	0	0	0	0	0	0.347715	0	0	0.23584	0	0.981498
"mmu-miR-741-5p"	0	0	0.428129	0.112373	0	0	0	0	0	0	0	0	0	0	0
"mmu-miR-742-3p"	0	0	0.214065	0	0	0	0	0	0	0	0	0	0	0	0
"mmu-miR-743a-3p"	0	0	0.214065	1.2361	0	0	0	0	0	1.04315	0.295131	0.207359	0	0	0
"mmu-miR-743a-5p"	0	0	0.856258	0.224745	0	0	0	0	0	0	0	0	0	0	0
"mmu-miR-743b-3p"	0	0.333852	9.63291	14.4961	0	0.432079	0.391352	0	0	1.73858	0	0.207359	0.23584	0.334832	1.47225
"mmu-miR-743b-5p"	0	0	0.856258	0.561863	0	0.432079	0	0	0.330244	0	0	0	0	0	0
"mmu-miR-744-3p"	13.9845	24.705	11.5595	10.7878	21.5476	14.6907	10.5665	11.9063	6.27463	10.4315	23.3153	12.0268	5.42433	11.0495	13.2502
"mmu-miR-744-5p"	477.264	794.901	153.912	263.514	944.503	1774.12	931.81	638.858	690.21	824.085	780.915	393.982	251.877	279.25	332.728
"mmu-miR-758-3p"	56.655	393.055	760.357	537.815	84.7539	867.615	393.309	56.1297	17.5029	19.472	329.366	176.463	70.5163	30.8045	26.9912
"mmu-miR-758-5p"	0.358576	3.67237	19.2658	12.0239	0	0	1.17406	0.34018	0	0	0	0	0.471681	0	0
"mmu-miR-760-3p"	54.5035	47.9633	5.56568	2.35982	34.4761	76.9101	101.752	48.9859	64.0673	34.0761	216.331	193.051	111.552	82.0338	68.2141
"mmu-miR-760-5p"	2.51003	2.33696	0.214065	0.337118	1.43651	3.45663	1.17406	0.68036	1.32098	0	4.13183	5.39134	4.24513	3.34832	2.45375
"mmu-miR-762"	0	0	0	0	0.718253	0.432079	0	0	0	0	0	0	0	0	0
"mmu-miR-764-3p"	21.156	1.00155	0.214065	0.112373	6.46428	0	0	0	0.330244	1.04315	3.8367	2.69567	1.88672	5.69214	13.741
"mmu-miR-764-5p"	5.02006	0.111284	0	0	0.718253	0	0	0	0.330244	0.347715	0.885392	0.622077	0.23584	1.0045	0.490749
"mmu-miR-7646-5p"	0	0	0	0	0	0	0	0	0	0	0	0	0	0	0
"mmu-miR-7647-3p"	0	0	0	0	0	0	0	0	0	0	0	0.207359	0	0	0
"mmu-miR-7647-5p"	0.358576	0	0.428129	0.337118	0	0	0	0	0.330244	0	0	0.207359	0	0	0.490749
"mmu-miR-7648-3p"	0.358576	1.33541	0.642194	0.337118	0.718253	1.29624	1.17406	1.02054	0.660488	0	0.295131	0	0	0	0.490749
"mmu-miR-7648-5p"	0	0	0	0.112373	0	0	0	0	0	0	0	0.207359	0	0	0
"mmu-miR-7650-5p"	0	5.67548	7.49226	16.4064	0.718253	2.59248	3.13082	1.7009	0	2.08629	1.47565	0.414718	0.23584	0.334832	0.981498
"mmu-miR-7651-3p"	0	0	0	0.112373	0	0	0.782705	0	0.330244	0	0	0.207359	0	0	0
"mmu-miR-7651-5p"	1.07573	0.333852	0	0.786608	1.43651	0	0.391352	0	0	0.69543	1.18052	0.414718	0.471681	0.334832	0.490749
"mmu-miR-7652-3p"	0	0.222568	0	0.112373	0	0	0.782705	0	0	0	0.295131	0.207359	0	0	0
"mmu-miR-7652-5p"	0	0.222568	0	0.224745	0	0	0	0	0	0	0	0	0	0	0
"mmu-miR-7653-3p"	0.358576	1.44669	0	0.44949	0	0	0.782705	0.68036	0.330244	1.04315	0.295131	0	0.23584	0.334832	0.981498
"mmu-miR-7653-5p"	0	2.22568	0.214065	0.561863	0	0	0	0	0	1.39086	0	0	0	0.334832	0
"mmu-miR-7654-3p"	0	0.222568	0.642194	0.112373	0.718253	0	0	0	0.660488	0	0.295131	0	0	0	0
"mmu-miR-7654-5p"	0	0	0	0.112373	0	1.29624	0.391352	0.34018	0	0	0.590261	0.207359	0.23584	0	0
"mmu-miR-7655-3p"	0	0.333852	0.428129	0.224745	0	0.864159	1.17406	0.68036	0.990732	0	0.590261	0	0	0	0
"mmu-miR-7655-5p"	0	6.56575	3.21097	1.68559	2.87301	1.72832	0.782705	0	0	0.347715	0.590261	0.622077	0	0.669664	0
"mmu-miR-7657-5p"	0	0	0	0	0.718253	0	0	0	0	0	0	0	0	0	0
"mmu-miR-7658-3p"	0.358576	0.111284	0.214065	0	0	0	0	0	0	0	0	0.207359	0	0	0
"mmu-miR-7658-5p"	0	0.890271	0	0.112373	0	2.59248	3.13082	1.02054	0.330244	0.69543	1.47565	0.829436	0.23584	0.334832	0
"mmu-miR-7659-5p"	0	0.445135	0	0	0	0.864159	0	0	0	0	0	0.207359	0	0.334832	0
"mmu-miR-7660-3p"	0	0	0	0	0	0	0	0	0	0.347715	0	0.414718	0	0.334832	0
"mmu-miR-7660-5p"	0	0	0	0	0.718253	0	0	0	0	0	0.295131	0	0	0	0
"mmu-miR-7661-3p"	1.07573	3.78365	1.28439	0.786608	0	0.864159	0.391352	0	0.330244	0	0.885392	0	0.471681	0.334832	0
"mmu-miR-7662-5p"	0	0.111284	0	0	0	0	0	0	0	0	0	0	0	0	0
"mmu-miR-7663-3p"	0	0.445135	0.428129	0.112373	0	0.864159	0.391352	0.68036	0.660488	0	2.36104	0.622077	0.471681	0.334832	0
"mmu-miR-7663-5p"	0	0.333852	0	0.112373	0.718253	0.432079	0	0.68036	0	0	0	0	0	0	0
"mmu-miR-7664-3p"	0	0.333852	0	0	0	1.29624	0	0.68036	0	0	0	1.0368	0.707521	0.669664	0
"mmu-miR-7664-5p"	0	0.556419	0	0	0.718253	0.432079	0.782705	0.68036	0	0	0.295131	0.207359	0.23584	0.334832	0.490749
"mmu-miR-7665-5p"	0	0	0	0.44949	0	0	0	0.34018	0	0	0	0	0	0	0
"mmu-miR-7666-5p"	0	0.111284	0	0	0	0	0.391352	0	0	0	0	0	0	0	0
"mmu-miR-7667-3p"	0	2.11439	3.42503	2.92169	0.718253	0.864159	0.391352	0	0.330244	0	0	0	0.23584	0.334832	0
"mmu-miR-7667-5p"	0	0.890271	0.214065	0.898981	0	0	0	0	0	0	0.590261	0.622077	0.471681	1.33933	0
"mmu-miR-7668-3p"	0	0	0	0	0	0.432079	0.391352	0.34018	0	0.347715	1.18052	0	0.471681	0.334832	0
"mmu-miR-7668-5p"	0.358576	0.111284	0.214065	0	0	0	0.391352	0.34018	0.330244	0	0	0.207359	0	0.669664	0.490749
"mmu-miR-7669-3p"	0	0.111284	0.856258	0.224745	0	0.432079	0	0	0.330244	0.347715	0.295131	0	0	0	0
"mmu-miR-7669-5p"	0.358576	0	0	0.112373	0	0.432079	0.391352	0	0	0	1.18052	0	0.471681	0	0
"mmu-miR-767"	0	0.445135	0	0.224745	0	0	0	0	0	0	0.295131	0.414718	0.23584	0.334832	0
"mmu-miR-7672-3p"	0	0.111284	0	0.224745	0	0.432079	1.17406	0	0	0	0.590261	0.414718	0	0	0
"mmu-miR-7672-5p"	0	0.222568	0	0	0	0	0	0.34018	0.330244	0	0	0	0	0	0
"mmu-miR-7673-5p"	0	0	0	0	0	0	0	0	0	0	0	0	0.23584	0	0
"mmu-miR-7674-3p"	0	0.111284	0	0.44949	0	0	0.391352	0	0	0	0	0	0	0	0
"mmu-miR-7674-5p"	0	0.222568	0	0	0	0.864159	0	0	0.330244	0	0	0	0	0	0
"mmu-miR-7675-3p"	0.717152	1.66926	0.428129	0.44949	0	1.29624	0	0.68036	0.330244	0.347715	0.590261	0.829436	0.707521	1.33933	0.490749
"mmu-miR-7675-5p"	0	0.111284	0	0.112373	0	0	0	0	0	0	0	0	0	0	0
"mmu-miR-7677-3p"	0	0	0	0.44949	0	0	0	0	0	0.347715	0	0	0	0	0
"mmu-miR-7679-3p"	0.358576	0	0	0	0	0	0	0	0	0	0	0	0	0	0
"mmu-miR-7679-5p"	0	0	0.214065	0	0	0	0	0	0	0	0	0	0	0	0
"mmu-miR-7682-3p"	0	0	0	0.112373	0	0	0.391352	0	0.330244	0	0	0.414718	0	0.334832	0
"mmu-miR-7684-3p"	0	0	0.428129	0.112373	0	0	0	0	0	0	0	0	0	0	0
"mmu-miR-7685-5p"	0	0	0	0	0	0	0	0	0.330244	0	0	0	0	0	0
"mmu-miR-7687-3p"	0	0.111284	0	0	0	0.432079	0.391352	0	0.990732	0.347715	0.295131	0.414718	0.23584	0	0
"mmu-miR-7687-5p"	0.358576	0.667703	1.49845	1.2361	0.718253	0.432079	0.782705	0.34018	0.660488	1.39086	1.18052	1.45151	0.943361	0.334832	0.981498
"mmu-miR-7688-5p"	2.15145	0	0	0	5.74602	0	0	0	0	0	0	0	0	0	0
"mmu-miR-7689-3p"	6.45436	2.22568	0.428129	0	0.718253	0	0.391352	1.7009	1.32098	1.04315	0.295131	0.829436	2.3584	5.02248	6.87049
"mmu-miR-770-3p"	220.524	21.0327	39.602	17.9796	3.59127	25.4927	36.7871	12.5867	23.1171	9.38831	137.236	97.8735	106.364	102.459	162.929
"mmu-miR-770-5p"	65.2608	4.45135	7.49226	8.09083	0.718253	9.93782	12.1319	4.08216	3.30244	2.78172	34.5303	28.4082	40.3287	43.5282	59.3806
"mmu-miR-7a-1-3p"	65.2608	23.147	20.9783	28.5426	36.6309	35.8626	64.9645	37.0796	19.8146	7.99745	85.2927	64.696	46.6964	46.5416	33.8617
"mmu-miR-7a-5p"	419.892	88.0255	250.456	422.97	43.8134	80.3667	221.505	93.2093	41.6107	21.2106	362.715	1106.88	432.531	170.764	88.3348
"mmu-miR-7a-2-3p"	76.7352	2.7821	4.92349	3.48355	17.9563	30.6776	55.9634	32.9975	21.7961	21.906	115.101	95.1778	85.3742	54.5776	39.7507
"mmu-miR-7a-5p"	415.231	86.9127	246.816	422.184	44.5317	80.3667	221.505	93.2093	41.6107	21.2106	362.715	1106.88	432.531	170.764	88.3348
"mmu-miR-7b-3p"	5.73721	0	0.856258	0.561863	0	3.02456	5.87029	6.46342	2.9722	1.73858	14.4614	7.87965	6.83937	1.67416	2.45375
"mmu-miR-7b-5p"	74.2252	2.7821	4.49536	7.30422	2.87301	14.6907	35.6131	13.6072	22.4566	4.17258	110.674	207.774	105.892	45.5371	29.4449
"mmu-miR-802-5p"	0.358576	0	0	0	0	0	0	0	0	1.04315	0.590261	0.207359	0.23584	0.334832	0.490749
"mmu-miR-804"	0	0	0	0	0	0	0	0	0	0	0	0	0	0.334832	0
"mmu-miR-8092"	0	0	0.428129	0	0	0	0	0	0	0	0	0	0	0	0
"mmu-miR-8094"	0.358576	1.33541	1.92658	0.786608	0	1.29624	2.34811	0.68036	0.330244	0.347715	0.295131	0.829436	1.65088	2.00899	0.490749
"mmu-miR-8098"	0	0.333852	0.214065	0.224745	2.87301	0.864159	0.391352	0.34018	0.330244	0.69543	0.295131	0.414718	0.471681	0	0.490749
"mmu-miR-8101"	0	0.222568	0	0	0	0	0	0	0	0.347715	0.590261	0	0	0.334832	0
"mmu-miR-8103"	1.4343	3.89494	0.428129	1.79796	1.43651	2.1604	3.13082	2.04108	1.98146	2.08629	1.47565	1.65887	0.707521	2.34382	0.981498
"mmu-miR-8105"	0.717152	10.1268	0.856258	3.25881	0	5.18495	1.95676	1.02054	0.990732	2.08629	2.36104	1.45151	1.1792	1.0045	0
"mmu-miR-8106"	0	0.111284	0	0	0	0	0	0	0	0	0	0	0	0	0
"mmu-miR-8108"	0	0	0	0	0	0	0	0	0	0	0	0	0	0	0
"mmu-miR-8109"	0	0.222568	0	0	0	0	0	0	0	0	0	0	0	0	0
"mmu-miR-8111"	1.79288	0	0	0	1.43651	0	0.782705	0	0	0.69543	0	0	0.23584	0	0
"mmu-miR-8112"	8.60582	8.45757	1.92658	3.48355	18.6746	12.0982	17.2195	10.2054	4.29317	12.8655	15.0517	8.50172	4.71681	7.70113	4.90749
"mmu-miR-8114"	17.5702	20.2537	1.71252	10.6754	59.615	99.3782	94.3159	55.7895	14.861	43.4644	51.6478	45.2043	28.7725	26.4517	16.1947
"mmu-miR-8115"	0	0.222568	0.856258	0.898981	0	0	0.782705	0	0.330244	1.04315	0.295131	0.207359	0	1.0045	0
"mmu-miR-8116"	0	0	0	0	0	0	0	0	0	0	0.590261	0.207359	0.23584	0	0
"mmu-miR-8117"	0	0	0	0	0	0	0	0	0	0	0	0	0	0	0
"mmu-miR-8118"	0.358576	0.222568	0	0.224745	0	0.432079	0.391352	0.34018	0	0.347715	0.590261	0.414718	0.471681	0	0
"mmu-miR-871-3p"	1.07573	5.78676	472.012	675.584	0	1.29624	1.17406	0	3.30244	15.6472	0.590261	1.45151	0.943361	4.01798	34.8432
"mmu-miR-871-5p"	0	0	6.20787	12.5857	0	0.432079	0	0	0	3.12944	0	0.207359	0	0.334832	4.41674
"mmu-miR-872-3p"	228.771	445.358	137.858	117.542	734.773	649.415	398.397	263.98	275.423	192.982	584.654	268.945	157.777	162.393	158.512
"mmu-miR-872-5p"	655.118	1809.36	565.131	347.231	1341.7	2318.11	1903.54	1515.16	918.408	754.194	2051.45	1579.04	1062.22	974.696	941.748
"mmu-miR-873a-3p"	46.9734	0.890271	0	0	0	4.32079	18.7849	20.751	17.8332	9.73602	28.9228	31.5186	49.7623	40.8495	52.5102
"mmu-miR-873a-5p"	435.311	3.89494	0	0.561863	8.61904	25.0606	66.9213	75.5199	107.99	51.8095	127.201	154.897	228.529	300.009	374.442
"mmu-miR-874-3p"	99.3255	115.847	18.4096	14.6084	33.0396	28.5172	44.6142	22.1117	25.759	16.6903	91.7856	79.0038	42.4513	45.2023	57.9084
"mmu-miR-874-5p"	9.68155	2.55953	0.642194	0.561863	2.87301	2.1604	1.17406	1.36072	0.660488	3.82487	4.72209	4.76926	5.42433	5.35731	2.45375
"mmu-miR-876-5p"	0	0.222568	0	0	0	0	0.391352	1.02054	0.330244	0.347715	0	0.829436	0.471681	0.669664	0.981498
"mmu-miR-877-3p"	11.833	14.5782	8.34852	35.285	7.90078	9.93782	10.1752	7.82414	2.31171	6.60659	11.8052	9.74588	7.31105	7.70113	8.34274
"mmu-miR-877-5p"	57.7307	31.0482	10.2751	21.3508	118.512	140.858	81.7926	40.8216	66.7093	53.8958	142.253	68.6359	47.8756	37.836	41.7137
"mmu-miR-878-3p"	0	0	0.856258	0.337118	0	0	0	0	0	0	0	0	0	0	0
"mmu-miR-878-5p"	0.358576	0	8.56258	15.0579	0	0	0	0.34018	0	1.73858	0	0	0.23584	0.669664	1.963
"mmu-miR-879-3p"	14.343	1.55797	0.214065	0.337118	4.30952	3.88871	3.13082	6.8036	6.60488	6.25887	6.19774	5.5987	7.78273	10.045	10.3057
"mmu-miR-879-5p"	704.243	223.792	23.9752	11.5744	124.258	66.1081	99.0121	58.1708	69.3512	19.8198	412.297	467.595	291.97	370.324	390.636
"mmu-miR-880-3p"	0	0	2.14065	3.37118	0	0	0	0	0	0	0.295131	0	0	0	0
"mmu-miR-881-3p"	0	0.556419	29.3269	37.3077	0	0	0	0	0.330244	4.17258	0	0	0.471681	1.67416	9.32423
"mmu-miR-883a-3p"	0	0	1.07032	1.2361	0	0	0.391352	0	0	0.347715	0	0	0	0	0
"mmu-miR-883a-5p"	0	0	0	0.44949	0	0	0	0	0	0	0	0	0	0	0
"mmu-miR-883b-3p"	0	0	0.642194	0.44949	0	0	0	0	0	0	0	0	0	0	0.490749
"mmu-miR-883b-5p"	0	0	0.214065	0.898981	0	0	0	0	0	0.347715	0	0	0	0	0
"mmu-miR-9-3p"	1699.29	393.166	5.35162	7.52896	2722.9	1648.38	1802.96	2227.84	1886.35	1690.94	2263.06	2656.48	2285.76	1972.83	1889.38
"mmu-miR-9-5p"	47712.4	16294.1	232.688	328.128	78997.1	55239.6	74003.9	72001.1	82074.9	54460.9	73349.7	91257.1	77013.7	57343.7	60449.5
"mmu-miR-9-3p"	1699.29	393.166	5.35162	7.52896	2722.9	1648.38	1802.96	2227.84	1886.35	1690.94	2263.06	2656.48	2285.76	1972.83	1889.38
"mmu-miR-9-5p"	47715.3	16295.2	232.688	328.128	78999.9	55239.6	74003.9	72001.1	82074.9	54460.9	73349.7	91257.1	77013.7	57343.7	60449.5
"mmu-miR-9-3p"	1664.87	390.718	5.35162	7.52896	2694.89	1648.38	1802.96	2227.84	1886.35	1690.94	2263.06	2656.48	2285.76	1972.83	1889.38
"mmu-miR-9-5p"	47721.1	16295.6	232.688	328.128	79004.2	55239.6	74003.9	72001.1	82074.9	54460.9	73349.7	91257.1	77013.7	57343.7	60449.5
"mmu-miR-92a-1-5p"	55.5792	1149.56	1623.89	2129.01	803.725	407.451	307.994	243.569	193.853	223.581	143.138	73.8198	61.7902	56.2518	35.8247
"mmu-miR-92a-3p"	5608.48	59893.2	41973.1	51131.3	56420.9	70281.6	47910.9	33824.8	18810	25770.9	29105.8	13657.9	8209.37	9348.17	6566.71
"mmu-miR-92a-2-5p"	0	3.4498	18.4096	14.7208	0	0	4.30488	0.34018	0	0.69543	0	0	0	0	0
"mmu-miR-92a-3p"	357.5	14309.4	30075.4	31350.5	5345.96	70281.6	47910.9	33824.8	18810	25770.9	29105.8	13657.9	8209.37	9348.17	6566.71
"mmu-miR-92b-3p"	8308.56	36791.3	1839.89	3484	81472.2	118936	53818.8	30527.7	9159.64	33187	16366.5	12451.1	10784.5	13137.5	17041.3
"mmu-miR-92b-5p"	3.58576	51.9696	1.92658	3.03406	30.1666	82.9592	50.0931	21.7715	16.5122	18.7766	33.94	20.7359	10.1411	12.7236	13.2502
"mmu-miR-93-3p"	35.499	51.9696	23.7612	33.8242	135.032	136.969	82.5753	80.2825	26.0893	40.3349	51.943	40.6424	33.7252	25.7821	9.32423
"mmu-miR-93-5p"	1066.4	3938.78	2150.92	2574.23	4369.85	5402.29	5535.29	3754.91	3250.92	3126.65	5381.41	3939.82	1951.11	1751.84	1156.7
"mmu-miR-935"	13.2673	9.12528	6.42194	3.14643	3.59127	7.34535	10.5665	17.3492	18.1634	26.4263	10.6247	10.1606	14.3863	17.4113	19.1392
"mmu-miR-96-3p"	0	1.11284	10.4892	11.0125	0	0	0	0	0	0	0	0	0	0	0
"mmu-miR-96-5p"	1.4343	234.92	1348.39	1231.83	8.61904	7.34535	23.4811	2.72144	5.61415	7.64973	23.0202	7.67229	6.13185	13.7281	16.6855
"mmu-miR-9768-5p"	5.37864	0	0	0	0	0	0	0	0	0	0	0.622077	0	0	0
"mmu-miR-9769-3p"	0	1.33541	0.214065	1.2361	3.59127	1.72832	1.56541	1.36072	0.660488	1.39086	0.295131	0	0.471681	1.0045	0.490749
"mmu-miR-98-3p"	12.5502	2.11439	2.9969	4.15779	31.6031	3.02456	13.6973	39.1207	20.4751	22.9492	4.13183	5.39134	18.3955	28.4607	43.1859
"mmu-miR-98-5p"	368.616	10.0155	21.4065	18.092	467.583	43.64	294.297	1120.55	1391.65	1228.48	37.7767	143.078	536.537	1122.02	840.653
"mmu-miR-99a-3p"	145.223	13.4653	0	0	121.385	5.18495	16.0454	120.424	176.35	43.4644	10.6247	17.0034	99.5246	159.715	159.493
"mmu-miR-99a-5p"	3293.16	1296.46	0.856258	2.35982	2044.15	145.611	473.928	3194.29	4307.37	3064.07	256.173	331.567	1141.47	2679.33	3128.53
"mmu-miR-99b-3p"	68.1294	205.764	25.2596	28.3179	292.329	83.8234	90.4024	71.0976	81.5702	47.2892	172.061	119.439	67.922	45.5371	36.3154
"mmu-miR-99b-5p"	25127.2	147669	20559	32087.7	23640.6	3459.23	5075.06	4230.48	3167.37	3206.28	6514.12	5194.76	4589.45	3909.83	3082.4
	1000000	1000000	1000000	1000000	1000000	1000000	1000000	1000000	1000000	1000000	1000000	1000000	1000000	1000000	1000000

## Sheet: MIRCATCH_raw_counts
	miRNA	X160DIV12EVEN	X159DIV12ODD	X158DIV18EVEN	X157DIV18ODD	X184.DIV.18.I.EVEN	X186.DIV.12.II.EVEN	X183.DIV.18.I.ODD	X6.DIV18.3	X3.DIV12.3	X4.DIV18.1	X5.DIV18.2	X2.DIV12.2	X1.DIV12.1
mmu-let-7a-1	mmu-let-7a-5p	10	43	74	308	25	10	22	5079	1351	4874	1126	11	717
mmu-let-7b	mmu-let-7b-5p	1	4	17	21	4	6	1	3960	72	2405	2188	1	183
mmu-let-7c-1	mmu-let-7c-5p	21	50	175	646	16	2	13	23461	4833	17275	6921	16	5602
mmu-let-7d	mmu-let-7d-3p	0	0	2	5	0	0	1	553	72	372	1549	3	67
mmu-let-7d	mmu-let-7d-5p	3	4	16	68	0	1	0	911	113	1743	202	2	192
mmu-let-7e	mmu-let-7e-3p	0	0	0	2	0	0	0	11	15	11	2	0	10
mmu-let-7e	mmu-let-7e-5p	16	74	51	222	2	3	1	2046	2605	2083	944	8	545
mmu-let-7f-1	mmu-let-7f-1-3p	0	0	0	1	0	0	0	6	2	0	0	0	0
mmu-let-7f-1	mmu-let-7f-5p	11	29	63	308	23	8	6	8605	1670	7316	339	21	147
mmu-let-7g	mmu-let-7g-5p	3	5	13	41	0	0	2	17266	3571	10976	2174	37	844
mmu-let-7i	mmu-let-7i-5p	13	46	91	427	7	3	12	66475	7494	34147	7570	101	2575
mmu-let-7j	mmu-let-7j	1	5	20	59	0	0	3	2677	161	1283	311	3	70
mmu-mir-100	mmu-miR-100-3p	0	0	1	0	0	0	0	2	1	1	1	0	0
mmu-mir-100	mmu-miR-100-5p	2	1	1	23	0	1	4	8390	2231	8453	1294	29	2862
mmu-mir-101a	mmu-miR-101a-3p	1	2	6	3	1	0	0	2408	2303	1312	20	19	208
mmu-mir-101b	mmu-miR-101b-3p	0	0	1	3	0	0	2	381	572	259	4	9	70
mmu-mir-103-1	mmu-miR-103-3p	11	36	25	152	4	1	2	4689	7620	19656	1145	144	5369
mmu-mir-106b	mmu-miR-106b-3p	1	3	1	9	0	0	0	844	2442	2063	1011	52	3513
mmu-mir-106b	mmu-miR-106b-5p	0	2	0	0	1	0	0	204	608	252	3	9	196
mmu-mir-107	mmu-miR-107-3p	2	3	10	26	4	0	1	362	316	709	75	9	268
mmu-mir-10a	mmu-miR-10a-5p	2	2	5	7	10	2	21	4	1	7	0	0	0
mmu-mir-10b	mmu-miR-10b-5p	3	11	8	12	13	15	25	3	2	22	1	0	0
mmu-mir-1187	mmu-miR-1187	0	0	0	1	0	0	0	0	0	0	0	0	2
mmu-mir-1191a	mmu-miR-1191a	0	0	0	1	0	0	0	0	17	7	1	0	1
mmu-mir-1194	mmu-miR-1194	0	0	0	2	0	3	0	5	11	7	0	0	2
mmu-mir-1195	mmu-miR-1195	7	14	43	58	3	2	1	105	17	69	23	0	19
mmu-mir-1198	mmu-miR-1198-5p	3	2	2	11	0	0	0	178	681	577	367	7	134
mmu-mir-1231	mmu-miR-1231-5p	0	1	0	1	0	0	0	2	6	5	3	0	5
mmu-mir-124-1	mmu-miR-124-3p	1	0	4	4	0	0	0	1353	726	2053	237	14	328
mmu-mir-1247	mmu-miR-1247-3p	1	1	3	2	0	0	0	4	17	15	18	0	10
mmu-mir-1247	mmu-miR-1247-5p	0	1	5	6	0	0	2	5	2	14	39	0	6
mmu-mir-1249	mmu-miR-1249-3p	0	0	1	3	0	0	0	99	75	156	155	0	39
mmu-mir-125a	mmu-miR-125a-3p	0	2	0	2	0	0	0	50	116	111	43	0	93
mmu-mir-125a	mmu-miR-125a-5p	10	29	31	84	3	8	4	2083	3811	4399	2514	18	2913
mmu-mir-125b-1	mmu-miR-125b-1-3p	8	9	28	61	0	0	2	1567	3078	2640	1232	10	2781
mmu-mir-125b-1	mmu-miR-125b-5p	21	21	40	205	5	0	1	11129	5928	18549	7868	56	7447
mmu-mir-125b-2	mmu-miR-125b-2-3p	0	1	2	5	0	0	0	203	147	162	27	2	95
mmu-mir-126a	mmu-miR-126a-5p	0	1	0	0	0	0	0	2	2	0	0	0	0
mmu-mir-127	mmu-miR-127-3p	93	165	272	636	17	31	15	25335	50858	54813	22903	500	47910
mmu-mir-127	mmu-miR-127-5p	0	0	1	0	0	0	0	737	938	1038	62	15	1251
mmu-mir-128-1	mmu-miR-128-1-5p	1	0	0	0	0	0	0	2	14	32	9	0	22
mmu-mir-128-1	mmu-miR-128-3p	1	2	7	23	0	0	3	14436	6144	19446	3365	36	3106
mmu-mir-129-1	mmu-miR-129-1-3p	1	0	0	0	0	0	0	50	20	99	17	0	12
mmu-mir-129-1	mmu-miR-129-5p	2	1	3	19	3	0	0	36970	8346	32804	23420	104	4667
mmu-mir-129-2	mmu-miR-129-2-3p	0	0	1	5	0	0	0	507	156	715	206	2	101
mmu-mir-1306	mmu-miR-1306-3p	0	0	1	0	0	0	0	16	90	43	31	0	67
mmu-mir-130a	mmu-miR-130a-3p	4	7	12	26	7	6	9	210	337	191	25	5	448
mmu-mir-130b	mmu-miR-130b-3p	2	4	1	12	2	0	0	43	131	85	6	2	210
mmu-mir-130b	mmu-miR-130b-5p	0	4	0	3	0	0	0	61	278	88	43	2	161
mmu-mir-132	mmu-miR-132-3p	0	5	0	12	0	0	0	2149	238	598	438	3	149
mmu-mir-133a-1	mmu-miR-133a-3p	1	1	3	0	0	0	13	13	18	3	7	0	6
mmu-mir-134	mmu-miR-134-5p	2	6	2	7	0	0	0	1080	5671	3279	334	86	5554
mmu-mir-135a-1	mmu-miR-135a-1-3p	6	14	6	20	0	0	0	296	1241	1054	310	18	320
mmu-mir-135a-2	mmu-miR-135a-2-3p	0	1	2	0	0	0	0	21	74	356	20	2	83
mmu-mir-136	mmu-miR-136-3p	0	3	0	7	0	0	0	633	567	191	8	3	47
mmu-mir-136	mmu-miR-136-5p	0	0	2	3	0	0	0	808	828	357	12	5	93
mmu-mir-138-1	mmu-miR-138-1-3p	0	0	3	0	0	0	0	0	0	2	1	0	7
mmu-mir-138-1	mmu-miR-138-5p	1	4	0	11	2	0	0	359	188	367	43	2	167
mmu-mir-139	mmu-miR-139-3p	0	1	1	1	0	0	0	40	206	192	94	1	110
mmu-mir-140	mmu-miR-140-3p	1	4	4	20	0	0	0	1304	1926	3294	454	31	2754
mmu-mir-141	mmu-miR-141-3p	0	0	1	0	0	0	0	0	0	0	0	0	0
mmu-mir-143	mmu-miR-143-3p	2	6	1	1	2	0	0	200	26	23	3	0	34
mmu-mir-146a	mmu-miR-146a-5p	0	0	0	1	12	2	6	33	17	123	0	0	9
mmu-mir-146b	mmu-miR-146b-5p	0	7	19	24	1	0	0	759	562	1651	88	14	230
mmu-mir-148a	mmu-miR-148a-3p	2	6	4	45	10	11	8	6233	7233	3242	72	60	714
mmu-mir-148a	mmu-miR-148a-5p	0	0	0	1	0	1	0	34	40	22	4	3	93
mmu-mir-148b	mmu-miR-148b-3p	0	2	4	12	1	0	0	1434	2097	682	429	22	1773
mmu-mir-149	mmu-miR-149-5p	4	4	5	19	2	0	3	975	3101	1079	1139	14	3127
mmu-mir-151	mmu-miR-151-3p	26	36	61	97	11	6	5	1278	4251	3688	1070	61	2412
mmu-mir-151	mmu-miR-151-5p	4	4	1	20	1	0	2	57	100	55	13	3	54
mmu-mir-153	mmu-miR-153-3p	2	2	0	3	0	0	3	532	599	139	1	9	8
mmu-mir-15a	mmu-miR-15a-5p	0	0	1	2	0	0	0	45	23	9	1	0	11
mmu-mir-15b	mmu-miR-15b-5p	0	0	1	2	0	0	0	50	143	38	44	1	196
mmu-mir-16-1	mmu-miR-16-5p	6	18	19	64	5	11	7	605	705	672	24	8	168
mmu-mir-17	mmu-miR-17-3p	0	0	1	1	0	0	0	14	97	60	11	3	137
mmu-mir-181a-1	mmu-miR-181a-1-3p	0	3	1	2	0	0	0	115	173	119	13	4	168
mmu-mir-181a-1	mmu-miR-181a-5p	96	336	585	1658	28	68	45	8765	10398	9522	5217	49	20243
mmu-mir-181a-2	mmu-miR-181a-2-3p	2	4	2	7	0	9	1	19	113	40	33	1	86
mmu-mir-181b-1	mmu-miR-181b-5p	31	115	143	505	18	8	21	1726	3456	3905	1017	29	3256
mmu-mir-181c	mmu-miR-181c-3p	0	0	1	3	0	0	0	139	245	136	19	2	546
mmu-mir-181c	mmu-miR-181c-5p	4	16	9	62	0	0	3	179	155	140	12	2	228
mmu-mir-181d	mmu-miR-181d-5p	5	38	37	80	3	7	3	2161	4421	5165	621	61	2916
mmu-mir-182	mmu-miR-182-5p	22	36	49	226	2	2	4	82	366	373	4	5	283
mmu-mir-1839	mmu-miR-1839-5p	1	7	3	19	0	0	3	952	917	3378	86	16	471
mmu-mir-183	mmu-miR-183-3p	0	0	0	1	0	0	0	0	0	0	0	0	0
mmu-mir-183	mmu-miR-183-5p	2	6	8	8	0	0	2	77	188	352	20	3	189
mmu-mir-1843a	mmu-miR-1843a-5p	0	2	0	1	0	0	1	357	458	511	39	12	206
mmu-mir-1843b	mmu-miR-1843b-3p	0	1	2	5	0	0	0	18	15	50	23	0	5
mmu-mir-1843b	mmu-miR-1843b-5p	0	0	1	3	0	0	0	449	415	682	59	13	224
mmu-mir-184	mmu-miR-184-3p	5	8	7	6	3	2	1	3	8	25	0	0	4
mmu-mir-186	mmu-miR-186-5p	0	3	2	8	0	2	0	773	1165	569	31	11	648
mmu-mir-1895	mmu-miR-1895	0	1	3	2	0	0	0	4	4	6	10	0	1
mmu-mir-1907	mmu-miR-1907	0	0	0	1	0	0	0	0	0	0	0	0	0
mmu-mir-191	mmu-miR-191-5p	14	34	76	215	13	6	9	1617	1914	3871	579	27	2224
mmu-mir-1929	mmu-miR-1929-3p	0	0	0	1	0	0	0	0	0	0	0	0	0
mmu-mir-192	mmu-miR-192-5p	7	3	2	6	4	1	0	329	551	445	15	8	232
mmu-mir-1933	mmu-miR-1933-3p	0	0	2	0	0	0	0	0	2	3	0	0	1
mmu-mir-1934	mmu-miR-1934-5p	0	1	0	0	0	0	0	1	13	3	2	0	3
mmu-mir-194-1	mmu-miR-194-5p	0	0	0	1	0	0	0	129	153	113	7	4	32
mmu-mir-1946a	mmu-miR-1946a	0	0	0	1	0	0	0	0	1	4	0	0	0
mmu-mir-1955	mmu-miR-1955-3p	0	1	2	1	0	0	0	0	0	0	0	0	0
mmu-mir-1957a	mmu-miR-1957a	0	0	2	2	2	0	0	54	8	24	6	0	0
mmu-mir-1958	mmu-miR-1958	0	0	1	0	0	0	0	0	0	0	0	0	0
mmu-mir-1968	mmu-miR-1968-5p	0	2	0	0	0	1	0	12	38	35	4	2	30
mmu-mir-1970	mmu-miR-1970	0	0	0	1	0	0	0	0	3	3	3	0	1
mmu-mir-1981	mmu-miR-1981-3p	0	1	0	0	0	0	0	5	13	32	5	0	5
mmu-mir-1981	mmu-miR-1981-5p	0	8	2	5	0	0	0	836	1017	1639	948	12	504
mmu-mir-1983	mmu-miR-1983	0	1	0	0	0	0	0	1306	1396	529	310	10	409
mmu-mir-199a-1	mmu-miR-199a-3p	0	2	2	0	0	0	2	271	47	31	24	0	24
mmu-mir-199a-1	mmu-miR-199a-5p	1	0	0	0	0	0	0	48	4	5	16	0	28
mmu-mir-199b	mmu-miR-199b-3p	0	2	2	0	0	0	2	271	47	31	24	0	24
mmu-mir-19a	mmu-miR-19a-3p	0	1	0	0	0	0	0	149	255	67	0	5	2
mmu-mir-19b-1	mmu-miR-19b-3p	3	1	0	1	0	0	0	275	611	205	1	5	67
mmu-mir-203	mmu-miR-203-3p	3	5	2	2	4	0	4	73	108	71	3	0	23
mmu-mir-204	mmu-miR-204-5p	1	0	1	9	1	0	0	48	68	29	14	0	27
mmu-mir-205	mmu-miR-205-5p	3	4	3	5	3	0	7	0	1	1	0	0	0
mmu-mir-20a	mmu-miR-20a-5p	0	0	0	1	0	0	1	146	562	515	10	15	56
mmu-mir-20b	mmu-miR-20b-5p	0	1	0	0	0	0	0	1	41	14	0	1	21
mmu-mir-210	mmu-miR-210-3p	0	2	3	6	0	0	0	2822	583	1073	337	2	2519
mmu-mir-210	mmu-miR-210-5p	0	0	0	1	0	0	0	48	16	16	47	0	36
mmu-mir-212	mmu-miR-212-3p	1	0	0	0	0	0	0	68	28	27	41	0	11
mmu-mir-2137	mmu-miR-2137	1	7	19	22	4	2	3	158	114	748	126	18	249
mmu-mir-214	mmu-miR-214-3p	0	1	0	0	0	0	0	5	2	2	6	0	16
mmu-mir-217	mmu-miR-217-5p	0	0	0	1	0	0	0	21	79	230	7	7	51
mmu-mir-218-1	mmu-miR-218-5p	0	1	0	0	0	0	0	4535	5766	1616	99	48	607
mmu-mir-219a-1	mmu-miR-219a-1-3p	1	0	2	1	0	0	0	50	200	198	38	5	248
mmu-mir-219a-2	mmu-miR-219a-2-3p	0	0	3	2	0	0	0	8	33	190	2	2	48
mmu-mir-21a	mmu-miR-21a-5p	1	11	8	22	17	17	29	3084	7123	3089	54	112	544
mmu-mir-221	mmu-miR-221-3p	1	0	3	2	2	0	0	334	733	501	98	11	378
mmu-mir-222	mmu-miR-222-3p	0	6	1	7	3	6	3	143	194	243	54	7	104
mmu-mir-222	mmu-miR-222-5p	0	0	1	0	0	0	0	2	9	3	1	1	2
mmu-mir-22	mmu-miR-22-3p	4	27	26	71	17	25	23	363	486	553	42	11	455
mmu-mir-23a	mmu-miR-23a-3p	3	3	3	2	4	5	4	98	194	24	28	0	165
mmu-mir-23b	mmu-miR-23b-3p	3	3	5	2	5	5	3	384	612	275	149	2	403
mmu-mir-24-1	mmu-miR-24-3p	0	0	0	2	0	0	0	546	782	1014	77	13	459
mmu-mir-25	mmu-miR-25-3p	25	31	26	110	5	9	11	1207	4999	2256	692	73	2260
mmu-mir-25	mmu-miR-25-5p	0	0	0	1	0	0	0	18	138	118	56	2	150
mmu-mir-26a-1	mmu-miR-26a-5p	17	33	68	247	6	11	10	16622	16988	14743	1634	153	4241
mmu-mir-26b	mmu-miR-26b-5p	1	3	2	7	0	0	0	1156	1205	443	59	2	154
mmu-mir-27a	mmu-miR-27a-3p	0	1	0	0	0	0	1	39	58	19	0	0	26
mmu-mir-27b	mmu-miR-27b-3p	3	13	18	34	30	23	11	1098	1385	1117	151	25	480
mmu-mir-2861	mmu-miR-2861	0	0	2	0	0	0	0	10	0	4	3	0	0
mmu-mir-28a	mmu-miR-28a-3p	0	1	0	3	2	2	7	89	334	195	46	4	333
mmu-mir-291a	mmu-miR-291a-5p	0	1	0	0	0	0	0	0	3	1	0	0	0
mmu-mir-292a	mmu-miR-292a-3p	0	0	0	1	0	0	0	8	64	21	7	0	82
mmu-mir-292a	mmu-miR-292a-5p	0	6	1	0	0	5	0	1	30	98	2	3	21
mmu-mir-296	mmu-miR-296-3p	2	2	3	12	0	0	0	674	2680	2235	735	37	4242
mmu-mir-296	mmu-miR-296-5p	0	1	0	2	0	0	0	174	218	444	241	2	481
mmu-mir-297a-1	mmu-miR-297a-5p	0	1	0	0	0	0	0	1	2	3	1	0	0
mmu-mir-298	mmu-miR-298-5p	74	232	140	600	15	19	18	1906	3592	8350	1700	55	4751
mmu-mir-29c	mmu-miR-29c-3p	1	0	0	0	0	0	0	8	1	1	0	0	2
mmu-mir-300	mmu-miR-300-3p	2	1	5	11	0	0	0	2184	4708	3497	318	81	3566
mmu-mir-301a	mmu-miR-301a-3p	4	21	13	38	0	0	0	62	158	41	1	2	6
mmu-mir-301b	mmu-miR-301b-3p	0	3	0	5	0	0	0	13	66	20	0	0	33
mmu-mir-302a	mmu-miR-302a-3p	0	1	0	0	0	0	0	14	106	5	0	2	12
mmu-mir-3057	mmu-miR-3057-5p	0	1	4	7	0	0	0	15	26	76	22	1	41
mmu-mir-3067	mmu-miR-3067-5p	0	0	1	0	0	0	0	2	1	0	0	0	1
mmu-mir-3078	mmu-miR-3078-3p	0	1	0	0	0	0	0	1	10	7	2	0	5
mmu-mir-3083	mmu-miR-3083-5p	0	1	0	0	0	0	0	4	2	9	0	0	0
mmu-mir-3093	mmu-miR-3093-3p	0	0	0	1	0	0	0	13	20	47	20	1	67
mmu-mir-3095	mmu-miR-3095-3p	0	1	0	0	0	0	0	3	16	8	3	0	16
mmu-mir-3099	mmu-miR-3099-3p	25	68	18	86	1	0	0	692	1453	2504	1321	17	1031
mmu-mir-30a	mmu-miR-30a-3p	2	2	5	2	0	0	0	555	939	629	92	14	1060
mmu-mir-30a	mmu-miR-30a-5p	19	68	30	164	11	13	11	9017	13200	17984	1147	224	7463
mmu-mir-30b	mmu-miR-30b-3p	0	0	0	2	0	0	0	47	126	109	18	1	80
mmu-mir-30b	mmu-miR-30b-5p	0	1	1	3	1	0	2	541	708	108	34	5	308
mmu-mir-30c-1	mmu-miR-30c-1-3p	0	1	1	5	0	0	0	37	52	49	11	0	58
mmu-mir-30c-1	mmu-miR-30c-5p	4	16	4	34	2	1	1	2471	3231	2548	317	28	1895
mmu-mir-30c-2	mmu-miR-30c-2-3p	0	2	1	7	0	0	0	304	572	473	229	4	569
mmu-mir-30d	mmu-miR-30d-3p	1	0	0	1	1	0	0	36	58	17	0	0	18
mmu-mir-30d	mmu-miR-30d-5p	17	71	41	209	15	11	19	6874	10409	31929	3900	260	7552
mmu-mir-30e	mmu-miR-30e-3p	0	2	0	3	0	2	1	390	721	334	40	8	508
mmu-mir-30e	mmu-miR-30e-5p	3	18	20	65	4	10	5	2296	4622	3463	82	66	1025
mmu-mir-3102	mmu-miR-3102-3p.2-3p	0	1	0	0	0	0	0	0	9	3	5	0	5
mmu-mir-31	mmu-miR-31-5p	0	0	0	4	0	0	0	9	13	44	9	0	18
mmu-mir-320	mmu-miR-320-3p	42	72	65	107	73	59	71	759	1358	4084	1316	19	2487
mmu-mir-322	mmu-miR-322-3p	0	0	1	2	0	0	0	111	106	337	20	5	99
mmu-mir-322	mmu-miR-322-5p	0	0	0	4	0	0	0	63	75	15	1	0	7
mmu-mir-323	mmu-miR-323-3p	0	3	4	6	0	0	0	835	1932	2290	398	38	1329
mmu-mir-323	mmu-miR-323-5p	0	0	1	0	0	0	0	10	63	61	56	0	44
mmu-mir-324	mmu-miR-324-5p	0	1	0	0	0	0	0	181	233	90	117	1	262
mmu-mir-326	mmu-miR-326-3p	0	0	0	2	0	0	0	376	287	186	363	2	521
mmu-mir-328	mmu-miR-328-3p	3	7	5	16	3	0	2	2568	3595	5172	4436	24	2738
mmu-mir-329	mmu-miR-329-3p	0	0	0	1	0	0	0	222	501	204	44	1	249
mmu-mir-329	mmu-miR-329-5p	0	0	0	2	0	0	0	1127	2288	558	327	6	560
mmu-mir-330	mmu-miR-330-3p	0	1	1	0	1	0	0	88	288	391	124	2	359
mmu-mir-330	mmu-miR-330-5p	0	0	2	3	0	0	2	413	416	513	188	6	360
mmu-mir-335	mmu-miR-335-3p	0	0	0	2	0	0	0	40	136	123	3	6	17
mmu-mir-335	mmu-miR-335-5p	0	0	2	1	0	0	0	54	129	608	0	17	4
mmu-mir-337	mmu-miR-337-3p	1	0	0	0	0	0	0	18	63	3	0	0	9
mmu-mir-337	mmu-miR-337-5p	0	0	0	1	0	0	0	467	1466	1460	225	25	706
mmu-mir-339	mmu-miR-339-5p	0	0	0	2	0	0	0	35	25	23	16	0	50
mmu-mir-340	mmu-miR-340-3p	0	0	0	3	0	0	0	99	172	116	4	4	29
mmu-mir-340	mmu-miR-340-5p	2	4	0	20	0	0	9	2888	4642	2691	36	47	485
mmu-mir-341	mmu-miR-341-3p	2	6	1	8	0	0	1	281	706	371	54	10	767
mmu-mir-341	mmu-miR-341-5p	0	0	0	2	0	0	0	3	32	21	5	2	34
mmu-mir-342	mmu-miR-342-3p	1	8	5	6	0	0	0	1607	3177	1683	371	32	2297
mmu-mir-342	mmu-miR-342-5p	3	15	3	20	0	0	2	120	298	202	119	7	272
mmu-mir-344-1	mmu-miR-344-3p	0	0	0	4	0	0	0	3748	2741	4709	544	39	1694
mmu-mir-344c	mmu-miR-344c-3p	0	0	2	1	0	0	0	210	268	207	1	6	68
mmu-mir-344d-1	mmu-miR-344d-3p	1	3	3	2	0	0	0	70	66	246	41	6	27
mmu-mir-344f	mmu-miR-344f-3p	0	0	0	1	0	0	0	538	366	1178	213	17	412
mmu-mir-345	mmu-miR-345-3p	0	1	0	3	0	0	0	260	696	701	88	8	261
mmu-mir-346	mmu-miR-346-5p	2	1	0	1	0	0	0	174	361	224	243	1	277
mmu-mir-3470a	mmu-miR-3470a	5	13	28	42	2	3	1	66	26	71	32	1	8
mmu-mir-3470b	mmu-miR-3470b	22	37	47	111	7	13	7	165	39	185	44	1	36
mmu-mir-3472	mmu-miR-3472	0	0	1	1	0	0	0	5	0	6	0	0	0
mmu-mir-3473a	mmu-miR-3473a	0	0	2	1	0	0	2	31	7	34	9	0	10
mmu-mir-3473b	mmu-miR-3473b	0	0	2	7	0	0	0	404	302	128	296	4	1216
mmu-mir-3473c	mmu-miR-3473c	0	0	0	1	0	0	0	0	0	0	0	0	0
mmu-mir-3473e	mmu-miR-3473e	0	1	1	4	0	0	0	265	216	74	140	2	878
mmu-mir-3473f	mmu-miR-3473f	0	1	1	0	1	0	0	23	15	18	22	1	25
mmu-mir-34c	mmu-miR-34c-5p	0	1	0	0	0	0	0	46	95	32	4	1	22
mmu-mir-351	mmu-miR-351-3p	0	1	0	0	0	0	0	1	11	15	6	0	11
mmu-mir-351	mmu-miR-351-5p	4	15	22	73	2	1	1	162	245	366	201	3	493
mmu-mir-3535	mmu-miR-3535	3	0	3	4	0	0	0	319	251	436	49	1	459
mmu-mir-361	mmu-miR-361-5p	1	1	1	2	0	0	0	167	279	245	53	5	141
mmu-mir-363	mmu-miR-363-3p	0	1	0	0	0	1	0	32	356	60	8	1	444
mmu-mir-369	mmu-miR-369-3p	0	0	0	1	0	0	0	96	309	35	0	0	9
mmu-mir-369	mmu-miR-369-5p	0	0	0	1	0	0	0	142	212	212	14	3	57
mmu-mir-370	mmu-miR-370-3p	2	17	6	34	0	0	1	26712	38749	57746	40641	438	40450
mmu-mir-374b	mmu-miR-374b-3p	0	6	0	2	0	0	0	0	0	0	0	0	0
mmu-mir-375	mmu-miR-375-3p	0	2	2	3	1	0	5	3	4	20	1	0	11
mmu-mir-376a	mmu-miR-376a-3p	0	1	0	0	0	0	0	51	83	18	0	1	81
mmu-mir-378a	mmu-miR-378a-3p	0	5	6	15	1	1	6	402	183	1922	180	12	435
mmu-mir-378c	mmu-miR-378c	0	3	0	2	0	0	5	60	22	180	21	0	62
mmu-mir-378d	mmu-miR-378d	0	1	0	1	0	0	0	63	30	333	26	1	57
mmu-mir-379	mmu-miR-379-5p	0	0	1	0	0	0	0	2755	7602	7712	159	158	1899
mmu-mir-380	mmu-miR-380-3p	0	0	1	0	0	0	0	122	370	85	3	2	50
mmu-mir-381	mmu-miR-381-3p	2	3	4	27	0	0	0	9614	25083	11394	627	281	19427
mmu-mir-382	mmu-miR-382-5p	1	2	0	7	0	0	0	2444	4034	5189	741	53	1201
mmu-mir-383	mmu-miR-383-5p	0	6	2	16	0	0	1	588	382	1925	360	10	578
mmu-mir-384	mmu-miR-384-3p	0	0	0	1	0	0	0	204	241	35	2	2	0
mmu-mir-384	mmu-miR-384-5p	0	3	0	4	0	0	0	140	110	94	7	0	15
mmu-mir-3960	mmu-miR-3960	0	0	2	1	3	5	0	1	0	0	0	0	0
mmu-mir-3968	mmu-miR-3968	8	5	8	12	0	0	0	26	52	57	49	2	134
mmu-mir-409	mmu-miR-409-3p	7	15	6	48	4	5	2	602	2571	1834	433	40	2558
mmu-mir-409	mmu-miR-409-5p	0	1	0	1	0	0	0	295	584	1086	111	21	498
mmu-mir-410	mmu-miR-410-3p	7	17	19	78	2	4	2	242	456	428	26	10	235
mmu-mir-411	mmu-miR-411-3p	0	0	0	1	0	0	0	30	68	54	6	1	17
mmu-mir-411	mmu-miR-411-5p	7	18	17	59	3	2	3	624	1455	622	86	17	346
mmu-mir-412	mmu-miR-412-5p	0	1	0	1	0	0	0	104	406	921	66	16	186
mmu-mir-421	mmu-miR-421-3p	0	1	1	6	0	0	0	29	65	55	4	1	22
mmu-mir-423	mmu-miR-423-3p	0	6	4	14	2	2	0	680	2244	3549	1573	45	3165
mmu-mir-423	mmu-miR-423-5p	33	146	88	233	7	6	4	407	1000	1339	687	17	1095
mmu-mir-425	mmu-miR-425-3p	0	0	1	0	0	0	0	22	25	16	7	0	32
mmu-mir-425	mmu-miR-425-5p	0	0	4	6	0	0	0	134	161	200	28	1	141
mmu-mir-431	mmu-miR-431-3p	3	4	3	7	1	0	0	630	914	755	306	4	676
mmu-mir-431	mmu-miR-431-5p	5	9	1	10	1	0	0	273	1098	232	72	19	1184
mmu-mir-433	mmu-miR-433-3p	6	17	10	25	7	8	0	1876	4798	9419	4465	60	2423
mmu-mir-433	mmu-miR-433-5p	0	0	0	1	0	0	0	2	12	12	0	2	3
mmu-mir-434	mmu-miR-434-3p	18	99	81	259	33	19	19	3645	4381	1942	788	24	3588
mmu-mir-434	mmu-miR-434-5p	5	4	3	12	0	0	1	6606	10220	9767	553	179	3837
mmu-mir-450b	mmu-miR-450b-5p	0	0	0	1	0	0	0	14	15	4	0	0	5
mmu-mir-466a	mmu-miR-466a-3p	0	2	0	2	0	0	0	3	14	9	3	0	12
mmu-mir-466b-1	mmu-miR-466b-3p	0	2	0	2	0	0	0	3	14	9	3	0	13
mmu-mir-466c-1	mmu-miR-466c-3p	0	2	0	2	0	0	0	3	14	9	3	0	13
mmu-mir-466d	mmu-miR-466d-3p	0	0	0	1	0	0	0	7	5	5	2	0	8
mmu-mir-466e	mmu-miR-466e-3p	0	2	0	2	0	0	0	3	14	9	3	0	13
mmu-mir-466f-1	mmu-miR-466f-3p	0	0	0	1	2	0	0	4	5	4	4	0	10
mmu-mir-466f-1	mmu-miR-466f-5p	0	0	0	1	0	0	0	1	0	2	0	0	1
mmu-mir-466f-4	mmu-miR-466f	0	0	0	1	0	0	0	1	0	2	0	0	1
mmu-mir-466g	mmu-miR-466g	0	0	0	2	0	0	0	6	9	3	1	0	15
mmu-mir-466h	mmu-miR-466h-5p	0	1	0	3	0	0	0	6	9	7	0	0	1
mmu-mir-466i	mmu-miR-466i-3p	0	0	0	2	0	0	0	4	3	5	5	1	5
mmu-mir-466i	mmu-miR-466i-5p	0	6	2	13	1	3	0	15	4	6	9	0	11
mmu-mir-466p	mmu-miR-466p-3p	0	2	0	2	0	0	0	3	14	9	3	0	13
mmu-mir-467a-10	mmu-miR-467a-3p	0	0	0	1	0	0	0	11	12	4	1	0	16
mmu-mir-467a-10	mmu-miR-467a-5p	0	0	0	1	0	0	0	15	28	29	1	1	6
mmu-mir-467b	mmu-miR-467b-5p	0	0	0	1	0	0	0	15	28	29	1	1	6
mmu-mir-467d	mmu-miR-467d-3p	0	0	0	1	0	0	0	11	12	4	1	0	16
mmu-mir-483	mmu-miR-483-5p	0	1	0	0	0	0	0	9	49	3	31	0	72
mmu-mir-484	mmu-miR-484	1	0	4	8	0	0	0	190	431	831	241	3	219
mmu-mir-485	mmu-miR-485-3p	1	0	0	5	0	0	0	208	467	385	314	5	338
mmu-mir-485	mmu-miR-485-5p	0	6	1	5	0	0	0	192	415	717	232	8	244
mmu-mir-486a	mmu-miR-486a-3p	0	2	1	0	0	0	0	5	1	14	11	0	3
mmu-mir-486a	mmu-miR-486a-5p	29	48	66	137	35	17	41	152	157	570	236	3	85
mmu-mir-486b	mmu-miR-486b-5p	29	50	66	136	35	16	41	161	162	597	263	4	87
mmu-mir-487b	mmu-miR-487b-3p	0	0	1	5	0	0	0	611	598	629	128	5	328
mmu-mir-488	mmu-miR-488-3p	0	1	0	9	0	0	1	3023	5004	2117	437	41	2703
mmu-mir-488	mmu-miR-488-5p	0	0	0	6	0	0	0	2	6	7	0	0	4
mmu-mir-501	mmu-miR-501-3p	0	10	0	1	2	0	0	446	1121	3078	779	19	1818
mmu-mir-503	mmu-miR-503-5p	0	0	1	0	0	0	0	18	62	78	4	2	24
mmu-mir-5099	mmu-miR-5099	56	94	146	312	14	67	19	1557	1705	7037	846	66	1276
mmu-mir-5100	mmu-miR-5100	0	2	7	1	0	0	6	8	22	61	25	1	41
mmu-mir-5106	mmu-miR-5106	2	7	1	1	2	0	0	0	2	48	0	0	0
mmu-mir-5108	mmu-miR-5108	2	12	5	2	18	10	27	1	0	1	2	0	0
mmu-mir-5112	mmu-miR-5112	4	13	15	10	5	0	8	0	0	511	1	0	2
mmu-mir-5113	mmu-miR-5113	0	0	0	1	0	0	0	1	16	6	0	0	14
mmu-mir-5114	mmu-miR-5114	1	0	0	0	0	0	0	0	1	2	0	0	2
mmu-mir-5119	mmu-miR-5119	38	68	60	60	186	148	318	2	4	2	0	0	0
mmu-mir-5121	mmu-miR-5121	2	6	5	26	0	0	0	1475	352	1521	324	6	661
mmu-mir-5124a	mmu-miR-5124a	1	4	2	4	0	0	0	0	0	0	1	0	0
mmu-mir-5126	mmu-miR-5126	3	7	7	12	3	21	6	175	356	742	252	18	441
mmu-mir-5128	mmu-miR-5128	0	0	0	1	0	0	0	55	55	28	68	0	116
mmu-mir-532	mmu-miR-532-5p	0	1	0	2	0	0	0	1378	1755	2551	369	42	1203
mmu-mir-540	mmu-miR-540-3p	3	17	4	14	0	0	3	136	615	349	104	6	1174
mmu-mir-541	mmu-miR-541-5p	123	286	142	322	9	52	6	4892	20898	14151	2238	324	13888
mmu-mir-542	mmu-miR-542-3p	0	0	0	2	0	0	0	84	113	287	0	3	9
mmu-mir-543	mmu-miR-543-3p	0	0	1	0	0	0	0	339	1083	1389	141	17	411
mmu-mir-5615-1	mmu-miR-5615-5p	0	0	0	1	0	0	0	6	2	3	0	0	6
mmu-mir-5620	mmu-miR-5620-3p	0	0	0	1	0	0	0	0	0	0	0	0	0
mmu-mir-574	mmu-miR-574-5p	0	0	0	3	0	0	2	10	16	3	15	0	20
mmu-mir-582	mmu-miR-582-3p	0	0	0	1	0	0	0	69	10	43	1	0	12
mmu-mir-592	mmu-miR-592-5p	0	0	1	3	0	0	0	38	84	44	0	3	4
mmu-mir-598	mmu-miR-598-3p	1	2	0	3	0	0	0	576	483	484	88	2	130
mmu-mir-6236	mmu-miR-6236	1	0	5	7	1	6	4	7	0	17	1	0	5
mmu-mir-6238	mmu-miR-6238	4	5	2	12	3	0	2	15	5	65	26	2	8
mmu-mir-6239	mmu-miR-6239	0	1	2	1	0	0	1	6	6	28	8	3	9
mmu-mir-6240	mmu-miR-6240	15	28	21	49	18	20	9	213	110	185	37	1	91
mmu-mir-6244	mmu-miR-6244	0	2	2	3	1	0	0	0	0	0	0	0	0
mmu-mir-6364	mmu-miR-6364	0	0	0	1	0	0	0	0	0	2	0	0	0
mmu-mir-6400	mmu-miR-6400	0	0	0	1	0	0	0	0	0	0	0	0	0
mmu-mir-6412	mmu-miR-6412	0	0	1	2	0	0	0	4	2	8	2	0	6
mmu-mir-652	mmu-miR-652-3p	0	0	0	2	0	0	2	676	1194	449	458	8	1933
mmu-mir-6538	mmu-miR-6538	12	35	52	65	9	14	8	210	4	316	143	0	9
mmu-mir-6540	mmu-miR-6540-3p	0	1	0	0	0	0	0	10	7	5	1	1	3
mmu-mir-6540	mmu-miR-6540-5p	0	1	0	0	0	0	0	124	175	778	94	2	141
mmu-mir-664	mmu-miR-664-5p	0	0	0	3	0	0	0	5	18	39	9	0	28
mmu-mir-666	mmu-miR-666-3p	0	2	0	3	0	0	0	3	2	6	2	0	15
mmu-mir-666	mmu-miR-666-5p	1	4	7	9	7	0	0	318	699	1433	199	26	1079
mmu-mir-667	mmu-miR-667-3p	1	6	0	2	0	0	0	87	545	207	211	8	506
mmu-mir-667	mmu-miR-667-5p	0	0	0	1	0	0	0	23	115	233	16	2	77
mmu-mir-668	mmu-miR-668-3p	2	2	1	11	0	0	2	87	154	249	107	2	99
mmu-mir-669a-10	mmu-miR-669a-3p	0	1	0	2	0	0	0	8	24	18	1	0	17
mmu-mir-669a-10	mmu-miR-669a-5p	0	1	0	1	0	0	0	12	37	15	1	0	9
mmu-mir-669c	mmu-miR-669c-5p	0	3	0	2	0	0	0	86	112	111	60	0	49
mmu-mir-669f	mmu-miR-669f-5p	0	0	0	1	0	0	0	1	8	6	0	0	2
mmu-mir-669h	mmu-miR-669h-5p	0	1	0	0	0	0	0	3	5	3	0	0	0
mmu-mir-669k	mmu-miR-669k-5p	0	1	0	0	0	0	0	0	0	1	0	0	0
mmu-mir-669o	mmu-miR-669o-3p	0	1	0	2	0	0	0	8	24	18	1	0	17
mmu-mir-669p-1	mmu-miR-669p-5p	0	1	0	1	0	0	0	12	37	15	1	0	9
mmu-mir-671	mmu-miR-671-3p	0	1	0	8	3	0	0	29	51	83	29	0	127
mmu-mir-672	mmu-miR-672-5p	8	28	10	31	2	0	0	318	922	736	261	10	306
mmu-mir-673	mmu-miR-673-3p	3	4	1	10	0	0	0	57	215	130	62	1	195
mmu-mir-673	mmu-miR-673-5p	2	0	3	5	0	0	0	42	101	134	53	1	100
mmu-mir-674	mmu-miR-674-3p	0	0	3	0	0	0	0	120	168	451	31	7	144
mmu-mir-676	mmu-miR-676-3p	4	5	7	20	1	0	2	245	208	350	266	3	210
mmu-mir-676	mmu-miR-676-5p	0	0	0	3	0	0	0	22	15	19	0	0	10
mmu-mir-677	mmu-miR-677-3p	0	0	1	3	0	0	0	14	1	3	1	0	3
mmu-mir-677	mmu-miR-677-5p	0	0	0	2	0	0	0	71	58	36	4	0	13
mmu-mir-679	mmu-miR-679-5p	0	9	2	0	0	0	0	48	708	159	24	13	406
mmu-mir-6903	mmu-miR-6903-3p	0	0	0	1	0	0	0	2	0	1	0	0	0
mmu-mir-6905	mmu-miR-6905-5p	0	1	0	0	0	0	0	0	0	3	2	0	2
mmu-mir-6906	mmu-miR-6906-3p	0	1	0	0	0	0	0	0	0	0	2	0	0
mmu-mir-690	mmu-miR-690	0	4	6	5	1	0	0	132	133	2453	27	2	72
mmu-mir-6914	mmu-miR-6914-3p	0	0	0	1	0	0	0	0	0	0	0	0	0
mmu-mir-6922	mmu-miR-6922-5p	0	0	1	0	0	0	0	0	1	2	0	0	4
mmu-mir-6925	mmu-miR-6925-5p	0	0	0	1	0	0	0	0	0	1	0	0	0
mmu-mir-6928	mmu-miR-6928-5p	3	1	10	3	0	0	0	0	1	1	0	0	1
mmu-mir-6932	mmu-miR-6932-5p	0	0	0	1	0	0	0	0	0	3	0	0	0
mmu-mir-6937	mmu-miR-6937-5p	1	0	0	0	0	0	0	7	0	3	3	0	0
mmu-mir-6944	mmu-miR-6944-3p	3	6	4	6	1	0	0	30	45	46	38	0	31
mmu-mir-6948	mmu-miR-6948-3p	0	0	0	2	0	0	0	2	2	5	0	0	1
mmu-mir-6958	mmu-miR-6958-5p	0	0	0	1	0	0	0	0	0	0	0	0	0
mmu-mir-6960	mmu-miR-6960-5p	0	0	0	3	0	0	0	1	5	5	0	0	4
mmu-mir-6965	mmu-miR-6965-3p	0	0	0	2	0	0	0	0	0	1	0	0	1
mmu-mir-6967-1	mmu-miR-6967-5p	1	0	0	0	0	0	0	1	0	0	0	0	0
mmu-mir-6977	mmu-miR-6977-5p	0	0	1	0	0	0	0	0	1	4	0	0	0
mmu-mir-6990	mmu-miR-6990-5p	0	3	5	1	0	0	7	0	0	1	0	0	0
mmu-mir-6991	mmu-miR-6991-5p	0	0	0	1	0	0	0	1	4	5	0	0	4
mmu-mir-6994	mmu-miR-6994-5p	0	0	0	1	0	0	0	2	0	0	0	0	0
mmu-mir-6997	mmu-miR-6997-5p	0	0	0	2	0	0	0	0	2	6	3	0	3
mmu-mir-7004	mmu-miR-7004-5p	0	0	0	2	0	0	0	2	0	1	3	0	0
mmu-mir-7010	mmu-miR-7010-5p	1	0	0	0	0	0	0	0	0	0	0	0	0
mmu-mir-7015	mmu-miR-7015-3p	0	0	1	0	0	0	0	0	0	1	0	0	0
mmu-mir-7017	mmu-miR-7017-5p	0	1	0	0	0	0	0	0	2	0	0	0	4
mmu-mir-7023	mmu-miR-7023-5p	0	0	0	3	0	0	0	0	0	0	0	0	0
mmu-mir-7026	mmu-miR-7026-3p	0	1	0	0	0	0	0	1	1	0	0	0	0
mmu-mir-702	mmu-miR-702-5p	0	0	0	1	0	0	0	1	5	11	7	0	9
mmu-mir-7033	mmu-miR-7033-5p	0	2	0	3	0	0	0	2	0	2	0	0	2
mmu-mir-7044	mmu-miR-7044-5p	0	0	0	1	0	0	0	0	0	0	0	0	0
mmu-mir-7047	mmu-miR-7047-3p	0	0	1	0	0	0	0	2	0	1	3	0	0
mmu-mir-7047	mmu-miR-7047-5p	0	1	1	0	0	0	0	0	0	0	1	0	0
mmu-mir-7050	mmu-miR-7050-5p	1	0	0	1	0	0	0	0	0	0	0	0	0
mmu-mir-7055	mmu-miR-7055-5p	0	0	0	1	0	0	0	0	0	0	0	0	0
mmu-mir-7060	mmu-miR-7060-5p	0	1	0	0	0	0	0	0	1	1	0	0	1
mmu-mir-7062	mmu-miR-7062-5p	0	1	0	0	0	0	0	0	1	0	0	0	1
mmu-mir-7074	mmu-miR-7074-3p	0	0	2	0	0	0	0	0	0	0	0	0	0
mmu-mir-7087	mmu-miR-7087-5p	1	0	0	0	0	0	0	0	2	1	2	0	1
mmu-mir-708	mmu-miR-708-3p	0	2	1	2	2	0	0	1015	823	1187	29	14	267
mmu-mir-709	mmu-miR-709	1	6	6	7	0	4	0	50	3	19	24	0	4
mmu-mir-712	mmu-miR-712-5p	0	0	0	2	3	0	0	11	1	7	3	0	4
mmu-mir-714	mmu-miR-714	0	1	5	13	2	2	0	0	1	3	4	0	0
mmu-mir-7220	mmu-miR-7220-5p	0	0	2	0	0	0	0	1	1	2	1	0	0
mmu-mir-7230	mmu-miR-7230-3p	0	1	0	0	0	0	0	0	0	0	0	0	0
mmu-mir-7240	mmu-miR-7240-5p	0	0	1	0	0	0	0	2	0	1	1	0	0
mmu-mir-744	mmu-miR-744-5p	17	56	26	106	4	6	1	660	3094	5416	2679	70	3408
mmu-mir-758	mmu-miR-758-3p	0	2	0	0	0	0	0	30	501	111	6	11	202
mmu-mir-760	mmu-miR-760-3p	3	18	10	11	3	0	0	835	1581	3403	2805	21	1428
mmu-mir-7650	mmu-miR-7650-5p	0	0	0	1	0	0	0	0	1	1	0	0	2
mmu-mir-770	mmu-miR-770-3p	0	6	0	15	0	0	0	3209	3017	8422	4417	44	3865
mmu-mir-7a-2	mmu-miR-7a-2-3p	0	0	1	1	0	0	0	30	127	89	16	4	94
mmu-mir-7b	mmu-miR-7b-5p	0	0	1	0	0	0	0	7229	15280	14378	252	256	1392
mmu-mir-8093	mmu-miR-8093	1	0	0	0	0	0	0	0	0	0	0	0	0
mmu-mir-8094	mmu-miR-8094	0	0	1	0	0	0	0	1	1	3	0	0	3
mmu-mir-8109	mmu-miR-8109	1	2	0	0	4	0	1	0	0	0	0	0	0
mmu-mir-8117	mmu-miR-8117	0	5	3	4	0	0	0	1	0	0	0	0	1
mmu-mir-871	mmu-miR-871-3p	0	2	0	0	0	0	0	0	0	1	0	0	0
mmu-mir-872	mmu-miR-872-3p	0	0	0	4	0	0	0	12	66	31	2	2	29
mmu-mir-872	mmu-miR-872-5p	0	0	0	2	0	0	0	439	1004	336	7	6	81
mmu-mir-873a	mmu-miR-873a-5p	0	0	0	1	0	0	0	143	40	77	2	1	14
mmu-mir-874	mmu-miR-874-3p	0	0	3	2	0	0	0	49	79	59	74	1	65
mmu-mir-877	mmu-miR-877-3p	0	0	0	1	1	0	0	9	19	20	23	0	26
mmu-mir-877	mmu-miR-877-5p	2	17	7	18	0	3	1	34	190	279	70	2	102
mmu-mir-879	mmu-miR-879-5p	0	1	0	2	0	0	0	12	2	2	0	0	0
mmu-mir-9-1	mmu-miR-9-3p	0	1	0	0	0	0	0	3616	3836	3187	25	49	370
mmu-mir-9-1	mmu-miR-9-5p	48	124	118	557	3	5	4	173092	256106	77254	12043	1082	42169
mmu-mir-92a-1	mmu-miR-92a-1-5p	0	1	0	0	0	0	0	13	89	14	9	0	67
mmu-mir-92a-1	mmu-miR-92a-3p	124	348	227	645	88	107	106	1303	8614	3195	2596	106	2618
mmu-mir-92b	mmu-miR-92b-3p	259	453	641	1176	139	415	247	1026	5446	2106	2270	64	3017
mmu-mir-92b	mmu-miR-92b-5p	0	1	0	0	0	2	0	103	830	295	193	12	1075
mmu-mir-935	mmu-miR-935	0	0	1	0	0	0	0	24	24	41	29	0	25
mmu-mir-93	mmu-miR-93-5p	1	13	7	14	4	0	0	724	2608	1663	166	39	1734
mmu-mir-98	mmu-miR-98-5p	0	0	4	15	1	5	0	557	34	147	25	0	16
mmu-mir-99a	mmu-miR-99a-3p	0	0	0	3	0	0	0	10	6	3	0	0	8
mmu-mir-99a	mmu-miR-99a-5p	1	1	6	11	0	0	0	62898	26473	39511	8112	188	30710
mmu-mir-99b	mmu-miR-99b-3p	0	2	0	1	3	0	0	243	1252	735	310	12	1601
mmu-mir-99b	mmu-miR-99b-5p	43	73	34	174	14	3	5	4436	13153	12772	3145	144	20877
mmu-mir-1199	mmu-miR-1199-5p	0	0	0	0	0	0	1	0	0	0	0	0	0
mmu-mir-122	mmu-miR-122-5p	0	0	0	0	0	0	0	64	65	119	16	0	30
mmu-mir-1306	mmu-miR-1306-5p	0	0	0	0	0	0	0	17	27	37	65	0	22
mmu-mir-142a	mmu-miR-142a-5p	0	0	0	0	0	0	1	0	0	0	1	0	0
mmu-mir-17	mmu-miR-17-5p	0	0	0	0	0	1	0	292	1046	828	18	26	532
mmu-mir-185	mmu-miR-185-5p	0	0	0	0	0	0	0	429	628	3285	84	20	448
mmu-mir-190b	mmu-miR-190b-5p	0	0	0	0	0	1	0	8	10	5	1	0	3
mmu-mir-211	mmu-miR-211-5p	0	0	0	0	7	4	1	3	2	2	1	0	0
mmu-mir-214	mmu-miR-214-5p	0	0	0	0	0	0	1	5	0	0	1	0	2
mmu-mir-21a	mmu-miR-21a-3p	0	0	0	0	4	3	1	0	0	0	0	0	0
mmu-mir-29a	mmu-miR-29a-3p	0	0	0	0	6	0	3	170	49	64	23	0	31
mmu-mir-338	mmu-miR-338-3p	0	0	0	0	2	0	2	13	6	1	0	0	0
mmu-mir-345	mmu-miR-345-5p	0	0	0	0	0	1	0	136	354	94	39	3	323
mmu-mir-34a	mmu-miR-34a-5p	0	0	0	0	0	0	0	35	36	11	1	0	14
mmu-mir-3569	mmu-miR-3569-5p	0	0	0	0	0	0	1	0	0	0	0	0	0
mmu-mir-377	mmu-miR-377-5p	0	0	0	0	0	0	2	11	33	18	9	0	49
mmu-mir-3963	mmu-miR-3963	0	0	0	0	0	0	2	28	41	40	17	1	241
mmu-mir-452	mmu-miR-452-3p	0	0	0	0	0	0	0	0	0	0	0	0	0
mmu-mir-455	mmu-miR-455-5p	0	0	0	0	0	0	1	116	228	102	3	4	18
mmu-mir-468	mmu-miR-468-3p	0	0	0	0	0	0	0	0	0	0	0	0	0
mmu-mir-483	mmu-miR-483-3p	0	0	0	0	0	1	0	0	6	5	5	0	2
mmu-mir-500	mmu-miR-500-3p	0	0	0	0	0	0	1	21	20	16	0	0	30
mmu-mir-6363	mmu-miR-6363	0	0	0	0	0	0	0	0	0	0	0	0	0
mmu-mir-669n	mmu-miR-669n	0	0	0	0	1	0	0	0	0	1	0	0	0
mmu-mir-6978	mmu-miR-6978-5p	0	0	0	0	0	0	1	0	0	0	0	0	0
mmu-mir-7014	mmu-miR-7014-5p	0	0	0	0	0	0	0	1	0	0	0	0	0
mmu-mir-7041	mmu-miR-7041-3p	0	0	0	0	1	0	0	1	1	0	0	0	1
mmu-mir-7042	mmu-miR-7042-5p	0	0	0	0	0	0	1	1	0	0	0	0	0
mmu-mir-7216	mmu-miR-7216-5p	0	0	0	0	0	0	2	0	0	0	0	0	0
mmu-mir-7227	mmu-miR-7227-5p	0	0	0	0	0	0	1	0	0	0	0	0	0
mmu-mir-767	mmu-miR-767	0	0	0	0	0	0	0	0	0	0	0	0	0
mmu-mir-8110	mmu-miR-8110	0	0	0	0	0	0	2	0	0	0	0	0	0
mmu-mir-8114	mmu-miR-8114	0	0	0	0	1	0	0	24	165	35	71	1	138
mmu-let-7a-1	mmu-let-7a-1-3p	0	0	0	0	0	0	0	16	3	5	0	0	0
mmu-let-7a-2	mmu-let-7a-2-3p	0	0	0	0	0	0	0	1	0	1	0	0	1
mmu-let-7b	mmu-let-7b-3p	0	0	0	0	0	0	0	1	0	5	5	0	0
mmu-let-7c-1	mmu-let-7c-1-3p	0	0	0	0	0	0	0	19	9	9	0	0	2
mmu-let-7c-2	mmu-let-7c-2-3p	0	0	0	0	0	0	0	16	3	5	0	0	0
mmu-let-7f-2	mmu-let-7f-2-3p	0	0	0	0	0	0	0	7	2	1	0	0	0
mmu-let-7g	mmu-let-7g-3p	0	0	0	0	0	0	0	9	6	3	0	0	4
mmu-let-7i	mmu-let-7i-3p	0	0	0	0	0	0	0	10	1	2	2	0	1
mmu-let-7k	mmu-let-7k	0	0	0	0	0	0	0	7	1	3	0	0	0
mmu-mir-101a	mmu-miR-101a-5p	0	0	0	0	0	0	0	0	0	1	0	0	0
mmu-mir-101c	mmu-miR-101c	0	0	0	0	0	0	0	41	33	11	0	0	1
mmu-mir-103-2	mmu-miR-103-2-5p	0	0	0	0	0	0	0	2	0	1	0	0	4
mmu-mir-106a	mmu-miR-106a-5p	0	0	0	0	0	0	0	8	35	25	0	0	18
mmu-mir-1188	mmu-miR-1188-3p	0	0	0	0	0	0	0	1	0	0	1	0	4
mmu-mir-1188	mmu-miR-1188-5p	0	0	0	0	0	0	0	14	64	45	13	0	51
mmu-mir-1190	mmu-miR-1190	0	0	0	0	0	0	0	0	0	0	0	0	1
mmu-mir-1191b	mmu-miR-1191b-5p	0	0	0	0	0	0	0	2	1	0	0	0	1
mmu-mir-1193	mmu-miR-1193-3p	0	0	0	0	0	0	0	5	36	4	0	0	7
mmu-mir-1193	mmu-miR-1193-5p	0	0	0	0	0	0	0	2	20	11	0	1	9
mmu-mir-1197	mmu-miR-1197-3p	0	0	0	0	0	0	0	13	57	6	0	0	4
mmu-mir-1197	mmu-miR-1197-5p	0	0	0	0	0	0	0	0	0	1	0	0	1
mmu-mir-1198	mmu-miR-1198-3p	0	0	0	0	0	0	0	0	1	1	0	0	0
mmu-mir-1224	mmu-miR-1224-5p	0	0	0	0	0	0	0	86	43	179	172	0	35
mmu-mir-1231	mmu-miR-1231-3p	0	0	0	0	0	0	0	2	1	0	1	0	0
mmu-mir-124-1	mmu-miR-124-5p	0	0	0	0	0	0	0	140	499	268	41	8	289
mmu-mir-1249	mmu-miR-1249-5p	0	0	0	0	0	0	0	0	0	2	0	0	0
mmu-mir-1251	mmu-miR-1251-3p	0	0	0	0	0	0	0	4	3	3	0	0	18
mmu-mir-1251	mmu-miR-1251-5p	0	0	0	0	0	0	0	42	76	25	6	0	244
mmu-mir-1258	mmu-miR-1258-3p	0	0	0	0	0	0	0	0	1	0	0	0	0
mmu-mir-1264	mmu-miR-1264-3p	0	0	0	0	0	0	0	1	1	0	0	0	0
mmu-mir-1264	mmu-miR-1264-5p	0	0	0	0	0	0	0	1	0	0	0	0	0
mmu-mir-126a	mmu-miR-126a-3p	0	0	0	0	0	0	0	106	82	109	3	1	12
mmu-mir-128-2	mmu-miR-128-2-5p	0	0	0	0	0	0	0	15	29	73	19	0	40
mmu-mir-1291	mmu-miR-1291	0	0	0	0	0	0	0	7	9	3	0	0	8
mmu-mir-1298	mmu-miR-1298-3p	0	0	0	0	0	0	0	7	1	11	0	0	2
mmu-mir-1298	mmu-miR-1298-5p	0	0	0	0	0	0	0	194	389	195	26	1	291
mmu-mir-130a	mmu-miR-130a-5p	0	0	0	0	0	0	0	10	33	1	0	0	6
mmu-mir-132	mmu-miR-132-5p	0	0	0	0	0	0	0	406	39	186	47	1	25
mmu-mir-133a-1	mmu-miR-133a-5p	0	0	0	0	0	0	0	1	1	0	0	0	1
mmu-mir-133b	mmu-miR-133b-3p	0	0	0	0	0	0	0	3	4	0	1	0	2
mmu-mir-134	mmu-miR-134-3p	0	0	0	0	0	0	0	10	13	4	4	0	10
mmu-mir-135a-1	mmu-miR-135a-5p	0	0	0	0	0	0	0	798	891	155	9	2	20
mmu-mir-135b	mmu-miR-135b-3p	0	0	0	0	0	0	0	42	188	173	4	4	152
mmu-mir-135b	mmu-miR-135b-5p	0	0	0	0	0	0	0	1300	2088	359	26	6	71
mmu-mir-137	mmu-miR-137-3p	0	0	0	0	0	0	0	219	192	65	2	1	14
mmu-mir-137	mmu-miR-137-5p	0	0	0	0	0	0	0	23	50	30	20	0	35
mmu-mir-138-2	mmu-miR-138-2-3p	0	0	0	0	0	0	0	7	8	22	9	0	7
mmu-mir-139	mmu-miR-139-5p	0	0	0	0	0	0	0	818	3719	974	305	23	1349
mmu-mir-140	mmu-miR-140-5p	0	0	0	0	0	0	0	74	117	78	1	3	20
mmu-mir-143	mmu-miR-143-5p	0	0	0	0	0	0	0	1	0	0	0	0	0
mmu-mir-144	mmu-miR-144-5p	0	0	0	0	0	0	0	1	0	0	0	0	0
mmu-mir-145a	mmu-miR-145a-3p	0	0	0	0	0	0	0	1	1	1	0	0	0
mmu-mir-145a	mmu-miR-145a-5p	0	0	0	0	0	0	0	4	0	0	3	0	2
mmu-mir-145b	mmu-miR-145b	0	0	0	0	0	0	0	1	0	0	0	0	0
mmu-mir-146b	mmu-miR-146b-3p	0	0	0	0	0	0	0	4	0	0	0	0	0
mmu-mir-147	mmu-miR-147-3p	0	0	0	0	0	0	0	5	2	2	0	0	0
mmu-mir-147	mmu-miR-147-5p	0	0	0	0	0	0	0	0	0	1	0	0	0
mmu-mir-148b	mmu-miR-148b-5p	0	0	0	0	0	0	0	17	36	21	1	3	12
mmu-mir-149	mmu-miR-149-3p	0	0	0	0	0	0	0	2	5	2	2	0	5
mmu-mir-152	mmu-miR-152-3p	0	0	0	0	0	0	0	290	362	241	9	5	175
mmu-mir-152	mmu-miR-152-5p	0	0	0	0	0	0	0	17	30	3	1	0	30
mmu-mir-153	mmu-miR-153-5p	0	0	0	0	0	0	0	0	1	3	0	0	0
mmu-mir-154	mmu-miR-154-3p	0	0	0	0	0	0	0	12	18	10	0	2	3
mmu-mir-154	mmu-miR-154-5p	0	0	0	0	0	0	0	132	169	41	16	1	97
mmu-mir-155	mmu-miR-155-5p	0	0	0	0	0	0	0	3	7	3	2	0	5
mmu-mir-15a	mmu-miR-15a-3p	0	0	0	0	0	0	0	2	0	1	0	0	1
mmu-mir-15b	mmu-miR-15b-3p	0	0	0	0	0	0	0	7	30	4	0	0	1
mmu-mir-16-1	mmu-miR-16-1-3p	0	0	0	0	0	0	0	93	230	90	2	4	131
mmu-mir-16-2	mmu-miR-16-2-3p	0	0	0	0	0	0	0	4	2	0	0	0	0
mmu-mir-181b-1	mmu-miR-181b-1-3p	0	0	0	0	0	0	0	3	11	3	0	0	0
mmu-mir-181b-2	mmu-miR-181b-2-3p	0	0	0	0	0	0	0	2	4	2	0	0	0
mmu-mir-181d	mmu-miR-181d-3p	0	0	0	0	0	0	0	2	3	0	0	0	2
mmu-mir-1839	mmu-miR-1839-3p	0	0	0	0	0	0	0	56	61	23	0	1	27
mmu-mir-1843a	mmu-miR-1843a-3p	0	0	0	0	0	0	0	2	5	3	0	0	3
mmu-mir-185	mmu-miR-185-3p	0	0	0	0	0	0	0	27	50	44	16	0	42
mmu-mir-186	mmu-miR-186-3p	0	0	0	0	0	0	0	0	3	2	0	0	1
mmu-mir-187	mmu-miR-187-3p	0	0	0	0	0	0	0	57	11	64	25	0	16
mmu-mir-187	mmu-miR-187-5p	0	0	0	0	0	0	0	6	5	28	8	0	3
mmu-mir-188	mmu-miR-188-3p	0	0	0	0	0	0	0	0	1	0	0	0	0
mmu-mir-188	mmu-miR-188-5p	0	0	0	0	0	0	0	14	25	12	1	0	31
mmu-mir-1894	mmu-miR-1894-3p	0	0	0	0	0	0	0	0	0	1	0	0	0
mmu-mir-18a	mmu-miR-18a-3p	0	0	0	0	0	0	0	14	114	19	22	1	188
mmu-mir-18a	mmu-miR-18a-5p	0	0	0	0	0	0	0	36	174	47	0	1	25
mmu-mir-18b	mmu-miR-18b-3p	0	0	0	0	0	0	0	0	9	1	1	0	6
mmu-mir-18b	mmu-miR-18b-5p	0	0	0	0	0	0	0	1	19	5	0	2	2
mmu-mir-1906-1	mmu-miR-1906	0	0	0	0	0	0	0	1	0	1	0	0	0
mmu-mir-190a	mmu-miR-190a-5p	0	0	0	0	0	0	0	2	3	0	0	0	0
mmu-mir-190b	mmu-miR-190b-3p	0	0	0	0	0	0	0	0	1	1	0	0	0
mmu-mir-1912	mmu-miR-1912-3p	0	0	0	0	0	0	0	0	0	1	0	0	0
mmu-mir-191	mmu-miR-191-3p	0	0	0	0	0	0	0	4	2	1	0	0	1
mmu-mir-1927	mmu-miR-1927	0	0	0	0	0	0	0	2	0	5	0	0	1
mmu-mir-1929	mmu-miR-1929-5p	0	0	0	0	0	0	0	2	0	1	0	0	1
mmu-mir-1930	mmu-miR-1930-3p	0	0	0	0	0	0	0	0	5	1	0	0	2
mmu-mir-1930	mmu-miR-1930-5p	0	0	0	0	0	0	0	1	5	4	0	0	4
mmu-mir-1931	mmu-miR-1931	0	0	0	0	0	0	0	28	39	14	36	1	163
mmu-mir-1933	mmu-miR-1933-5p	0	0	0	0	0	0	0	0	0	1	0	0	0
mmu-mir-1934	mmu-miR-1934-3p	0	0	0	0	0	0	0	0	0	1	1	0	2
mmu-mir-1936	mmu-miR-1936	0	0	0	0	0	0	0	0	2	3	0	0	2
mmu-mir-1938	mmu-miR-1938	0	0	0	0	0	0	0	0	0	0	0	0	1
mmu-mir-193a	mmu-miR-193a-3p	0	0	0	0	0	0	0	0	0	0	0	0	1
mmu-mir-193a	mmu-miR-193a-5p	0	0	0	0	0	0	0	0	1	1	0	0	0
mmu-mir-193b	mmu-miR-193b-3p	0	0	0	0	0	0	0	51	53	17	20	0	55
mmu-mir-193b	mmu-miR-193b-5p	0	0	0	0	0	0	0	0	1	2	2	0	1
mmu-mir-1941	mmu-miR-1941-5p	0	0	0	0	0	0	0	0	0	0	0	0	1
mmu-mir-194-2	mmu-miR-194-2-3p	0	0	0	0	0	0	0	0	9	15	1	0	3
mmu-mir-1943	mmu-miR-1943-3p	0	0	0	0	0	0	0	0	0	4	0	0	1
mmu-mir-1943	mmu-miR-1943-5p	0	0	0	0	0	0	0	4	3	8	0	1	20
mmu-mir-1945	mmu-miR-1945	0	0	0	0	0	0	0	2	1	5	0	0	11
mmu-mir-1946b	mmu-miR-1946b	0	0	0	0	0	0	0	0	0	1	0	0	1
mmu-mir-1947	mmu-miR-1947-5p	0	0	0	0	0	0	0	15	35	30	4	2	35
mmu-mir-1949	mmu-miR-1949	0	0	0	0	0	0	0	1	0	2	0	0	0
mmu-mir-1950	mmu-miR-1950	0	0	0	0	0	0	0	0	0	1	0	0	0
mmu-mir-1951	mmu-miR-1951	0	0	0	0	0	0	0	0	1	6	0	0	0
mmu-mir-1953	mmu-miR-1953	0	0	0	0	0	0	0	0	0	2	0	0	1
mmu-mir-1954	mmu-miR-1954	0	0	0	0	0	0	0	0	0	0	2	0	0
mmu-mir-1955	mmu-miR-1955-5p	0	0	0	0	0	0	0	0	2	1	1	0	5
mmu-mir-1957b	mmu-miR-1957b	0	0	0	0	0	0	0	0	0	0	1	0	0
mmu-mir-195a	mmu-miR-195a-3p	0	0	0	0	0	0	0	1	1	3	1	0	3
mmu-mir-195a	mmu-miR-195a-5p	0	0	0	0	0	0	0	3	4	3	1	0	1
mmu-mir-1960	mmu-miR-1960	0	0	0	0	0	0	0	0	0	1	0	0	0
mmu-mir-1963	mmu-miR-1963	0	0	0	0	0	0	0	0	0	1	0	0	0
mmu-mir-1964	mmu-miR-1964-3p	0	0	0	0	0	0	0	5	8	13	3	1	9
mmu-mir-1966	mmu-miR-1966-3p	0	0	0	0	0	0	0	1	8	0	0	0	0
mmu-mir-1966	mmu-miR-1966-5p	0	0	0	0	0	0	0	0	0	2	2	0	1
mmu-mir-1968	mmu-miR-1968-3p	0	0	0	0	0	0	0	0	0	2	0	0	0
mmu-mir-1969	mmu-miR-1969	0	0	0	0	0	0	0	1	12	13	0	0	5
mmu-mir-196b	mmu-miR-196b-5p	0	0	0	0	0	0	0	0	1	0	0	0	0
mmu-mir-1971	mmu-miR-1971	0	0	0	0	0	0	0	0	0	1	1	0	0
mmu-mir-1982	mmu-miR-1982-3p	0	0	0	0	0	0	0	1	1	3	0	0	1
mmu-mir-1982	mmu-miR-1982-5p	0	0	0	0	0	0	0	0	1	0	1	0	0
mmu-mir-199b	mmu-miR-199b-5p	0	0	0	0	0	0	0	15	0	1	0	0	1
mmu-mir-19a	mmu-miR-19a-5p	0	0	0	0	0	0	0	1	0	0	0	0	0
mmu-mir-19b-1	mmu-miR-19b-1-5p	0	0	0	0	0	0	0	1	10	0	0	2	2
mmu-mir-1a-1	mmu-miR-1a-3p	0	0	0	0	0	0	0	44	37	29	0	0	0
mmu-mir-1b	mmu-miR-1b-3p	0	0	0	0	0	0	0	0	0	1	0	0	0
mmu-mir-200a	mmu-miR-200a-3p	0	0	0	0	0	0	0	1	3	1	0	0	4
mmu-mir-200a	mmu-miR-200a-5p	0	0	0	0	0	0	0	0	0	1	0	0	0
mmu-mir-200b	mmu-miR-200b-3p	0	0	0	0	0	0	0	2	4	6	1	0	1
mmu-mir-200b	mmu-miR-200b-5p	0	0	0	0	0	0	0	0	0	1	0	0	0
mmu-mir-200c	mmu-miR-200c-3p	0	0	0	0	0	0	0	1	3	15	0	0	1
mmu-mir-204	mmu-miR-204-3p	0	0	0	0	0	0	0	0	0	1	0	0	0
mmu-mir-206	mmu-miR-206-3p	0	0	0	0	0	0	0	13	7	16	2	1	2
mmu-mir-207	mmu-miR-207	0	0	0	0	0	0	0	0	0	1	1	0	0
mmu-mir-20a	mmu-miR-20a-3p	0	0	0	0	0	0	0	1	8	2	1	0	3
mmu-mir-20b	mmu-miR-20b-3p	0	0	0	0	0	0	0	0	1	0	0	0	0
mmu-mir-212	mmu-miR-212-5p	0	0	0	0	0	0	0	174	48	265	88	1	31
mmu-mir-215	mmu-miR-215-5p	0	0	0	0	0	0	0	1	2	7	0	0	0
mmu-mir-216a	mmu-miR-216a-3p	0	0	0	0	0	0	0	1	12	18	0	1	2
mmu-mir-216a	mmu-miR-216a-5p	0	0	0	0	0	0	0	5	12	36	1	5	5
mmu-mir-216b	mmu-miR-216b-3p	0	0	0	0	0	0	0	0	5	1	0	0	0
mmu-mir-216b	mmu-miR-216b-5p	0	0	0	0	0	0	0	5	26	70	2	4	27
mmu-mir-217	mmu-miR-217-3p	0	0	0	0	0	0	0	0	0	0	0	0	2
mmu-mir-218-1	mmu-miR-218-1-3p	0	0	0	0	0	0	0	2	5	3	0	0	5
mmu-mir-219a-1	mmu-miR-219a-5p	0	0	0	0	0	0	0	13	34	4	0	0	7
mmu-mir-219b	mmu-miR-219b-3p	0	0	0	0	0	0	0	1	0	0	0	0	0
mmu-mir-219c	mmu-miR-219c-3p	0	0	0	0	0	0	0	0	0	1	0	0	0
mmu-mir-219c	mmu-miR-219c-5p	0	0	0	0	0	0	0	1	3	1	0	0	3
mmu-mir-21b	mmu-miR-21b	0	0	0	0	0	0	0	0	1	0	0	0	0
mmu-mir-21c	mmu-miR-21c	0	0	0	0	0	0	0	1	0	0	0	0	0
mmu-mir-221	mmu-miR-221-5p	0	0	0	0	0	0	0	7	18	19	4	1	7
mmu-mir-224	mmu-miR-224-5p	0	0	0	0	0	0	0	8	67	19	3	0	14
mmu-mir-22	mmu-miR-22-5p	0	0	0	0	0	0	0	25	27	17	0	0	3
mmu-mir-23a	mmu-miR-23a-5p	0	0	0	0	0	0	0	0	0	1	0	0	1
mmu-mir-23b	mmu-miR-23b-5p	0	0	0	0	0	0	0	1	1	1	9	0	4
mmu-mir-24-1	mmu-miR-24-1-5p	0	0	0	0	0	0	0	3	5	2	0	0	0
mmu-mir-24-2	mmu-miR-24-2-5p	0	0	0	0	0	0	0	14	45	9	1	1	34
mmu-mir-26a-1	mmu-miR-26a-1-3p	0	0	0	0	0	0	0	2	3	0	0	0	0
mmu-mir-26a-2	mmu-miR-26a-2-3p	0	0	0	0	0	0	0	16	19	6	3	0	3
mmu-mir-26b	mmu-miR-26b-3p	0	0	0	0	0	0	0	4	6	1	0	0	0
mmu-mir-27a	mmu-miR-27a-5p	0	0	0	0	0	0	0	5	2	5	0	0	1
mmu-mir-27b	mmu-miR-27b-5p	0	0	0	0	0	0	0	6	20	17	0	0	5
mmu-mir-28a	mmu-miR-28a-5p	0	0	0	0	0	0	0	20	85	47	3	1	61
mmu-mir-28b	mmu-miR-28b	0	0	0	0	0	0	0	0	0	0	0	0	1
mmu-mir-28c	mmu-miR-28c	0	0	0	0	0	0	0	1	4	6	0	0	8
mmu-mir-290a	mmu-miR-290a-5p	0	0	0	0	0	0	0	0	0	3	0	0	1
mmu-mir-291a	mmu-miR-291a-3p	0	0	0	0	0	0	0	4	26	2	0	1	6
mmu-mir-291b	mmu-miR-291b-5p	0	0	0	0	0	0	0	0	0	0	0	0	1
mmu-mir-293	mmu-miR-293-3p	0	0	0	0	0	0	0	4	23	16	1	0	27
mmu-mir-293	mmu-miR-293-5p	0	0	0	0	0	0	0	1	3	3	0	0	0
mmu-mir-294	mmu-miR-294-3p	0	0	0	0	0	0	0	1	28	7	0	0	14
mmu-mir-295	mmu-miR-295-3p	0	0	0	0	0	0	0	11	49	1	0	0	14
mmu-mir-297a-3	mmu-miR-297a-3p	0	0	0	0	0	0	0	4	12	0	2	1	4
mmu-mir-297b	mmu-miR-297b-3p	0	0	0	0	0	0	0	4	12	0	2	1	4
mmu-mir-297b	mmu-miR-297b-5p	0	0	0	0	0	0	0	1	2	1	1	0	0
mmu-mir-297c	mmu-miR-297c-3p	0	0	0	0	0	0	0	4	12	0	2	1	4
mmu-mir-298	mmu-miR-298-3p	0	0	0	0	0	0	0	7	7	9	1	0	8
mmu-mir-299a	mmu-miR-299a-3p	0	0	0	0	0	0	0	60	210	105	3	4	160
mmu-mir-299a	mmu-miR-299a-5p	0	0	0	0	0	0	0	8	43	4	4	0	14
mmu-mir-299b	mmu-miR-299b-3p	0	0	0	0	0	0	0	0	1	1	0	0	0
mmu-mir-29a	mmu-miR-29a-5p	0	0	0	0	0	0	0	2	2	0	0	0	0
mmu-mir-29b-1	mmu-miR-29b-1-5p	0	0	0	0	0	0	0	0	1	0	0	0	0
mmu-mir-29b-1	mmu-miR-29b-3p	0	0	0	0	0	0	0	18	4	2	0	0	4
mmu-mir-29b-2	mmu-miR-29b-2-5p	0	0	0	0	0	0	0	2	1	3	0	0	2
mmu-mir-29c	mmu-miR-29c-5p	0	0	0	0	0	0	0	17	15	3	2	0	10
mmu-mir-300	mmu-miR-300-5p	0	0	0	0	0	0	0	21	63	15	1	0	24
mmu-mir-301a	mmu-miR-301a-5p	0	0	0	0	0	0	0	40	110	38	1	0	12
mmu-mir-301b	mmu-miR-301b-5p	0	0	0	0	0	0	0	3	44	4	0	0	5
mmu-mir-302a	mmu-miR-302a-5p	0	0	0	0	0	0	0	8	90	11	0	0	6
mmu-mir-302b	mmu-miR-302b-3p	0	0	0	0	0	0	0	8	115	10	0	2	6
mmu-mir-302c	mmu-miR-302c-3p	0	0	0	0	0	0	0	3	39	4	0	0	10
mmu-mir-302c	mmu-miR-302c-5p	0	0	0	0	0	0	0	0	1	0	0	0	0
mmu-mir-302d	mmu-miR-302d-3p	0	0	0	0	0	0	0	9	127	10	2	1	15
mmu-mir-302d	mmu-miR-302d-5p	0	0	0	0	0	0	0	0	1	1	0	0	0
mmu-mir-3057	mmu-miR-3057-3p	0	0	0	0	0	0	0	0	3	5	3	0	1
mmu-mir-3058	mmu-miR-3058-5p	0	0	0	0	0	0	0	1	0	0	0	0	0
mmu-mir-3059	mmu-miR-3059-3p	0	0	0	0	0	0	0	2	1	4	0	0	0
mmu-mir-3059	mmu-miR-3059-5p	0	0	0	0	0	0	0	24	19	36	7	3	3
mmu-mir-3060	mmu-miR-3060-3p	0	0	0	0	0	0	0	0	5	3	0	0	2
mmu-mir-3061	mmu-miR-3061-3p	0	0	0	0	0	0	0	4	1	2	0	0	1
mmu-mir-3061	mmu-miR-3061-5p	0	0	0	0	0	0	0	0	3	6	0	0	2
mmu-mir-3062	mmu-miR-3062-5p	0	0	0	0	0	0	0	2	11	18	0	0	2
mmu-mir-3063	mmu-miR-3063-3p	0	0	0	0	0	0	0	0	1	0	0	0	1
mmu-mir-3063	mmu-miR-3063-5p	0	0	0	0	0	0	0	1	0	0	0	0	0
mmu-mir-3064	mmu-miR-3064-3p	0	0	0	0	0	0	0	2	0	0	0	0	2
mmu-mir-3064	mmu-miR-3064-5p	0	0	0	0	0	0	0	13	15	17	5	1	5
mmu-mir-3066	mmu-miR-3066-3p	0	0	0	0	0	0	0	0	1	1	0	0	0
mmu-mir-3066	mmu-miR-3066-5p	0	0	0	0	0	0	0	7	20	8	0	0	2
mmu-mir-3067	mmu-miR-3067-3p	0	0	0	0	0	0	0	0	1	1	0	0	0
mmu-mir-3068	mmu-miR-3068-3p	0	0	0	0	0	0	0	112	20	33	1	0	1
mmu-mir-3068	mmu-miR-3068-5p	0	0	0	0	0	0	0	34	20	18	0	0	8
mmu-mir-3069	mmu-miR-3069-3p	0	0	0	0	0	0	0	1	0	1	0	0	0
mmu-mir-3070-1	mmu-miR-3070-3p	0	0	0	0	0	0	0	2	0	0	0	0	1
mmu-mir-3070-1	mmu-miR-3070-5p	0	0	0	0	0	0	0	0	1	4	1	0	0
mmu-mir-3070-2	mmu-miR-3070-2-3p	0	0	0	0	0	0	0	10	0	1	2	0	2
mmu-mir-3072	mmu-miR-3072-3p	0	0	0	0	0	0	0	32	168	40	108	2	230
mmu-mir-3072	mmu-miR-3072-5p	0	0	0	0	0	0	0	1	8	4	0	1	21
mmu-mir-3074-1	mmu-miR-3074-1-3p	0	0	0	0	0	0	0	3	2	3	0	0	3
mmu-mir-3074-1	mmu-miR-3074-5p	0	0	0	0	0	0	0	15	69	47	19	0	142
mmu-mir-3075	mmu-miR-3075-5p	0	0	0	0	0	0	0	2	1	0	0	0	0
mmu-mir-3076	mmu-miR-3076-3p	0	0	0	0	0	0	0	1	2	1	1	0	1
mmu-mir-3076	mmu-miR-3076-5p	0	0	0	0	0	0	0	0	0	1	1	0	0
mmu-mir-3077	mmu-miR-3077-3p	0	0	0	0	0	0	0	0	0	2	0	0	0
mmu-mir-3078	mmu-miR-3078-5p	0	0	0	0	0	0	0	5	34	18	8	0	17
mmu-mir-3079	mmu-miR-3079-5p	0	0	0	0	0	0	0	0	0	0	0	0	2
mmu-mir-3081	mmu-miR-3081-3p	0	0	0	0	0	0	0	340	1427	260	27	20	2186
mmu-mir-3081	mmu-miR-3081-5p	0	0	0	0	0	0	0	0	5	0	0	0	9
mmu-mir-3082	mmu-miR-3082-3p	0	0	0	0	0	0	0	4	9	4	0	0	9
mmu-mir-3082	mmu-miR-3082-5p	0	0	0	0	0	0	0	1	2	0	0	0	1
mmu-mir-3083	mmu-miR-3083-3p	0	0	0	0	0	0	0	3	0	0	0	0	0
mmu-mir-3084-1	mmu-miR-3084-3p	0	0	0	0	0	0	0	0	2	0	0	0	3
mmu-mir-3084-1	mmu-miR-3084-5p	0	0	0	0	0	0	0	4	3	1	0	0	0
mmu-mir-3085	mmu-miR-3085-3p	0	0	0	0	0	0	0	24	16	8	11	0	33
mmu-mir-3085	mmu-miR-3085-5p	0	0	0	0	0	0	0	1	2	2	0	0	5
mmu-mir-3086	mmu-miR-3086-5p	0	0	0	0	0	0	0	0	0	1	0	0	0
mmu-mir-3087	mmu-miR-3087-3p	0	0	0	0	0	0	0	2	0	0	0	0	1
mmu-mir-3087	mmu-miR-3087-5p	0	0	0	0	0	0	0	0	0	1	1	0	0
mmu-mir-3088	mmu-miR-3088-3p	0	0	0	0	0	0	0	1	0	0	0	0	0
mmu-mir-3089	mmu-miR-3089-3p	0	0	0	0	0	0	0	0	2	2	2	0	1
mmu-mir-3091	mmu-miR-3091-3p	0	0	0	0	0	0	0	0	1	0	0	0	2
mmu-mir-3093	mmu-miR-3093-5p	0	0	0	0	0	0	0	1	3	6	2	0	4
mmu-mir-3094	mmu-miR-3094-5p	0	0	0	0	0	0	0	1	0	0	0	0	0
mmu-mir-3097	mmu-miR-3097-3p	0	0	0	0	0	0	0	0	0	1	0	0	0
mmu-mir-3097	mmu-miR-3097-5p	0	0	0	0	0	0	0	1	2	0	0	0	4
mmu-mir-3098	mmu-miR-3098-3p	0	0	0	0	0	0	0	2	0	4	0	0	0
mmu-mir-3098	mmu-miR-3098-5p	0	0	0	0	0	0	0	0	0	1	0	0	0
mmu-mir-3099	mmu-miR-3099-5p	0	0	0	0	0	0	0	3	1	2	0	0	2
mmu-mir-3100	mmu-miR-3100-5p	0	0	0	0	0	0	0	3	4	2	1	0	6
mmu-mir-3102	mmu-miR-3102-3p	0	0	0	0	0	0	0	7	34	6	4	0	30
mmu-mir-3102	mmu-miR-3102-5p	0	0	0	0	0	0	0	1	0	0	0	0	0
mmu-mir-3102	mmu-miR-3102-5p.2-5p	0	0	0	0	0	0	0	3	8	4	5	0	22
mmu-mir-3103	mmu-miR-3103-3p	0	0	0	0	0	0	0	0	1	1	0	0	1
mmu-mir-3103	mmu-miR-3103-5p	0	0	0	0	0	0	0	0	0	0	0	0	1
mmu-mir-3104	mmu-miR-3104-3p	0	0	0	0	0	0	0	1	5	5	3	0	5
mmu-mir-3104	mmu-miR-3104-5p	0	0	0	0	0	0	0	0	1	0	0	0	0
mmu-mir-3105	mmu-miR-3105-5p	0	0	0	0	0	0	0	1	0	0	0	0	0
mmu-mir-3108	mmu-miR-3108-3p	0	0	0	0	0	0	0	0	3	0	0	0	1
mmu-mir-3108	mmu-miR-3108-5p	0	0	0	0	0	0	0	0	1	0	0	0	0
mmu-mir-3109	mmu-miR-3109-5p	0	0	0	0	0	0	0	1	0	0	0	0	0
mmu-mir-3110	mmu-miR-3110-5p	0	0	0	0	0	0	0	0	3	0	0	0	2
mmu-mir-3112	mmu-miR-3112-3p	0	0	0	0	0	0	0	0	0	0	0	1	0
mmu-mir-3112	mmu-miR-3112-5p	0	0	0	0	0	0	0	0	1	0	0	0	0
mmu-mir-3113	mmu-miR-3113-5p	0	0	0	0	0	0	0	0	0	0	3	0	1
mmu-mir-31	mmu-miR-31-3p	0	0	0	0	0	0	0	4	4	0	0	0	0
mmu-mir-320	mmu-miR-320-5p	0	0	0	0	0	0	0	0	1	0	0	0	0
mmu-mir-324	mmu-miR-324-3p	0	0	0	0	0	0	0	87	175	105	88	4	240
mmu-mir-325	mmu-miR-325-3p	0	0	0	0	0	0	0	28	49	11	4	1	19
mmu-mir-325	mmu-miR-325-5p	0	0	0	0	0	0	0	142	404	326	18	7	104
mmu-mir-328	mmu-miR-328-5p	0	0	0	0	0	0	0	0	1	2	0	0	0
mmu-mir-32	mmu-miR-32-3p	0	0	0	0	0	0	0	4	7	0	0	0	0
mmu-mir-32	mmu-miR-32-5p	0	0	0	0	0	0	0	83	189	16	0	0	0
mmu-mir-331	mmu-miR-331-3p	0	0	0	0	0	0	0	539	701	538	849	6	556
mmu-mir-331	mmu-miR-331-5p	0	0	0	0	0	0	0	31	30	54	11	0	13
mmu-mir-338	mmu-miR-338-5p	0	0	0	0	0	0	0	35	27	64	9	0	18
mmu-mir-339	mmu-miR-339-3p	0	0	0	0	0	0	0	20	10	25	15	0	43
mmu-mir-33	mmu-miR-33-3p	0	0	0	0	0	0	0	4	7	2	0	0	1
mmu-mir-33	mmu-miR-33-5p	0	0	0	0	0	0	0	5	7	3	0	0	0
mmu-mir-344-1	mmu-miR-344-5p	0	0	0	0	0	0	0	2	1	5	1	0	6
mmu-mir-344b	mmu-miR-344b-3p	0	0	0	0	0	0	0	23	6	25	2	0	5
mmu-mir-344c	mmu-miR-344c-5p	0	0	0	0	0	0	0	1	5	6	3	0	3
mmu-mir-344d-3	mmu-miR-344d-3-5p	0	0	0	0	0	0	0	4	1	20	0	0	1
mmu-mir-344e	mmu-miR-344e-5p	0	0	0	0	0	0	0	0	2	0	0	0	0
mmu-mir-344f	mmu-miR-344f-5p	0	0	0	0	0	0	0	5	3	5	0	0	7
mmu-mir-344g	mmu-miR-344g-3p	0	0	0	0	0	0	0	1	0	2	1	0	2
mmu-mir-346	mmu-miR-346-3p	0	0	0	0	0	0	0	1	1	2	5	0	0
mmu-mir-3471-1	mmu-miR-3471	0	0	0	0	0	0	0	1	0	1	0	0	0
mmu-mir-3473d	mmu-miR-3473d	0	0	0	0	0	0	0	0	1	1	1	0	2
mmu-mir-3473g	mmu-miR-3473g	0	0	0	0	0	0	0	0	3	1	0	0	0
mmu-mir-3474	mmu-miR-3474	0	0	0	0	0	0	0	24	20	20	13	0	17
mmu-mir-3475	mmu-miR-3475-3p	0	0	0	0	0	0	0	7	3	17	0	0	2
mmu-mir-3475	mmu-miR-3475-5p	0	0	0	0	0	0	0	0	1	0	0	0	0
mmu-mir-34b	mmu-miR-34b-3p	0	0	0	0	0	0	0	2	10	10	1	0	4
mmu-mir-34b	mmu-miR-34b-5p	0	0	0	0	0	0	0	13	18	7	2	0	4
mmu-mir-34c	mmu-miR-34c-3p	0	0	0	0	0	0	0	1	2	2	0	0	4
mmu-mir-350	mmu-miR-350-3p	0	0	0	0	0	0	0	140	180	10	8	1	32
mmu-mir-350	mmu-miR-350-5p	0	0	0	0	0	0	0	18	55	23	12	1	65
mmu-mir-3547	mmu-miR-3547-3p	0	0	0	0	0	0	0	2	1	1	2	0	0
mmu-mir-3552	mmu-miR-3552	0	0	0	0	0	0	0	1	0	0	4	0	2
mmu-mir-3569	mmu-miR-3569-3p	0	0	0	0	0	0	0	0	0	2	0	0	1
mmu-mir-3572	mmu-miR-3572-3p	0	0	0	0	0	0	0	1	1	2	1	0	3
mmu-mir-3572	mmu-miR-3572-5p	0	0	0	0	0	0	0	2	4	5	6	0	10
mmu-mir-361	mmu-miR-361-3p	0	0	0	0	0	0	0	731	1116	1544	454	23	465
mmu-mir-3620	mmu-miR-3620-5p	0	0	0	0	0	0	0	0	0	1	0	0	0
mmu-mir-362	mmu-miR-362-3p	0	0	0	0	0	0	0	11	20	3	0	0	8
mmu-mir-362	mmu-miR-362-5p	0	0	0	0	0	0	0	24	46	95	6	0	129
mmu-mir-363	mmu-miR-363-5p	0	0	0	0	0	0	0	4	9	8	0	0	7
mmu-mir-365-1	mmu-miR-365-1-5p	0	0	0	0	0	0	0	3	8	7	4	0	9
mmu-mir-365-1	mmu-miR-365-3p	0	0	0	0	0	0	0	5	10	4	0	0	1
mmu-mir-365-2	mmu-miR-365-2-5p	0	0	0	0	0	0	0	0	0	0	2	0	0
mmu-mir-370	mmu-miR-370-5p	0	0	0	0	0	0	0	19	26	53	9	1	21
mmu-mir-374b	mmu-miR-374b-5p	0	0	0	0	0	0	0	128	174	40	3	1	14
mmu-mir-374c	mmu-miR-374c-5p	0	0	0	0	0	0	0	0	1	0	0	0	0
mmu-mir-376a	mmu-miR-376a-5p	0	0	0	0	0	0	0	56	97	28	1	2	5
mmu-mir-376b	mmu-miR-376b-3p	0	0	0	0	0	0	0	210	391	184	7	3	53
mmu-mir-376b	mmu-miR-376b-5p	0	0	0	0	0	0	0	77	99	23	4	0	2
mmu-mir-376c	mmu-miR-376c-3p	0	0	0	0	0	0	0	71	191	56	0	2	2
mmu-mir-376c	mmu-miR-376c-5p	0	0	0	0	0	0	0	5	12	1	0	0	0
mmu-mir-377	mmu-miR-377-3p	0	0	0	0	0	0	0	21	60	14	0	0	16
mmu-mir-378a	mmu-miR-378a-5p	0	0	0	0	0	0	0	4	3	0	0	0	2
mmu-mir-378b	mmu-miR-378b	0	0	0	0	0	0	0	10	3	40	2	0	10
mmu-mir-379	mmu-miR-379-3p	0	0	0	0	0	0	0	26	85	23	2	0	17
mmu-mir-380	mmu-miR-380-5p	0	0	0	0	0	0	0	87	198	228	2	3	52
mmu-mir-381	mmu-miR-381-5p	0	0	0	0	0	0	0	0	0	0	1	0	0
mmu-mir-382	mmu-miR-382-3p	0	0	0	0	0	0	0	506	812	589	23	7	132
mmu-mir-383	mmu-miR-383-3p	0	0	0	0	0	0	0	1	0	1	0	0	0
mmu-mir-3962	mmu-miR-3962	0	0	0	0	0	0	0	0	0	1	0	0	0
mmu-mir-3970	mmu-miR-3970	0	0	0	0	0	0	0	47	4	29	7	0	1
mmu-mir-410	mmu-miR-410-5p	0	0	0	0	0	0	0	9	36	39	2	1	9
mmu-mir-412	mmu-miR-412-3p	0	0	0	0	0	0	0	42	212	46	32	3	208
mmu-mir-429	mmu-miR-429-3p	0	0	0	0	0	0	0	0	0	1	0	0	0
mmu-mir-448	mmu-miR-448-3p	0	0	0	0	0	0	0	6	9	11	0	0	1
mmu-mir-448	mmu-miR-448-5p	0	0	0	0	0	0	0	0	1	0	0	0	0
mmu-mir-449a	mmu-miR-449a-5p	0	0	0	0	0	0	0	2	1	2	0	0	1
mmu-mir-450a-1	mmu-miR-450a-5p	0	0	0	0	0	0	0	71	63	20	0	1	3
mmu-mir-450a-2	mmu-miR-450a-2-3p	0	0	0	0	0	0	0	1	0	0	0	0	0
mmu-mir-450b	mmu-miR-450b-3p	0	0	0	0	0	0	0	7	15	10	0	0	6
mmu-mir-451a	mmu-miR-451a	0	0	0	0	0	0	0	4	3	0	0	0	0
mmu-mir-452	mmu-miR-452-5p	0	0	0	0	0	0	0	3	32	18	0	0	23
mmu-mir-455	mmu-miR-455-3p	0	0	0	0	0	0	0	16	31	16	19	0	8
mmu-mir-465a	mmu-miR-465a-3p	0	0	0	0	0	0	0	1	0	0	0	0	0
mmu-mir-465a	mmu-miR-465a-5p	0	0	0	0	0	0	0	0	0	2	0	0	0
mmu-mir-465b-1	mmu-miR-465b-3p	0	0	0	0	0	0	0	1	0	0	0	0	0
mmu-mir-465b-1	mmu-miR-465b-5p	0	0	0	0	0	0	0	0	1	1	0	0	0
mmu-mir-465c-1	mmu-miR-465c-3p	0	0	0	0	0	0	0	1	0	0	0	0	0
mmu-mir-465c-1	mmu-miR-465c-5p	0	0	0	0	0	0	0	1	0	2	0	0	0
mmu-mir-466b-1	mmu-miR-466b-5p	0	0	0	0	0	0	0	2	9	3	0	0	4
mmu-mir-466c-1	mmu-miR-466c-5p	0	0	0	0	0	0	0	2	3	0	3	0	0
mmu-mir-466d	mmu-miR-466d-5p	0	0	0	0	0	0	0	5	6	1	1	1	1
mmu-mir-466e	mmu-miR-466e-5p	0	0	0	0	0	0	0	1	8	2	0	0	2
mmu-mir-466h	mmu-miR-466h-3p	0	0	0	0	0	0	0	1	4	6	5	1	3
mmu-mir-466j	mmu-miR-466j	0	0	0	0	0	0	0	0	4	0	0	0	1
mmu-mir-466k	mmu-miR-466k	0	0	0	0	0	0	0	0	1	1	0	0	0
mmu-mir-466m	mmu-miR-466m-3p	0	0	0	0	0	0	0	1	1	2	0	0	1
mmu-mir-466m	mmu-miR-466m-5p	0	0	0	0	0	0	0	0	4	0	0	0	1
mmu-mir-466n	mmu-miR-466n-5p	0	0	0	0	0	0	0	5	6	1	1	1	1
mmu-mir-466o	mmu-miR-466o-5p	0	0	0	0	0	0	0	2	9	3	0	0	4
mmu-mir-466p	mmu-miR-466p-5p	0	0	0	0	0	0	0	0	2	1	0	0	1
mmu-mir-466q	mmu-miR-466q	0	0	0	0	0	0	0	3	3	0	0	0	4
mmu-mir-467c	mmu-miR-467c-5p	0	0	0	0	0	0	0	9	19	16	1	1	3
mmu-mir-467d	mmu-miR-467d-5p	0	0	0	0	0	0	0	5	7	2	2	0	5
mmu-mir-467e	mmu-miR-467e-3p	0	0	0	0	0	0	0	3	1	1	0	0	4
mmu-mir-467e	mmu-miR-467e-5p	0	0	0	0	0	0	0	6	17	19	0	0	2
mmu-mir-470	mmu-miR-470-5p	0	0	0	0	0	0	0	0	0	4	0	0	1
mmu-mir-486b	mmu-miR-486b-3p	0	0	0	0	0	0	0	0	0	1	1	0	0
mmu-mir-487b	mmu-miR-487b-5p	0	0	0	0	0	0	0	1	5	4	1	0	3
mmu-mir-490	mmu-miR-490-3p	0	0	0	0	0	0	0	5	9	11	4	0	22
mmu-mir-490	mmu-miR-490-5p	0	0	0	0	0	0	0	18	11	8	3	0	14
mmu-mir-491	mmu-miR-491-3p	0	0	0	0	0	0	0	0	1	0	0	0	0
mmu-mir-491	mmu-miR-491-5p	0	0	0	0	0	0	0	13	10	8	1	0	9
mmu-mir-493	mmu-miR-493-3p	0	0	0	0	0	0	0	9	75	26	13	2	59
mmu-mir-493	mmu-miR-493-5p	0	0	0	0	0	0	0	21	92	13	10	2	32
mmu-mir-494	mmu-miR-494-3p	0	0	0	0	0	0	0	67	481	263	33	20	189
mmu-mir-494	mmu-miR-494-5p	0	0	0	0	0	0	0	3	14	2	1	0	13
mmu-mir-495	mmu-miR-495-3p	0	0	0	0	0	0	0	1718	4285	638	26	52	422
mmu-mir-495	mmu-miR-495-5p	0	0	0	0	0	0	0	0	0	1	0	0	1
mmu-mir-496a	mmu-miR-496a-3p	0	0	0	0	0	0	0	119	243	29	8	3	53
mmu-mir-496a	mmu-miR-496a-5p	0	0	0	0	0	0	0	1	5	1	0	0	3
mmu-mir-497a	mmu-miR-497a-5p	0	0	0	0	0	0	0	1	1	1	0	0	0
mmu-mir-497b	mmu-miR-497b	0	0	0	0	0	0	0	3	6	6	1	0	7
mmu-mir-499	mmu-miR-499-5p	0	0	0	0	0	0	0	1	1	0	0	0	0
mmu-mir-500	mmu-miR-500-5p	0	0	0	0	0	0	0	0	2	0	0	0	1
mmu-mir-501	mmu-miR-501-5p	0	0	0	0	0	0	0	2	11	18	3	1	15
mmu-mir-503	mmu-miR-503-3p	0	0	0	0	0	0	0	21	15	51	9	0	12
mmu-mir-504	mmu-miR-504-3p	0	0	0	0	0	0	0	3	6	3	2	0	1
mmu-mir-504	mmu-miR-504-5p	0	0	0	0	0	0	0	51	142	150	201	4	115
mmu-mir-505	mmu-miR-505-3p	0	0	0	0	0	0	0	15	25	16	1	0	27
mmu-mir-505	mmu-miR-505-5p	0	0	0	0	0	0	0	10	21	33	7	0	6
mmu-mir-5101	mmu-miR-5101	0	0	0	0	0	0	0	1	2	1	0	0	0
mmu-mir-5104	mmu-miR-5104	0	0	0	0	0	0	0	0	1	0	0	0	0
mmu-mir-5122	mmu-miR-5122	0	0	0	0	0	0	0	0	0	2	1	0	1
mmu-mir-5125	mmu-miR-5125	0	0	0	0	0	0	0	0	0	0	0	0	1
mmu-mir-5129	mmu-miR-5129-3p	0	0	0	0	0	0	0	4	3	12	1	0	0
mmu-mir-5129	mmu-miR-5129-5p	0	0	0	0	0	0	0	0	1	1	1	0	2
mmu-mir-5132	mmu-miR-5132-5p	0	0	0	0	0	0	0	1	1	1	1	0	1
mmu-mir-5134	mmu-miR-5134-5p	0	0	0	0	0	0	0	0	0	1	0	0	0
mmu-mir-532	mmu-miR-532-3p	0	0	0	0	0	0	0	25	40	85	32	1	80
mmu-mir-539	mmu-miR-539-3p	0	0	0	0	0	0	0	3	2	0	0	0	0
mmu-mir-539	mmu-miR-539-5p	0	0	0	0	0	0	0	30	139	38	3	1	42
mmu-mir-540	mmu-miR-540-5p	0	0	0	0	0	0	0	2	3	0	0	0	1
mmu-mir-541	mmu-miR-541-3p	0	0	0	0	0	0	0	6	17	4	2	0	0
mmu-mir-542	mmu-miR-542-5p	0	0	0	0	0	0	0	0	3	1	2	0	3
mmu-mir-543	mmu-miR-543-5p	0	0	0	0	0	0	0	15	34	18	5	1	13
mmu-mir-544	mmu-miR-544-3p	0	0	0	0	0	0	0	4	9	1	0	0	0
mmu-mir-544	mmu-miR-544-5p	0	0	0	0	0	0	0	1	2	3	0	0	0
mmu-mir-547	mmu-miR-547-3p	0	0	0	0	0	0	0	2	1	3	0	0	0
mmu-mir-551b	mmu-miR-551b-3p	0	0	0	0	0	0	0	18	17	3	1	0	5
mmu-mir-551b	mmu-miR-551b-5p	0	0	0	0	0	0	0	1	0	0	0	1	1
mmu-mir-5615-1	mmu-miR-5615-3p	0	0	0	0	0	0	0	0	1	0	0	0	0
mmu-mir-5616	mmu-miR-5616-3p	0	0	0	0	0	0	0	0	0	1	0	0	0
mmu-mir-5616	mmu-miR-5616-5p	0	0	0	0	0	0	0	0	1	0	0	0	0
mmu-mir-5617	mmu-miR-5617-3p	0	0	0	0	0	0	0	0	0	1	0	0	0
mmu-mir-5617	mmu-miR-5617-5p	0	0	0	0	0	0	0	0	0	1	0	0	0
mmu-mir-5619	mmu-miR-5619-3p	0	0	0	0	0	0	0	0	1	0	0	0	0
mmu-mir-5620	mmu-miR-5620-5p	0	0	0	0	0	0	0	5	7	8	6	0	7
mmu-mir-5621	mmu-miR-5621-3p	0	0	0	0	0	0	0	0	2	5	5	0	1
mmu-mir-5621	mmu-miR-5621-5p	0	0	0	0	0	0	0	1	2	5	3	0	6
mmu-mir-5626	mmu-miR-5626-5p	0	0	0	0	0	0	0	0	0	0	0	0	1
mmu-mir-5709	mmu-miR-5709-3p	0	0	0	0	0	0	0	0	0	0	0	0	1
mmu-mir-5709	mmu-miR-5709-5p	0	0	0	0	0	0	0	1	0	0	0	0	0
mmu-mir-574	mmu-miR-574-3p	0	0	0	0	0	0	0	10	16	0	3	0	17
mmu-mir-582	mmu-miR-582-5p	0	0	0	0	0	0	0	17	2	2	0	0	0
mmu-mir-592	mmu-miR-592-3p	0	0	0	0	0	0	0	0	1	0	0	0	0
mmu-mir-598	mmu-miR-598-5p	0	0	0	0	0	0	0	0	0	4	0	1	3
mmu-mir-615	mmu-miR-615-3p	0	0	0	0	0	0	0	0	0	1	0	0	1
mmu-mir-6371	mmu-miR-6371	0	0	0	0	0	0	0	1	0	0	0	0	0
mmu-mir-6390	mmu-miR-6390	0	0	0	0	0	0	0	0	0	1	0	0	0
mmu-mir-6392	mmu-miR-6392-5p	0	0	0	0	0	0	0	0	1	0	0	0	0
mmu-mir-6395	mmu-miR-6395	0	0	0	0	0	0	0	1	1	1	0	0	0
mmu-mir-6399	mmu-miR-6399	0	0	0	0	0	0	0	0	0	2	0	0	0
mmu-mir-6418	mmu-miR-6418-3p	0	0	0	0	0	0	0	6	6	2	0	0	5
mmu-mir-6481	mmu-miR-6481	0	0	0	0	0	0	0	5	2	8	0	0	0
mmu-mir-6516	mmu-miR-6516-3p	0	0	0	0	0	0	0	1	1	1	0	0	0
mmu-mir-6516	mmu-miR-6516-5p	0	0	0	0	0	0	0	3	2	6	2	0	3
mmu-mir-652	mmu-miR-652-5p	0	0	0	0	0	0	0	0	0	3	2	0	0
mmu-mir-6537	mmu-miR-6537-3p	0	0	0	0	0	0	0	2	1	1	0	0	0
mmu-mir-6537	mmu-miR-6537-5p	0	0	0	0	0	0	0	0	1	0	0	0	0
mmu-mir-6539	mmu-miR-6539	0	0	0	0	0	0	0	0	0	1	0	0	0
mmu-mir-653	mmu-miR-653-5p	0	0	0	0	0	0	0	6	26	10	0	0	1
mmu-mir-664	mmu-miR-664-3p	0	0	0	0	0	0	0	2	1	9	1	0	1
mmu-mir-665	mmu-miR-665-3p	0	0	0	0	0	0	0	11	82	43	12	1	151
mmu-mir-665	mmu-miR-665-5p	0	0	0	0	0	0	0	0	0	1	0	0	0
mmu-mir-668	mmu-miR-668-5p	0	0	0	0	0	0	0	1	0	2	1	0	1
mmu-mir-669b	mmu-miR-669b-3p	0	0	0	0	0	0	0	0	1	0	0	0	1
mmu-mir-669b	mmu-miR-669b-5p	0	0	0	0	0	0	0	1	10	9	1	0	9
mmu-mir-669c	mmu-miR-669c-3p	0	0	0	0	0	0	0	2	1	0	0	0	2
mmu-mir-669d-2	mmu-miR-669d-2-3p	0	0	0	0	0	0	0	0	1	0	0	0	0
mmu-mir-669d-2	mmu-miR-669d-5p	0	0	0	0	0	0	0	3	1	2	0	0	2
mmu-mir-669e	mmu-miR-669e-3p	0	0	0	0	0	0	0	1	0	1	0	0	1
mmu-mir-669e	mmu-miR-669e-5p	0	0	0	0	0	0	0	4	7	1	2	0	1
mmu-mir-669f	mmu-miR-669f-3p	0	0	0	0	0	0	0	3	2	1	0	0	3
mmu-mir-669l	mmu-miR-669l-3p	0	0	0	0	0	0	0	0	1	0	0	0	1
mmu-mir-669l	mmu-miR-669l-5p	0	0	0	0	0	0	0	5	10	4	0	0	0
mmu-mir-669m-1	mmu-miR-669m-3p	0	0	0	0	0	0	0	1	0	0	0	0	0
mmu-mir-669m-1	mmu-miR-669m-5p	0	0	0	0	0	0	0	0	4	0	0	0	1
mmu-mir-669o	mmu-miR-669o-5p	0	0	0	0	0	0	0	2	1	6	0	0	0
mmu-mir-669p-1	mmu-miR-669p-3p	0	0	0	0	0	0	0	2	1	1	0	0	1
mmu-mir-670	mmu-miR-670-3p	0	0	0	0	0	0	0	24	37	3	0	0	2
mmu-mir-670	mmu-miR-670-5p	0	0	0	0	0	0	0	12	11	14	5	0	10
mmu-mir-671	mmu-miR-671-5p	0	0	0	0	0	0	0	35	46	89	18	1	60
mmu-mir-672	mmu-miR-672-3p	0	0	0	0	0	0	0	3	2	0	0	0	1
mmu-mir-674	mmu-miR-674-5p	0	0	0	0	0	0	0	23	51	186	23	1	84
mmu-mir-6769b	mmu-miR-6769b-5p	0	0	0	0	0	0	0	1	2	2	3	0	1
mmu-mir-678	mmu-miR-678	0	0	0	0	0	0	0	0	1	0	0	0	0
mmu-mir-679	mmu-miR-679-3p	0	0	0	0	0	0	0	0	11	3	3	0	1
mmu-mir-688	mmu-miR-688	0	0	0	0	0	0	0	0	1	0	0	0	0
mmu-mir-6896	mmu-miR-6896-5p	0	0	0	0	0	0	0	0	3	8	0	0	2
mmu-mir-6897	mmu-miR-6897-5p	0	0	0	0	0	0	0	1	0	0	0	0	0
mmu-mir-6898	mmu-miR-6898-5p	0	0	0	0	0	0	0	0	1	0	0	0	0
mmu-mir-6899	mmu-miR-6899-3p	0	0	0	0	0	0	0	4	1	1	0	0	2
mmu-mir-6900	mmu-miR-6900-3p	0	0	0	0	0	0	0	1	5	2	1	1	0
mmu-mir-6900	mmu-miR-6900-5p	0	0	0	0	0	0	0	0	0	2	0	0	1
mmu-mir-6904	mmu-miR-6904-3p	0	0	0	0	0	0	0	0	0	1	0	0	0
mmu-mir-6904	mmu-miR-6904-5p	0	0	0	0	0	0	0	0	1	0	0	0	0
mmu-mir-6905	mmu-miR-6905-3p	0	0	0	0	0	0	0	1	0	1	0	0	0
mmu-mir-6906	mmu-miR-6906-5p	0	0	0	0	0	0	0	0	0	0	1	0	0
mmu-mir-6910	mmu-miR-6910-3p	0	0	0	0	0	0	0	2	0	0	0	0	0
mmu-mir-6911	mmu-miR-6911-3p	0	0	0	0	0	0	0	1	0	0	0	0	0
mmu-mir-6911	mmu-miR-6911-5p	0	0	0	0	0	0	0	1	2	3	2	0	3
mmu-mir-6912	mmu-miR-6912-5p	0	0	0	0	0	0	0	0	0	1	0	0	1
mmu-mir-6915	mmu-miR-6915-5p	0	0	0	0	0	0	0	0	0	1	0	0	2
mmu-mir-6918	mmu-miR-6918-5p	0	0	0	0	0	0	0	1	2	2	1	0	2
mmu-mir-692-1	mmu-miR-692	0	0	0	0	0	0	0	0	1	0	0	0	0
mmu-mir-6922	mmu-miR-6922-3p	0	0	0	0	0	0	0	1	0	2	1	0	1
mmu-mir-6927	mmu-miR-6927-3p	0	0	0	0	0	0	0	0	1	1	0	0	2
mmu-mir-6928	mmu-miR-6928-3p	0	0	0	0	0	0	0	1	0	3	0	0	0
mmu-mir-6929	mmu-miR-6929-3p	0	0	0	0	0	0	0	0	0	1	0	0	0
mmu-mir-6931	mmu-miR-6931-3p	0	0	0	0	0	0	0	0	0	0	0	0	1
mmu-mir-6931	mmu-miR-6931-5p	0	0	0	0	0	0	0	0	0	0	2	0	0
mmu-mir-6932	mmu-miR-6932-3p	0	0	0	0	0	0	0	0	0	1	0	0	0
mmu-mir-6933	mmu-miR-6933-5p	0	0	0	0	0	0	0	0	1	5	0	0	0
mmu-mir-6934	mmu-miR-6934-5p	0	0	0	0	0	0	0	2	2	3	1	0	7
mmu-mir-6935	mmu-miR-6935-3p	0	0	0	0	0	0	0	1	0	0	0	0	0
mmu-mir-6937	mmu-miR-6937-3p	0	0	0	0	0	0	0	0	1	0	0	0	0
mmu-mir-6938	mmu-miR-6938-3p	0	0	0	0	0	0	0	1	0	0	0	0	0
mmu-mir-6940	mmu-miR-6940-3p	0	0	0	0	0	0	0	3	0	2	1	0	0
mmu-mir-6941	mmu-miR-6941-3p	0	0	0	0	0	0	0	0	0	2	0	0	0
mmu-mir-6941	mmu-miR-6941-5p	0	0	0	0	0	0	0	0	0	1	0	0	0
mmu-mir-6942	mmu-miR-6942-3p	0	0	0	0	0	0	0	0	1	0	0	0	0
mmu-mir-6942	mmu-miR-6942-5p	0	0	0	0	0	0	0	0	1	1	0	0	0
mmu-mir-6943	mmu-miR-6943-5p	0	0	0	0	0	0	0	1	0	0	0	0	0
mmu-mir-6944	mmu-miR-6944-5p	0	0	0	0	0	0	0	0	0	1	1	0	1
mmu-mir-6945	mmu-miR-6945-3p	0	0	0	0	0	0	0	3	1	1	4	0	0
mmu-mir-6945	mmu-miR-6945-5p	0	0	0	0	0	0	0	0	0	0	0	0	1
mmu-mir-6946	mmu-miR-6946-3p	0	0	0	0	0	0	0	1	0	0	2	0	1
mmu-mir-6947	mmu-miR-6947-5p	0	0	0	0	0	0	0	2	3	1	1	0	1
mmu-mir-6948	mmu-miR-6948-5p	0	0	0	0	0	0	0	0	0	0	0	0	1
mmu-mir-6950	mmu-miR-6950-3p	0	0	0	0	0	0	0	0	2	0	0	0	0
mmu-mir-6950	mmu-miR-6950-5p	0	0	0	0	0	0	0	0	0	0	1	0	0
mmu-mir-6952	mmu-miR-6952-3p	0	0	0	0	0	0	0	0	0	1	0	0	1
mmu-mir-6952	mmu-miR-6952-5p	0	0	0	0	0	0	0	0	1	2	1	0	0
mmu-mir-6953	mmu-miR-6953-3p	0	0	0	0	0	0	0	0	0	0	0	0	1
mmu-mir-6954	mmu-miR-6954-3p	0	0	0	0	0	0	0	0	0	1	1	0	0
mmu-mir-6955	mmu-miR-6955-5p	0	0	0	0	0	0	0	0	0	3	1	0	1
mmu-mir-6956	mmu-miR-6956-3p	0	0	0	0	0	0	0	1	0	0	0	0	0
mmu-mir-6956	mmu-miR-6956-5p	0	0	0	0	0	0	0	1	0	0	0	0	0
mmu-mir-6958	mmu-miR-6958-3p	0	0	0	0	0	0	0	6	7	10	6	0	8
mmu-mir-6959	mmu-miR-6959-5p	0	0	0	0	0	0	0	1	0	2	6	0	2
mmu-mir-6961	mmu-miR-6961-5p	0	0	0	0	0	0	0	0	0	1	0	0	0
mmu-mir-6962	mmu-miR-6962-5p	0	0	0	0	0	0	0	0	1	1	0	0	0
mmu-mir-6963	mmu-miR-6963-5p	0	0	0	0	0	0	0	0	0	1	0	0	0
mmu-mir-6966	mmu-miR-6966-3p	0	0	0	0	0	0	0	1	5	5	0	0	0
mmu-mir-6966	mmu-miR-6966-5p	0	0	0	0	0	0	0	0	1	0	0	0	0
mmu-mir-6967-1	mmu-miR-6967-3p	0	0	0	0	0	0	0	0	2	1	0	0	0
mmu-mir-696	mmu-miR-696	0	0	0	0	0	0	0	9	0	5	0	0	0
mmu-mir-6970	mmu-miR-6970-3p	0	0	0	0	0	0	0	2	1	3	7	0	0
mmu-mir-6970	mmu-miR-6970-5p	0	0	0	0	0	0	0	1	1	3	1	0	1
mmu-mir-6971	mmu-miR-6971-3p	0	0	0	0	0	0	0	2	0	1	0	0	0
mmu-mir-6973b	mmu-miR-6973b-3p	0	0	0	0	0	0	0	0	1	1	1	0	0
mmu-mir-6973b	mmu-miR-6973b-5p	0	0	0	0	0	0	0	2	0	0	0	0	0
mmu-mir-6975	mmu-miR-6975-3p	0	0	0	0	0	0	0	1	1	1	1	0	3
mmu-mir-6975	mmu-miR-6975-5p	0	0	0	0	0	0	0	0	0	1	0	0	0
mmu-mir-6976	mmu-miR-6976-5p	0	0	0	0	0	0	0	0	1	0	0	0	0
mmu-mir-6977	mmu-miR-6977-3p	0	0	0	0	0	0	0	9	8	33	10	0	14
mmu-mir-6982	mmu-miR-6982-3p	0	0	0	0	0	0	0	0	0	0	1	0	1
mmu-mir-6982	mmu-miR-6982-5p	0	0	0	0	0	0	0	0	0	0	0	0	1
mmu-mir-6984	mmu-miR-6984-3p	0	0	0	0	0	0	0	0	1	0	0	0	0
mmu-mir-6984	mmu-miR-6984-5p	0	0	0	0	0	0	0	0	1	2	0	0	0
mmu-mir-6986	mmu-miR-6986-5p	0	0	0	0	0	0	0	0	0	1	1	0	5
mmu-mir-6987	mmu-miR-6987-5p	0	0	0	0	0	0	0	1	2	0	0	0	1
mmu-mir-6988	mmu-miR-6988-3p	0	0	0	0	0	0	0	0	2	0	0	0	1
mmu-mir-6989	mmu-miR-6989-3p	0	0	0	0	0	0	0	0	0	1	1	0	1
mmu-mir-6989	mmu-miR-6989-5p	0	0	0	0	0	0	0	0	0	1	0	0	1
mmu-mir-698	mmu-miR-698-5p	0	0	0	0	0	0	0	0	0	0	1	0	0
mmu-mir-6990	mmu-miR-6990-3p	0	0	0	0	0	0	0	1	0	0	0	0	0
mmu-mir-6991	mmu-miR-6991-3p	0	0	0	0	0	0	0	0	1	0	0	0	1
mmu-mir-6992	mmu-miR-6992-3p	0	0	0	0	0	0	0	1	0	0	0	0	0
mmu-mir-6993	mmu-miR-6993-5p	0	0	0	0	0	0	0	0	1	0	0	0	0
mmu-mir-6994	mmu-miR-6994-3p	0	0	0	0	0	0	0	3	1	1	0	0	7
mmu-mir-6995	mmu-miR-6995-3p	0	0	0	0	0	0	0	0	0	1	0	0	0
mmu-mir-6996	mmu-miR-6996-3p	0	0	0	0	0	0	0	0	2	1	0	0	0
mmu-mir-6997	mmu-miR-6997-3p	0	0	0	0	0	0	0	0	0	2	0	0	0
mmu-mir-6998	mmu-miR-6998-3p	0	0	0	0	0	0	0	0	0	1	0	0	0
mmu-mir-6998	mmu-miR-6998-5p	0	0	0	0	0	0	0	1	0	0	0	0	1
mmu-mir-7000	mmu-miR-7000-5p	0	0	0	0	0	0	0	0	0	0	0	0	3
mmu-mir-7002	mmu-miR-7002-5p	0	0	0	0	0	0	0	0	0	0	0	0	1
mmu-mir-7008	mmu-miR-7008-3p	0	0	0	0	0	0	0	0	0	0	0	0	1
mmu-mir-7008	mmu-miR-7008-5p	0	0	0	0	0	0	0	0	1	0	0	0	0
mmu-mir-700	mmu-miR-700-3p	0	0	0	0	0	0	0	75	68	198	59	1	129
mmu-mir-700	mmu-miR-700-5p	0	0	0	0	0	0	0	23	46	15	17	0	19
mmu-mir-7011	mmu-miR-7011-5p	0	0	0	0	0	0	0	0	1	0	0	0	0
mmu-mir-7012	mmu-miR-7012-5p	0	0	0	0	0	0	0	0	0	0	1	0	1
mmu-mir-7013	mmu-miR-7013-5p	0	0	0	0	0	0	0	0	0	1	0	0	0
mmu-mir-7015	mmu-miR-7015-5p	0	0	0	0	0	0	0	0	2	1	0	0	1
mmu-mir-7016	mmu-miR-7016-3p	0	0	0	0	0	0	0	0	0	0	1	0	0
mmu-mir-7016	mmu-miR-7016-5p	0	0	0	0	0	0	0	1	1	0	1	0	2
mmu-mir-7019	mmu-miR-7019-3p	0	0	0	0	0	0	0	1	1	2	1	0	1
mmu-mir-7019	mmu-miR-7019-5p	0	0	0	0	0	0	0	0	0	1	1	0	1
mmu-mir-701	mmu-miR-701-5p	0	0	0	0	0	0	0	1	0	0	0	0	4
mmu-mir-7021	mmu-miR-7021-5p	0	0	0	0	0	0	0	0	6	3	0	0	0
mmu-mir-7022	mmu-miR-7022-5p	0	0	0	0	0	0	0	0	0	1	0	0	0
mmu-mir-7024	mmu-miR-7024-5p	0	0	0	0	0	0	0	1	1	1	1	0	0
mmu-mir-7026	mmu-miR-7026-5p	0	0	0	0	0	0	0	2	3	3	0	0	2
mmu-mir-7027	mmu-miR-7027-3p	0	0	0	0	0	0	0	0	0	1	0	0	0
mmu-mir-7028	mmu-miR-7028-5p	0	0	0	0	0	0	0	0	1	0	0	0	1
mmu-mir-7029	mmu-miR-7029-3p	0	0	0	0	0	0	0	2	0	2	0	0	2
mmu-mir-702	mmu-miR-702-3p	0	0	0	0	0	0	0	12	5	14	17	0	16
mmu-mir-7034	mmu-miR-7034-3p	0	0	0	0	0	0	0	0	1	0	0	0	0
mmu-mir-7034	mmu-miR-7034-5p	0	0	0	0	0	0	0	0	0	0	1	0	0
mmu-mir-7035	mmu-miR-7035-5p	0	0	0	0	0	0	0	1	0	1	1	0	3
mmu-mir-7036a	mmu-miR-7036a-3p	0	0	0	0	0	0	0	0	1	0	0	0	0
mmu-mir-7036a	mmu-miR-7036a-5p	0	0	0	0	0	0	0	0	0	0	1	0	0
mmu-mir-7036b	mmu-miR-7036b-5p	0	0	0	0	0	0	0	1	0	0	0	0	0
mmu-mir-7037	mmu-miR-7037-3p	0	0	0	0	0	0	0	0	0	0	0	0	1
mmu-mir-7037	mmu-miR-7037-5p	0	0	0	0	0	0	0	1	0	1	0	0	0
mmu-mir-7038	mmu-miR-7038-5p	0	0	0	0	0	0	0	0	2	0	0	0	2
mmu-mir-7039	mmu-miR-7039-5p	0	0	0	0	0	0	0	0	0	1	1	0	1
mmu-mir-7041	mmu-miR-7041-5p	0	0	0	0	0	0	0	0	0	4	1	0	2
mmu-mir-7043	mmu-miR-7043-3p	0	0	0	0	0	0	0	0	1	0	0	0	0
mmu-mir-7046	mmu-miR-7046-5p	0	0	0	0	0	0	0	0	1	1	0	0	1
mmu-mir-7049	mmu-miR-7049-5p	0	0	0	0	0	0	0	0	0	1	0	0	0
mmu-mir-704	mmu-miR-704	0	0	0	0	0	0	0	15	42	23	10	0	19
mmu-mir-7054	mmu-miR-7054-5p	0	0	0	0	0	0	0	1	3	1	1	0	3
mmu-mir-7056	mmu-miR-7056-5p	0	0	0	0	0	0	0	2	0	1	1	0	0
mmu-mir-7059	mmu-miR-7059-5p	0	0	0	0	0	0	0	3	6	6	12	0	5
mmu-mir-705	mmu-miR-705	0	0	0	0	0	0	0	0	2	1	0	0	0
mmu-mir-7060	mmu-miR-7060-3p	0	0	0	0	0	0	0	0	1	0	0	0	0
mmu-mir-7061	mmu-miR-7061-5p	0	0	0	0	0	0	0	0	0	1	0	0	0
mmu-mir-7063	mmu-miR-7063-3p	0	0	0	0	0	0	0	1	1	0	0	0	0
mmu-mir-7063	mmu-miR-7063-5p	0	0	0	0	0	0	0	1	3	2	0	0	1
mmu-mir-7064	mmu-miR-7064-5p	0	0	0	0	0	0	0	0	0	1	0	0	0
mmu-mir-7066	mmu-miR-7066-5p	0	0	0	0	0	0	0	3	4	4	1	0	2
mmu-mir-7067	mmu-miR-7067-3p	0	0	0	0	0	0	0	0	0	0	0	0	1
mmu-mir-7068	mmu-miR-7068-3p	0	0	0	0	0	0	0	0	0	1	2	0	0
mmu-mir-7068	mmu-miR-7068-5p	0	0	0	0	0	0	0	1	0	1	1	0	1
mmu-mir-7069	mmu-miR-7069-5p	0	0	0	0	0	0	0	0	0	1	0	0	0
mmu-mir-706	mmu-miR-706	0	0	0	0	0	0	0	0	3	4	0	0	1
mmu-mir-7070	mmu-miR-7070-3p	0	0	0	0	0	0	0	0	0	6	0	0	2
mmu-mir-7070	mmu-miR-7070-5p	0	0	0	0	0	0	0	3	8	11	8	0	2
mmu-mir-7073	mmu-miR-7073-5p	0	0	0	0	0	0	0	4	8	17	3	0	6
mmu-mir-7075	mmu-miR-7075-3p	0	0	0	0	0	0	0	0	1	0	0	0	0
mmu-mir-7075	mmu-miR-7075-5p	0	0	0	0	0	0	0	0	1	0	0	0	0
mmu-mir-7077	mmu-miR-7077-3p	0	0	0	0	0	0	0	1	0	1	0	0	0
mmu-mir-7078	mmu-miR-7078-5p	0	0	0	0	0	0	0	1	0	0	0	0	0
mmu-mir-7079	mmu-miR-7079-3p	0	0	0	0	0	0	0	1	0	1	0	0	0
mmu-mir-7079	mmu-miR-7079-5p	0	0	0	0	0	0	0	0	0	0	0	0	3
mmu-mir-7080	mmu-miR-7080-3p	0	0	0	0	0	0	0	0	1	1	0	0	0
mmu-mir-7080	mmu-miR-7080-5p	0	0	0	0	0	0	0	1	0	8	5	0	0
mmu-mir-7081	mmu-miR-7081-3p	0	0	0	0	0	0	0	0	1	2	0	0	1
mmu-mir-7082	mmu-miR-7082-3p	0	0	0	0	0	0	0	1	1	0	0	0	0
mmu-mir-7083	mmu-miR-7083-5p	0	0	0	0	0	0	0	2	0	2	1	0	4
mmu-mir-7084	mmu-miR-7084-5p	0	0	0	0	0	0	0	0	1	2	0	0	1
mmu-mir-7085	mmu-miR-7085-3p	0	0	0	0	0	0	0	1	1	0	0	0	1
mmu-mir-7085	mmu-miR-7085-5p	0	0	0	0	0	0	0	0	0	1	1	0	0
mmu-mir-7089	mmu-miR-7089-5p	0	0	0	0	0	0	0	0	1	2	0	0	1
mmu-mir-708	mmu-miR-708-5p	0	0	0	0	0	0	0	178	196	345	11	6	242
mmu-mir-7090	mmu-miR-7090-3p	0	0	0	0	0	0	0	1	1	0	0	0	0
mmu-mir-7091	mmu-miR-7091-5p	0	0	0	0	0	0	0	0	0	2	0	0	1
mmu-mir-7092	mmu-miR-7092-3p	0	0	0	0	0	0	0	0	0	0	0	0	1
mmu-mir-7092	mmu-miR-7092-5p	0	0	0	0	0	0	0	0	0	2	0	0	0
mmu-mir-7093	mmu-miR-7093-3p	0	0	0	0	0	0	0	1	1	1	0	0	0
mmu-mir-7093	mmu-miR-7093-5p	0	0	0	0	0	0	0	1	0	0	0	0	1
mmu-mir-7115	mmu-miR-7115-5p	0	0	0	0	0	0	0	0	0	3	1	0	1
mmu-mir-7116	mmu-miR-7116-3p	0	0	0	0	0	0	0	1	0	0	0	0	0
mmu-mir-7117	mmu-miR-7117-5p	0	0	0	0	0	0	0	0	0	0	0	0	1
mmu-mir-7119	mmu-miR-7119-5p	0	0	0	0	0	0	0	0	0	1	0	0	0
mmu-mir-712	mmu-miR-712-3p	0	0	0	0	0	0	0	0	0	2	0	0	0
mmu-mir-7211	mmu-miR-7211-3p	0	0	0	0	0	0	0	0	0	3	0	0	0
mmu-mir-7211	mmu-miR-7211-5p	0	0	0	0	0	0	0	0	1	0	0	0	0
mmu-mir-7220	mmu-miR-7220-3p	0	0	0	0	0	0	0	0	1	2	1	0	0
mmu-mir-7224	mmu-miR-7224-3p	0	0	0	0	0	0	0	1	2	0	1	0	0
mmu-mir-7226	mmu-miR-7226-3p	0	0	0	0	0	0	0	3	6	3	1	0	1
mmu-mir-7227	mmu-miR-7227-3p	0	0	0	0	0	0	0	0	0	0	1	0	1
mmu-mir-7231	mmu-miR-7231-5p	0	0	0	0	0	0	0	1	0	1	2	0	0
mmu-mir-7237	mmu-miR-7237-3p	0	0	0	0	0	0	0	0	0	0	0	0	1
mmu-mir-7237	mmu-miR-7237-5p	0	0	0	0	0	0	0	0	0	3	0	0	0
mmu-mir-7238	mmu-miR-7238-5p	0	0	0	0	0	0	0	0	1	0	0	0	0
mmu-mir-741	mmu-miR-741-3p	0	0	0	0	0	0	0	0	0	1	0	0	0
mmu-mir-744	mmu-miR-744-3p	0	0	0	0	0	0	0	4	6	1	0	0	7
mmu-mir-758	mmu-miR-758-5p	0	0	0	0	0	0	0	0	1	0	0	0	0
mmu-mir-760	mmu-miR-760-5p	0	0	0	0	0	0	0	0	1	1	2	0	3
mmu-mir-7648	mmu-miR-7648-3p	0	0	0	0	0	0	0	0	0	3	0	0	8
mmu-mir-764	mmu-miR-764-5p	0	0	0	0	0	0	0	1	1	0	0	0	2
mmu-mir-7651	mmu-miR-7651-5p	0	0	0	0	0	0	0	0	2	6	1	0	0
mmu-mir-7652	mmu-miR-7652-5p	0	0	0	0	0	0	0	0	1	1	0	0	0
mmu-mir-7653	mmu-miR-7653-5p	0	0	0	0	0	0	0	1	2	0	1	0	1
mmu-mir-7654	mmu-miR-7654-5p	0	0	0	0	0	0	0	0	2	0	2	0	0
mmu-mir-7655	mmu-miR-7655-3p	0	0	0	0	0	0	0	1	0	0	1	0	0
mmu-mir-7656	mmu-miR-7656-5p	0	0	0	0	0	0	0	0	0	1	0	0	0
mmu-mir-7658	mmu-miR-7658-3p	0	0	0	0	0	0	0	0	0	1	0	0	0
mmu-mir-7658	mmu-miR-7658-5p	0	0	0	0	0	0	0	0	15	14	8	0	17
mmu-mir-7659	mmu-miR-7659-5p	0	0	0	0	0	0	0	1	3	2	1	0	1
mmu-mir-7660	mmu-miR-7660-3p	0	0	0	0	0	0	0	0	0	0	0	0	1
mmu-mir-7661	mmu-miR-7661-3p	0	0	0	0	0	0	0	0	1	0	0	0	0
mmu-mir-7661	mmu-miR-7661-5p	0	0	0	0	0	0	0	1	0	0	0	0	0
mmu-mir-7663	mmu-miR-7663-3p	0	0	0	0	0	0	0	0	3	0	0	0	1
mmu-mir-7664	mmu-miR-7664-3p	0	0	0	0	0	0	0	1	0	0	0	0	0
mmu-mir-7665	mmu-miR-7665-5p	0	0	0	0	0	0	0	0	0	0	0	0	1
mmu-mir-7666	mmu-miR-7666-3p	0	0	0	0	0	0	0	0	0	0	0	0	1
mmu-mir-7667	mmu-miR-7667-3p	0	0	0	0	0	0	0	1	2	2	1	0	1
mmu-mir-7667	mmu-miR-7667-5p	0	0	0	0	0	0	0	0	1	1	1	0	1
mmu-mir-7668	mmu-miR-7668-5p	0	0	0	0	0	0	0	0	1	0	0	0	0
mmu-mir-7669	mmu-miR-7669-3p	0	0	0	0	0	0	0	0	2	1	1	0	1
mmu-mir-7669	mmu-miR-7669-5p	0	0	0	0	0	0	0	0	1	0	1	0	1
mmu-mir-7672	mmu-miR-7672-3p	0	0	0	0	0	0	0	0	2	1	0	0	0
mmu-mir-7672	mmu-miR-7672-5p	0	0	0	0	0	0	0	0	0	1	1	0	0
mmu-mir-7674	mmu-miR-7674-5p	0	0	0	0	0	0	0	0	1	0	0	0	0
mmu-mir-7675	mmu-miR-7675-3p	0	0	0	0	0	0	0	0	0	1	0	0	0
mmu-mir-7675	mmu-miR-7675-5p	0	0	0	0	0	0	0	0	2	0	0	0	0
mmu-mir-7682	mmu-miR-7682-3p	0	0	0	0	0	0	0	0	1	0	0	0	0
mmu-mir-7684	mmu-miR-7684-5p	0	0	0	0	0	0	0	0	0	1	0	0	0
mmu-mir-7685	mmu-miR-7685-3p	0	0	0	0	0	0	0	0	0	1	0	0	0
mmu-mir-7687	mmu-miR-7687-3p	0	0	0	0	0	0	0	1	2	0	0	0	1
mmu-mir-7687	mmu-miR-7687-5p	0	0	0	0	0	0	0	1	1	0	1	0	0
mmu-mir-7689	mmu-miR-7689-3p	0	0	0	0	0	0	0	12	2	4	3	0	3
mmu-mir-770	mmu-miR-770-5p	0	0	0	0	0	0	0	169	76	256	142	0	95
mmu-mir-7a-1	mmu-miR-7a-1-3p	0	0	0	0	0	0	0	18	55	5	0	0	15
mmu-mir-7a-1	mmu-miR-7a-5p	0	0	0	0	0	0	0	71341	228795	101766	1290	2733	12703
mmu-mir-7b	mmu-miR-7b-3p	0	0	0	0	0	0	0	1	7	2	0	0	6
mmu-mir-8092	mmu-miR-8092	0	0	0	0	0	0	0	0	1	0	0	0	0
mmu-mir-8097	mmu-miR-8097	0	0	0	0	0	0	0	1	0	0	0	0	0
mmu-mir-8098	mmu-miR-8098	0	0	0	0	0	0	0	0	1	1	0	0	1
mmu-mir-8103	mmu-miR-8103	0	0	0	0	0	0	0	1	3	3	0	0	1
mmu-mir-8105	mmu-miR-8105	0	0	0	0	0	0	0	0	2	1	0	0	1
mmu-mir-8106	mmu-miR-8106	0	0	0	0	0	0	0	0	1	0	0	0	0
mmu-mir-8107	mmu-miR-8107	0	0	0	0	0	0	0	0	0	1	0	0	0
mmu-mir-8111	mmu-miR-8111	0	0	0	0	0	0	0	1	1	0	0	0	0
mmu-mir-8112	mmu-miR-8112	0	0	0	0	0	0	0	9	39	20	29	0	25
mmu-mir-8115	mmu-miR-8115	0	0	0	0	0	0	0	0	0	1	0	0	0
mmu-mir-8118	mmu-miR-8118	0	0	0	0	0	0	0	0	1	0	0	0	0
mmu-mir-8120	mmu-miR-8120	0	0	0	0	0	0	0	1	0	0	0	0	0
mmu-mir-873a	mmu-miR-873a-3p	0	0	0	0	0	0	0	63	66	143	41	1	112
mmu-mir-874	mmu-miR-874-5p	0	0	0	0	0	0	0	0	3	0	0	0	1
mmu-mir-878	mmu-miR-878-3p	0	0	0	0	0	0	0	0	0	2	0	0	0
mmu-mir-879	mmu-miR-879-3p	0	0	0	0	0	0	0	1	0	1	0	0	2
mmu-mir-881	mmu-miR-881-3p	0	0	0	0	0	0	0	0	2	2	0	0	0
mmu-mir-93	mmu-miR-93-3p	0	0	0	0	0	0	0	13	46	34	6	1	88
mmu-mir-96	mmu-miR-96-5p	0	0	0	0	0	0	0	8	46	8	0	0	6
mmu-mir-9768	mmu-miR-9768-5p	0	0	0	0	0	0	0	0	0	0	0	0	1
mmu-mir-9769	mmu-miR-9769-3p	0	0	0	0	0	0	0	0	1	0	0	0	0
mmu-mir-98	mmu-miR-98-3p	0	0	0	0	0	0	0	12	2	0	0	0	0

## Sheet: DIV12 analysis
miRNA	Captured_mean	control_mean	theta	prob	log2FC
mmu-miR-9-5p	19162.9	144171	-1.65275	1	-2.91139
mmu-miR-127-3p	36455.7	65206.9	-0.662648	0.972459	-0.83888
mmu-miR-370-3p	1616.61	54209.9	-1.96077	0.997599	-5.06751
mmu-miR-99a-5p	260.023	35788.2	-2.06625	0.992162	-7.1047
mmu-miR-381-3p	592.996	30257.1	-2.1025	0.995916	-5.67311
mmu-miR-541-5p	55663.6	26348.4	0.955365	0.989391	1.07902
mmu-miR-99b-5p	14047.1	23288.5	-0.346115	0.886168	-0.729341
mmu-miR-181a-5p	57903	19053.6	1.07886	0.99268	1.60357
mmu-miR-30d-5p	10858.4	16595.6	-0.332587	0.872497	-0.611981
mmu-miR-30a-5p	11465.8	16314.6	-0.309666	0.845331	-0.50883
mmu-miR-26a-5p	8080.05	13071.1	-0.379214	0.913314	-0.693945
mmu-miR-434-5p	1226.34	11435.8	-1.00208	0.993673	-3.22114
mmu-miR-103-3p	4912.91	10615.4	-0.455942	0.949404	-1.1115
mmu-miR-129-5p	446.765	9124.69	-1.19566	0.998459	-4.35219
mmu-miR-125b-5p	5457.16	8841.75	-0.240034	0.719783	-0.696181
mmu-miR-134-5p	812.342	8347.82	-1.0208	0.993754	-3.36124
mmu-miR-92a-3p	72846.6	7828.74	3.27926	1	3.21801
mmu-let-7i-5p	6470.76	7289.57	-0.0708908	0.176538	-0.171899
mmu-miR-300-3p	446.765	6489.32	-0.980626	0.994136	-3.86048
mmu-miR-298-5p	35087.1	6171.72	1.21136	0.999008	2.5072
mmu-miR-21a-5p	4843.27	6079.51	-0.100336	0.28573	-0.327974
mmu-let-7c-5p	8030.55	5968.43	0.152131	0.222614	0.428148
mmu-miR-92b-3p	175528	5815.67	2.54781	1	4.91561
mmu-miR-744-5p	8628.69	5528.35	0.268611	0.608316	0.642292
mmu-miR-25-3p	8974.54	5416.96	0.31556	0.674654	0.728355
mmu-miR-181d-5p	5298.32	5327.18	-0.0031029	0	-0.00783829
mmu-miR-128-3p	333.139	5241.02	-1.07534	0.995497	-3.97565
mmu-miR-433-3p	4176.24	5069.14	-0.118176	0.351503	-0.279537
mmu-miR-770-3p	439.026	5028.09	-0.762184	0.992146	-3.51763
mmu-miR-296-3p	519.88	4971.78	-0.802351	0.994325	-3.25751
mmu-miR-151-3p	8847.05	4918.43	0.346462	0.714529	0.846999
mmu-miR-106b-3p	406.254	4843.17	-0.939457	0.995231	-3.5755
mmu-miR-488-3p	73.4488	4748.83	-1.22362	0.999272	-6.01469
mmu-miR-434-3p	14905.2	4652.6	0.738844	0.96864	1.67971
mmu-miR-148a-3p	3304.81	4639.05	-0.144212	0.442189	-0.489263
mmu-miR-423-3p	892.066	4320.62	-0.623079	0.96776	-2.27602
mmu-miR-181b-5p	16010.1	4278.63	0.777228	0.970357	1.90376
mmu-miR-30e-5p	4142.33	4213.2	-0.00841021	0.00742813	-0.0244727
mmu-miR-409-3p	3536.94	3843.76	-0.0455615	0.0924176	-0.120019
mmu-miR-125a-5p	5800.59	3812.46	0.230567	0.514903	0.605478
mmu-miR-328-3p	1072.2	3804.74	-0.504459	0.959899	-1.82723
mmu-miR-382-5p	333.139	3751.68	-0.913977	0.995164	-3.49334
mmu-miR-218-5p	73.4488	3729.97	-1.09068	0.99582	-5.66628
mmu-miR-149-5p	1039.59	3615.03	-0.44622	0.946409	-1.79799
mmu-miR-100-5p	673.201	3612.42	-0.661511	0.972243	-2.42386
mmu-miR-342-3p	771.832	3607.01	-0.564296	0.966429	-2.22444
mmu-miR-140-3p	479.37	3500.93	-0.718441	0.985284	-2.86853
mmu-miR-5099	32512.8	3463.93	1.53023	0.999975	3.23052
mmu-miR-340-5p	666.111	3256.62	-0.586483	0.9671	-2.28954
mmu-miR-93-5p	1137.41	3244.79	-0.375714	0.910838	-1.51237
mmu-miR-125b-1-3p	2152.14	3241.46	-0.156004	0.480938	-0.590876
mmu-miR-30c-5p	2143.42	3218.47	-0.185666	0.57296	-0.586463
mmu-miR-191-5p	6459.92	3001.33	0.413171	0.808937	1.10591
mmu-miR-9-3p	73.4488	2981.16	-1.00287	0.993666	-5.34299
mmu-let-7g-5p	925.968	2862.62	-0.434516	0.94229	-1.6283
mmu-miR-320-3p	26477	2764.58	1.3579	0.994317	3.25961
mmu-miR-323-3p	219.68	2714.43	-0.720817	0.985786	-3.62718
mmu-miR-532-5p	73.4488	2692.24	-0.988796	0.993905	-5.19593
mmu-miR-148b-3p	146.564	2588.58	-0.803111	0.994339	-4.14255
mmu-miR-501-3p	731.488	2218.41	-0.324114	0.86308	-1.60062
mmu-miR-760-3p	1876.47	2151.25	-0.0517419	0.111443	-0.197152
mmu-miR-210-3p	146.564	2019.64	-0.638238	0.96886	-3.78449
mmu-miR-99b-3p	146.564	1892.53	-0.68192	0.976656	-3.69071
mmu-miR-666-5p	479.37	1778.96	-0.452774	0.948468	-1.89182
mmu-miR-431-5p	1591.91	1764.81	-0.039232	0.0741935	-0.148755
mmu-miR-3099-3p	9640.55	1708.45	0.80286	0.969801	2.49643
mmu-miR-423-5p	18196.9	1609.71	1.21557	0.999153	3.49883
mmu-miR-27b-3p	6722.6	1544.39	0.585686	0.907729	2.12199
mmu-miR-17-5p	226.937	1504.06	-0.511389	0.960968	-2.7285
mmu-miR-30a-3p	519.88	1473.68	-0.345132	0.885228	-1.50318
mmu-miR-101a-3p	333.139	1460.28	-0.495331	0.958363	-2.13205

## Sheet: DIV18_analysis
miRNA	Captured_mean	control_mean	theta	prob	log2FC
mmu-miR-9-5p	17181.7	118689	-1.40942	1	-2.78824
mmu-miR-370-3p	1074.12	90529.6	-2.19109	1	-6.39716
mmu-miR-127-3p	31134.2	63582.9	-0.76563	0.978437	-1.03014
mmu-miR-129-5p	1100.66	61090.6	-2.31806	1	-5.79451
mmu-miR-99a-5p	502.765	52681.4	-2.55733	1	-6.71127
mmu-let-7i-5p	15622.8	51434.4	-1.08701	0.998209	-1.71908
mmu-let-7c-5p	25803.9	26139.9	-0.013863	0.00200566	-0.0186638
mmu-miR-125b-5p	6862.65	22761.6	-0.920182	0.995337	-1.72976
mmu-miR-30d-5p	11975.6	20257.3	-0.433215	0.860057	-0.758344
mmu-miR-128-3p	1259.17	18069.1	-1.74671	1	-3.84298
mmu-miR-26a-5p	10724.2	14785.3	-0.261534	0.636264	-0.463292
mmu-miR-181a-5p	72449	14650.2	1.35451	0.990227	2.30604
mmu-let-7g-5p	1721.36	14434.2	-1.224	0.999881	-3.06787
mmu-miR-30a-5p	8486.88	12082.9	-0.262562	0.638698	-0.50966
mmu-miR-99b-5p	8493.82	11073.1	-0.203781	0.475644	-0.382577
mmu-miR-103-3p	5115.72	10873.4	-0.426268	0.855503	-1.0878
mmu-miR-770-3p	265.956	10761.1	-1.2883	0.999995	-5.3385
mmu-miR-433-3p	2379.61	10636.1	-0.745466	0.976547	-2.16017
mmu-miR-541-5p	15801	10482.3	0.312223	0.531774	0.592063
mmu-miR-328-3p	1478.52	9316.81	-0.870778	0.991277	-2.65569
mmu-miR-381-3p	683.466	9157.83	-1.08999	0.99822	-3.74406
mmu-miR-7b-5p	51.6676	8720.73	-1.54381	1	-7.39905
mmu-miR-100-5p	1115.67	8505.54	-0.99353	0.998076	-2.93049
mmu-miR-434-5p	530.725	7182.92	-1.16192	0.999215	-3.75854
mmu-let-7f-5p	14348.8	6814.78	0.526278	0.829063	1.07419
mmu-miR-298-5p	23812.1	6312.63	0.991015	0.983298	1.91538
mmu-miR-744-5p	4188.3	6098.35	-0.194704	0.446404	-0.542052
mmu-miR-125a-5p	4344.6	6087.2	-0.191105	0.434568	-0.486555
mmu-let-7b-5p	2221.71	5676.9	-0.478321	0.889194	-1.35343
mmu-miR-760-3p	1318.06	5607.73	-0.594738	0.953668	-2.089
mmu-let-7a-5p	17948	5547.48	1.09907	0.99408	1.69392
mmu-miR-92a-3p	58375.4	5430.26	2.38438	1	3.42627
mmu-miR-5099	18981.5	4463.01	1.03653	0.98786	2.08851
mmu-miR-92b-3p	122547	4446.35	3.34276	1	4.78457
mmu-miR-379-5p	51.6676	4238.35	-1.21866	0.999854	-6.3581
mmu-miR-344-3p	71.1965	4095.84	-1.20802	0.999784	-5.84621
mmu-miR-382-5p	124.313	4004.29	-1.0568	0.998245	-5.0095
mmu-miR-148a-3p	4350.15	3928.53	0.0489697	0	0.147074
mmu-miR-423-3p	860.005	3840.36	-0.610236	0.958909	-2.15882
mmu-miR-320-3p	31740.3	3705.09	1.34291	0.988756	3.09873
mmu-miR-181d-5p	4417.28	3705.08	0.0962532	0.0583987	0.253654
mmu-miR-181b-5p	23387	3620.43	1.4042	0.994501	2.69147
mmu-miR-151-3p	7905.15	3426.91	0.510978	0.815877	1.20589
mmu-miR-125b-1-3p	2844.86	3392.31	-0.0829173	0.105756	-0.253911
mmu-miR-434-3p	18574.1	3377.54	1.31186	0.984886	2.45924
mmu-miR-3099-3p	2649.47	3100.02	-0.0672501	0.0744011	-0.226573
mmu-let-7e-5p	7117.61	2977.9	0.44846	0.748242	1.2571
mmu-miR-191-5p	11827.6	2937.63	0.931126	0.976992	2.00944
mmu-miR-488-3p	323.856	2679.71	-0.774605	0.979445	-3.04865
mmu-miR-300-3p	451.472	2666.43	-0.651576	0.96859	-2.5622
mmu-let-7d-3p	355.495	2578.43	-0.628996	0.96404	-2.85859
mmu-miR-106b-3p	210.891	2559.27	-0.808825	0.983853	-3.60116
mmu-miR-21a-5p	9021.42	2518.78	0.624615	0.899776	1.84063
mmu-miR-501-3p	424.79	2435.94	-0.533198	0.923803	-2.51965
mmu-miR-30c-5p	1378.25	2435.26	-0.262328	0.638145	-0.821242
mmu-miR-149-5p	1492.47	2433.26	-0.206951	0.48563	-0.705184
mmu-miR-140-3p	559.528	2414.26	-0.533292	0.923858	-2.1093
mmu-miR-30e-5p	3811.66	2364.71	0.237259	0.375261	0.688757
mmu-miR-25-3p	6105.12	2328.95	0.583705	0.874909	1.39034
mmu-miR-1981-5p	191.362	2309.39	-0.837997	0.987619	-3.59314
mmu-miR-340-5p	1832.68	2263.39	-0.0758164	0.0909536	-0.304537
mmu-miR-296-3p	366.592	2157.78	-0.621701	0.962198	-2.5573
mmu-miR-134-5p	226.773	2143.24	-0.765478	0.97842	-3.24048
mmu-miR-210-3p	260.36	2066.59	-0.700472	0.97371	-2.98868
mmu-miR-532-5p	35.7858	2049.7	-1.1137	0.998419	-5.83988
mmu-let-7j	2563.37	2046.02	0.100258	0.0650002	0.325219
mmu-miR-342-3p	362.945	1828.29	-0.561336	0.93916	-2.33267
mmu-miR-1839-5p	983.178	1772.39	-0.210277	0.495976	-0.850174
mmu-miR-323-3p	311.653	1765.65	-0.592232	0.952733	-2.50219
mmu-miR-132-3p	212.84	1751.27	-0.592182	0.952714	-3.04057
mmu-miR-124-3p	276.242	1666.96	-0.590833	0.952199	-2.59322
mmu-miR-5121	717.053	1645.77	-0.303837	0.72415	-1.19862
mmu-miR-423-5p	10720.1	1645.65	0.956478	0.980437	2.70358
mmu-miR-409-3p	2299.8	1548.78	0.18346	0.24207	0.570378
mmu-miR-101a-3p	564.414	1528.57	-0.332889	0.769761	-1.43736
mmu-miR-383-5p	550.254	1472.46	-0.373355	0.815414	-1.42006
mmu-miR-148b-3p	621.177	1468.06	-0.348103	0.78912	-1.24084
mmu-let-7d-5p	2024.9	1316.17	0.165561	0.198699	0.621508
mmu-miR-93-5p	1420.72	1156.45	0.0791143	0.0327148	0.296915
mmu-miR-329-5p	35.7858	1147.43	-0.917593	0.995171	-5.00287
mmu-miR-378a-3p	1762.3	1136.38	0.168087	0.204699	0.633012
mmu-miR-652-3p	364.176	1103.73	-0.320869	0.752319	-1.59967
mmu-miR-27b-3p	9434.6	1090.95	0.980277	0.98249	3.11238
mmu-miR-337-5p	18.0804	1057.17	-1.06127	0.998228	-5.86964
mmu-miR-146b-5p	1603.03	1055.6	0.153306	0.170302	0.602742
mmu-miR-690	599.825	1000.73	-0.150028	0.295293	-0.738446
mmu-miR-431-3p	481.358	980.78	-0.280211	0.678206	-1.02682
mmu-miR-344f-3p	18.0804	965.777	-1.04558	0.998287	-5.73919
mmu-miR-135a-1-3p	662.113	956.181	-0.126052	0.218158	-0.530206
mmu-miR-666-5p	1942.44	947.32	0.252628	0.411166	1.03595
mmu-miR-708-3p	493.663	907.939	-0.183047	0.407667	-0.879068
mmu-miR-543-3p	51.6676	857.244	-0.718778	0.974773	-4.05237
mmu-miR-99b-3p	628.208	815.938	-0.0740821	0.0874852	-0.377219
mmu-miR-1198-5p	297.594	811.383	-0.304995	0.726196	-1.44704
mmu-miR-127-5p	51.6676	782.706	-0.700074	0.973685	-3.92114
mmu-miR-672-5p	1468.75	778.086	0.256796	0.420599	0.91659
mmu-miR-129-2-3p	140.069	771.611	-0.557484	0.937213	-2.46173
