# Supplementary material for: A eutherian-specific microRNA controls the translation of Satb2 in a model of cortical differentiation
Source: Stem Cell Reports. 2021 May 20;16(6):1496–509. doi: 10.1016/j.stemcr.2021.04.020 (PMC8190598; doi:10.1016/j.stemcr.2021.04.020)
Supplement: Data S4. Gene DE and GO enrichment of antagomiR-transfected cells [file mmc5.xlsx]

## Sheet: NOIseq analysis
Transcript	Antago-miR-541_mean	ctr antago-miR_mean	theta	prob	log2FC	Transcript_biotype	Gene_name	Description
ENSMUST00000009877.7	0.0001	150.234	-7.82503	1	-20.5188	protein_coding	Tfcp2	transcription factor CP2
ENSMUST00000028951.13	0.0001	88.4355	-7.62703	1	-19.7543	protein_coding	Snph	syntaphilin
ENSMUST00000029633.4	100.758	0.0001	7.83951	1	19.9425	protein_coding	Npy2r	neuropeptide Y receptor Y2
ENSMUST00000031276.14	96.1593	0.0001	7.53719	1	19.8751	protein_coding	Rasgef1b	RasGEF domain family, member 1B
ENSMUST00000033437.14	0.0001	88.2579	-7.75412	1	-19.7514	protein_coding	Enox2	ecto-NOX disulfide-thiol exchanger 2
ENSMUST00000034414.9	127.64	0.0001	7.66808	1	20.2837	protein_coding	4931406C07Rik	RIKEN cDNA 4931406C07 gene
ENSMUST00000042035.15	0.0001	199.603	-9.69719	1	-20.9287	protein_coding	Adgrb1	adhesion G protein-coupled receptor B1
ENSMUST00000055754.7	110.686	0.0001	7.78145	1	20.078	protein_coding	Gpr153	G protein-coupled receptor 153
ENSMUST00000061135.7	0.0001	90.9088	-7.9367	1	-19.7941	protein_coding	Msantd3	Myb/SANT-like DNA-binding domain containing 3
ENSMUST00000063650.9	101.545	0.0001	7.86509	1	19.9537	protein_coding	Whrn	whirlin
ENSMUST00000075054.9	90.5169	0.0001	11.3776	1	19.7878	protein_coding	Nlgn1	neuroligin 1
ENSMUST00000097317.9	0.0001	101.543	-7.49636	1	-19.9537	protein_coding	Slc29a1	solute carrier family 29 (nucleoside transporters), member 1
ENSMUST00000097373.1	144.883	0.0001	7.49911	1	20.4665	protein_coding	Tsc2	tuberous sclerosis 2
ENSMUST00000101615.8	81.8804	0.0001	7.16337	1	19.6432	protein_coding	Thoc5	THO complex 5
ENSMUST00000107362.9	0.0001	171.205	-11.291	1	-20.7073	protein_coding	Furin	furin (paired basic amino acid cleaving enzyme)
ENSMUST00000107575.8	0.0001	92.0746	-7.64714	1	-19.8124	protein_coding	Lpar1	lysophosphatidic acid receptor 1
ENSMUST00000108239.6	161.696	0.0001	7.59968	1	20.6248	protein_coding	Atad5	ATPase family, AAA domain containing 5
ENSMUST00000108624.7	0.0001	101.147	-7.7813	1	-19.948	protein_coding	Rps9	ribosomal protein S9
ENSMUST00000109020.8	116.926	0.0001	7.76017	1	20.1572	protein_coding	Gm14288	predicted gene 14288
ENSMUST00000110583.9	0.0001	108.395	-7.76447	1	-20.0479	protein_coding	Ccdc82	coiled-coil domain containing 82
ENSMUST00000111316.8	88.0689	0.0001	7.68938	1	19.7483	protein_coding	Ambra1	autophagy/beclin 1 regulator 1
ENSMUST00000112690.9	0.0001	89.4527	-14.2437	1	-19.7708	protein_coding	Hfm1	HFM1, ATP-dependent DNA helicase homolog
ENSMUST00000112888.1	0.0001	135.058	-7.73464	1	-20.3651	protein_coding	Tmem164	transmembrane protein 164
ENSMUST00000114024.8	96.7805	0.0001	7.96206	1	19.8844	protein_coding	Prrg1	proline rich Gla (G-carboxyglutamic acid) 1
ENSMUST00000114299.7	95.2366	0.0001	10.1703	1	19.8612	protein_coding	Flna	filamin, alpha
ENSMUST00000117588.7	102.325	0.0001	11.5742	1	19.9647	protein_coding	Hfm1	HFM1, ATP-dependent DNA helicase homolog
ENSMUST00000117812.7	121.493	0.0001	9.83434	1	20.2124	protein_coding	Nipa2	non imprinted in Prader-Willi/Angelman syndrome 2 homolog (human)
ENSMUST00000128041.7	134.242	0.0001	7.7625	1	20.3564	protein_coding	Mfsd13a	major facilitator superfamily domain containing 13a
ENSMUST00000129043.7	0.0001	163.496	-10.8804	1	-20.6408	protein_coding	Pqlc1	PQ loop repeat containing 1
ENSMUST00000131613.7	0.0001	104.524	-7.81131	1	-19.9954	nonsense_mediated_decay	Mtfr1l	mitochondrial fission regulator 1-like
ENSMUST00000139046.7	0.0001	96.032	-7.5359	1	-19.8732	nonsense_mediated_decay	Tpm1	tropomyosin 1, alpha
ENSMUST00000151952.7	365.056	0.0001	13.9144	1	21.7997	protein_coding	Mgat4a	mannoside acetylglucosaminyltransferase 4, isoenzyme A
ENSMUST00000159991.1	120.313	0.0001	7.42823	1	20.1984	protein_coding	Gnaz	guanine nucleotide binding protein, alpha z subunit
ENSMUST00000163347.7	1397.11	239.583	2.34387	1	2.54385	protein_coding	C530008M17Rik	RIKEN cDNA C530008M17 gene
ENSMUST00000168157.7	0.0001	80.2406	-7.58563	1	-19.614	protein_coding	Crocc	ciliary rootlet coiled-coil, rootletin
ENSMUST00000175912.7	0.0001	102.282	-7.81748	1	-19.9641	protein_coding	Mia2	MIA SH3 domain ER export factor 2
ENSMUST00000186733.6	656.24	0.0001	9.95001	1	22.6458	protein_coding	Phf3	PHD finger protein 3
ENSMUST00000190957.6	112.352	0.0001	7.75472	1	20.0996	protein_coding	Dop1a	DOP1 leucine zipper like protein A
ENSMUST00000209440.1	1064.95	375.633	2.25421	1	1.50339	protein_coding	Tusc3	tumor suppressor candidate 3
ENSMUST00000212888.1	0.0001	87.339	-12.2131	1	-19.7363	protein_coding	Tns1	tensin 1
ENSMUST00000219890.1	92.4126	0.0001	7.71341	1	19.8177	protein_coding	Tmem19	transmembrane protein 19
ENSMUST00000225432.1	100.997	0.0001	10.4971	1	19.9459	protein_coding	Slc35b3	solute carrier family 35, member B3
ENSMUST00000236008.1	109.728	0.0001	7.82347	1	20.0655	protein_coding	Xpnpep1	X-prolyl aminopeptidase (aminopeptidase P) 1, soluble
ENSMUST00000236736.1	0.0001	99.3715	-7.23159	1	-19.9225	protein_coding	Nedd4l	neural precursor cell expressed, developmentally down-regulated gene 4-like
ENSMUST00000136930.7	0.0001	81.5813	-7.63265	1	-19.6379	protein_coding	Gripap1	GRIP1 associated protein 1
ENSMUST00000164225.5	157.636	0.0001	8.00685	1	20.5882	protein_coding	Med12l	mediator complex subunit 12-like
ENSMUST00000176185.7	123.965	0.0001	10.243	1	20.2415	protein_coding	Scn3b	sodium channel, voltage-gated, type III, beta
ENSMUST00000185656.6	126.462	0.0001	8.01945	1	20.2703	protein_coding	Zfp287	zinc finger protein 287
ENSMUST00000135510.1	86.6209	0.0001	12.804	1	19.7244	nonsense_mediated_decay	Btbd10	BTB (POZ) domain containing 10
ENSMUST00000191602.1	135.289	0.0001	8.97318	1	20.3676	protein_coding	Ajm1	apical junction component 1
ENSMUST00000112658.7	220.71	0.0001	8.08218	1	21.0737	protein_coding	Cadps	Ca2+-dependent secretion activator
ENSMUST00000115717.8	201.581	0.0001	8.65382	1	20.9429	nonsense_mediated_decay	Pde10a	phosphodiesterase 10A
ENSMUST00000186794.6	107.961	0.0001	10.2033	1	20.0421	protein_coding	Tmem237	transmembrane protein 237
ENSMUST00000082283.9	0.0001	85.1846	-13.7213	1	-19.7002	lncRNA	Naa38	N(alpha)-acetyltransferase 38, NatC auxiliary subunit
ENSMUST00000107733.9	0.0001	691.817	-11.8143	1	-22.722	protein_coding	Kat7	K(lysine) acetyltransferase 7
ENSMUST00000137166.7	138.413	0.0001	8.09585	1	20.4006	protein_coding	Nrxn2	neurexin II
ENSMUST00000180360.7	438.525	0.0001	8.99394	1	22.0642	protein_coding	Ehbp1	EH domain binding protein 1
ENSMUST00000236953.1	211.332	1431.38	-2.2625	1	-2.75982	protein_coding	Otud6b	OTU domain containing 6B
ENSMUST00000108768.7	0.0001	147.18	-10.6133	1	-20.4891	protein_coding	Oprl1	opioid receptor-like 1
ENSMUST00000132467.7	0.0001	165.51	-8.96431	1	-20.6585	protein_coding	Sars	seryl-aminoacyl-tRNA synthetase
ENSMUST00000109399.8	331.217	0.0001	8.61333	1	21.6593	protein_coding	Tnpo1	transportin 1
ENSMUST00000117268.8	1236.55	0.0001	14.6853	1	23.5598	protein_coding	Otud6b	OTU domain containing 6B
ENSMUST00000167354.7	0.0001	82.6216	-7.40858	1	-19.6562	protein_coding	Fxr1	fragile X mental retardation gene 1, autosomal homolog
ENSMUST00000112600.8	192.66	0.0001	8.30216	1	20.8776	protein_coding	Phc1	polyhomeotic 1
ENSMUST00000169582.2	234.349	0.0001	8.46507	1	21.1602	protein_coding	Usf3	upstream transcription factor family member 3
ENSMUST00000108506.9	262.416	0.0001	15.0104	1	21.3234	protein_coding	Gm43951	predicted gene, 43951
ENSMUST00000147139.1	110.895	0.0001	8.4428	1	20.0808	protein_coding	Lhfp	lipoma HMGIC fusion partner
ENSMUST00000178622.2	0.0001	339.621	-8.74891	1	-21.6955	protein_coding	Slu7	SLU7 splicing factor homolog (S. cerevisiae)
ENSMUST00000163401.8	399.687	0.0001	8.87336	1	21.9304	protein_coding	Rfx7	regulatory factor X, 7
ENSMUST00000111020.7	0.0001	236.982	-16.9126	1	-21.1763	protein_coding	Gnb2	guanine nucleotide binding protein (G protein), beta 2
ENSMUST00000023039.14	0.0001	197.573	-8.19281	1	-20.914	protein_coding	St13	suppression of tumorigenicity 13
ENSMUST00000192462.5	0.0001	284.77	-8.42942	1	-21.4414	protein_coding	Cryz	crystallin, zeta
ENSMUST00000200259.4	0.0001	91.0681	-8.21675	1	-19.7966	retained_intron	Qdpr	quinoid dihydropteridine reductase
ENSMUST00000111023.7	191.444	0.0001	13.0758	1	20.8685	protein_coding	Gnb2	guanine nucleotide binding protein (G protein), beta 2
ENSMUST00000121217.1	183.027	0.0001	8.27091	1	20.8036	processed_pseudogene	Gm6565	predicted gene 6565
ENSMUST00000216558.1	99.7444	0.0001	8.74244	1	19.9279	protein_coding	Ubp1	upstream binding protein 1
ENSMUST00000112992.8	150.39	0.0001	8.15869	1	20.5203	protein_coding	Dab2ip	disabled 2 interacting protein
ENSMUST00000106945.7	932.924	153.721	2.19953	1	2.60145	protein_coding	Ak4	adenylate kinase 4
ENSMUST00000114140.9	0.0001	558.165	-18.3946	1	-22.4123	protein_coding	Agpat1	1-acylglycerol-3-phosphate O-acyltransferase 1 (lysophosphatidic acid acyltransferase, alpha)
ENSMUST00000101617.8	0.0001	156.852	-12.6153	1	-20.581	protein_coding	Flnc	filamin C, gamma
ENSMUST00000174595.1	483.204	0.0001	18.9238	1	22.2042	protein_coding	Agpat1	1-acylglycerol-3-phosphate O-acyltransferase 1 (lysophosphatidic acid acyltransferase, alpha)
ENSMUST00000108612.7	1123.83	1847.84	-1.77548	1	-0.717416	protein_coding	Eif5a	eukaryotic translation initiation factor 5A
ENSMUST00000168036.7	37.7174	313.837	-1.77198	1	-3.05671	protein_coding	Cnot2	CCR4-NOT transcription complex, subunit 2
ENSMUST00000115524.7	386.401	135.037	1.58558	1	1.51674	protein_coding	Mid1ip1	Mid1 interacting protein 1 (gastrulation specific G12-like (zebrafish))
ENSMUST00000102780.7	238.691	1059.19	-1.75302	1	-2.14975	protein_coding	Ak4	adenylate kinase 4
ENSMUST00000144076.7	7.66718	247.194	-1.74432	1	-5.0108	retained_intron	Tubgcp4	tubulin, gamma complex associated protein 4
ENSMUST00000109526.1	26599	22078.7	1.5617	0.999998	0.268714	protein_coding	Nnat	neuronatin
ENSMUST00000028843.11	553.341	144.227	1.55799	0.999993	1.93982	protein_coding	Trpm7	transient receptor potential cation channel, subfamily M, member 7
ENSMUST00000145088.1	6450.23	5525.46	1.94487	0.999845	0.223256	retained_intron	Dlx1	distal-less homeobox 1
ENSMUST00000170134.8	705.785	1180.58	-1.46336	0.999816	-0.74219	protein_coding	Rangap1	RAN GTPase activating protein 1
ENSMUST00000087258.9	43.7536	1019.68	-1.83379	0.999814	-4.54257	protein_coding	Tro	trophinin
ENSMUST00000050472.15	136.04	392.362	-1.57328	0.999758	-1.52815	protein_coding	Uspl1	ubiquitin specific peptidase like 1
ENSMUST00000199243.4	212.123	612.626	-1.46544	0.999737	-1.5301	protein_coding	Srrt	serrate RNA effector molecule homolog (Arabidopsis)
ENSMUST00000019649.3	45163.9	43332.2	1.53514	0.999264	0.0597322	protein_coding	Ubb	ubiquitin B
ENSMUST00000034980.8	252.488	659.036	-1.45082	0.999251	-1.38414	protein_coding	Atr	ataxia telangiectasia and Rad3 related
ENSMUST00000145944.2	4010.16	2996.05	1.53458	0.999182	0.420598	protein_coding	Podxl2	podocalyxin-like 2
ENSMUST00000051691.7	165.344	8.68657	1.9351	0.998998	4.25054	protein_coding	Slk	STE20-like kinase
ENSMUST00000112224.7	1587.45	550.558	1.65864	0.998824	1.52774	protein_coding	Gpm6b	glycoprotein m6b
ENSMUST00000060766.15	2806.06	3509.25	-1.56205	0.998479	-0.322616	protein_coding	Cltc	clathrin, heavy polypeptide (Hc)
ENSMUST00000117405.1	21808.5	23676	-1.62019	0.994736	-0.118535	processed_pseudogene	Gm15459	predicted gene 15459
ENSMUST00000042161.14	56.2973	392.532	-1.55163	0.993948	-2.80167	protein_coding	Mgat4a	mannoside acetylglucosaminyltransferase 4, isoenzyme A
ENSMUST00000182595.7	317.067	130.634	1.22979	0.986061	1.27926	protein_coding	Anks1b	ankyrin repeat and sterile alpha motif domain containing 1B
ENSMUST00000109574.7	296.689	64.6096	1.23673	0.985998	2.19913	protein_coding	Epb41l1	erythrocyte membrane protein band 4.1 like 1
ENSMUST00000038757.7	3394.13	2838.57	1.23749	0.985907	0.257878	protein_coding	Csdc2	cold shock domain containing C2, RNA binding
ENSMUST00000153739.8	17656.8	14237.2	1.23777	0.985873	0.310559	protein_coding	Nnat	neuronatin
ENSMUST00000076694.12	4991.53	4338.79	1.23876	0.985751	0.202188	protein_coding	Slc25a3	solute carrier family 25 (mitochondrial carrier, phosphate carrier), member 3
ENSMUST00000088169.6	14124.5	13064	1.24533	0.982696	0.112608	protein_coding	Rtn3	reticulon 3
ENSMUST00000193547.5	15478.3	13654	1.24565	0.98254	0.18092	protein_coding	Ncam1	neural cell adhesion molecule 1
ENSMUST00000000646.13	1524.36	1062.32	1.24582	0.982454	0.520988	protein_coding	Sez6	seizure related gene 6
ENSMUST00000072621.11	937.271	253.138	1.22025	0.981738	1.88854	protein_coding	Kat7	K(lysine) acetyltransferase 7
ENSMUST00000112223.7	57.4569	1023.65	-1.86107	0.981411	-4.1551	protein_coding	Gpm6b	glycoprotein m6b
ENSMUST00000120639.8	165.794	1075.99	-1.53945	0.981376	-2.69821	protein_coding	C530008M17Rik	RIKEN cDNA C530008M17 gene
ENSMUST00000148204.7	104.649	336.422	-1.53936	0.981262	-1.68472	protein_coding	Szrd1	SUZ RNA binding domain containing 1
ENSMUST00000068457.14	569.085	189.006	1.21863	0.98077	1.59021	protein_coding	Pphln1	periphilin 1
ENSMUST00000112523.7	260.225	36.4561	1.21607	0.979266	2.83553	protein_coding	Clstn3	calsyntenin 3
ENSMUST00000105867.7	1360.87	744.99	1.25212	0.978611	0.869239	protein_coding	Stmn1	stathmin 1
ENSMUST00000071555.12	20515.5	19669.4	1.18009	0.978422	0.0607588	protein_coding	Actg1	actin, gamma, cytoplasmic 1
ENSMUST00000159027.7	614.725	329.254	1.25262	0.978289	0.900741	protein_coding	Ppp3cb	protein phosphatase 3, catalytic subunit, beta isoform
ENSMUST00000196644.4	133.091	10.7767	1.17706	0.978028	3.62643	protein_coding	Sbno1	strawberry notch 1
ENSMUST00000049527.6	14027.9	13107.9	1.17374	0.977104	0.097859	protein_coding	Prkar1a	protein kinase, cAMP dependent regulatory, type I, alpha
ENSMUST00000223152.1	194.215	13.7642	1.18759	0.976851	3.81866	lncRNA	Spin1	spindlin 1
ENSMUST00000163507.7	323.302	12.9549	1.50445	0.9762	4.64131	protein_coding	Pfkm	phosphofructokinase, muscle
ENSMUST00000176892.7	123.108	7.72425	1.19012	0.975988	3.99439	protein_coding	Mia2	MIA SH3 domain ER export factor 2
ENSMUST00000112709.7	3089.47	1955.65	1.2567	0.975736	0.65971	protein_coding	Tro	trophinin
ENSMUST00000087327.12	15.3845	217.902	-1.42026	0.975683	-3.82413	nonsense_mediated_decay	Rell1	RELT-like 1
ENSMUST00000146100.7	641.628	226.502	1.19114	0.975635	1.50221	protein_coding	Fcho1	FCH domain only 1
ENSMUST00000115461.7	1538.52	1060.58	1.1926	0.975124	0.536682	protein_coding	Eif4g1	eukaryotic translation initiation factor 4, gamma 1
ENSMUST00000109820.4	1388.26	927.324	1.20765	0.974955	0.582128	protein_coding	Bcl2l1	BCL2-like 1
ENSMUST00000113717.7	1259.47	442.844	1.19337	0.974853	1.50795	protein_coding	Sptan1	spectrin alpha, non-erythrocytic 1
ENSMUST00000191511.6	113.381	315.821	-1.15291	0.974351	-1.47793	protein_coding	Ktn1	kinectin 1
ENSMUST00000043578.12	45.0703	190.891	-1.15292	0.974351	-2.0825	protein_coding	St18	suppression of tumorigenicity 18
ENSMUST00000110142.7	121.46	506.239	-1.15377	0.974339	-2.05934	protein_coding	Gpcpd1	glycerophosphocholine phosphodiesterase 1
ENSMUST00000135573.7	7610.75	8868.99	-1.15699	0.974292	-0.220731	protein_coding	Prdx1	peroxiredoxin 1
ENSMUST00000115677.7	128.028	453.306	-1.1491	0.974292	-1.82403	protein_coding	Tfe3	transcription factor E3
ENSMUST00000184802.7	1056.26	1680.57	-1.1575	0.974285	-0.669994	nonsense_mediated_decay	Zranb2	zinc finger, RAN-binding domain containing 2
ENSMUST00000112229.8	1059.98	460.945	1.19669	0.97426	1.20137	protein_coding	Gpm6b	glycoprotein m6b
ENSMUST00000223859.1	3491.16	2597.57	1.19714	0.974198	0.426544	protein_coding	Ptprs	protein tyrosine phosphatase, receptor type, S
ENSMUST00000097014.6	116722	106667	1.19732	0.974174	0.129959	protein_coding	Tuba1a	tubulin, alpha 1A
ENSMUST00000073392.10	109.008	386.624	-1.14762	0.974139	-1.8265	protein_coding	Rpgr	retinitis pigmentosa GTPase regulator
ENSMUST00000088480.3	603.503	980.482	-1.14477	0.973851	-0.700131	processed_pseudogene	Rpl15-ps3	ribosomal protein L15, pseudogene 3
ENSMUST00000102656.3	401.372	173.197	1.20014	0.973781	1.21252	protein_coding	Foxo6	forkhead box O6
ENSMUST00000039881.3	19.5795	185.773	-1.1428	0.973657	-3.24612	protein_coding	Efl1	elongation factor like GPTase 1
ENSMUST00000111222.1	70.4949	298.541	-1.13838	0.97331	-2.08234	protein_coding	Ldlrad3	low density lipoprotein receptor class A domain containing 3
ENSMUST00000233197.1	18.767	208.896	-1.13773	0.973261	-3.47651	protein_coding	Kctd20	potassium channel tetramerisation domain containing 20
ENSMUST00000119109.7	15.9352	170.955	-1.13745	0.97324	-3.42333	protein_coding	Etv3	ets variant 3
ENSMUST00000047950.5	3493.26	3046.5	1.26066	0.973177	0.197422	protein_coding	Zfp292	zinc finger protein 292
ENSMUST00000163271.7	6.11342	86.5795	-1.13576	0.973114	-3.82397	protein_coding	Mgll	monoglyceride lipase
ENSMUST00000112836.8	11.6172	137.279	-1.16199	0.973014	-3.56278	protein_coding	Amot	angiomotin
ENSMUST00000164235.2	2424.02	3078.05	-1.13358	0.97291	-0.344617	protein_coding	Mapk1ip1l	mitogen-activated protein kinase 1 interacting protein 1-like
ENSMUST00000121185.7	5796.77	6420.97	-1.16242	0.972888	-0.147542	protein_coding	Sumo2	small ubiquitin-like modifier 2
ENSMUST00000101251.7	54.3546	245.836	-1.12793	0.972351	-2.17722	protein_coding	Cenpi	centromere protein I
ENSMUST00000067230.5	24370.7	20857.1	1.74145	0.972008	0.224605	protein_coding	Sox4	SRY (sex determining region Y)-box 4
ENSMUST00000068333.13	2149.41	2607.96	-1.12629	0.971913	-0.278981	protein_coding	Farsb	phenylalanyl-tRNA synthetase, beta subunit
ENSMUST00000120105.7	322.321	41.8903	1.16678	0.971555	2.94381	protein_coding	Cdk9	cyclin-dependent kinase 9 (CDC2-related kinase)
ENSMUST00000169032.7	211.232	461.755	-1.12392	0.971208	-1.1283	protein_coding	Idh1	isocitrate dehydrogenase 1 (NADP+), soluble
ENSMUST00000106993.9	1789.38	1376.68	1.16637	0.97114	0.378264	protein_coding	Mapt	microtubule-associated protein tau
ENSMUST00000105341.7	191.197	568.756	-1.11986	0.969941	-1.57275	protein_coding	Tcf3	transcription factor 3
ENSMUST00000164655.1	23.5197	123.866	-1.11901	0.969477	-2.39684	protein_coding	Hnrnpc	heterogeneous nuclear ribonucleoprotein C
ENSMUST00000091031.5	53.6016	300.785	-1.17196	0.968086	-2.48838	processed_pseudogene	Gm6361	predicted gene 6361
ENSMUST00000094917.9	170.504	382.591	-1.11438	0.967003	-1.166	protein_coding	Tmem237	transmembrane protein 237
ENSMUST00000118886.8	625.467	1038.54	-1.17402	0.966879	-0.731551	protein_coding	Snrk	SNF related kinase
ENSMUST00000088102.11	495.588	135.748	1.26907	0.96664	1.86821	protein_coding	Zfx	zinc finger protein X-linked
ENSMUST00000030143.12	535.451	1471.72	-1.17571	0.965882	-1.45867	protein_coding	Ubap2	ubiquitin-associated protein 2
ENSMUST00000142530.7	196.007	76.1318	1.10071	0.964528	1.36433	nonsense_mediated_decay	4933427D14Rik	RIKEN cDNA 4933427D14 gene
ENSMUST00000171600.1	316.576	80.4488	1.09757	0.964434	1.97641	protein_coding	Bach2	BTB and CNC homology, basic leucine zipper transcription factor 2
ENSMUST00000027684.10	4769.45	4078.86	1.10516	0.96422	0.225657	protein_coding	Arl8a	ADP-ribosylation factor-like 8A
ENSMUST00000196684.1	711.616	385.688	1.09525	0.963712	0.883663	protein_coding	Atp1a3	ATPase, Na+/K+ transporting, alpha 3 polypeptide
ENSMUST00000113601.9	99.075	7.16594	1.09518	0.963683	3.78929	protein_coding	Ptpa	protein phosphatase 2 protein activator
ENSMUST00000107618.8	214.973	33.2152	1.095	0.96361	2.69424	protein_coding	Kirrel	kirre like nephrin family adhesion molecule 1
ENSMUST00000055808.5	12319.7	11361.1	1.10765	0.96275	0.11687	protein_coding	Ywhag	tyrosine 3-monooxygenase/tryptophan 5-monooxygenase activation protein, gamma polypeptide
ENSMUST00000114934.10	7103.58	5967.5	1.09286	0.962749	0.25142	protein_coding	Celf2	CUGBP, Elav-like family member 2
ENSMUST00000109518.7	20.6611	150.458	-1.52272	0.962647	-2.86437	protein_coding	Rprd1b	regulation of nuclear pre-mRNA domain containing 1B
ENSMUST00000110737.2	876.707	294.448	1.27297	0.96226	1.57408	protein_coding	Alg11	asparagine-linked glycosylation 11 (alpha-1,2-mannosyltransferase)
ENSMUST00000074248.10	335.384	53.3546	1.09162	0.962257	2.65213	protein_coding	Sh2d3c	SH2 domain containing 3C
ENSMUST00000121370.7	113.281	20.5985	1.09074	0.961909	2.4593	protein_coding	Tbc1d1	TBC1 domain family, member 1
ENSMUST00000135017.1	140.575	33.6338	1.0902	0.961699	2.06335	nonsense_mediated_decay	Bcas2	breast carcinoma amplified sequence 2
ENSMUST00000049281.11	6.59654	119.859	-1.18469	0.961638	-4.18349	protein_coding	Fam53c	family with sequence similarity 53, member C
ENSMUST00000099131.10	1604.51	1227.28	1.1096	0.961574	0.386664	protein_coding	Smarcc2	SWI/SNF related, matrix associated, actin dependent regulator of chromatin, subfamily c, member 2
ENSMUST00000064187.11	5341.89	4473.01	1.08932	0.961333	0.256105	protein_coding	Thra	thyroid hormone receptor alpha
ENSMUST00000137811.7	2174.25	1781.26	1.08871	0.961001	0.287625	lncRNA	Rpl24	ribosomal protein L24
ENSMUST00000079063.6	36062.2	29482.7	1.49294	0.960819	0.290619	protein_coding	Sox11	SRY (sex determining region Y)-box 11
ENSMUST00000071134.3	13102.6	11121.5	1.08836	0.960813	0.2365	protein_coding	Tubb3	tubulin, beta 3 class III
ENSMUST00000129398.7	123.726	25.4109	1.08602	0.959572	2.28363	lncRNA	Hdac10	histone deacetylase 10
ENSMUST00000162435.7	272.15	68.3041	1.11253	0.959398	1.99436	protein_coding	Stau2	staufen double-stranded RNA binding protein 2
ENSMUST00000162359.7	781.53	479.59	1.15827	0.95932	0.704501	protein_coding	Hipk2	homeodomain interacting protein kinase 2
ENSMUST00000030456.13	2840.61	3501.71	-1.1032	0.959143	-0.30186	protein_coding	Nasp	nuclear autoantigenic sperm protein (histone-binding)
ENSMUST00000034270.16	5185.87	4630.58	1.276	0.958674	0.163394	protein_coding	Map1lc3b	microtubule-associated protein 1 light chain 3 beta
ENSMUST00000178636.1	3961.75	3295.34	1.08377	0.958397	0.265712	protein_coding	Larp1	La ribonucleoprotein domain family, member 1
ENSMUST00000132859.7	27.5029	92.4356	-1.20758	0.958155	-1.74887	protein_coding	Ccdc191	coiled-coil domain containing 191
ENSMUST00000183846.7	303.713	58.2474	1.0823	0.957644	2.38244	protein_coding	Kif7	kinesin family member 7
ENSMUST00000108068.7	2583.67	1777.43	1.0816	0.957319	0.539626	protein_coding	Ubap2	ubiquitin-associated protein 2
ENSMUST00000001166.13	391.756	193.917	1.03672	0.957288	1.01451	protein_coding	Cnnm3	cyclin M3
ENSMUST00000137302.2	215.445	50.4684	1.03484	0.957257	2.09387	retained_intron	Slc12a5	solute carrier family 12, member 5
ENSMUST00000145255.1	989.92	621.713	1.03352	0.957235	0.671062	retained_intron	Hsp90aa1	heat shock protein 90, alpha (cytosolic), class A member 1
ENSMUST00000022629.8	25150.1	22769.4	1.03339	0.957233	0.143466	protein_coding	Dpysl2	dihydropyrimidinase-like 2
ENSMUST00000178324.1	130.629	14.9037	1.03278	0.957223	3.13173	protein_coding	Nek3	NIMA (never in mitosis gene a)-related expressed kinase 3
ENSMUST00000092618.8	220.98	63.5743	1.03011	0.957181	1.7974	protein_coding	Aup1	ancient ubiquitous protein 1
ENSMUST00000075695.12	61.3152	319.082	-1.36569	0.957152	-2.37961	protein_coding	Spag9	sperm associated antigen 9
ENSMUST00000123879.7	192.42	82.7385	1.03914	0.957032	1.21763	protein_coding	Txndc16	thioredoxin domain containing 16
ENSMUST00000105645.8	5.73252	126.009	-1.40908	0.957006	-4.45821	protein_coding	A430005L14Rik	RIKEN cDNA A430005L14 gene
ENSMUST00000054547.8	593.702	327.656	1.02733	0.956824	0.857558	protein_coding	Ptpn11	protein tyrosine phosphatase, non-receptor type 11
ENSMUST00000178477.8	1703.13	1350.11	1.04096	0.956776	0.335109	protein_coding	Nkx2-1	NK2 homeobox 1
ENSMUST00000107910.7	190.154	55.0262	1.02694	0.956768	1.78898	protein_coding	Nr1h2	nuclear receptor subfamily 1, group H, member 2
ENSMUST00000188952.6	1194.08	471.804	1.07999	0.956614	1.33963	nonsense_mediated_decay	Epha4	Eph receptor A4
ENSMUST00000233357.1	250.701	70.0289	1.04464	0.95625	1.83994	protein_coding	Gm49909	predicted gene, 49909
ENSMUST00000020452.11	2362.19	1801.47	1.04476	0.956227	0.390947	protein_coding	Prmt2	protein arginine N-methyltransferase 2
ENSMUST00000115361.8	18.9927	121.572	-1.34024	0.956183	-2.6783	protein_coding	Cadps2	Ca2+-dependent activator protein for secretion 2
ENSMUST00000227415.1	16603.9	15536.1	0.98509	0.956177	0.0959048	lncRNA	Gm1821	predicted gene 1821
ENSMUST00000066617.11	700.267	290.031	0.98654	0.956147	1.2717	protein_coding	Zkscan1	zinc finger with KRAB and SCAN domains 1
ENSMUST00000122859.7	120.248	20.9094	0.986657	0.956145	2.52379	nonsense_mediated_decay	Zfp120	zinc finger protein 120
ENSMUST00000110904.1	130.567	45.8109	0.988361	0.956109	1.51103	protein_coding	Arhgef7	Rho guanine nucleotide exchange factor (GEF7)
ENSMUST00000056427.9	8621.26	7542.53	0.983439	0.956087	0.192851	protein_coding	Tubb2a	tubulin, beta 2A class IIA
ENSMUST00000107305.7	5192.62	4562.88	0.9905	0.956063	0.186518	protein_coding	Hdgfl3	HDGF like 3
ENSMUST00000112107.7	665.318	254.966	1.07849	0.955964	1.38374	protein_coding	Mid1	midline 1
ENSMUST00000148833.7	440.855	189.559	0.993315	0.955956	1.21766	nonsense_mediated_decay	Gpcpd1	glycerophosphocholine phosphodiesterase 1
ENSMUST00000144759.7	275.224	107.829	1.15622	0.955949	1.35186	nonsense_mediated_decay	Usp16	ubiquitin specific peptidase 16
ENSMUST00000159615.1	140.805	57.2159	0.980756	0.955931	1.29921	retained_intron	Cdk8	cyclin-dependent kinase 8
ENSMUST00000122148.7	417.493	119.103	0.993735	0.955925	1.80955	protein_coding	Bahcc1	BAH domain and coiled-coil containing 1
ENSMUST00000162004.7	221.649	117.42	0.746053	0.955861	0.916601	protein_coding	Hps1	HPS1, biogenesis of lysosomal organelles complex 3 subunit 1
ENSMUST00000064230.15	185.534	52.4769	0.746491	0.955861	1.82193	protein_coding	Rft1	RFT1 homolog
ENSMUST00000092584.5	31555.1	27897.8	0.746806	0.955857	0.177725	protein_coding	Marcks	myristoylated alanine rich protein kinase C substrate
ENSMUST00000036347.12	322.84	175.263	0.745919	0.955847	0.881297	protein_coding	Snap91	synaptosomal-associated protein 91
ENSMUST00000038775.5	7401.89	6683.58	0.747767	0.955843	0.147272	protein_coding	Ndn	necdin
ENSMUST00000201642.1	163.196	56.751	0.747832	0.955842	1.52388	nonsense_mediated_decay	Uso1	USO1 vesicle docking factor
ENSMUST00000038489.5	1825.6	1446.63	0.748004	0.95584	0.33567	protein_coding	Pygo1	pygopus 1
ENSMUST00000117392.8	189.51	49.2157	0.748963	0.955826	1.94508	protein_coding	Wdr81	WD repeat domain 81
ENSMUST00000121416.7	188.087	79.4168	0.749226	0.955823	1.24388	protein_coding	Uspl1	ubiquitin specific peptidase like 1
ENSMUST00000021083.6	14380.1	13298.6	0.745628	0.955816	0.1128	protein_coding	Jpt1	Jupiter microtubule associated homolog 1
ENSMUST00000066804.4	199.902	81.4654	0.749855	0.955814	1.29504	protein_coding	Sirt5	sirtuin 5
ENSMUST00000025862.14	592.541	297.9	0.750116	0.95581	0.992086	protein_coding	Smarca2	SWI/SNF related, matrix associated, actin dependent regulator of chromatin, subfamily a, member 2
ENSMUST00000023095.13	7316.29	6206.97	0.995298	0.955809	0.237222	protein_coding	Sept3	septin 3
ENSMUST00000022561.7	1260.27	923.474	0.978499	0.955803	0.448593	protein_coding	Amer2	APC membrane recruitment 2
ENSMUST00000125544.2	147.738	18.3166	0.995392	0.955802	3.01182	protein_coding	Gm20431	predicted gene 20431
ENSMUST00000164989.7	201.498	83.5889	0.750783	0.9558	1.26939	nonsense_mediated_decay	Nisch	nischarin
ENSMUST00000169418.7	3103.03	2629.04	0.75131	0.955792	0.239144	protein_coding	Morf4l2	mortality factor 4 like 2
ENSMUST00000114668.6	104.686	35.3891	0.745401	0.955791	1.56469	protein_coding	Slc5a6	solute carrier family 5 (sodium-dependent vitamin transporter), member 6
ENSMUST00000159689.7	337.791	195.23	0.752044	0.955782	0.790956	retained_intron	Gpc2	glypican 2 (cerebroglycan)
ENSMUST00000100244.9	2622.59	2211.89	0.995722	0.955777	0.245715	protein_coding	Olfm1	olfactomedin 1
ENSMUST00000042943.12	299.801	135.393	0.752451	0.955776	1.14686	protein_coding	Car10	carbonic anhydrase 10
ENSMUST00000168206.7	4448.62	3885.49	0.977932	0.955771	0.19526	protein_coding	Nisch	nischarin
ENSMUST00000066432.11	362.124	219.173	0.752993	0.955768	0.724413	protein_coding	Scn3a	sodium channel, voltage-gated, type III, alpha
ENSMUST00000043237.13	1777.88	1458.59	0.753006	0.955767	0.285589	protein_coding	Trp53inp2	transformation related protein 53 inducible nuclear protein 2
ENSMUST00000067929.14	141.613	64.4525	0.753132	0.955766	1.13565	protein_coding	Far1	fatty acyl CoA reductase 1
ENSMUST00000213518.1	670.205	379.87	0.753487	0.95576	0.819096	protein_coding	Ilf3	interleukin enhancer binding factor 3
ENSMUST00000132517.7	159.867	38.4205	1.04668	0.955757	2.05692	protein_coding	Abca7	ATP-binding cassette, sub-family A (ABC1), member 7
ENSMUST00000168977.7	344.401	212.495	0.75384	0.955735	0.696656	protein_coding	Ylpm1	YLP motif containing 1
ENSMUST00000029355.8	1644.03	1330.43	0.753948	0.955726	0.305346	protein_coding	Ppm1l	protein phosphatase 1 (formerly 2C)-like
ENSMUST00000074976.7	401.219	256.595	0.744531	0.955698	0.6449	protein_coding	Hist2h2aa2	histone cluster 2, H2aa2
ENSMUST00000030940.13	13123.7	12115	0.744486	0.955693	0.115376	protein_coding	Gnb1	guanine nucleotide binding protein (G protein), beta 1
ENSMUST00000121473.7	2137.84	1742.52	0.977102	0.955691	0.294974	protein_coding	Erbb4	erb-b2 receptor tyrosine kinase 4
ENSMUST00000105238.9	467.428	228.077	0.754378	0.955688	1.03522	protein_coding	Stat2	signal transducer and activator of transcription 2
ENSMUST00000089003.11	644.576	455.757	0.744364	0.95568	0.500086	protein_coding	Atp2b2	ATPase, Ca++ transporting, plasma membrane 2
ENSMUST00000111808.10	181.82	89.9582	0.755031	0.955631	1.01518	protein_coding	Neurl1a	neuralized E3 ubiquitin protein ligase 1A
ENSMUST00000089449.4	120.826	15.8279	0.997729	0.955624	2.93239	protein_coding	Mgll	monoglyceride lipase
ENSMUST00000113889.8	89.5263	26.6609	0.743814	0.955622	1.74758	protein_coding	Gtf3c5	general transcription factor IIIC, polypeptide 5
ENSMUST00000088172.11	850.426	623.039	0.755211	0.955615	0.448864	protein_coding	Hs6st2	heparan sulfate 6-O-sulfotransferase 2
ENSMUST00000152117.7	3613.16	3223.64	0.743703	0.95561	0.16457	protein_coding	Ttc3	tetratricopeptide repeat domain 3
ENSMUST00000070990.7	176.449	45.9234	0.755589	0.955581	1.94195	protein_coding	Elmod3	ELMO/CED-12 domain containing 3
ENSMUST00000031793.7	1176.71	959.969	0.74337	0.955575	0.293697	protein_coding	Nt5c3	5'-nucleotidase, cytosolic III
ENSMUST00000033915.8	10245.9	9353.22	0.743348	0.955573	0.131516	protein_coding	Gpm6a	glycoprotein m6a
ENSMUST00000006053.12	143.935	75.8497	0.755871	0.955556	0.924206	protein_coding	Smpd4	sphingomyelin phosphodiesterase 4
ENSMUST00000050000.15	5559.3	5038.93	0.743169	0.955554	0.141785	protein_coding	Stxbp1	syntaxin binding protein 1
ENSMUST00000122989.1	157.076	89.7786	0.743117	0.955548	0.807017	lncRNA	Strada	STE20-related kinase adaptor alpha
ENSMUST00000105276.7	289.111	134.451	0.755991	0.955545	1.10454	protein_coding	Syt1	synaptotagmin I
ENSMUST00000089257.5	325.074	184.742	0.742922	0.955528	0.815255	protein_coding	Insm1	insulinoma-associated 1
ENSMUST00000068023.7	3074.55	2705.51	0.742737	0.955508	0.184474	protein_coding	Cadm4	cell adhesion molecule 4
ENSMUST00000028220.9	345.718	161.558	0.742711	0.955506	1.09754	protein_coding	Fbxw2	F-box and WD-40 domain protein 2
ENSMUST00000031004.10	9953.22	9006.81	0.999277	0.955505	0.144148	protein_coding	Crmp1	collapsin response mediator protein 1
ENSMUST00000055438.4	1236.24	1002.31	0.756794	0.955473	0.302627	protein_coding	Ppm1e	protein phosphatase 1E (PP2C domain containing)
ENSMUST00000106007.9	1227.94	1008.18	0.756838	0.955469	0.284487	protein_coding	Slc25a22	solute carrier family 25 (mitochondrial carrier, glutamate), member 22
ENSMUST00000111962.7	5713.02	5273.05	0.75702	0.955453	0.115617	protein_coding	Hnrnpa3	heterogeneous nuclear ribonucleoprotein A3
ENSMUST00000159855.7	1665.87	1359.02	0.757127	0.955443	0.29371	protein_coding	Mycbp2	MYC binding protein 2, E3 ubiquitin protein ligase
ENSMUST00000164756.3	7363.7	6509.2	0.975183	0.955437	0.17795	protein_coding	Eid1	EP300 interacting inhibitor of differentiation 1
ENSMUST00000233549.1	704.387	488.461	0.757279	0.95543	0.528125	retained_intron	Dus3l	dihydrouridine synthase 3-like (S. cerevisiae)
ENSMUST00000115839.8	306.39	187.908	0.74132	0.955361	0.705342	protein_coding	Abat	4-aminobutyrate aminotransferase
ENSMUST00000115579.7	498.358	258.512	1.00146	0.955349	0.946954	protein_coding	Sgce	sarcoglycan, epsilon
ENSMUST00000065090.7	233.709	129.487	0.741161	0.955344	0.851905	protein_coding	Flnc	filamin C, gamma
ENSMUST00000141159.8	133.324	53.0059	0.758332	0.955334	1.33071	protein_coding	D430041D05Rik	RIKEN cDNA D430041D05 gene
ENSMUST00000235988.1	106.478	27.8922	1.01618	0.955321	1.93262	nonsense_mediated_decay	Pi4k2a	phosphatidylinositol 4-kinase type 2 alpha
ENSMUST00000181062.7	744.177	560.759	0.758541	0.955315	0.408266	retained_intron	Agrn	agrin
ENSMUST00000112636.7	114.136	56.8945	0.758586	0.955311	1.00439	protein_coding	Galnt13	polypeptide N-acetylgalactosaminyltransferase 13
ENSMUST00000206134.1	128.816	67.6213	0.740768	0.955304	0.92976	nonsense_mediated_decay	Grik5	glutamate receptor, ionotropic, kainate 5 (gamma 2)
ENSMUST00000124077.7	371.634	178.654	0.758708	0.9553	1.05672	nonsense_mediated_decay	Hdac5	histone deacetylase 5
ENSMUST00000073339.6	14234.1	13478.7	0.973996	0.955281	0.0786661	protein_coding	Pgrmc1	progesterone receptor membrane component 1
ENSMUST00000164408.7	3639.43	3222.1	0.740416	0.955268	0.17571	protein_coding	Gm3591	predicted gene 3591
ENSMUST00000113600.9	6593.23	5850.8	0.740415	0.955267	0.172353	protein_coding	Rab7	RAB7, member RAS oncogene family
ENSMUST00000076203.2	91.2711	5.05416	1.15585	0.955266	4.17461	protein_coding	Vps37d	vacuolar protein sorting 37D
ENSMUST00000152979.7	305.14	68.5249	1.00323	0.955225	2.15477	nonsense_mediated_decay	Ctc1	CTS telomere maintenance complex component 1
ENSMUST00000092629.3	3188.61	2640.28	0.759889	0.955191	0.272239	protein_coding	Soga3	SOGA family member 3
ENSMUST00000115617.9	68.4747	232.006	-1.09806	0.955185	-1.76052	protein_coding	Rbm3	RNA binding motif (RNP1, RRM) protein 3
ENSMUST00000064786.11	121.045	12.4664	0.973199	0.955178	3.27942	protein_coding	Zfp672	zinc finger protein 672
ENSMUST00000098822.9	556.336	395.11	0.739494	0.955173	0.493704	protein_coding	Zfp606	zinc finger protein 606
ENSMUST00000008537.9	6352.31	5859.42	0.739416	0.955165	0.116523	protein_coding	Carhsp1	calcium regulated heat stable protein 1
ENSMUST00000099151.5	5008.34	4403.11	1.01489	0.955157	0.185808	protein_coding	Sox2	SRY (sex determining region Y)-box 2
ENSMUST00000149322.7	117.476	56.0111	0.760409	0.955143	1.06858	protein_coding	Pccb	propionyl Coenzyme A carboxylase, beta polypeptide
ENSMUST00000233732.1	249.004	149.962	0.739144	0.955138	0.731572	nonsense_mediated_decay	Lonp1	lon peptidase 1, mitochondrial
ENSMUST00000108436.7	188.354	101.76	0.739125	0.955136	0.888271	protein_coding	Zfp94	zinc finger protein 94
ENSMUST00000078267.4	3671.48	3244.48	1.00455	0.955133	0.178376	protein_coding	Hist3h2ba	histone cluster 3, H2ba
ENSMUST00000207084.1	505.126	348.387	0.760542	0.955131	0.535954	protein_coding	Picalm	phosphatidylinositol binding clathrin assembly protein
ENSMUST00000029141.5	539.85	326.943	0.760555	0.95513	0.72352	protein_coding	Mmp24	matrix metallopeptidase 24
ENSMUST00000001780.9	3965.55	3437.58	1.01411	0.955129	0.206128	protein_coding	Akt1	thymoma viral proto-oncogene 1
ENSMUST00000019975.13	255.085	36.7063	1.01402	0.955126	2.79688	protein_coding	Wasf1	WAS protein family, member 1
ENSMUST00000103018.10	371.64	200.511	0.760593	0.955126	0.890227	protein_coding	Slc38a10	solute carrier family 38, member 10
ENSMUST00000072177.13	242.836	101.544	0.760785	0.955108	1.25789	protein_coding	Nuak2	NUAK family, SNF1-like kinase, 2
ENSMUST00000125981.7	633.593	467.28	0.738667	0.955089	0.439271	protein_coding	Map7d1	MAP7 domain containing 1
ENSMUST00000159348.2	1486.93	1089.91	0.972298	0.955062	0.448133	protein_coding	2700081O15Rik	RIKEN cDNA 2700081O15 gene
ENSMUST00000038422.7	3985.35	3503.65	1.11611	0.955055	0.185846	protein_coding	Irf2bpl	interferon regulatory factor 2 binding protein-like
ENSMUST00000049149.14	3726.09	3248.72	1.01059	0.955023	0.197792	protein_coding	Lrp1	low density lipoprotein receptor-related protein 1
ENSMUST00000163516.8	2222.6	1715.9	1.00966	0.954996	0.373284	protein_coding	Nedd4l	neural precursor cell expressed, developmentally down-regulated gene 4-like
ENSMUST00000206914.1	361.534	125.428	1.00892	0.954974	1.52727	protein_coding	Rnf40	ring finger protein 40
ENSMUST00000115386.7	125.752	24.7091	1.00871	0.954968	2.34747	protein_coding	Adam22	a disintegrin and metallopeptidase domain 22
ENSMUST00000110865.1	872.315	650.231	0.738161	0.954957	0.423898	protein_coding	Adap1	ArfGAP with dual PH domains 1
ENSMUST00000074523.12	3907.06	3326.69	0.76207	0.954928	0.231994	protein_coding	Stmn4	stathmin-like 4
ENSMUST00000071898.6	1518.92	1119.78	0.762145	0.954916	0.43983	protein_coding	Cpsf1	cleavage and polyadenylation specific factor 1
ENSMUST00000114312.1	173.825	57.6992	0.737901	0.954887	1.59101	protein_coding	Grin1	glutamate receptor, ionotropic, NMDA1 (zeta 1)
ENSMUST00000021438.7	2054.84	1656.57	0.76293	0.954796	0.310833	protein_coding	Nova1	neuro-oncological ventral antigen 1
ENSMUST00000113099.9	293.866	74.0392	0.763149	0.954763	1.9888	protein_coding	Gapvd1	GTPase activating protein and VPS9 domains 1
ENSMUST00000110849.9	256.131	128.247	0.737179	0.954694	0.997959	protein_coding	Rcor3	REST corepressor 3
ENSMUST00000168115.7	455.82	257.753	0.737092	0.95467	0.822476	protein_coding	Prpsap2	phosphoribosyl pyrophosphate synthetase-associated protein 2
ENSMUST00000034591.10	1710.82	1334.06	1.05105	0.954666	0.358872	protein_coding	Bace1	beta-site APP cleaving enzyme 1
ENSMUST00000058438.8	5284.26	4851.7	0.763819	0.954659	0.123212	protein_coding	Dcaf7	DDB1 and CUL4 associated factor 7
ENSMUST00000217187.1	485.457	340.039	0.736938	0.954629	0.513643	protein_coding	Fat3	FAT atypical cadherin 3
ENSMUST00000106992.9	10712.8	9513.44	0.764055	0.954623	0.171296	protein_coding	Mapt	microtubule-associated protein tau
ENSMUST00000112334.7	221.165	36.9749	1.05123	0.95462	2.5805	protein_coding	Reps2	RALBP1 associated Eps domain containing protein 2
ENSMUST00000114548.7	6971.4	5413.44	1.05137	0.954584	0.364904	protein_coding	Cadm1	cell adhesion molecule 1
ENSMUST00000100497.10	24230	22584.2	0.764484	0.954556	0.10148	protein_coding	Actb	actin, beta
ENSMUST00000058790.11	753.388	540.884	0.764578	0.954542	0.478074	protein_coding	Ldlrad3	low density lipoprotein receptor class A domain containing 3
ENSMUST00000004480.4	3876.3	3266.08	0.969019	0.954528	0.247123	protein_coding	Sst	somatostatin
ENSMUST00000170035.7	117.012	59.9628	0.764928	0.954487	0.964521	protein_coding	Alcam	activated leukocyte cell adhesion molecule
ENSMUST00000122387.1	227.943	99.8129	0.736403	0.954487	1.19137	protein_coding	Zfp30	zinc finger protein 30
ENSMUST00000160050.1	203.939	99.5722	0.736299	0.954459	1.03432	nonsense_mediated_decay	Lmo3	LIM domain only 3
ENSMUST00000238315.1	134.896	65.8537	0.736152	0.95442	1.03451	protein_coding	Nedd4	neural precursor cell expressed, developmentally down-regulated 4
ENSMUST00000062350.14	569.901	308.901	1.07477	0.954383	0.883569	protein_coding	Zscan21	zinc finger and SCAN domain containing 21
ENSMUST00000168916.7	101.555	22.0041	0.735786	0.954323	2.20643	protein_coding	Pacsin3	protein kinase C and casein kinase substrate in neurons 3
ENSMUST00000020283.4	5309.05	4943.34	0.735773	0.95432	0.102967	protein_coding	H2afy2	H2A histone family, member Y2
ENSMUST00000086200.10	170.498	48.6612	0.766214	0.954285	1.80891	protein_coding	Kdm2b	lysine (K)-specific demethylase 2B
ENSMUST00000194808.5	1095.89	825.687	0.73559	0.954271	0.408433	protein_coding	Camsap2	calmodulin regulated spectrin-associated protein family, member 2
ENSMUST00000120531.7	235.674	83.3199	0.86564	0.95427	1.50006	protein_coding	Stxbp6	syntaxin binding protein 6 (amisyn)
ENSMUST00000040599.14	2446.29	1999.03	0.865438	0.954266	0.291295	protein_coding	Nav1	neuron navigator 1
ENSMUST00000030636.10	36234.2	33300.2	0.866302	0.954255	0.12182	protein_coding	Stmn1	stathmin 1
ENSMUST00000102817.4	11361.5	9801.32	0.866948	0.95424	0.213106	protein_coding	Gap43	growth associated protein 43
ENSMUST00000210924.1	130.868	18.8636	0.864814	0.95423	2.79443	protein_coding	Erc2	ELKS/RAB6-interacting/CAST family member 2
ENSMUST00000065134.3	451.237	250.619	0.864496	0.954212	0.848388	protein_coding	Ier5l	immediate early response 5-like
ENSMUST00000161431.2	83.0062	23.8889	0.869472	0.954181	1.79688	protein_coding	B3gat1	beta-1,3-glucuronyltransferase 1 (glucuronosyltransferase P)
ENSMUST00000089968.12	97.1758	30.7602	0.863194	0.954138	1.65953	protein_coding	Zfp57	zinc finger protein 57
ENSMUST00000021066.3	2087.84	1595.2	0.871806	0.954126	0.388271	protein_coding	Cacng4	calcium channel, voltage-dependent, gamma subunit 4
ENSMUST00000092627.5	1388.52	1013.59	0.862722	0.954112	0.454076	protein_coding	9330159F19Rik	RIKEN cDNA 9330159F19 gene
ENSMUST00000166980.8	586.834	291.654	0.767322	0.954109	1.00869	protein_coding	Ddr1	discoidin domain receptor family, member 1
ENSMUST00000099691.10	2312.46	1877.08	0.872668	0.954105	0.300942	protein_coding	Hk1	hexokinase 1
ENSMUST00000003726.15	393.867	189.146	0.872899	0.954099	1.05821	protein_coding	Brd4	bromodomain containing 4
ENSMUST00000102611.9	5093.4	4489.08	0.734916	0.954094	0.182208	protein_coding	Myh10	myosin, heavy polypeptide 10, non-muscle
ENSMUST00000156096.7	1184.45	749.357	0.874751	0.954031	0.660491	protein_coding	Cask	calcium/calmodulin-dependent serine protein kinase (MAGUK family)
ENSMUST00000056028.10	10702.5	9603.2	0.860951	0.954014	0.156361	protein_coding	Sbk1	SH3-binding kinase 1
ENSMUST00000020856.5	6463.79	6010.94	0.875201	0.954014	0.104788	protein_coding	Bzw2	basic leucine zipper and W2 domains 2
ENSMUST00000121573.7	126.239	18.4735	0.860347	0.953981	2.77263	protein_coding	Lcorl	ligand dependent nuclear receptor corepressor-like
ENSMUST00000168890.1	25027.9	22865.1	0.860267	0.953977	0.130388	protein_coding	Nrep	neuronal regeneration related protein
ENSMUST00000137363.7	563.352	318.378	0.966633	0.953963	0.823297	protein_coding	Clip1	CAP-GLY domain containing linker protein 1
ENSMUST00000164077.8	90.2211	13.0458	0.876846	0.95395	2.78988	protein_coding	Mdm1	transformed mouse 3T3 cell double minute 1
ENSMUST00000119344.7	5296.74	4831.21	0.768413	0.953934	0.132722	protein_coding	Pfn2	profilin 2
ENSMUST00000044823.3	1638.26	1251.5	0.877271	0.953934	0.388505	protein_coding	Zswim5	zinc finger SWIM-type containing 5
ENSMUST00000207524.1	117.251	45.5926	0.768513	0.953917	1.36273	nonsense_mediated_decay	Clasrp	CLK4-associating serine/arginine rich protein
ENSMUST00000024987.5	245.797	88.0837	0.877873	0.95391	1.48052	protein_coding	Telo2	telomere maintenance 2
ENSMUST00000021497.15	9370.02	7817.04	0.858997	0.953908	0.261431	protein_coding	Rtn1	reticulon 1
ENSMUST00000186247.6	522.45	336.249	0.85898	0.953908	0.63576	protein_coding	Ank3	ankyrin 3, epithelial
ENSMUST00000090247.6	335.808	198.837	0.734164	0.953898	0.756051	protein_coding	Trio	triple functional domain (PTPRF interacting)
ENSMUST00000065482.5	5349.21	4768.86	0.733931	0.953837	0.165682	protein_coding	Mllt11	myeloid/lymphoid or mixed-lineage leukemia; translocated to, 11
ENSMUST00000200948.1	223.84	61.8231	0.733894	0.953828	1.85625	protein_coding	Pagr1a	PAXIP1 associated glutamate rich protein 1A
ENSMUST00000238453.1	304.541	155.383	0.857773	0.953795	0.970807	retained_intron	Atp13a1	ATPase type 13A1
ENSMUST00000117901.7	183.097	68.5102	0.769289	0.953757	1.41822	protein_coding	Zmym3	zinc finger, MYM-type 3
ENSMUST00000117687.7	1926.35	1577.64	0.881109	0.953746	0.288104	protein_coding	Ppp2r2b	protein phosphatase 2, regulatory subunit B, beta
ENSMUST00000130871.1	556.317	360.417	0.733577	0.953745	0.626241	nonsense_mediated_decay	Gm28043	predicted gene, 28043
ENSMUST00000042917.9	144.66	45.8082	0.881206	0.953736	1.65899	protein_coding	Rims2	regulating synaptic membrane exocytosis 2
ENSMUST00000151770.7	149.299	55.1399	0.857407	0.953719	1.43703	protein_coding	Ttc3	tetratricopeptide repeat domain 3
ENSMUST00000132010.7	114.622	19.1318	1.07203	0.953707	2.58284	lncRNA	Trp53inp1	transformation related protein 53 inducible nuclear protein 1
ENSMUST00000028125.11	262.895	593.699	-1.21538	0.953701	-1.17525	protein_coding	Zbtb43	zinc finger and BTB domain containing 43
ENSMUST00000112096.8	5627.08	5177.2	0.881613	0.953697	0.120214	protein_coding	Rnf10	ring finger protein 10
ENSMUST00000021824.7	58.9972	310.994	-1.09615	0.953695	-2.39817	protein_coding	Nol8	nucleolar protein 8
ENSMUST00000174499.7	259.424	128.788	0.857287	0.953694	1.01031	protein_coding	Brsk2	BR serine/threonine kinase 2
ENSMUST00000162772.7	1199.49	879.745	0.857197	0.953675	0.447262	protein_coding	Lmo3	LIM domain only 3
ENSMUST00000121805.8	11603.4	9946.31	0.857114	0.953658	0.222315	protein_coding	Dpysl3	dihydropyrimidinase-like 3
ENSMUST00000106113.1	2028.37	1542.02	0.88225	0.953636	0.395493	protein_coding	Foxk2	forkhead box K2
ENSMUST00000004634.6	1270.56	562.963	1.11726	0.953628	1.17436	protein_coding	Slc1a4	solute carrier family 1 (glutamate/neutral amino acid transporter), member 4
ENSMUST00000064571.10	3602.29	3047.05	0.882645	0.953597	0.241502	protein_coding	Afap1	actin filament associated protein 1
ENSMUST00000025393.13	2381.58	1863.17	1.05614	0.953582	0.35416	protein_coding	Smad4	SMAD family member 4
ENSMUST00000219432.1	764.124	537.745	0.88286	0.953576	0.506885	protein_coding	Ralgapa1	Ral GTPase activating protein, alpha subunit 1
ENSMUST00000233566.1	218.554	44.7776	1.05637	0.953534	2.28714	protein_coding	Wrb	tryptophan rich basic protein
ENSMUST00000009774.10	1915.55	1344.84	1.05642	0.953523	0.510326	protein_coding	Ppp2cb	protein phosphatase 2 (formerly 2A), catalytic subunit, beta isoform
ENSMUST00000122232.7	375.67	168.171	0.856456	0.953522	1.15954	protein_coding	Furin	furin (paired basic amino acid cleaving enzyme)
ENSMUST00000088001.5	1186.76	893.076	0.770854	0.953432	0.410178	protein_coding	Adnp	activity-dependent neuroprotective protein
ENSMUST00000172046.1	85.1143	21.8535	0.856014	0.953431	1.96154	protein_coding	Wipf3	WAS/WASL interacting protein family, member 3
ENSMUST00000049849.11	115.368	16.3447	1.07068	0.953397	2.81936	protein_coding	Pfkfb3	6-phosphofructo-2-kinase/fructose-2,6-biphosphatase 3
ENSMUST00000168352.1	572.656	394.522	0.771249	0.953349	0.537562	protein_coding	Adgrl2	adhesion G protein-coupled receptor L2
ENSMUST00000109764.7	170.424	98.3794	0.732007	0.953341	0.7927	protein_coding	Nfix	nuclear factor I/X
ENSMUST00000070713.7	419.454	255.67	0.771502	0.953296	0.71423	protein_coding	Ints10	integrator complex subunit 10
ENSMUST00000195561.5	1280.89	941.967	0.885886	0.953275	0.443401	protein_coding	Dclk2	doublecortin-like kinase 2
ENSMUST00000160786.7	390.734	221.631	0.771614	0.953272	0.818024	protein_coding	Mff	mitochondrial fission factor
ENSMUST00000118390.9	579.778	291.117	0.77194	0.953204	0.993903	protein_coding	Synj1	synaptojanin 1
ENSMUST00000121469.1	5161.61	4632.46	0.771981	0.953195	0.156043	protein_coding	Reep1	receptor accessory protein 1
ENSMUST00000225456.1	142.203	75.4752	0.772119	0.953166	0.913877	protein_coding	Ptprs	protein tyrosine phosphatase, receptor type, S
ENSMUST00000179238.7	7016.28	6255.73	0.73126	0.953151	0.165529	protein_coding	Psap	prosaposin
ENSMUST00000165860.7	444.326	167.678	0.96305	0.953138	1.40592	protein_coding	Ubr4	ubiquitin protein ligase E3 component n-recognin 4
ENSMUST00000162812.7	214.06	75.9596	0.887511	0.953108	1.49471	protein_coding	Pitpnm2	phosphatidylinositol transfer protein, membrane-associated 2
ENSMUST00000102487.3	1037.98	638.621	0.962848	0.953093	0.700746	protein_coding	Szrd1	SUZ RNA binding domain containing 1
ENSMUST00000121955.7	102.685	20.4858	0.77248	0.953089	2.32552	protein_coding	Stmn4	stathmin-like 4
ENSMUST00000213114.1	239.95	89.9536	0.887798	0.953078	1.41548	protein_coding	Ldlr	low density lipoprotein receptor
ENSMUST00000058845.8	22375.5	19375.3	0.854138	0.95305	0.207703	protein_coding	Basp1	brain abundant, membrane attached signal protein 1
ENSMUST00000114293.8	87.6042	35.3009	0.854014	0.953025	1.3113	protein_coding	Sapcd2	suppressor APC domain containing 2
ENSMUST00000101694.9	407.137	119.279	1.05994	0.952848	1.77117	protein_coding	Gripap1	GRIP1 associated protein 1
ENSMUST00000075281.7	602.557	375.57	0.888832	0.952814	0.682015	protein_coding	Mark3	MAP/microtubule affinity regulating kinase 3
ENSMUST00000115816.2	5418.92	4417.19	0.852942	0.952812	0.294876	protein_coding	Celf4	CUGBP, Elav-like family member 4
ENSMUST00000109943.9	1697.04	1302.6	0.73036	0.952795	0.381624	protein_coding	Mtmr3	myotubularin related protein 3
ENSMUST00000188346.6	113.957	37.6179	0.852848	0.952793	1.599	protein_coding	Dnajb2	DnaJ heat shock protein family (Hsp40) member B2
ENSMUST00000098603.7	1304.82	1054.48	0.774072	0.952748	0.307316	protein_coding	Tet2	tet methylcytosine dioxygenase 2
ENSMUST00000029060.10	2898.24	1874.69	1.06327	0.952728	0.628526	protein_coding	Atp9a	ATPase, class II, type 9A
ENSMUST00000001304.8	16867.6	15047.6	1.28028	0.952728	0.16473	protein_coding	Ckb	creatine kinase, brain
ENSMUST00000161123.7	207.1	58.1871	1.0633	0.952727	1.83156	nonsense_mediated_decay	Pcmt1	protein-L-isoaspartate (D-aspartate) O-methyltransferase 1
ENSMUST00000168501.7	109.661	44.8133	0.730169	0.952717	1.29106	protein_coding	Phf8	PHD finger protein 8
ENSMUST00000228580.1	179.197	40.5817	1.06371	0.952712	2.14265	protein_coding	Zfp219	zinc finger protein 219
ENSMUST00000107120.7	798.174	454.773	1.06396	0.952703	0.811558	protein_coding	Elavl2	ELAV like RNA binding protein 1
ENSMUST00000033642.9	10962.7	9063.2	1.06417	0.952695	0.274515	protein_coding	Dcx	doublecortin
ENSMUST00000114050.7	28984.1	26454	1.06436	0.952688	0.13178	protein_coding	Tmsb10	thymosin, beta 10
ENSMUST00000003501.8	5991.83	4964	1.06463	0.952679	0.271493	protein_coding	Elavl3	ELAV like RNA binding protein 3
ENSMUST00000138356.7	101.63	33.821	0.851995	0.952625	1.58734	protein_coding	Phldb1	pleckstrin homology like domain, family B, member 1
ENSMUST00000179939.7	4133.5	3517.92	0.889779	0.952545	0.232639	nonsense_mediated_decay	Atp2a2	ATPase, Ca++ transporting, cardiac muscle, slow twitch 2
ENSMUST00000153712.7	242.716	58.3292	0.889843	0.952527	2.05698	lncRNA	Map4k5	mitogen-activated protein kinase kinase kinase kinase 5
ENSMUST00000034049.4	12667.4	11725.2	0.775116	0.952522	0.111506	protein_coding	Slc25a4	solute carrier family 25 (mitochondrial carrier, adenine nucleotide translocator), member 4
ENSMUST00000106344.7	2527.28	2174.92	0.889886	0.952515	0.21662	protein_coding	Tnrc6c	trinucleotide repeat containing 6C
ENSMUST00000138401.1	112.812	40.0996	0.89021	0.952422	1.49226	lncRNA	Dek	DEK oncogene (DNA binding)
ENSMUST00000170788.8	959.331	749.373	0.850601	0.952352	0.356346	protein_coding	Schip1	schwannomin interacting protein 1
ENSMUST00000115660.11	202.101	67.3868	0.890478	0.952345	1.58454	protein_coding	Slc35a2	solute carrier family 35 (UDP-galactose transporter), member A2
ENSMUST00000115638.9	203.873	91.0576	0.775934	0.952343	1.16282	protein_coding	Suv39h1	suppressor of variegation 3-9 1
ENSMUST00000067150.13	420.891	80.8665	0.960735	0.952337	2.37983	protein_coding	Fgfr3	fibroblast growth factor receptor 3
ENSMUST00000059287.13	1305.71	1058.47	0.729214	0.952327	0.302853	protein_coding	Ephb2	Eph receptor B2
ENSMUST00000051226.7	1149.36	862.627	0.776032	0.952321	0.414018	protein_coding	Pfkm	phosphofructokinase, muscle
ENSMUST00000119142.7	383.479	197.401	0.850501	0.952317	0.958019	protein_coding	Erbb4	erb-b2 receptor tyrosine kinase 4
ENSMUST00000230698.1	942.598	672.084	0.729147	0.9523	0.488001	nonsense_mediated_decay	Acap2	ArfGAP with coiled-coil, ankyrin repeat and PH domains 2
ENSMUST00000014812.12	433.774	96.7805	1.46396	0.95217	2.16415	protein_coding	Chfr	checkpoint with forkhead and ring finger domains
ENSMUST00000108161.8	162.922	64.9321	0.850047	0.952159	1.32718	nonsense_mediated_decay	Gm49396	predicted gene, 49396
ENSMUST00000113706.9	114.062	19.5116	0.959884	0.952022	2.54741	protein_coding	Trim39	tripartite motif-containing 39
ENSMUST00000105350.2	1045.34	784.694	0.777294	0.952016	0.413776	protein_coding	Mex3d	mex3 RNA binding family member D
ENSMUST00000141158.7	5416.98	4651.42	0.777427	0.951984	0.219817	protein_coding	Adgrl1	adhesion G protein-coupled receptor L1
ENSMUST00000198254.4	2019.02	1660.16	0.777432	0.951983	0.282325	protein_coding	Sh3glb1	SH3-domain GRB2-like B1 (endophilin)
ENSMUST00000108461.7	133.984	14.2595	1.11866	0.951873	3.23206	protein_coding	Ercc2	excision repair cross-complementing rodent repair deficiency, complementation group 2
ENSMUST00000044382.6	1144.8	872.143	0.728046	0.951856	0.392465	protein_coding	Zc4h2	zinc finger, C4H2 domain containing
ENSMUST00000162955.7	236.63	57.6433	0.892244	0.951832	2.03741	retained_intron	Apbb2	amyloid beta (A4) precursor protein-binding, family B, member 2
ENSMUST00000074628.12	4262.37	3922.54	0.727808	0.95176	0.119868	protein_coding	Wbp2	WW domain binding protein 2
ENSMUST00000118605.1	1824.81	1488.25	0.727724	0.951727	0.294137	protein_coding	Inpp5f	inositol polyphosphate-5-phosphatase F
ENSMUST00000111740.8	188.811	31.0163	0.959028	0.951707	2.60585	protein_coding	Itgav	integrin alpha V
ENSMUST00000138101.1	2118.38	1800.14	0.727391	0.951593	0.234852	nonsense_mediated_decay	Mdh2	malate dehydrogenase 2, NAD (mitochondrial)
ENSMUST00000088454.12	1759.03	1370.31	0.727196	0.951516	0.360275	protein_coding	Slc38a1	solute carrier family 38, member 1
ENSMUST00000230414.1	663.215	448.871	0.77944	0.951491	0.563175	protein_coding	Tafa5	TAFA chemokine like family member 5
ENSMUST00000030541.12	1195.17	798.577	0.779511	0.951473	0.581708	protein_coding	Hp1bp3	heterochromatin protein 1, binding protein 3
ENSMUST00000086058.12	84.2951	13.3004	0.848041	0.951473	2.66398	protein_coding	Bscl2	Berardinelli-Seip congenital lipodystrophy 2 (seipin)
ENSMUST00000220035.1	528.749	351.648	0.780008	0.95135	0.588452	protein_coding	Ppp2r5e	protein phosphatase 2, regulatory subunit B', epsilon
ENSMUST00000152605.1	3113.25	2568.14	0.847664	0.951345	0.277697	retained_intron	Nnat	neuronatin
ENSMUST00000071106.5	209.22	98.174	0.893911	0.951338	1.09161	protein_coding	Gpatch2l	G patch domain containing 2 like
ENSMUST00000169550.7	431.913	246.633	0.893975	0.951319	0.808376	protein_coding	9430015G10Rik	RIKEN cDNA 9430015G10 gene
ENSMUST00000059372.10	845.256	414.688	0.894215	0.951247	1.02736	protein_coding	Rnf24	ring finger protein 24
ENSMUST00000052588.4	202.388	85.8067	0.726412	0.951205	1.23796	protein_coding	Zfp654	zinc finger protein 654
ENSMUST00000080403.6	2178.97	1795.92	0.846973	0.951113	0.27892	protein_coding	Magel2	melanoma antigen, family L, 2
ENSMUST00000112850.8	113.385	15.6085	0.957336	0.951093	2.86083	protein_coding	Golga1	golgi autoantigen, golgin subfamily a, 1
ENSMUST00000065323.13	88.9853	12.8976	0.846837	0.951068	2.78646	nonsense_mediated_decay	Lins1	lines homolog 1
ENSMUST00000113870.2	471.841	149.256	0.894835	0.951059	1.66051	protein_coding	Tsc1	tuberous sclerosis 1
ENSMUST00000025590.10	622.296	408.319	0.781196	0.951053	0.607902	protein_coding	Osbp	oxysterol binding protein
ENSMUST00000194478.5	488.965	292.716	0.781215	0.951048	0.74023	protein_coding	Osbpl9	oxysterol binding protein-like 9
ENSMUST00000068967.10	279.193	138.254	0.846556	0.950974	1.01394	protein_coding	Megf11	multiple EGF-like-domains 11
ENSMUST00000080371.7	2225.94	1929.5	0.781675	0.950932	0.206186	protein_coding	Mtss1	metastasis suppressor 1
ENSMUST00000187048.6	86.701	13.4309	0.781716	0.950922	2.69049	protein_coding	Rnf2	ring finger protein 2
ENSMUST00000114472.7	186.151	78.509	0.781884	0.95088	1.24555	protein_coding	Pnck	pregnancy upregulated non-ubiquitously expressed CaM kinase
ENSMUST00000071442.11	2645.22	2270.37	0.846256	0.950875	0.220458	protein_coding	Npdc1	neural proliferation, differentiation and control 1
ENSMUST00000149410.1	298.287	181.267	0.725473	0.950835	0.718588	protein_coding	Clip1	CAP-GLY domain containing linker protein 1
ENSMUST00000212606.1	171.975	81.7804	0.782375	0.950755	1.07237	protein_coding	Zfp90	zinc finger protein 90
ENSMUST00000149978.1	781.911	547.41	0.84584	0.950737	0.514383	protein_coding	Inafm2	InaF motif containing 2
ENSMUST00000155998.1	598.004	414.274	0.782457	0.950734	0.529572	protein_coding	Ankfy1	ankyrin repeat and FYVE domain containing 1
ENSMUST00000030158.10	2672.32	2334.52	0.782804	0.950646	0.194968	protein_coding	Dctn3	dynactin 3
ENSMUST00000159551.7	318.664	130.528	0.955814	0.950551	1.28767	protein_coding	Wtap	Wilms tumour 1-associating protein
ENSMUST00000102538.10	886.197	547.426	0.78342	0.950488	0.694962	protein_coding	Meis2	Meis homeobox 2
ENSMUST00000043441.12	733.35	536.977	0.724449	0.950435	0.449642	protein_coding	Bcor	BCL6 interacting corepressor
ENSMUST00000059596.7	1511.71	1213.66	0.783818	0.950397	0.316813	protein_coding	Eid2	EP300 interacting inhibitor of differentiation 2
ENSMUST00000072376.12	3176.1	2697.17	0.896446	0.950362	0.235807	protein_coding	Rnf14	ring finger protein 14
ENSMUST00000027986.4	16.8897	94.049	-1.09177	0.950327	-2.47727	protein_coding	Optn	optineurin
ENSMUST00000070487.11	173.813	61.5821	0.724157	0.950322	1.49696	protein_coding	Cpsf4	cleavage and polyadenylation specific factor 4
ENSMUST00000153386.7	2622.58	2180.8	0.784424	0.950259	0.266129	retained_intron	Maged1	melanoma antigen, family D, 1
ENSMUST00000135388.2	523.727	353.686	0.784531	0.950234	0.566347	protein_coding	Ppp1r16a	protein phosphatase 1, regulatory subunit 16A
ENSMUST00000130936.2	90.0396	23.7545	0.84414	0.950181	1.92236	lncRNA	Syngr3	synaptogyrin 3
ENSMUST00000172733.1	3122.98	2397.53	0.784845	0.950162	0.381377	protein_coding	Pja2	praja ring finger ubiquitin ligase 2
ENSMUST00000162528.8	83.9642	29.3251	0.785037	0.950117	1.51764	protein_coding	Kcnip2	Kv channel-interacting protein 2
ENSMUST00000005188.13	757.553	478.13	0.785104	0.950102	0.663943	protein_coding	Sh2b2	SH2B adaptor protein 2
ENSMUST00000110297.9	149.982	28.8285	0.785387	0.950037	2.37922	protein_coding	Oxr1	oxidation resistance 1
ENSMUST00000112916.8	246.275	92.5939	0.954451	0.949968	1.41128	protein_coding	Nxt2	nuclear transport factor 2-like export factor 2
ENSMUST00000176540.7	5835.73	5190.75	0.843318	0.949916	0.168971	protein_coding	Pbx1	pre B cell leukemia homeobox 1
ENSMUST00000070478.3	5859.88	5208.05	0.786148	0.94986	0.170128	protein_coding	Sdc3	syndecan 3
ENSMUST00000169141.7	810.774	593.233	0.786234	0.94984	0.450701	protein_coding	Slit1	slit guidance ligand 1
ENSMUST00000118353.8	115.974	32.5783	1.1202	0.949811	1.83182	protein_coding	Kif3a	kinesin family member 3A
ENSMUST00000031009.7	11998.4	10690.1	0.78639	0.949803	0.166557	protein_coding	Nsg1	neuron specific gene family member 1
ENSMUST00000068167.12	122.592	13.7973	0.954105	0.949795	3.15141	protein_coding	Lrrfip1	leucine rich repeat (in FLII) interacting protein 1
ENSMUST00000215155.1	231.682	123.366	0.786445	0.949791	0.909198	nonsense_mediated_decay	Cnot10	CCR4-NOT transcription complex, subunit 10
ENSMUST00000236061.1	483.045	299.59	0.722987	0.949782	0.689169	protein_coding	Cuedc2	CUE domain containing 2
ENSMUST00000113753.7	21.8405	116.883	-1.40423	0.949699	-2.41998	protein_coding	Tprkb	Tp53rk binding protein
ENSMUST00000233027.1	583.567	381.13	0.722758	0.949667	0.614616	protein_coding	Tjp2	tight junction protein 2
ENSMUST00000044355.9	10971.8	10120.8	0.842607	0.949663	0.116485	protein_coding	Selenow	selenoprotein W
ENSMUST00000114705.8	167.455	79.5974	0.78723	0.949606	1.07298	protein_coding	Tmem25	transmembrane protein 25
ENSMUST00000146136.7	199.243	103.974	0.787283	0.949594	0.938312	retained_intron	Vps9d1	VPS9 domain containing 1
ENSMUST00000171835.8	956.936	624.05	0.787811	0.949469	0.61676	protein_coding	Scn3b	sodium channel, voltage-gated, type III, beta
ENSMUST00000020157.12	394.51	196.394	0.787925	0.949442	1.00631	protein_coding	Apaf1	apoptotic peptidase activating factor 1
ENSMUST00000152901.7	226.577	134.152	0.722232	0.949402	0.756132	retained_intron	Gnb4	guanine nucleotide binding protein (G protein), beta 4
ENSMUST00000122912.7	2677.14	2252.13	0.788267	0.949361	0.249403	protein_coding	Csrnp3	cysteine-serine-rich nuclear protein 3
ENSMUST00000102914.9	985.489	594.48	0.841084	0.94911	0.729211	protein_coding	Zmiz2	zinc finger, MIZ-type containing 2
ENSMUST00000103137.9	186.493	37.5782	0.789335	0.949106	2.31115	protein_coding	Epb41l1	erythrocyte membrane protein band 4.1 like 1
ENSMUST00000133530.7	464.729	284.482	0.899091	0.949003	0.708054	retained_intron	Atp6v0b	ATPase, H+ transporting, lysosomal V0 subunit B
ENSMUST00000125049.1	209.236	108.381	0.840607	0.948939	0.94902	protein_coding	Stard7	START domain containing 7
ENSMUST00000221142.1	216.951	56.2016	0.790053	0.948933	1.94869	protein_coding	Nol8	nucleolar protein 8
ENSMUST00000165594.3	6210.32	7077.22	-1.37436	0.948924	-0.188517	protein_coding	Sept7	septin 7
ENSMUST00000081721.12	1469.3	1183.68	0.790231	0.94889	0.311854	protein_coding	Ezh2	enhancer of zeste 2 polycomb repressive complex 2 subunit
ENSMUST00000038569.7	216.403	81.2027	0.790268	0.948881	1.41412	protein_coding	Spry1	sprouty RTK signaling antagonist 1
ENSMUST00000037636.3	10922.6	9764.73	0.952096	0.948803	0.161663	protein_coding	Ina	internexin neuronal intermediate filament protein, alpha
ENSMUST00000224726.2	490.544	292.928	0.720887	0.948731	0.743837	protein_coding	Pcx	pyruvate carboxylase
ENSMUST00000052609.8	2055.7	1708.54	0.839922	0.948695	0.266868	protein_coding	Dlx5	distal-less homeobox 5
ENSMUST00000171155.3	361.558	136.146	0.79112	0.948687	1.40907	protein_coding	Klhl25	kelch-like 25
ENSMUST00000034428.7	2924.62	2504.76	0.791176	0.948676	0.223578	protein_coding	Gabarapl2	gamma-aminobutyric acid (GABA) A receptor-associated protein-like 2
ENSMUST00000089684.9	828.469	497.441	0.791211	0.94867	0.735924	protein_coding	Rubcn	RUN domain and cysteine-rich domain containing, Beclin 1-interacting protein
ENSMUST00000141902.7	336.118	107.602	0.791329	0.948648	1.64326	protein_coding	Fbxl5	F-box and leucine-rich repeat protein 5
ENSMUST00000163694.3	13234.5	11777.5	0.720628	0.948603	0.168277	protein_coding	Pkm	pyruvate kinase, muscle
ENSMUST00000041725.13	1963.53	1632.76	0.791603	0.948598	0.266135	protein_coding	Mgat4b	mannoside acetylglucosaminyltransferase 4, isoenzyme B
ENSMUST00000072607.8	806.902	517.813	0.720558	0.948568	0.639961	protein_coding	Ints1	integrator complex subunit 1
ENSMUST00000128341.1	1324.2	1082.26	0.72048	0.94853	0.291083	protein_coding	Myo9a	myosin IXa
ENSMUST00000064196.4	1218.49	951.287	0.792158	0.948494	0.357136	protein_coding	B630019K06Rik	RIKEN cDNA B630019K06 gene
ENSMUST00000032768.14	3508.81	2735.89	0.951452	0.94849	0.358969	protein_coding	Nr2f2	nuclear receptor subfamily 2, group F, member 2
ENSMUST00000064050.4	1100.09	873.753	0.792405	0.948449	0.332319	protein_coding	Fam241b	family with sequence similarity 241, member B
ENSMUST00000106858.7	248.629	113.191	0.839225	0.948448	1.13523	protein_coding	Mier1	MEIR1 treanscription regulator
ENSMUST00000020343.8	1339.8	1092.84	0.720274	0.948428	0.293933	protein_coding	Rab21	RAB21, member RAS oncogene family
ENSMUST00000164088.7	801.076	540.968	0.720134	0.948359	0.566396	protein_coding	Cnot2	CCR4-NOT transcription complex, subunit 2
ENSMUST00000057135.13	596.307	282.044	0.838689	0.94826	1.08014	protein_coding	Ttbk2	tau tubulin kinase 2
ENSMUST00000138601.7	301.676	82.2411	0.900533	0.948243	1.87507	retained_intron	Tubgcp4	tubulin, gamma complex associated protein 4
ENSMUST00000109261.9	600.309	395.025	0.794046	0.94814	0.603762	protein_coding	Clint1	clathrin interactor 1
ENSMUST00000024159.7	6090.44	5383.49	0.950644	0.948099	0.178004	protein_coding	Dlx2	distal-less homeobox 2
ENSMUST00000028683.13	8312.3	9082.69	-1.0888	0.948046	-0.127871	protein_coding	Pdia3	protein disulfide isomerase associated 3
ENSMUST00000092614.8	144.854	32.2935	0.719388	0.947993	2.16528	protein_coding	Pcgf1	polycomb group ring finger 1
ENSMUST00000232829.1	146.141	69.6775	0.795224	0.947916	1.0686	protein_coding	Dscam	DS cell adhesion molecule
ENSMUST00000094807.5	4185.48	3562.9	0.950023	0.947802	0.232343	protein_coding	Pnmal2	PNMA-like 2
ENSMUST00000044338.4	1493.66	1096.34	0.796175	0.947733	0.446161	protein_coding	Arhgap33	Rho GTPase activating protein 33
ENSMUST00000077595.11	355.675	221.489	0.837149	0.947725	0.683327	protein_coding	Porcn	porcupine O-acyltransferase
ENSMUST00000131696.2	522.756	348.818	0.836994	0.947672	0.583662	nonsense_mediated_decay	Nol9	nucleolar protein 9
ENSMUST00000040790.13	474.634	283.388	0.796725	0.947626	0.744038	protein_coding	Slx4	SLX4 structure-specific endonuclease subunit homolog (S. cerevisiae)
ENSMUST00000060864.12	931.315	667.081	0.796922	0.947588	0.481408	protein_coding	Tesk1	testis specific protein kinase 1
ENSMUST00000154679.7	328.358	194.544	0.796926	0.947587	0.755176	protein_coding	Polr3c	polymerase (RNA) III (DNA directed) polypeptide C
ENSMUST00000034060.6	1534.79	1261.93	0.71844	0.947532	0.282417	protein_coding	Sh3rf1	SH3 domain containing ring finger 1
ENSMUST00000075491.13	3276.37	2816.81	0.836575	0.947528	0.218035	protein_coding	Fkbp8	FK506 binding protein 8
ENSMUST00000121514.7	119.552	27.5871	0.949381	0.947496	2.11557	protein_coding	Hdac7	histone deacetylase 7
ENSMUST00000152689.7	144.093	66.9005	0.836353	0.947453	1.10691	retained_intron	Ppox	protoporphyrinogen oxidase
ENSMUST00000114158.8	6964.45	5864.74	0.835958	0.947318	0.247942	protein_coding	Crmp1	collapsin response mediator protein 1
ENSMUST00000188894.6	540.844	225.165	0.948961	0.947297	1.26423	protein_coding	Fn1	fibronectin 1
ENSMUST00000200935.3	744.298	549.803	0.717903	0.947273	0.436965	protein_coding	Ociad1	OCIA domain containing 1
ENSMUST00000228218.1	776.767	415.423	0.799758	0.947111	0.9029	protein_coding	Prkaa1	protein kinase, AMP-activated, alpha 1 catalytic subunit
ENSMUST00000069443.13	1813.28	1510.02	0.799892	0.947093	0.264032	protein_coding	Slain1	SLAIN motif family, member 1
ENSMUST00000001566.9	31853.4	30438.8	0.800235	0.947045	0.0655327	protein_coding	Tubb5	tubulin, beta 5 class I
ENSMUST00000057062.11	1636.15	1376.67	0.800259	0.947041	0.24912	protein_coding	Brox	BRO1 domain and CAAX motif containing
ENSMUST00000235964.1	94.3514	49.3361	0.800488	0.947009	0.935399	protein_coding	Polr2g	polymerase (RNA) II (DNA directed) polypeptide G
ENSMUST00000043112.8	188.647	68.261	0.800531	0.947003	1.46655	protein_coding	Fbxo34	F-box protein 34
ENSMUST00000134026.7	154.986	50.3515	0.83462	0.946965	1.62203	nonsense_mediated_decay	Mtf2	metal response element binding transcription factor 2
ENSMUST00000035785.8	164.666	88.4837	0.834333	0.946895	0.89606	protein_coding	Ssr2	signal sequence receptor, beta
ENSMUST00000051674.2	3042.45	4045.36	-1.08723	0.94683	-0.411033	protein_coding	Lin28a	lin-28 homolog A (C. elegans)
ENSMUST00000022587.9	8914.13	8301.23	0.80177	0.946827	0.102769	protein_coding	Tsc22d1	TSC22 domain family, member 1
ENSMUST00000092325.10	2564.23	2198.32	0.716933	0.946807	0.222128	protein_coding	Plppr3	phospholipid phosphatase related 3
ENSMUST00000174641.7	230.304	119.791	0.833791	0.946764	0.943027	protein_coding	Arhgap32	Rho GTPase activating protein 32
ENSMUST00000028678.8	538.48	361.137	0.802215	0.946764	0.576346	protein_coding	Atg13	autophagy related 13
ENSMUST00000170036.7	268.322	104.119	0.833751	0.946755	1.36573	protein_coding	Etv3	ets variant 3
ENSMUST00000069520.10	2398.64	2083.85	0.716809	0.946748	0.202968	protein_coding	Syp	synaptophysin
ENSMUST00000224559.1	91.9744	40.9501	0.833648	0.94673	1.16736	retained_intron	Slc35b2	solute carrier family 35, member B2
ENSMUST00000114547.7	1588.43	2306.85	-1.08708	0.946721	-0.538325	protein_coding	Cadm1	cell adhesion molecule 1
ENSMUST00000232023.1	204.018	103.744	0.802629	0.946705	0.975664	protein_coding	Zfp148	zinc finger protein 148
ENSMUST00000034198.14	3010.35	2512.45	0.803293	0.946609	0.260833	protein_coding	Gnao1	guanine nucleotide binding protein, alpha O
ENSMUST00000115360.7	290.104	144.352	0.803577	0.946568	1.00699	lncRNA	Stau2	staufen double-stranded RNA binding protein 2
ENSMUST00000132325.9	91.4588	13.1939	0.832634	0.946488	2.79325	nonsense_mediated_decay	Syt6	synaptotagmin VI
ENSMUST00000124680.7	131.156	47.4039	0.804172	0.946481	1.46821	retained_intron	Rint1	RAD50 interactor 1
ENSMUST00000064444.7	350.463	213.167	0.804909	0.946373	0.717282	protein_coding	Maneal	mannosidase, endo-alpha-like
ENSMUST00000029311.10	116.659	47.0364	0.716026	0.946366	1.31044	protein_coding	Trpc4	transient receptor potential cation channel, subfamily C, member 4
ENSMUST00000035142.7	1099.08	819.889	0.8052	0.94633	0.4228	protein_coding	Ryk	receptor-like tyrosine kinase
ENSMUST00000056635.12	2109.3	1835.97	0.831909	0.946316	0.200222	protein_coding	Rlf	rearranged L-myc fusion sequence
ENSMUST00000060043.12	523.741	363.918	0.715899	0.946301	0.52524	protein_coding	Wnk1	WNK lysine deficient protein kinase 1
ENSMUST00000044163.9	402.368	158.461	0.946991	0.946289	1.34439	protein_coding	Cnot4	CCR4-NOT transcription complex, subunit 4
ENSMUST00000106722.1	1258.21	887.981	0.904071	0.946222	0.502776	protein_coding	Dennd5a	DENN/MADD domain containing 5A
ENSMUST00000091798.9	216.075	99.0811	0.806337	0.946183	1.12485	protein_coding	Pqlc1	PQ loop repeat containing 1
ENSMUST00000082411.1	3590.61	3012.95	0.831197	0.946149	0.253053	protein_coding	mt-Nd3	mitochondrially encoded NADH dehydrogenase 3
ENSMUST00000050872.14	114.799	18.4911	0.806809	0.946133	2.6342	protein_coding	Nfib	nuclear factor I/B
ENSMUST00000109176.7	1184.46	776.007	0.830971	0.946096	0.610089	protein_coding	Atp9a	ATPase, class II, type 9A
ENSMUST00000236879.1	658.445	427.32	0.830965	0.946094	0.623745	protein_coding	Wdr7	WD repeat domain 7
ENSMUST00000135107.3	1226.13	897.448	0.807193	0.946092	0.450209	protein_coding	Sox3	SRY (sex determining region Y)-box 3
ENSMUST00000168431.6	827.204	631.36	0.807253	0.946085	0.389781	protein_coding	Map4k4	mitogen-activated protein kinase kinase kinase kinase 4
ENSMUST00000044721.12	2254.66	1901.73	0.807484	0.94606	0.245595	protein_coding	Atp6v0a1	ATPase, H+ transporting, lysosomal V0 subunit A1
ENSMUST00000038815.13	560.673	386.148	0.807511	0.946057	0.538005	protein_coding	Sox5	SRY (sex determining region Y)-box 5
ENSMUST00000165956.2	447.843	167.801	0.904525	0.945932	1.41624	protein_coding	D3Ertd254e	DNA segment, Chr 3, ERATO Doi 254, expressed
ENSMUST00000002412.8	5786.47	5170.46	0.904528	0.94593	0.162391	protein_coding	Ncan	neurocan
ENSMUST00000028549.13	219.823	59.8383	0.808705	0.945928	1.8772	protein_coding	Slc12a6	solute carrier family 12, member 6
ENSMUST00000105682.8	1784.2	1497.32	0.715137	0.94591	0.252894	protein_coding	Rere	arginine glutamic acid dipeptide (RE) repeats
ENSMUST00000091852.4	1910.27	1607.14	0.809163	0.945877	0.249277	protein_coding	Mex3c	mex3 RNA binding family member C
ENSMUST00000081064.11	310.441	153.637	0.829825	0.94583	1.01479	protein_coding	Cenpi	centromere protein I
ENSMUST00000186360.6	563.287	336.727	0.809664	0.945822	0.742289	nonsense_mediated_decay	Adgrb1	adhesion G protein-coupled receptor B1
ENSMUST00000113893.7	315.631	175.505	0.904704	0.945817	0.84673	protein_coding	Ralgds	ral guanine nucleotide dissociation stimulator
ENSMUST00000174008.7	7577.56	6935.3	0.810296	0.945752	0.127774	protein_coding	Smarca4	SWI/SNF related, matrix associated, actin dependent regulator of chromatin, subfamily a, member 4
ENSMUST00000120289.2	84.6788	38.6019	0.81035	0.945746	1.13333	protein_coding	Pfn2	profilin 2
ENSMUST00000114383.7	1435.76	1145.01	0.829312	0.945712	0.326448	protein_coding	Gm1673	predicted gene 1673
ENSMUST00000041623.8	2646.91	2260.24	0.829267	0.945702	0.227831	protein_coding	Enc1	ectodermal-neural cortex 1
ENSMUST00000114102.9	157.331	39.3523	0.714697	0.945686	1.99928	protein_coding	Entr1	endosome associated trafficking regulator 1
ENSMUST00000200109.4	289.907	182.398	0.714529	0.9456	0.668502	protein_coding	Camkk2	calcium/calmodulin-dependent protein kinase kinase 2, beta
ENSMUST00000029199.10	216.772	50.0219	0.828454	0.945516	2.11555	protein_coding	Zmat3	zinc finger matrin type 3
ENSMUST00000213647.1	425.228	262.54	0.714288	0.945478	0.695697	protein_coding	Rnf111	ring finger 111
ENSMUST00000135930.7	1260.7	936.758	0.812935	0.945455	0.428471	protein_coding	Atp8a1	ATPase, aminophospholipid transporter (APLT), class I, type 8A, member 1
ENSMUST00000166687.5	353.783	201.172	0.81371	0.94539	0.814435	protein_coding	Rusc1	RUN and SH3 domain containing 1
ENSMUST00000199105.4	298.409	149.507	0.826971	0.945378	0.997081	protein_coding	Mef2c	myocyte enhancer factor 2C
ENSMUST00000138280.7	287.294	174.359	0.71409	0.945377	0.720472	nonsense_mediated_decay	Cops7b	COP9 signalosome subunit 7B
ENSMUST00000109813.8	2328.09	1898.85	0.826952	0.945376	0.294019	protein_coding	Camk2b	calcium/calmodulin-dependent protein kinase II, beta
ENSMUST00000127638.7	1161.67	933.364	0.814157	0.945365	0.315684	protein_coding	Stat3	signal transducer and activator of transcription 3
ENSMUST00000107343.7	830.079	418.947	0.814179	0.945363	0.986482	protein_coding	Chtop	chromatin target of PRMT1
ENSMUST00000053713.4	1717.02	1393.2	0.826688	0.945358	0.301505	protein_coding	Irf2bp1	interferon regulatory factor 2 binding protein 1
ENSMUST00000112330.7	88.4994	36.4222	0.814308	0.945356	1.28085	protein_coding	Slmap	sarcolemma associated protein
ENSMUST00000084264.11	695.118	480.233	0.826588	0.945352	0.533523	protein_coding	Txlna	taxilin alpha
ENSMUST00000109287.3	1511.33	1133.28	0.814761	0.94533	0.415318	protein_coding	Kif21a	kinesin family member 21A
ENSMUST00000071539.9	156.443	44.0605	0.905523	0.945289	1.82808	protein_coding	Slc39a11	solute carrier family 39 (metal ion transporter), member 11
ENSMUST00000072256.12	306.149	146.074	0.815862	0.945265	1.06753	protein_coding	Grik1	glutamate receptor, ionotropic, kainate 1
ENSMUST00000212381.1	178.522	85.9108	0.825172	0.945257	1.05519	protein_coding	Agap3	ArfGAP with GTPase domain, ankyrin repeat and PH domain 3
ENSMUST00000034630.14	6389.55	5859.92	0.713837	0.94525	0.124834	protein_coding	Fez1	fasciculation and elongation protein zeta 1 (zygin I)
ENSMUST00000103045.3	6342.99	5622.94	0.713827	0.945245	0.173838	protein_coding	Stmn3	stathmin-like 3
ENSMUST00000005292.14	3214.58	2862.38	0.816258	0.945242	0.167414	protein_coding	Prdx2	peroxiredoxin 2
ENSMUST00000163200.2	658.222	424.053	0.81647	0.945229	0.63433	protein_coding	Islr2	immunoglobulin superfamily containing leucine-rich repeat 2
ENSMUST00000220027.1	149.48	61.5617	0.82443	0.945207	1.27984	protein_coding	Coq10a	coenzyme Q10A
ENSMUST00000090927.11	219.069	102.866	0.816961	0.9452	1.09062	protein_coding	Clk2	CDC-like kinase 2
ENSMUST00000070080.5	1061.73	817.186	0.817095	0.945192	0.377686	protein_coding	B4galt6	UDP-Gal:betaGlcNAc beta 1,4-galactosyltransferase, polypeptide 6
ENSMUST00000179584.7	175.009	72.8806	0.823874	0.945171	1.26382	protein_coding	Pfkfb3	6-phosphofructo-2-kinase/fructose-2,6-biphosphatase 3
ENSMUST00000095267.5	4602.44	4059.28	0.817791	0.94515	0.181177	protein_coding	Jund	jun D proto-oncogene
ENSMUST00000028969.8	390.933	165.772	0.818304	0.945119	1.23772	protein_coding	Tpx2	TPX2, microtubule-associated
ENSMUST00000224964.1	157.198	74.4304	0.713564	0.945112	1.07862	retained_intron	Chmp7	charged multivesicular body protein 7
ENSMUST00000179074.8	99.1427	16.59	0.822607	0.945088	2.57919	protein_coding	Slc30a6	solute carrier family 30 (zinc transporter), member 6
ENSMUST00000106058.7	2226.01	1774.65	0.818886	0.945084	0.326929	protein_coding	Zranb2	zinc finger, RAN-binding domain containing 2
ENSMUST00000181521.1	109.102	16.6905	0.822426	0.945076	2.70858	protein_coding	Map1lc3b	microtubule-associated protein 1 light chain 3 beta
ENSMUST00000184730.7	168.036	67.4327	0.819081	0.945072	1.31725	protein_coding	Wnk3	WNK lysine deficient protein kinase 3
ENSMUST00000223693.1	2413.06	1899.7	0.819734	0.945032	0.345092	lncRNA	Map1b	microtubule-associated protein 1B
ENSMUST00000045761.6	512.609	211.161	0.820223	0.945002	1.27952	protein_coding	Lzts3	leucine zipper, putative tumor suppressor family member 3
ENSMUST00000030417.9	4810.53	4135.6	0.821162	0.944995	0.218099	protein_coding	Cdc42	cell division cycle 42
ENSMUST00000234507.1	609.48	369.773	0.821148	0.944994	0.720938	protein_coding	Mtch1	mitochondrial carrier 1
ENSMUST00000026494.13	2175.54	1813.3	0.820412	0.94499	0.262754	protein_coding	Rnf165	ring finger protein 165
ENSMUST00000135807.1	173.671	61.3384	0.82058	0.94498	1.5015	protein_coding	Epm2aip1	EPM2A (laforin) interacting protein 1
ENSMUST00000037678.6	86.521	29.8538	0.712869	0.944763	1.53514	protein_coding	Tkfc	triokinase, FMN cyclase
ENSMUST00000166199.8	214.468	129.556	0.712604	0.944631	0.727183	protein_coding	Chn1	chimerin 1
ENSMUST00000107151.8	85.7329	32.5317	0.712531	0.944594	1.398	protein_coding	Hdac5	histone deacetylase 5
ENSMUST00000114573.8	326.218	154.417	0.71252	0.944589	1.07901	protein_coding	Sidt2	SID1 transmembrane family, member 2
ENSMUST00000218166.1	476.39	302.109	0.712203	0.944431	0.657073	protein_coding	Efr3b	EFR3 homolog B
ENSMUST00000081769.12	817.614	454.064	0.712046	0.944353	0.848524	protein_coding	Edil3	EGF-like repeats and discoidin I-like domains 3
ENSMUST00000004681.13	406.752	250.081	0.711897	0.944279	0.701754	protein_coding	Pnpla6	patatin-like phospholipase domain containing 6
ENSMUST00000035824.10	750.909	581.173	0.711864	0.944263	0.369671	protein_coding	Ptpdc1	protein tyrosine phosphatase domain containing 1
ENSMUST00000109510.9	92.69	53.29	0.711808	0.944235	0.79855	protein_coding	Tcf20	transcription factor 20
ENSMUST00000112622.7	2774.83	2129.97	0.907224	0.944174	0.381566	protein_coding	Huwe1	HECT, UBA and WWE domain containing 1
ENSMUST00000233427.1	2182.95	1709.84	0.907468	0.944013	0.352411	protein_coding	Rpl10a	ribosomal protein L10A
ENSMUST00000021273.12	6403.95	5855.96	0.711307	0.943987	0.129058	protein_coding	Vamp2	vesicle-associated membrane protein 2
ENSMUST00000041096.3	2364.48	1943.68	0.907669	0.943878	0.282732	protein_coding	Pcsk1n	proprotein convertase subtilisin/kexin type 1 inhibitor
ENSMUST00000238653.1	46.5404	354.611	-1.38088	0.943871	-2.92968	protein_coding	4933427D14Rik	RIKEN cDNA 4933427D14 gene
ENSMUST00000015435.10	11873.8	10824.6	0.942626	0.943767	0.133464	protein_coding	Gdi1	guanosine diphosphate (GDP) dissociation inhibitor 1
ENSMUST00000197466.4	339.593	207.682	0.710545	0.943613	0.709429	protein_coding	Srrt	serrate RNA effector molecule homolog (Arabidopsis)
ENSMUST00000163764.7	422.793	267.271	0.710376	0.94353	0.661647	protein_coding	Jade1	jade family PHD finger 1
ENSMUST00000110593.8	209.727	12.5878	1.34113	0.943026	4.05841	protein_coding	Frmd5	FERM domain containing 5
ENSMUST00000107956.7	318.341	162.139	0.708848	0.942788	0.973338	protein_coding	Fam214b	family with sequence similarity 214, member B
ENSMUST00000224702.1	5659.91	4601.83	0.940848	0.942774	0.298574	lncRNA	Map1b	microtubule-associated protein 1B
ENSMUST00000114013.7	1570.08	1243.9	0.708579	0.942661	0.335965	protein_coding	Map2	microtubule-associated protein 2
ENSMUST00000030461.4	254.345	96.4395	0.708409	0.94258	1.39909	protein_coding	Ipp	IAP promoted placental gene
ENSMUST00000120173.8	950.216	464.55	1.1485	0.942499	1.03242	protein_coding	Snrk	SNF related kinase
ENSMUST00000100171.2	12113.1	13741.8	-1.23294	0.942424	-0.181996	protein_coding	Hspa5	heat shock protein 5
ENSMUST00000134719.2	52.4413	158.809	-1.23322	0.942265	-1.59852	nonsense_mediated_decay	Ppp1cc	protein phosphatase 1 catalytic subunit gamma
ENSMUST00000230157.1	102.461	504.68	-1.64547	0.942221	-2.3003	protein_coding	Cpsf1	cleavage and polyadenylation specific factor 1
ENSMUST00000039655.2	2252.75	1782.45	0.939801	0.942209	0.337824	protein_coding	Tulp4	tubby like protein 4
ENSMUST00000106731.3	1497.3	1228.48	0.707216	0.942021	0.285485	protein_coding	Lrp8	low density lipoprotein receptor-related protein 8, apolipoprotein e receptor
ENSMUST00000233190.1	83.7279	43.1813	0.707002	0.941922	0.955302	protein_coding	Fer	fer (fms/fps related) protein kinase
ENSMUST00000227022.1	118.214	278.606	-1.23389	0.941875	-1.23682	nonsense_mediated_decay	Dis3	DIS3 homolog, exosome endoribonuclease and 3'-5' exoribonuclease
ENSMUST00000101198.8	469.827	232.051	0.910745	0.94187	1.01769	protein_coding	Tmem164	transmembrane protein 164
ENSMUST00000045699.7	396.339	201.754	0.910913	0.941785	0.974134	protein_coding	Ambra1	autophagy/beclin 1 regulator 1
ENSMUST00000020922.7	3658.12	3173.61	0.910982	0.941751	0.204978	protein_coding	Trib2	tribbles pseudokinase 2
ENSMUST00000127239.7	17.7025	128.817	-0.903699	0.941732	-2.86329	retained_intron	Trmt2a	TRM2 tRNA methyltransferase 2A
ENSMUST00000033495.14	3978.89	5385.53	-0.903148	0.941726	-0.436721	protein_coding	Pim2	proviral integration site 2
ENSMUST00000063542.7	568.479	872.778	-0.902998	0.941724	-0.618508	protein_coding	Naa50	N(alpha)-acetyltransferase 50, NatE catalytic subunit
ENSMUST00000072119.14	2629.58	3274.59	-0.902558	0.941719	-0.31648	protein_coding	Ccnb1	cyclin B1
ENSMUST00000178235.7	467.294	838.248	-0.90253	0.941719	-0.843047	protein_coding	Aamp	angio-associated migratory protein
ENSMUST00000019470.13	3777.04	4342.55	-0.902037	0.941714	-0.201287	protein_coding	Psme3	proteaseome (prosome, macropain) activator subunit 3 (PA28 gamma, Ki)
ENSMUST00000112266.7	56.3178	174.332	-0.899004	0.941683	-1.63017	protein_coding	Phospho2	phosphatase, orphan 2
ENSMUST00000031221.11	292.153	488.938	-0.89874	0.94168	-0.74293	protein_coding	Cdc7	cell division cycle 7 (S. cerevisiae)
ENSMUST00000033444.10	34.0742	83.8718	-0.897499	0.941667	-1.2995	protein_coding	Stk26	serine/threonine kinase 26
ENSMUST00000115534.7	567.141	313.569	0.911211	0.941635	0.854926	protein_coding	Rpgr	retinitis pigmentosa GTPase regulator
ENSMUST00000216892.1	898.564	1277.21	-0.904047	0.941595	-0.507307	protein_coding	Ilf3	interleukin enhancer binding factor 3
ENSMUST00000202478.3	128.427	63.235	0.706259	0.941577	1.02215	nonsense_mediated_decay	Bud23	BUD23, rRNA methyltransferase and ribosome maturation factor
ENSMUST00000153847.1	790.426	1245.56	-1.23441	0.941577	-0.656094	lncRNA	Hspa8	heat shock protein 8
ENSMUST00000122327.6	255.828	136.247	0.706228	0.941563	0.908955	protein_coding	Fam160a2	family with sequence similarity 160, member A2
ENSMUST00000140478.1	2082.55	1686.14	0.911643	0.941417	0.304625	lncRNA	Gad1	glutamate decarboxylase 1
ENSMUST00000038361.10	728.388	552.089	0.70567	0.941306	0.399806	protein_coding	Mgat5	mannoside acetylglucosaminyltransferase 5
ENSMUST00000177851.8	379.125	577.767	-0.895099	0.941271	-0.607813	protein_coding	Gatad2a	GATA zinc finger domain containing 2A
ENSMUST00000228119.2	1244.83	941.984	0.705572	0.941261	0.402171	protein_coding	Slc22a17	solute carrier family 22 (organic cation transporter), member 17
ENSMUST00000105741.1	18.7296	121.919	-0.904909	0.941254	-2.70252	protein_coding	Zfp990	zinc finger protein 990
ENSMUST00000223150.1	69.7843	217.569	-0.895011	0.941242	-1.6405	retained_intron	Esyt2	extended synaptotagmin-like protein 2
ENSMUST00000121326.7	636.878	432.198	0.912048	0.941211	0.559325	protein_coding	Srsf11	serine/arginine-rich splicing factor 11
ENSMUST00000196889.4	2535.51	2174.03	0.912115	0.941177	0.221906	nonsense_mediated_decay	Kmt2e	lysine (K)-specific methyltransferase 2E
ENSMUST00000114823.7	274.703	158.394	0.705338	0.941154	0.794351	protein_coding	Mkrn1	makorin, ring finger protein, 1
ENSMUST00000061446.7	2677.33	2313.12	0.70523	0.941104	0.210953	protein_coding	Tmem130	transmembrane protein 130
ENSMUST00000206254.1	584.358	384.568	0.70522	0.9411	0.603615	protein_coding	Maz	MYC-associated zinc finger protein (purine-binding transcription factor)
ENSMUST00000221952.1	993.744	797.544	0.705101	0.941045	0.317311	protein_coding	Mboat2	membrane bound O-acyltransferase domain containing 2
ENSMUST00000112436.8	145.691	25.4865	0.912415	0.941024	2.5151	protein_coding	Ep400	E1A binding protein p400
ENSMUST00000113867.8	119.405	356.589	-0.905885	0.940863	-1.5784	protein_coding	Tsc1	tuberous sclerosis 1
ENSMUST00000129642.7	200.918	87.2011	0.937164	0.940861	1.20419	lncRNA	Mid1	midline 1
ENSMUST00000102660.7	1624.08	1311.26	0.704624	0.940828	0.308667	protein_coding	Sestd1	SEC14 and spectrin domains 1
ENSMUST00000236709.1	85.2927	48.0357	0.704558	0.940798	0.828316	retained_intron	Prrc1	proline-rich coiled-coil 1
ENSMUST00000041772.5	213.679	116.189	0.704423	0.940737	0.878967	protein_coding	Dmxl1	Dmx-like 1
ENSMUST00000079594.11	470.741	825.474	-0.893287	0.94067	-0.81029	protein_coding	Abca3	ATP-binding cassette, sub-family A (ABC1), member 3
ENSMUST00000087623.12	145.977	32.5134	1.30516	0.940608	2.16664	protein_coding	Adamts10	a disintegrin-like and metallopeptidase (reprolysin type) with thrombospondin type 1 motif, 10
ENSMUST00000064091.11	1123.45	871.47	0.704004	0.940547	0.366414	protein_coding	Ptpn4	protein tyrosine phosphatase, non-receptor type 4
ENSMUST00000114871.1	60.0683	310.755	-1.3888	0.940523	-2.3711	protein_coding	Hs6st2	heparan sulfate 6-O-sulfotransferase 2
ENSMUST00000156700.1	161.812	60.8235	0.703791	0.940451	1.41161	nonsense_mediated_decay	Kctd9	potassium channel tetramerisation domain containing 9
ENSMUST00000164505.1	478.351	746.953	-0.906904	0.940451	-0.642948	protein_coding	Slc25a3	solute carrier family 25 (mitochondrial carrier, phosphate carrier), member 3
ENSMUST00000028102.13	9262.39	8182.97	0.703783	0.940447	0.178761	protein_coding	Kif5c	kinesin family member 5C
ENSMUST00000031073.9	91.7098	10.9388	0.936318	0.940437	3.06762	nonsense_mediated_decay	Cenpa	centromere protein A
ENSMUST00000033720.11	4163.53	5047.93	-0.892447	0.940394	-0.277884	protein_coding	Rbbp7	retinoblastoma binding protein 7, chromatin remodeling factor
ENSMUST00000215307.1	34.2093	183.811	-1.07849	0.940321	-2.42576	protein_coding	Wdr48	WD repeat domain 48
ENSMUST00000100009.10	146.624	464.017	-0.907257	0.940307	-1.66205	protein_coding	Atf2	activating transcription factor 2
ENSMUST00000099173.10	1575.3	2012.63	-0.907537	0.940192	-0.353453	protein_coding	Eif2s2	eukaryotic translation initiation factor 2, subunit 2 (beta)
ENSMUST00000028076.14	550.108	782.809	-0.907607	0.940163	-0.508947	protein_coding	Mllt10	myeloid/lymphoid or mixed-lineage leukemia; translocated to, 10
ENSMUST00000220032.1	227.581	128.833	0.703145	0.94016	0.82088	protein_coding	Prdm4	PR domain containing 4
ENSMUST00000070198.13	3842.25	3332.35	0.93565	0.940105	0.205411	protein_coding	Ppp3ca	protein phosphatase 3, catalytic subunit, alpha isoform
ENSMUST00000232591.1	615.498	448.925	0.703002	0.940096	0.455279	retained_intron	Dynlt1a	dynein light chain Tctex-type 1A
ENSMUST00000216293.1	124.7	60.2964	0.702954	0.940075	1.04832	retained_intron	Ubp1	upstream binding protein 1
ENSMUST00000192103.1	16.5543	116.349	-0.908004	0.94	-2.81318	nonsense_mediated_decay	Pcdhgc3	protocadherin gamma subfamily C, 3
ENSMUST00000176500.7	564.689	1129.74	-0.908125	0.93995	-1.00046	protein_coding	Arhgef2	rho/rac guanine nucleotide exchange factor (GEF) 2
ENSMUST00000136471.8	373.172	247.162	0.702606	0.939919	0.594384	nonsense_mediated_decay	Gpbp1	GC-rich promoter binding protein 1
ENSMUST00000024004.8	45.3338	108.985	-0.908303	0.939876	-1.26547	protein_coding	Ccl25	chemokine (C-C motif) ligand 25
ENSMUST00000046565.12	5626.58	4760.04	1.1463	0.939789	0.241285	protein_coding	Arx	aristaless related homeobox
ENSMUST00000050073.12	238.588	385.061	-0.890304	0.939704	-0.690567	protein_coding	Dnajb4	DnaJ heat shock protein family (Hsp40) member B4
ENSMUST00000203450.1	1020.1	736.25	0.701964	0.939633	0.470447	protein_coding	Syn2	synapsin II
ENSMUST00000182078.8	901.063	625.609	0.701924	0.939616	0.526368	protein_coding	Ank2	ankyrin 2, brain
ENSMUST00000002518.8	4360.91	3721.17	0.934649	0.939613	0.228873	protein_coding	Aes	amino-terminal enhancer of split
ENSMUST00000190369.6	518.741	228.578	1.1275	0.939609	1.18232	protein_coding	Apbb1	amyloid beta (A4) precursor protein-binding, family B, member 1
ENSMUST00000109354.9	3511.3	4276.99	-0.909215	0.939497	-0.284593	protein_coding	Npm1	nucleophosmin 1
ENSMUST00000172577.7	92.0925	25.45	0.91537	0.939486	1.85542	protein_coding	Snx21	sorting nexin family member 21
ENSMUST00000120689.7	155.222	61.6233	0.701627	0.939484	1.33279	protein_coding	Nek1	NIMA (never in mitosis gene a)-related expressed kinase 1
ENSMUST00000167487.7	1488.2	1218.33	0.701609	0.939476	0.288665	protein_coding	Vldlr	very low density lipoprotein receptor
ENSMUST00000067124.5	635.191	405.9	0.701189	0.939299	0.646067	protein_coding	Lpin1	lipin 1
ENSMUST00000087320.12	140.892	6.23928	1.30311	0.939142	4.49706	protein_coding	Ddhd1	DDHD domain containing 1
ENSMUST00000058240.13	33.3927	95.1698	-0.888247	0.938999	-1.51097	protein_coding	9930012K11Rik	RIKEN cDNA 9930012K11 gene
ENSMUST00000168621.2	234.272	134.947	0.699867	0.938809	0.795794	protein_coding	Ptprj	protein tyrosine phosphatase, receptor type, J
ENSMUST00000114136.8	37.0077	189.94	-1.23907	0.938777	-2.35965	protein_coding	Pml	promyelocytic leukemia
ENSMUST00000126839.7	44.96	155.797	-0.887675	0.93876	-1.79295	lncRNA	Ptpn1	protein tyrosine phosphatase, non-receptor type 1
ENSMUST00000221168.1	829.778	1135.8	-0.887653	0.938751	-0.45291	protein_coding	Psma2	proteasome (prosome, macropain) subunit, alpha type 2
ENSMUST00000064762.5	34534.9	30724.5	0.91678	0.938733	0.168669	protein_coding	Map1b	microtubule-associated protein 1B
ENSMUST00000197216.2	145.731	80.9039	0.699483	0.938668	0.849029	protein_coding	Gm42517	predicted gene 42517
ENSMUST00000077847.11	164.812	47.6938	0.932659	0.938666	1.78894	protein_coding	Sema6d	sema domain, transmembrane domain (TM), and cytoplasmic domain, (semaphorin) 6D
ENSMUST00000087374.9	435.898	289.988	0.611729	0.938622	0.587998	protein_coding	Adam23	a disintegrin and metallopeptidase domain 23
ENSMUST00000021009.9	576.052	406.177	0.699345	0.938618	0.504089	protein_coding	Myt1l	myelin transcription factor 1-like
ENSMUST00000153585.1	242.181	158.916	0.611823	0.938614	0.607824	lncRNA	Wsb1	WD repeat and SOCS box-containing 1
ENSMUST00000147337.7	1668.62	1450.17	0.611869	0.93861	0.202437	protein_coding	Mapkap1	mitogen-activated protein kinase associated protein 1
ENSMUST00000080281.13	4660.91	4284.91	0.611906	0.938607	0.121345	protein_coding	Rpl15	ribosomal protein L15
ENSMUST00000131668.2	561.814	381.844	0.611972	0.938602	0.55711	protein_coding	Rusc2	RUN and SH3 domain containing 2
ENSMUST00000139731.7	199.276	126.129	0.611985	0.9386	0.659876	retained_intron	Eral1	Era (G-protein)-like 1 (E. coli)
ENSMUST00000119430.2	1466.43	1224.87	0.61202	0.938597	0.259679	protein_coding	Samd8	sterile alpha motif domain containing 8
ENSMUST00000229206.1	1451.76	1245.2	0.612085	0.938592	0.221423	protein_coding	Cd47	CD47 antigen (Rh-related antigen, integrin-associated signal transducer)
ENSMUST00000071325.8	454.996	333.67	0.612098	0.938591	0.44743	protein_coding	Nf1	neurofibromin 1
ENSMUST00000094463.4	3375.86	3059.58	0.611407	0.938588	0.141922	protein_coding	Mn1	meningioma 1
ENSMUST00000114996.7	245.25	151.982	0.699258	0.938586	0.690356	protein_coding	Optn	optineurin
ENSMUST00000176630.7	678.128	528.552	0.61137	0.938584	0.359512	protein_coding	Tcof1	treacle ribosome biogenesis factor 1
ENSMUST00000146330.7	469.388	356.126	0.612403	0.938565	0.398395	retained_intron	Rundc3a	RUN domain containing 3A
ENSMUST00000079924.7	236.01	115.793	0.612539	0.938553	1.0273	protein_coding	Btbd9	BTB (POZ) domain containing 9
ENSMUST00000106542.8	217.875	107.96	0.610985	0.938543	1.01301	protein_coding	Hid1	HID1 domain containing
ENSMUST00000211896.1	147.595	79.3899	0.610944	0.938539	0.894616	protein_coding	Btbd8	BTB (POZ) domain containing 8
ENSMUST00000081834.9	801.153	603.558	0.610903	0.938534	0.408586	protein_coding	Armcx3	armadillo repeat containing, X-linked 3
ENSMUST00000114943.10	815.187	629.583	0.610835	0.938527	0.372733	protein_coding	Dcc	deleted in colorectal carcinoma
ENSMUST00000062883.6	216.035	97.3344	0.610664	0.938509	1.15025	protein_coding	Fam13c	family with sequence similarity 13, member C
ENSMUST00000032479.10	318.61	216.721	0.613059	0.938508	0.555956	protein_coding	Pianp	PILR alpha associated neural protein
ENSMUST00000053087.3	1979.64	1716.72	0.610536	0.938495	0.205582	protein_coding	Klhl23	kelch-like 23
ENSMUST00000214357.1	1640.86	1410.13	0.610444	0.938486	0.218618	protein_coding	Igsf9b	immunoglobulin superfamily, member 9B
ENSMUST00000097820.8	292.3	191.771	0.613376	0.938481	0.60806	protein_coding	Arhgef10l	Rho guanine nucleotide exchange factor (GEF) 10-like
ENSMUST00000029694.13	1081.56	546.672	1.12876	0.938479	0.984368	protein_coding	Arhgef2	rho/rac guanine nucleotide exchange factor (GEF) 2
ENSMUST00000032748.14	1091.8	896.324	0.610363	0.938477	0.28462	protein_coding	Unc45a	unc-45 myosin chaperone A
ENSMUST00000063091.12	150.544	78.1089	0.6103	0.938471	0.946621	protein_coding	Fyn	Fyn proto-oncogene
ENSMUST00000105362.7	1189.76	934.141	0.613519	0.938469	0.348952	protein_coding	Dazap1	DAZ associated protein 1
ENSMUST00000165079.7	110.677	33.2687	0.613667	0.938456	1.73411	protein_coding	Btbd6	BTB (POZ) domain containing 6
ENSMUST00000053413.11	2913.92	2465.39	0.613685	0.938454	0.241148	protein_coding	Cdk5r1	cyclin-dependent kinase 5, regulatory subunit 1 (p35)
ENSMUST00000169309.2	119.552	230.64	-0.886901	0.938439	-0.94801	protein_coding	Nup37	nucleoporin 37
ENSMUST00000112160.3	1643.98	1431.3	0.614022	0.938425	0.199871	protein_coding	1500011B03Rik	RIKEN cDNA 1500011B03 gene
ENSMUST00000183940.7	101.897	61.8792	0.614881	0.93835	0.719592	nonsense_mediated_decay	Pabpc4	poly(A) binding protein, cytoplasmic 4
ENSMUST00000151237.4	4064.66	3514.3	0.609143	0.938349	0.209895	protein_coding	Inpp5f	inositol polyphosphate-5-phosphatase F
ENSMUST00000163751.9	778.366	601.821	0.614973	0.938342	0.371114	protein_coding	Pde2a	phosphodiesterase 2A, cGMP-stimulated
ENSMUST00000109488.7	7898.14	6954.76	0.614988	0.938341	0.183513	protein_coding	Snhg11	small nucleolar RNA host gene 11
ENSMUST00000176849.7	364.032	229.33	0.608909	0.938325	0.666642	protein_coding	Hnrnpk	heterogeneous nuclear ribonucleoprotein K
ENSMUST00000110586.9	705.073	481.84	0.61526	0.938317	0.549217	protein_coding	Casc4	cancer susceptibility candidate 4
ENSMUST00000113165.7	346.941	243.409	0.615387	0.938306	0.511306	protein_coding	Ralgps1	Ral GEF with PH domain and SH3 binding motif 1
ENSMUST00000120375.7	182.826	103.27	0.61541	0.938304	0.824058	protein_coding	Itga3	integrin alpha 3
ENSMUST00000020537.8	1843.33	1557.34	0.60856	0.938289	0.243233	protein_coding	Nsg2	neuron specific gene family member 2
ENSMUST00000219434.1	132.943	78.3221	0.615694	0.938279	0.763318	protein_coding	Scfd1	Sec1 family domain containing 1
ENSMUST00000106157.7	1866.9	1622.01	0.608429	0.938275	0.202867	protein_coding	Zranb1	zinc finger, RAN-binding domain containing 1
ENSMUST00000048002.6	1023.06	836.501	0.615754	0.938274	0.290447	protein_coding	B4galnt4	beta-1,4-N-acetyl-galactosaminyl transferase 4
ENSMUST00000004920.3	2250.4	1946.71	0.615804	0.938269	0.209143	protein_coding	Ulk2	unc-51 like kinase 2
ENSMUST00000217444.1	338.173	212.241	0.608242	0.938256	0.67206	protein_coding	Ccdc82	coiled-coil domain containing 82
ENSMUST00000031841.8	939.826	739.453	0.61598	0.938254	0.345936	protein_coding	Tra2a	transformer 2 alpha
ENSMUST00000102920.3	82.4119	42.877	0.616082	0.938245	0.942649	protein_coding	Gck	glucokinase
ENSMUST00000005671.9	2383.01	2125.03	0.608092	0.93824	0.165301	protein_coding	Igf1r	insulin-like growth factor I receptor
ENSMUST00000224247.1	83.5112	27.5156	0.616219	0.938233	1.60172	protein_coding	Sorbs1	sorbin and SH3 domain containing 1
ENSMUST00000034787.11	1994.16	1733.83	0.60795	0.938226	0.201816	protein_coding	Phip	pleckstrin homology domain interacting protein
ENSMUST00000128003.7	180.946	110.547	0.61631	0.938225	0.710903	protein_coding	Cope	coatomer protein complex, subunit epsilon
ENSMUST00000018971.14	630.885	363.942	0.91772	0.938223	0.793668	protein_coding	Brsk2	BR serine/threonine kinase 2
ENSMUST00000127300.1	614.328	474.733	0.616324	0.938223	0.371891	retained_intron	Calm1	calmodulin 1
ENSMUST00000060303.9	780.985	619.482	0.607758	0.938206	0.334233	protein_coding	Tshz1	teashirt zinc finger family member 1
ENSMUST00000175799.7	171.303	68.0002	0.607666	0.938196	1.33294	protein_coding	Asap1	ArfGAP with SH3 domain, ankyrin repeat and PH domain1
ENSMUST00000028640.13	123.725	51.7136	0.61665	0.938194	1.25852	protein_coding	Dph6	diphthamine biosynthesis 6
ENSMUST00000037285.9	641.233	403.724	0.616809	0.93818	0.667478	protein_coding	Git1	GIT ArfGAP 1
ENSMUST00000061450.6	220.44	147.357	0.616822	0.938179	0.581069	protein_coding	Tmem104	transmembrane protein 104
ENSMUST00000116358.7	108.181	26.9622	0.917813	0.938177	2.00443	protein_coding	Gps2	G protein pathway suppressor 2
ENSMUST00000130990.1	1004.82	777.539	0.616905	0.938172	0.369946	protein_coding	Mycn	v-myc avian myelocytomatosis viral related oncogene, neuroblastoma derived
ENSMUST00000190641.6	1993.06	1718.8	0.607279	0.938156	0.213586	protein_coding	Mturn	maturin, neural progenitor differentiation regulator homolog (Xenopus)
ENSMUST00000003876.9	768.992	511.932	0.617293	0.938137	0.587017	protein_coding	Brd8	bromodomain containing 8
ENSMUST00000064054.13	4297.78	3773.01	0.617668	0.938104	0.187874	protein_coding	Syt1	synaptotagmin I
ENSMUST00000155587.7	819.72	620.752	0.606603	0.938087	0.401114	protein_coding	Gls	glutaminase
ENSMUST00000159626.7	2370.68	2078.61	0.617907	0.938082	0.189684	protein_coding	Ctnna2	catenin (cadherin associated protein), alpha 2
ENSMUST00000156226.7	161.413	86.8518	0.617941	0.938079	0.89413	nonsense_mediated_decay	Eif4g1	eukaryotic translation initiation factor 4, gamma 1
ENSMUST00000007980.6	3420.86	3050.84	0.606466	0.938073	0.165151	protein_coding	Hnrnpa0	heterogeneous nuclear ribonucleoprotein A0
ENSMUST00000137724.7	1306.56	1101.71	0.618022	0.938072	0.246027	protein_coding	Clcn6	chloride channel, voltage-sensitive 6
ENSMUST00000067219.4	136.378	83.1603	0.618083	0.938066	0.71364	protein_coding	Dach2	dachshund family transcription factor 2
ENSMUST00000020896.16	6079.9	5514.57	0.697827	0.938065	0.1408	protein_coding	Tspan13	tetraspanin 13
ENSMUST00000055195.10	264.419	174.592	0.606365	0.938063	0.598841	protein_coding	Lmbr1	limb region 1
ENSMUST00000192512.5	676.275	504.103	0.697794	0.938053	0.423891	protein_coding	Pcdha4	protocadherin alpha 4
ENSMUST00000078090.11	1837.28	1525.95	0.697771	0.938045	0.267859	protein_coding	Mllt3	myeloid/lymphoid or mixed-lineage leukemia; translocated to, 3
ENSMUST00000071370.6	3332.16	2915.7	0.606071	0.938033	0.192618	protein_coding	Pcdh17	protocadherin 17
ENSMUST00000071135.5	1920.23	1663.48	0.618538	0.938025	0.207071	protein_coding	Tubb4a	tubulin, beta 4A class IVA
ENSMUST00000109741.8	1567.7	1305.05	0.605859	0.938012	0.264544	protein_coding	Mast1	microtubule associated serine/threonine kinase 1
ENSMUST00000099492.9	514.262	392.773	0.618761	0.938005	0.388808	protein_coding	Midn	midnolin
ENSMUST00000108191.1	399.31	264.672	0.618795	0.938002	0.593301	protein_coding	Epha7	Eph receptor A7
ENSMUST00000051772.9	1947.82	1729.5	0.605631	0.937989	0.171501	protein_coding	Morn4	MORN repeat containing 4
ENSMUST00000040182.12	5203.19	4565.53	0.930035	0.937984	0.188614	protein_coding	Ccdc88a	coiled coil domain containing 88A
ENSMUST00000170738.2	966.074	764.72	0.619102	0.937974	0.337202	protein_coding	Gm10406	predicted gene 10406
ENSMUST00000215999.1	1407.36	1158.71	0.605478	0.937973	0.280472	protein_coding	Olfm2	olfactomedin 2
ENSMUST00000217116.1	37007.8	30526	1.29254	0.937969	0.277793	nonsense_mediated_decay	Lars2	leucyl-tRNA synthetase, mitochondrial
ENSMUST00000160455.7	46.4293	130.799	-0.885754	0.937968	-1.49424	protein_coding	Hps1	HPS1, biogenesis of lysosomal organelles complex 3 subunit 1
ENSMUST00000028727.10	3358.45	2981.88	0.605106	0.937936	0.171572	protein_coding	Snap25	synaptosomal-associated protein 25
ENSMUST00000202129.1	210.882	125.717	0.604993	0.937924	0.746257	protein_coding	Nsg1	neuron specific gene family member 1
ENSMUST00000113712.9	1579.21	1226.8	0.60491	0.937916	0.364298	nonsense_mediated_decay	Tia1	cytotoxic granule-associated RNA binding protein 1
ENSMUST00000191273.6	236.115	118.387	0.604684	0.937893	0.995981	protein_coding	Bag1	BCL2-associated athanogene 1
ENSMUST00000035645.11	748.643	590.774	0.604644	0.937889	0.341672	protein_coding	Rusc2	RUN and SH3 domain containing 2
ENSMUST00000077687.5	99.0146	36.7776	0.697279	0.937868	1.42881	protein_coding	Ccdc148	coiled-coil domain containing 148
ENSMUST00000036540.11	4140.15	3786.46	0.619699	0.937857	0.128833	protein_coding	Fam117b	family with sequence similarity 117, member B
ENSMUST00000113876.8	600.979	384.59	0.919815	0.937819	0.643992	protein_coding	Arhgef9	CDC42 guanine nucleotide exchange factor (GEF) 9
ENSMUST00000102638.7	469.115	299.065	0.697017	0.937774	0.649483	protein_coding	Ampd2	adenosine monophosphate deaminase 2
ENSMUST00000237783.1	220.045	82.6883	0.920106	0.937766	1.41204	protein_coding	Ndst1	N-deacetylase/N-sulfotransferase (heparan glucosaminyl) 1
ENSMUST00000037127.14	3693.9	3257.32	0.929154	0.93776	0.181457	protein_coding	Eri3	exoribonuclease 3
ENSMUST00000034458.8	2100.22	1555.72	0.920379	0.937716	0.432959	protein_coding	Galnt2	polypeptide N-acetylgalactosaminyltransferase 2
ENSMUST00000164283.7	155.359	41.2251	0.696821	0.937704	1.91401	nonsense_mediated_decay	Glg1	golgi apparatus protein 1
ENSMUST00000046168.11	1782.4	1545.47	0.620466	0.93769	0.205779	protein_coding	Mpped1	metallophosphoesterase domain containing 1
ENSMUST00000141962.7	60.0881	153.207	-0.912938	0.937654	-1.35033	retained_intron	Pwwp3a	PWWP domain containing 3A, DNA repair factor
ENSMUST00000180046.7	367.27	98.8199	0.928718	0.93765	1.89397	protein_coding	Usp34	ubiquitin specific peptidase 34
ENSMUST00000079754.10	102.022	41.7258	0.620899	0.937596	1.28987	protein_coding	Cpeb3	cytoplasmic polyadenylation element binding protein 3
ENSMUST00000081851.3	1280.15	1064.86	0.621157	0.937539	0.265658	protein_coding	Tmeff2	transmembrane protein with EGF-like and two follistatin-like domains 2
ENSMUST00000074694.6	2203.1	1921.49	0.603274	0.937535	0.197306	protein_coding	Gnai1	guanine nucleotide binding protein (G protein), alpha inhibiting 1
ENSMUST00000105583.8	869.547	714.754	0.621349	0.937497	0.282817	protein_coding	Ube2j2	ubiquitin-conjugating enzyme E2J 2
ENSMUST00000118557.7	117.954	53.2709	0.603155	0.937497	1.14681	protein_coding	Pex11b	peroxisomal biogenesis factor 11 beta
ENSMUST00000107812.7	200.332	359.229	-0.858536	0.937492	-0.842509	protein_coding	Ift80	intraflagellar transport 80
ENSMUST00000031530.8	3568.8	3225.31	0.603081	0.937473	0.146004	protein_coding	Sppl3	signal peptide peptidase 3
ENSMUST00000153264.7	234.873	137.215	0.621498	0.937465	0.775439	lncRNA	Adgrl3	adhesion G protein-coupled receptor L3
ENSMUST00000020552.6	876.383	720.142	0.621533	0.937457	0.283281	protein_coding	Tpgs1	tubulin polyglutamylase complex subunit 1
ENSMUST00000169114.2	40.6234	82.588	-0.859118	0.937455	-1.02362	protein_coding	Erap1	endoplasmic reticulum aminopeptidase 1
ENSMUST00000041045.13	14996.5	16359.8	-0.85673	0.937445	-0.125529	protein_coding	H2afz	H2A histone family, member Z
ENSMUST00000066060.10	3870.25	3217.28	0.927797	0.93742	0.266584	protein_coding	Bcl11b	B cell leukemia/lymphoma 11B
ENSMUST00000138950.7	434.404	314	0.602895	0.937414	0.468271	protein_coding	4932438A13Rik	RIKEN cDNA 4932438A13 gene
ENSMUST00000044442.9	1120.51	1451.3	-0.913357	0.93741	-0.373184	protein_coding	Ptk7	PTK7 protein tyrosine kinase 7
ENSMUST00000022849.6	2741.09	3341.79	-0.88438	0.93741	-0.285873	protein_coding	Tars	threonyl-tRNA synthetase
ENSMUST00000074541.5	782.469	606.12	0.602878	0.937409	0.368432	protein_coding	Jazf1	JAZF zinc finger 1
ENSMUST00000236181.1	3988.24	4460.19	-0.85521	0.937407	-0.161351	lncRNA	Ppp1ca	protein phosphatase 1 catalytic subunit alpha
ENSMUST00000030207.14	6670.47	7390.73	-0.855157	0.937405	-0.14793	protein_coding	Psip1	PC4 and SFRS1 interacting protein 1
ENSMUST00000049122.15	475.719	818.492	-0.854973	0.937401	-0.782857	protein_coding	Pphln1	periphilin 1
ENSMUST00000007007.13	256.355	431.36	-0.854825	0.937397	-0.75075	protein_coding	Wtap	Wilms tumour 1-associating protein
ENSMUST00000031224.14	105.871	200.419	-0.854746	0.937395	-0.92071	protein_coding	Tgfbr3	transforming growth factor, beta receptor III
ENSMUST00000067072.4	62.7212	137.82	-0.854521	0.937389	-1.13576	protein_coding	Cthrc1	collagen triple helix repeat containing 1
ENSMUST00000028132.13	489.883	323.609	0.602772	0.937376	0.598186	protein_coding	Lrsam1	leucine rich repeat and sterile alpha motif containing 1
ENSMUST00000224693.1	37.2234	119.014	-0.853493	0.937364	-1.67685	protein_coding	Nsd1	nuclear receptor-binding SET-domain protein 1
ENSMUST00000023918.12	6434.21	7213.24	-0.853133	0.937355	-0.164886	protein_coding	Ivns1abp	influenza virus NS1A binding protein
ENSMUST00000150488.7	16.2005	96.9479	-0.853105	0.937354	-2.58117	protein_coding	Wdr17	WD repeat domain 17
ENSMUST00000113907.1	930.54	738.923	0.602697	0.937352	0.332645	protein_coding	Dctn1	dynactin 1
ENSMUST00000109815.8	47.0576	245.753	-0.85275	0.937345	-2.38471	protein_coding	Camk2b	calcium/calmodulin-dependent protein kinase II, beta
ENSMUST00000026972.7	1138.46	926.819	0.622069	0.937339	0.296723	protein_coding	Fam20c	family with sequence similarity 20, member C
ENSMUST00000204435.2	120.563	258.154	-0.852102	0.937329	-1.09845	protein_coding	Sinhcaf	SIN3-HDAC complex associated factor
ENSMUST00000113121.7	17.5246	119.317	-0.852065	0.937328	-2.76735	protein_coding	Brpf1	bromodomain and PHD finger containing, 1
ENSMUST00000028999.11	7399.79	6767.92	0.622136	0.937324	0.128772	protein_coding	Pkia	protein kinase inhibitor, alpha
ENSMUST00000162134.1	82.3331	8.27744	0.927407	0.937323	3.31422	lncRNA	Zdhhc24	zinc finger, DHHC domain containing 24
ENSMUST00000160013.7	11284.3	10435.4	0.695746	0.937321	0.112821	protein_coding	Gng2	guanine nucleotide binding protein (G protein), gamma 2
ENSMUST00000134667.7	424.398	296.288	0.695713	0.937309	0.518416	protein_coding	Syvn1	synovial apoptosis inhibitor 1, synoviolin
ENSMUST00000117150.7	71.8249	361.777	-1.31818	0.937306	-2.33254	protein_coding	Phtf1	putative homeodomain transcription factor 1
ENSMUST00000105525.11	3912.31	3513.28	0.602346	0.937241	0.155204	protein_coding	Ahi1	Abelson helper integration site 1
ENSMUST00000134844.1	171.911	77.2097	0.622517	0.93724	1.1548	protein_coding	Cc2d1b	coiled-coil and C2 domain containing 1B
ENSMUST00000176731.2	399.653	239.669	0.622581	0.937225	0.737705	nonsense_mediated_decay	Smarca2	SWI/SNF related, matrix associated, actin dependent regulator of chromatin, subfamily a, member 2
ENSMUST00000146618.1	193.192	94.222	0.622606	0.93722	1.0359	retained_intron	Syt1	synaptotagmin I
ENSMUST00000195620.5	283.914	129.97	0.622853	0.937165	1.12728	protein_coding	Sema4c	sema domain, immunoglobulin domain (Ig), transmembrane domain (TM) and short cytoplasmic domain, (semaphorin) 4C
ENSMUST00000113883.7	52.5215	240.468	-0.883707	0.93714	-2.19487	protein_coding	Arhgef9	CDC42 guanine nucleotide exchange factor (GEF) 9
ENSMUST00000144331.7	464.17	316.498	0.601919	0.937106	0.552456	protein_coding	Satb1	special AT-rich sequence binding protein 1
ENSMUST00000055758.15	1018.1	669.142	1.14406	0.937103	0.605493	protein_coding	Ubr3	ubiquitin protein ligase E3 component n-recognin 3
ENSMUST00000212308.1	139.696	360.592	-0.883605	0.937099	-1.36808	protein_coding	Mau2	MAU2 sister chromatid cohesion factor
ENSMUST00000099714.9	297.295	154.491	0.923743	0.93709	0.944372	protein_coding	Zfp408	zinc finger protein 408
ENSMUST00000163727.3	345.758	160.602	0.923853	0.937069	1.10627	protein_coding	St18	suppression of tumorigenicity 18
ENSMUST00000226997.1	96.6295	37.0372	0.923858	0.937068	1.38349	lncRNA	Tiam2	T cell lymphoma invasion and metastasis 2
ENSMUST00000219197.1	91.1057	236.138	-0.860908	0.937054	-1.37402	nonsense_mediated_decay	Mpp5	membrane protein, palmitoylated 5 (MAGUK p55 subfamily member 5)
ENSMUST00000072750.12	1795.95	1566.07	0.623409	0.937041	0.197603	protein_coding	Hnrnpd	heterogeneous nuclear ribonucleoprotein D
ENSMUST00000107786.7	26.6511	139.477	-0.86098	0.937038	-2.38776	protein_coding	Cacna1g	calcium channel, voltage-dependent, T type, alpha 1G subunit
ENSMUST00000047898.13	287.129	190.37	0.601657	0.937024	0.592889	protein_coding	Kdm2a	lysine (K)-specific demethylase 2A
ENSMUST00000120346.8	234.223	145.375	0.694825	0.936996	0.688102	protein_coding	BC004004	cDNA sequence BC004004
ENSMUST00000164745.7	243.699	27.6629	1.29581	0.936961	3.13908	protein_coding	Far1	fatty acyl CoA reductase 1
ENSMUST00000029483.14	107.358	42.4797	0.623865	0.936939	1.33758	protein_coding	Clcc1	chloride channel CLIC-like 1
ENSMUST00000088765.8	76.4285	182.68	-0.861427	0.936937	-1.25713	protein_coding	Zfp758	zinc finger protein 758
ENSMUST00000066041.11	339.452	193.083	0.69465	0.936935	0.813987	protein_coding	Shisa7	shisa family member 7
ENSMUST00000029347.13	199.153	41.6886	0.924592	0.936928	2.25615	protein_coding	Ift80	intraflagellar transport 80
ENSMUST00000115460.7	194.982	96.0919	0.694574	0.936908	1.02085	protein_coding	Eif4g1	eukaryotic translation initiation factor 4, gamma 1
ENSMUST00000004949.7	931.777	730.904	0.694547	0.936899	0.350303	protein_coding	Traf6	TNF receptor-associated factor 6
ENSMUST00000028426.8	2058.45	1841.49	0.624278	0.936846	0.160685	protein_coding	Cers6	ceramide synthase 6
ENSMUST00000108757.8	169.714	60.7054	0.601073	0.936841	1.48321	protein_coding	Myt1	myelin transcription factor 1
ENSMUST00000164166.7	466.215	702.505	-0.882922	0.936827	-0.591513	protein_coding	Cct3	chaperonin containing Tcp1, subunit 3 (gamma)
ENSMUST00000112512.7	584.19	437.767	0.601016	0.936824	0.416276	protein_coding	Golga3	golgi autoantigen, golgin subfamily a, 3
ENSMUST00000187117.1	26585.4	24348.6	0.694311	0.936816	0.126797	unprocessed_pseudogene	Gm29216	predicted gene 29216
ENSMUST00000159514.7	55.9244	148.772	-1.07303	0.936778	-1.41155	protein_coding	Naa50	N(alpha)-acetyltransferase 50, NatE catalytic subunit
ENSMUST00000153524.1	477.23	327.231	0.624661	0.936759	0.544376	retained_intron	Calm1	calmodulin 1
ENSMUST00000126151.7	83.0398	279.253	-1.07295	0.936731	-1.7497	protein_coding	Sgce	sarcoglycan, epsilon
ENSMUST00000211733.1	62.3143	182.015	-1.07292	0.936719	-1.54642	protein_coding	2900026A02Rik	RIKEN cDNA 2900026A02 gene
ENSMUST00000096259.5	3024.77	2748.84	0.624955	0.936693	0.138003	protein_coding	Gng3	guanine nucleotide binding protein (G protein), gamma 3
ENSMUST00000070709.8	378.923	251.26	0.625002	0.936682	0.592728	protein_coding	Rell2	RELT-like 2
ENSMUST00000127306.1	1294.5	1079.98	0.600548	0.936678	0.261393	protein_coding	Enho	energy homeostasis associated
ENSMUST00000031805.10	1324.22	1118.3	0.625145	0.936649	0.24384	protein_coding	Avl9	AVL9 cell migration associated
ENSMUST00000056034.12	2928.28	2474.95	0.693761	0.936635	0.242655	protein_coding	Atat1	alpha tubulin acetyltransferase 1
ENSMUST00000190729.1	2345.56	2679.85	-0.862778	0.936628	-0.192215	protein_coding	Ak6	adenylate kinase 6
ENSMUST00000082409.1	67671.5	62335.5	0.625406	0.93659	0.118495	protein_coding	mt-Co3	mitochondrially encoded cytochrome c oxidase III
ENSMUST00000026217.10	1019.22	745.571	0.693488	0.936574	0.451049	protein_coding	Chuk	conserved helix-loop-helix ubiquitous kinase
ENSMUST00000113452.8	2437.69	2108.09	0.600086	0.936535	0.209574	retained_intron	Plppr3	phospholipid phosphatase related 3
ENSMUST00000000394.13	168.835	285.972	-0.863296	0.936509	-0.760265	protein_coding	Tbrg4	transforming growth factor beta regulated gene 4
ENSMUST00000043938.7	660.728	505.832	0.625771	0.936507	0.385399	protein_coding	Plcl2	phospholipase C-like 2
ENSMUST00000210005.1	128.781	59.5249	0.625785	0.936504	1.11335	protein_coding	Isyna1	myo-inositol 1-phosphate synthase A1
ENSMUST00000005406.11	5896.75	5421.75	0.599962	0.936497	0.121161	protein_coding	App	amyloid beta (A4) precursor protein
ENSMUST00000092378.9	243.675	120.167	0.625849	0.936489	1.01992	protein_coding	Cant1	calcium activated nucleotidase 1
ENSMUST00000160758.7	204.481	372.64	-0.863449	0.936473	-0.865813	protein_coding	Mycbp2	MYC binding protein 2, E3 ubiquitin protein ligase
ENSMUST00000061578.8	1687.42	1451.91	0.599877	0.93647	0.216859	protein_coding	Setx	senataxin
ENSMUST00000139263.7	112.021	245.325	-0.849617	0.936465	-1.13092	protein_coding	Samhd1	SAM domain and HD domain, 1
ENSMUST00000045713.3	1055.41	874.455	0.599816	0.936451	0.271345	protein_coding	Nacad	NAC alpha domain containing
ENSMUST00000078053.12	94.3372	217.937	-0.881939	0.936439	-1.20802	protein_coding	Kctd9	potassium channel tetramerisation domain containing 9
ENSMUST00000009885.13	284.806	146.953	0.599686	0.936411	0.95462	protein_coding	Ubp1	upstream binding protein 1
ENSMUST00000186207.6	95.3606	45.8036	0.692681	0.936394	1.05793	protein_coding	Fbxl19	F-box and leucine-rich repeat protein 19
ENSMUST00000020488.8	6106.04	7360.94	-0.86385	0.936381	-0.269654	protein_coding	D10Wsu102e	DNA segment, Chr 10, Wayne State University 102, expressed
ENSMUST00000087865.3	957.288	790.635	0.626538	0.936331	0.275942	protein_coding	Ybx3	Y box protein 3
ENSMUST00000018909.3	2295.17	2019.25	0.62658	0.936321	0.184783	protein_coding	Fxr2	fragile X mental retardation, autosomal homolog 2
ENSMUST00000079461.14	13.9972	96.612	-0.881573	0.936296	-2.78707	protein_coding	Wdr90	WD repeat domain 90
ENSMUST00000237692.1	226.248	145.344	0.599308	0.936295	0.638431	protein_coding	Brd4	bromodomain containing 4
ENSMUST00000037422.15	539.007	955.738	-0.864406	0.936251	-0.82631	protein_coding	Rnf44	ring finger protein 44
ENSMUST00000221871.1	757.149	1001.95	-0.915339	0.936241	-0.404157	protein_coding	Rps7	ribosomal protein S7
ENSMUST00000230513.1	242.506	136.977	0.627043	0.936223	0.824092	retained_intron	Fbxl6	F-box and leucine-rich repeat protein 6
ENSMUST00000036691.13	2369.98	2072	0.691855	0.936211	0.193846	protein_coding	Prrc2b	proline-rich coiled-coil 2B
ENSMUST00000147183.1	97.9836	53.1883	0.691837	0.936207	0.881431	retained_intron	Rbbp4	retinoblastoma binding protein 4, chromatin remodeling factor
ENSMUST00000034296.14	2176.95	1906.1	0.627239	0.936182	0.191683	protein_coding	Pik3r2	phosphoinositide-3-kinase regulatory subunit 2
ENSMUST00000167944.7	1034.53	806.22	0.691676	0.936172	0.359737	protein_coding	Pcdh19	protocadherin 19
ENSMUST00000238738.1	110.452	31.3847	0.62731	0.936168	1.81529	protein_coding	Kcnab2	potassium voltage-gated channel, shaker-related subfamily, beta member 2
ENSMUST00000065373.5	930.009	736.347	0.627328	0.936164	0.336859	protein_coding	Tmem70	transmembrane protein 70
ENSMUST00000068795.3	9591.48	10312.4	-0.881054	0.936146	-0.104549	protein_coding	Mrfap1	Morf4 family associated protein 1
ENSMUST00000124334.7	293.902	195.961	0.691465	0.936125	0.584765	protein_coding	Mus81	MUS81 structure-specific endonuclease subunit
ENSMUST00000169492.7	1694.44	1022.87	0.691464	0.936125	0.728194	protein_coding	Arpp19	cAMP-regulated phosphoprotein 19
ENSMUST00000106452.1	577.248	424.048	0.598726	0.936117	0.444966	protein_coding	Unk	unkempt family zinc finger
ENSMUST00000237581.1	229.24	121.281	0.627641	0.936098	0.918506	protein_coding	Cyb561a3	cytochrome b561 family, member A3
ENSMUST00000106497.7	654.788	468.003	0.627642	0.936098	0.48451	protein_coding	Grb2	growth factor receptor bound protein 2
ENSMUST00000106310.8	908.104	709.309	0.62765	0.936096	0.356443	protein_coding	Foxj3	forkhead box J3
ENSMUST00000160260.8	287.237	97.2018	0.62787	0.93605	1.56319	protein_coding	Pou2f1	POU domain, class 2, transcription factor 1
ENSMUST00000231569.1	14776.7	13311.9	0.628081	0.936006	0.150612	protein_coding	Ttc3	tetratricopeptide repeat domain 3
ENSMUST00000099774.9	113.896	63.6723	0.628378	0.935943	0.838975	protein_coding	Gpr137	G protein-coupled receptor 137
ENSMUST00000027947.12	615.41	418.373	0.690497	0.935914	0.556757	protein_coding	Angel2	angel homolog 2
ENSMUST00000174421.7	205.043	94.7769	0.628534	0.935911	1.11332	protein_coding	Slit2	slit guidance ligand 2
ENSMUST00000167084.8	219.388	89.3039	0.628539	0.93591	1.29669	protein_coding	Gtf2ird1	general transcription factor II I repeat domain-containing 1
ENSMUST00000050909.6	454.01	339.593	0.628605	0.935896	0.418919	protein_coding	Amigo1	adhesion molecule with Ig like domain 1
ENSMUST00000162349.7	230.426	131.603	0.628648	0.935886	0.80811	protein_coding	Apbb2	amyloid beta (A4) precursor protein-binding, family B, member 2
ENSMUST00000048967.8	10944.1	10134.5	0.69037	0.935886	0.110885	protein_coding	Cpe	carboxypeptidase E
ENSMUST00000149926.7	267.52	173.415	0.628755	0.935864	0.625416	protein_coding	Ssbp3	single-stranded DNA binding protein 3
ENSMUST00000165460.1	147.023	87.9879	0.597773	0.935827	0.74067	protein_coding	Whamm	WAS protein homolog associated with actin, golgi membranes and microtubules
ENSMUST00000026357.11	1574.67	1338.07	0.628958	0.935821	0.234895	protein_coding	Jph3	junctophilin 3
ENSMUST00000167998.1	97.764	36.8411	0.689963	0.935798	1.40799	protein_coding	Gba	glucosidase, beta, acid
ENSMUST00000067646.11	2634	3119.23	-0.784492	0.935776	-0.243935	protein_coding	Ilf3	interleukin enhancer binding factor 3
ENSMUST00000005825.7	280.854	166.804	0.597605	0.935776	0.751672	protein_coding	Pan2	PAN2 poly(A) specific ribonuclease subunit
ENSMUST00000175916.7	923.325	758.409	0.629237	0.935762	0.283864	protein_coding	Prox1	prospero homeobox 1
ENSMUST00000026865.14	637.128	906.224	-0.848037	0.935742	-0.508285	protein_coding	Jade1	jade family PHD finger 1
ENSMUST00000172699.1	2020.02	1772.71	0.629339	0.93574	0.188411	protein_coding	Mex3a	mex3 RNA binding family member A
ENSMUST00000192045.1	5075.36	4726.8	0.597487	0.93574	0.102646	protein_coding	Gm8797	predicted pseudogene 8797
ENSMUST00000020289.9	605.915	802.752	-0.785245	0.935736	-0.405839	protein_coding	Pald1	phosphatase domain containing, paladin 1
ENSMUST00000023507.12	9005.85	8217.83	0.689544	0.935707	0.132106	protein_coding	Gsk3b	glycogen synthase kinase 3 beta
ENSMUST00000055454.13	191.285	130.603	0.597375	0.935706	0.550531	protein_coding	Prr3	proline-rich polypeptide 3
ENSMUST00000183703.7	595.91	378.789	0.629587	0.935687	0.653698	protein_coding	Erc1	ELKS/RAB6-interacting/CAST family member 1
ENSMUST00000033025.6	1119.31	965.103	0.597238	0.935665	0.213857	protein_coding	Lcmt1	leucine carboxyl methyltransferase 1
ENSMUST00000222485.1	753.33	1037.56	-0.783404	0.935654	-0.461844	protein_coding	Pitrm1	pitrilysin metallepetidase 1
ENSMUST00000117563.1	348.515	526.677	-0.87821	0.935648	-0.595698	processed_pseudogene	Gm9385	predicted pseudogene 9385
ENSMUST00000122328.7	1149.87	1568.19	-0.783343	0.935644	-0.447635	protein_coding	Pxdn	peroxidasin
ENSMUST00000035301.6	6358.49	6022.22	0.597166	0.935643	0.0783879	protein_coding	Atp6v1g1	ATPase, H+ transporting, lysosomal V1 subunit G1
ENSMUST00000136023.1	47.7251	115.822	-0.787039	0.93564	-1.27909	protein_coding	Casc4	cancer susceptibility candidate 4
ENSMUST00000064234.6	3929.49	4806.39	-0.783238	0.935628	-0.29061	protein_coding	Ezr	ezrin
ENSMUST00000185644.6	31.8699	83.3089	-0.783225	0.935626	-1.38628	protein_coding	Tfdp2	transcription factor Dp 2
ENSMUST00000017868.6	50.9789	191.642	-0.787644	0.935607	-1.91044	protein_coding	Etv4	ets variant 4
ENSMUST00000180196.7	53.5387	138.083	-0.787729	0.935602	-1.36688	protein_coding	Slc39a8	solute carrier family 39 (metal ion transporter), member 8
ENSMUST00000090813.5	2236.66	1898.21	0.66395	0.935599	0.236705	protein_coding	Sp9	trans-acting transcription factor 9
ENSMUST00000122409.7	710.545	506.452	0.630014	0.935596	0.488501	protein_coding	Lrp3	low density lipoprotein receptor-related protein 3
ENSMUST00000020441.12	83.6691	20.9849	0.596997	0.935592	1.99534	protein_coding	Vps13d	vacuolar protein sorting 13D
ENSMUST00000113054.8	153.757	357.102	-0.868083	0.935592	-1.21569	protein_coding	Shroom3	shroom family member 3
ENSMUST00000115242.8	429.661	281.303	0.663771	0.935589	0.611073	protein_coding	Ahcyl2	S-adenosylhomocysteine hydrolase-like 2
ENSMUST00000005749.5	2458.96	2203	0.63006	0.935586	0.158574	protein_coding	Ctr9	CTR9 homolog, Paf1/RNA polymerase II complex component
ENSMUST00000107342.1	64.7757	159.345	-0.788076	0.935583	-1.29863	protein_coding	Chtop	chromatin target of PRMT1
ENSMUST00000211687.1	310.721	161.779	0.596959	0.935581	0.941599	protein_coding	Sorcs1	sortilin-related VPS10 domain containing receptor 1
ENSMUST00000031309.15	3352.65	2895.33	0.663576	0.935579	0.211577	protein_coding	Wsb2	WD repeat and SOCS box-containing 2
ENSMUST00000110908.8	1078.78	767.407	0.630104	0.935577	0.491341	protein_coding	Meis2	Meis homeobox 2
ENSMUST00000076226.12	1277.03	1033.95	0.663449	0.935572	0.304619	protein_coding	Herc2	HECT and RLD domain containing E3 ubiquitin protein ligase 2
ENSMUST00000028282.14	360.823	207.438	0.664564	0.935572	0.798613	protein_coding	Brd3	bromodomain containing 3
ENSMUST00000097216.4	355.573	204.362	0.630128	0.935572	0.799019	protein_coding	Tead2	TEA domain family member 2
ENSMUST00000170248.8	36.6162	108.174	-0.788386	0.935567	-1.5628	protein_coding	Frem1	Fras1 related extracellular matrix protein 1
ENSMUST00000027172.12	191.771	85.8177	0.664805	0.93556	1.16004	protein_coding	Ica1l	islet cell autoantigen 1-like
ENSMUST00000114355.1	754.905	516.64	0.66484	0.935558	0.547136	protein_coding	Rnf208	ring finger protein 208
ENSMUST00000163329.1	410.314	265.931	0.663187	0.935558	0.625675	protein_coding	Ubl7	ubiquitin-like 7 (bone marrow stromal cell-derived)
ENSMUST00000028767.8	1738.09	1493.36	0.664936	0.935553	0.218938	protein_coding	Rtf1	RTF1, Paf1/RNA polymerase II complex component
ENSMUST00000176745.7	1644.73	1362.6	0.663032	0.93555	0.271492	protein_coding	Cux1	cut-like homeobox 1
ENSMUST00000060474.13	1441.38	1211.98	0.662925	0.935544	0.250082	protein_coding	Sept6	septin 6
ENSMUST00000102926.4	7957.85	9172.94	-0.788931	0.935537	-0.205006	protein_coding	Anp32b	acidic (leucine-rich) nuclear phosphoprotein 32 family, member B
ENSMUST00000036453.13	761.769	570.782	0.662631	0.935529	0.416413	protein_coding	Map3k10	mitogen-activated protein kinase kinase kinase 10
ENSMUST00000074468.12	1841.64	1568.81	0.665747	0.935513	0.231317	protein_coding	Snap91	synaptosomal-associated protein 91
ENSMUST00000155592.7	198.683	110.589	0.662056	0.935498	0.845255	protein_coding	Tfpt	TCF3 (E2A) fusion partner
ENSMUST00000025271.16	2169.75	2934.59	-0.877325	0.935496	-0.435629	protein_coding	Pou5f1	POU domain, class 5, transcription factor 1
ENSMUST00000109923.8	9459.83	8718.05	0.661884	0.935489	0.117809	protein_coding	Dbn1	drebrin 1
ENSMUST00000030572.9	513.784	386.602	0.630513	0.935489	0.410312	protein_coding	Hpca	hippocalcin
ENSMUST00000101670.2	45.1506	144.227	-0.789826	0.935487	-1.67552	protein_coding	Wdr44	WD repeat domain 44
ENSMUST00000094549.10	354.236	665.993	-0.789886	0.935484	-0.910798	lncRNA	Szrd1	SUZ RNA binding domain containing 1
ENSMUST00000023952.9	1672.19	2139.28	-0.790013	0.935477	-0.355389	protein_coding	Krt8	keratin 8
ENSMUST00000105229.8	960.722	1304.95	-0.790061	0.935474	-0.441809	protein_coding	Cd63	CD63 antigen
ENSMUST00000107048.7	1382.66	1846.4	-0.847447	0.935474	-0.417266	protein_coding	Rab6a	RAB6A, member RAS oncogene family
ENSMUST00000033060.13	1139.71	1487.32	-0.790081	0.935473	-0.38405	protein_coding	Tead2	TEA domain family member 2
ENSMUST00000052715.9	30.083	81.247	-0.790529	0.935448	-1.43337	protein_coding	Zfp691	zinc finger protein 691
ENSMUST00000152838.7	781.579	602.312	0.667037	0.935447	0.375882	protein_coding	Lrch2	leucine-rich repeats and calponin homology (CH) domain containing 2
ENSMUST00000072287.11	637.818	490.151	0.667127	0.935443	0.379919	protein_coding	Pi4kb	phosphatidylinositol 4-kinase beta
ENSMUST00000025050.12	4875.88	4383.01	0.660994	0.935443	0.15374	protein_coding	Nudt3	nudix (nucleotide diphosphate linked moiety X)-type motif 3
ENSMUST00000085673.10	118.789	30.6756	0.630756	0.935437	1.95324	protein_coding	Pml	promyelocytic leukemia
ENSMUST00000032454.7	6046.22	5552.97	0.660877	0.935437	0.122775	protein_coding	Slc6a1	solute carrier family 6 (neurotransmitter transporter, GABA), member 1
ENSMUST00000143379.1	91.1012	31.2013	0.596593	0.935436	1.54586	protein_coding	Sqstm1	sequestosome 1
ENSMUST00000154824.7	809.736	604.709	0.667315	0.935433	0.42121	protein_coding	Macf1	microtubule-actin crosslinking factor 1
ENSMUST00000109280.1	149.238	274.104	-0.791071	0.935418	-0.877108	protein_coding	Pwwp2a	PWWP domain containing 2A
ENSMUST00000181948.1	168.907	327.036	-0.869658	0.935409	-0.953219	protein_coding	Map1lc3b	microtubule-associated protein 1 light chain 3 beta
ENSMUST00000153065.7	2090.46	1744.78	0.660263	0.935405	0.260772	protein_coding	4833439L19Rik	RIKEN cDNA 4833439L19 gene
ENSMUST00000184497.1	116.024	194.773	-0.791371	0.935401	-0.747368	retained_intron	Slc25a37	solute carrier family 25, member 37
ENSMUST00000136659.1	891.441	704.66	0.660178	0.9354	0.339213	protein_coding	Fyn	Fyn proto-oncogene
ENSMUST00000088310.9	538.438	1109.65	-0.869922	0.935378	-1.04325	protein_coding	Phf3	PHD finger protein 3
ENSMUST00000088523.10	81.4774	16.8957	0.668508	0.935372	2.26974	protein_coding	Samhd1	SAM domain and HD domain, 1
ENSMUST00000160889.7	108.685	29.035	0.668547	0.93537	1.90429	nonsense_mediated_decay	Rps6kc1	ribosomal protein S6 kinase polypeptide 1
ENSMUST00000068747.13	2514.93	2216.58	0.659465	0.935364	0.182185	protein_coding	Celf1	CUGBP, Elav-like family member 1
ENSMUST00000164474.7	376.941	257.817	0.687938	0.935364	0.547989	protein_coding	Plekhh3	pleckstrin homology domain containing, family H (with MyTH4 domain) member 3
ENSMUST00000145781.7	490.201	318.094	0.668698	0.935362	0.62392	nonsense_mediated_decay	Lrrc45	leucine rich repeat containing 45
ENSMUST00000183023.7	207.027	119.515	0.687872	0.93535	0.792624	protein_coding	Ank3	ankyrin 3, epithelial
ENSMUST00000064770.8	1867.11	1595.38	0.66921	0.935335	0.226909	protein_coding	Nfib	nuclear factor I/B
ENSMUST00000039926.9	3588.77	3094.49	0.658878	0.935334	0.213788	protein_coding	Dusp8	dual specificity phosphatase 8
ENSMUST00000150727.7	1190.78	958.417	0.596373	0.935333	0.313179	protein_coding	Ube2e2	ubiquitin-conjugating enzyme E2E 2
ENSMUST00000012612.10	763.3	488.843	0.65884	0.935332	0.642878	protein_coding	Zmiz2	zinc finger, MIZ-type containing 2
ENSMUST00000106860.5	104.258	37.8232	0.669332	0.935329	1.46281	protein_coding	Trim33	tripartite motif-containing 33
ENSMUST00000224656.1	202.603	121.074	0.658743	0.935327	0.74276	protein_coding	Ngly1	N-glycanase 1
ENSMUST00000040381.14	1241.62	939.635	0.669393	0.935326	0.402051	protein_coding	Ncoa5	nuclear receptor coactivator 5
ENSMUST00000168755.6	230.369	113.936	0.669396	0.935326	1.01573	protein_coding	Slc25a44	solute carrier family 25, member 44
ENSMUST00000179569.2	10626.5	9870.52	0.658479	0.935313	0.106465	protein_coding	Dynlt1b	dynein light chain Tctex-type 1B
ENSMUST00000037489.14	1067.31	858.194	0.669721	0.935309	0.314606	protein_coding	Agpat1	1-acylglycerol-3-phosphate O-acyltransferase 1 (lysophosphatidic acid acyltransferase, alpha)
ENSMUST00000112137.1	224.206	359.473	-0.781171	0.935307	-0.681056	protein_coding	Msl3	MSL complex subunit 3
ENSMUST00000033341.11	2840.72	2447.18	0.658336	0.935306	0.215135	protein_coding	Tub	tubby bipartite transcription factor
ENSMUST00000164364.1	140.244	79.3182	0.669801	0.935305	0.822219	protein_coding	B230217C12Rik	RIKEN cDNA B230217C12 gene
ENSMUST00000170695.3	998.875	795.027	0.658172	0.935298	0.3293	protein_coding	Pcdh10	protocadherin 10
ENSMUST00000153735.7	23.2647	89.9557	-0.791997	0.935292	-1.95107	protein_coding	Pdlim2	PDZ and LIM domain 2
ENSMUST00000147695.7	2045.24	1734.8	0.631433	0.93529	0.237498	protein_coding	Lonrf2	LON peptidase N-terminal domain and ring finger 2
ENSMUST00000077548.11	172.476	77.7542	0.596281	0.93529	1.1494	protein_coding	Cttnbp2nl	CTTNBP2 N-terminal like
ENSMUST00000170219.8	357.815	229.928	0.596274	0.935287	0.638028	protein_coding	Cbarp	calcium channel, voltage-dependent, beta subunit associated regulatory protein
ENSMUST00000037025.15	680.116	505.228	0.687549	0.935281	0.428846	protein_coding	Kdm1b	lysine (K)-specific demethylase 1B
ENSMUST00000049621.6	1294.71	1090.42	0.657835	0.935281	0.247743	protein_coding	Hes5	hes family bHLH transcription factor 5
ENSMUST00000233636.1	1307.53	1113.76	0.670376	0.935274	0.231406	protein_coding	Srrm2	serine/arginine repetitive matrix 2
ENSMUST00000034469.6	1439.06	1196.75	0.631514	0.935273	0.266001	protein_coding	Egln1	egl-9 family hypoxia-inducible factor 1
ENSMUST00000006761.9	4036.05	3466.59	0.670582	0.935264	0.21943	protein_coding	Runx1t1	RUNX1 translocation partner 1
ENSMUST00000178174.2	917.78	737.797	0.670797	0.935252	0.314924	protein_coding	Pou3f2	POU domain, class 3, transcription factor 2
ENSMUST00000159801.7	91.2444	43.3704	0.67095	0.935244	1.07303	retained_intron	Tbc1d31	TBC1 domain family, member 31
ENSMUST00000205752.1	167.094	99.0046	0.670974	0.935243	0.755089	retained_intron	Cebpg	CCAAT/enhancer binding protein (C/EBP), gamma
ENSMUST00000230703.1	1343.92	1120.8	0.687305	0.935229	0.261914	protein_coding	Ubn1	ubinuclein 1
ENSMUST00000089485.5	353.359	238.627	0.656762	0.935227	0.566375	protein_coding	Tanc2	tetratricopeptide repeat, ankyrin repeat and coiled-coil containing 2
ENSMUST00000090302.5	570.823	385.651	0.68729	0.935226	0.565745	protein_coding	Erc2	ELKS/RAB6-interacting/CAST family member 2
ENSMUST00000050884.15	22480.7	24025	-0.875731	0.935225	-0.0958511	protein_coding	Hmgn1	high mobility group nucleosomal binding domain 1
ENSMUST00000038900.14	573.664	379.054	0.671372	0.935222	0.597803	protein_coding	Pds5b	PDS5 cohesin associated factor B
ENSMUST00000033142.12	1426.67	1161.12	0.67157	0.93521	0.297136	protein_coding	Ptpn5	protein tyrosine phosphatase, non-receptor type 5
ENSMUST00000120859.7	904.881	714.892	0.656338	0.935193	0.340002	protein_coding	Csnk1e	casein kinase 1, epsilon
ENSMUST00000023803.7	1024.2	1334.24	-0.875511	0.935188	-0.381529	protein_coding	Krt18	keratin 18
ENSMUST00000177218.7	396.942	151.098	0.672027	0.93518	1.39345	protein_coding	Pknox2	Pbx/knotted 1 homeobox 2
ENSMUST00000061174.6	974.237	766.579	0.672083	0.935176	0.345839	protein_coding	Sarm1	sterile alpha and HEAT/Armadillo motif containing 1
ENSMUST00000019660.10	1020.96	1298.04	-0.87542	0.935173	-0.346415	protein_coding	Zkscan1	zinc finger with KRAB and SCAN domains 1
ENSMUST00000119878.7	2169.73	1822.68	0.655944	0.935148	0.251451	protein_coding	Dyrk1a	dual-specificity tyrosine-(Y)-phosphorylation regulated kinase 1a
ENSMUST00000099172.4	2772.05	2406.15	0.672575	0.935143	0.204228	protein_coding	Kif5a	kinesin family member 5A
ENSMUST00000178400.8	193.243	92.9453	0.595948	0.935135	1.05596	protein_coding	Ccdc191	coiled-coil domain containing 191
ENSMUST00000176015.4	4860.57	4181.42	0.672719	0.935134	0.217132	retained_intron	Uchl1	ubiquitin carboxy-terminal hydrolase L1
ENSMUST00000178543.7	569.326	321.072	0.672728	0.935133	0.826355	protein_coding	Mapk9	mitogen-activated protein kinase 9
ENSMUST00000066936.8	2186.37	1834.25	0.655718	0.935122	0.253351	protein_coding	Gpsm1	G-protein signalling modulator 1 (AGS3-like, C. elegans)
ENSMUST00000130032.7	111.481	48.1983	0.655682	0.935118	1.20974	nonsense_mediated_decay	Carm1	coactivator-associated arginine methyltransferase 1
ENSMUST00000202406.3	109.821	55.419	0.63224	0.935115	0.986706	protein_coding	Rph3a	rabphilin 3A
ENSMUST00000057037.12	885.098	613.835	0.673105	0.935108	0.527988	protein_coding	Cep170	centrosomal protein 170
ENSMUST00000101018.10	1699.78	1343	0.632277	0.935107	0.339882	protein_coding	Cep170b	centrosomal protein 170B
ENSMUST00000150787.7	96.7965	48.0086	0.655564	0.935104	1.01166	protein_coding	Ppp1r3f	protein phosphatase 1, regulatory subunit 3F
ENSMUST00000102993.9	4458.99	4086.61	0.632323	0.935097	0.12581	protein_coding	Ube2h	ubiquitin-conjugating enzyme E2H
ENSMUST00000173744.7	326.208	191.704	0.686578	0.935076	0.766914	protein_coding	Kif3a	kinesin family member 3A
ENSMUST00000224188.1	2188.55	1795.57	0.673792	0.935062	0.28553	protein_coding	Hmgcs1	3-hydroxy-3-methylglutaryl-Coenzyme A synthase 1
ENSMUST00000116365.8	2000.13	1707.96	0.655151	0.935057	0.227819	nonsense_mediated_decay	Dnajc5	DnaJ heat shock protein family (Hsp40) member C5
ENSMUST00000177020.1	127.767	68.2854	0.595743	0.93504	0.903862	lncRNA	Nptn	neuroplastin
ENSMUST00000190036.6	615.905	447.364	0.654911	0.935029	0.461258	protein_coding	Lcorl	ligand dependent nuclear receptor corepressor-like
ENSMUST00000098539.6	45.8993	209.046	-0.874347	0.934994	-2.18728	protein_coding	Odf2l	outer dense fiber of sperm tails 2-like
ENSMUST00000206221.1	81.6686	38.9483	0.674821	0.934993	1.06822	nonsense_mediated_decay	Pop4	processing of precursor 4, ribonuclease P/MRP family, (S. cerevisiae)
ENSMUST00000058496.7	1143.22	829.157	0.685413	0.934992	0.463389	protein_coding	Taok1	TAO kinase 1
ENSMUST00000110298.8	127.112	47.7065	0.685299	0.934987	1.41385	nonsense_mediated_decay	Numb	NUMB endocytic adaptor protein
ENSMUST00000204765.2	430.775	298.72	0.685258	0.934985	0.528138	protein_coding	Tpra1	transmembrane protein, adipocyte asscociated 1
ENSMUST00000154396.7	191.509	112.487	0.685116	0.934978	0.767651	protein_coding	Bcas3	breast carcinoma amplified sequence 3
ENSMUST00000050556.10	159.092	67.1939	0.675032	0.934978	1.24346	protein_coding	Bod1l	biorientation of chromosomes in cell division 1-like
ENSMUST00000035220.11	2845.21	2580.34	0.685092	0.934977	0.140977	protein_coding	Prkar2a	protein kinase, cAMP dependent regulatory, type II alpha
ENSMUST00000149286.8	91.9613	23.6333	0.68503	0.934975	1.96021	nonsense_mediated_decay	Ddhd1	DDHD domain containing 1
ENSMUST00000000087.12	638.472	479.485	0.684885	0.934968	0.413137	protein_coding	Scmh1	sex comb on midleg homolog 1
ENSMUST00000024981.8	3382.57	4035.02	-0.873399	0.934963	-0.254455	protein_coding	Jpt2	Jupiter microtubule associated homolog 2
ENSMUST00000106205.8	1859.04	1486.64	0.675266	0.934962	0.322504	protein_coding	Hgs	HGF-regulated tyrosine kinase substrate
ENSMUST00000197232.1	93.6925	49.82	0.595572	0.93496	0.911208	retained_intron	Aph1a	aph1 homolog A, gamma secretase subunit
ENSMUST00000046110.15	1773.93	1451.77	0.684633	0.934957	0.289134	protein_coding	Astn1	astrotactin 1
ENSMUST00000198316.4	514.903	371.923	0.684609	0.934956	0.469295	protein_coding	Celf3	CUGBP, Elav-like family member 3
ENSMUST00000110909.8	1816.32	1509.33	0.595562	0.934956	0.267113	protein_coding	Arhgef7	Rho guanine nucleotide exchange factor (GEF7)
ENSMUST00000071585.9	195.303	89.4363	0.654256	0.934955	1.12678	protein_coding	Oprl1	opioid receptor-like 1
ENSMUST00000111460.4	53.7167	196.024	-0.87354	0.934946	-1.86759	protein_coding	Cacul1	CDK2 associated, cullin domain 1
ENSMUST00000107734.9	1161.44	770.261	0.684369	0.934945	0.5925	protein_coding	Kat7	K(lysine) acetyltransferase 7
ENSMUST00000100644.9	77.3156	232.602	-0.874014	0.934938	-1.58903	protein_coding	Tspoap1	TSPO associated protein 1
ENSMUST00000232205.1	1481.24	1244.45	0.654079	0.934935	0.251294	protein_coding	Robo1	roundabout guidance receptor 1
ENSMUST00000078673.13	513.751	376.193	0.653989	0.934925	0.449597	protein_coding	Samd12	sterile alpha motif domain containing 12
ENSMUST00000081542.5	896.949	690.276	0.675892	0.934919	0.377853	protein_coding	Kcnd2	potassium voltage-gated channel, Shal-related family, member 2
ENSMUST00000109428.8	2852.59	2557.95	0.67591	0.934918	0.157283	protein_coding	Tox2	TOX high mobility group box family member 2
ENSMUST00000036381.9	2552.05	2325.19	0.683662	0.934914	0.134309	protein_coding	Chmp7	charged multivesicular body protein 7
ENSMUST00000052740.13	93.5098	38.2424	0.675984	0.934913	1.28995	protein_coding	Tcaim	T cell activation inhibitor, mitochondrial
ENSMUST00000084512.10	304.49	445.954	-0.873821	0.934912	-0.5505	protein_coding	Tacc1	transforming, acidic coiled-coil containing protein 1
ENSMUST00000060232.7	8909.79	8539.95	0.68355	0.934909	0.0611638	protein_coding	Rab2a	RAB2A, member RAS oncogene family
ENSMUST00000173895.7	464.211	337.062	0.683463	0.934905	0.461766	nonsense_mediated_decay	Naa25	N(alpha)-acetyltransferase 25, NatB auxiliary subunit
ENSMUST00000049057.4	2499.48	2090.51	0.683448	0.934904	0.257772	protein_coding	Fam171a2	family with sequence similarity 171, member A2
ENSMUST00000029876.1	5134.04	4511.08	0.683314	0.934899	0.186623	protein_coding	Calb1	calbindin 1
ENSMUST00000074058.10	245.373	140.365	0.676214	0.934897	0.8058	protein_coding	Mbd2	methyl-CpG binding domain protein 2
ENSMUST00000113041.8	46.2696	158.216	-0.846158	0.934895	-1.77376	protein_coding	Pwwp3b	PWWP domain containing 3B
ENSMUST00000043520.4	572.965	422.315	0.59541	0.934885	0.440128	protein_coding	Fbxo25	F-box protein 25
ENSMUST00000114946.3	188.786	118.759	0.653616	0.934883	0.668718	protein_coding	Mbd2	methyl-CpG binding domain protein 2
ENSMUST00000029374.7	2149.38	1740.15	0.68293	0.934882	0.30471	protein_coding	Nbea	neurobeachin
ENSMUST00000035766.12	315.83	153.017	0.676521	0.934876	1.04546	protein_coding	Wdr44	WD repeat domain 44
ENSMUST00000018645.12	1422.46	1212.8	0.653559	0.934876	0.230053	protein_coding	Ncor1	nuclear receptor co-repressor 1
ENSMUST00000027249.11	1268.22	1086.43	0.595387	0.934874	0.223212	protein_coding	Chst10	carbohydrate sulfotransferase 10
ENSMUST00000191896.5	2347.88	1868.47	0.682744	0.934874	0.329498	protein_coding	Zc3h11a	zinc finger CCCH type containing 11A
ENSMUST00000100810.6	110.808	60.6296	0.682613	0.934868	0.869966	protein_coding	Duxbl2	double homeobox B-like 2
ENSMUST00000019986.12	1494.49	1052.36	0.682598	0.934867	0.506022	protein_coding	Rev3l	REV3 like, DNA directed polymerase zeta catalytic subunit
ENSMUST00000081291.12	752.47	569.286	0.676656	0.934867	0.402479	protein_coding	Cyhr1	cysteine and histidine rich 1
ENSMUST00000025463.13	98.9122	23.7191	0.633395	0.934861	2.0601	protein_coding	Gm16286	predicted gene 16286
ENSMUST00000019290.2	1184.3	957.866	0.682435	0.93486	0.306141	protein_coding	Cacng2	calcium channel, voltage-dependent, gamma subunit 2
ENSMUST00000122441.1	110.27	54.5884	0.633411	0.934858	1.01438	protein_coding	Ube2q2	ubiquitin-conjugating enzyme E2Q family member 2
ENSMUST00000114292.7	1409	1175.41	0.676827	0.934855	0.261513	protein_coding	Cadm2	cell adhesion molecule 2
ENSMUST00000032732.14	1692.54	1341.23	0.682282	0.934853	0.335629	protein_coding	Apba2	amyloid beta (A4) precursor protein-binding, family A, member 2
ENSMUST00000192698.2	2504.98	2243.72	0.682221	0.934851	0.158909	protein_coding	Atp6v1h	ATPase, H+ transporting, lysosomal V1 subunit H
ENSMUST00000108571.8	145.259	80.0004	0.676903	0.93485	0.860544	protein_coding	Ccdc106	coiled-coil domain containing 106
ENSMUST00000115272.8	1119.65	864.692	0.682026	0.934842	0.372787	protein_coding	Sept7	septin 7
ENSMUST00000041683.8	16590.3	15722.7	0.682003	0.934841	0.0774921	protein_coding	Usp22	ubiquitin specific peptidase 22
ENSMUST00000237871.1	3449.91	3804.08	-0.777966	0.934821	-0.140987	protein_coding	Tm9sf3	transmembrane 9 superfamily member 3
ENSMUST00000172330.2	2996.96	2522.27	0.681277	0.93481	0.248775	protein_coding	Pak3	p21 (RAC1) activated kinase 3
ENSMUST00000222388.1	54.938	181.423	-0.845968	0.93481	-1.72348	protein_coding	Eif5	eukaryotic translation initiation factor 5
ENSMUST00000020243.9	2268.72	2019.06	0.681197	0.934806	0.168196	protein_coding	Ascl1	achaete-scute family bHLH transcription factor 1
ENSMUST00000217034.1	1849.05	1465.05	0.652934	0.934806	0.335836	protein_coding	Ddx6	DEAD (Asp-Glu-Ala-Asp) box polypeptide 6
ENSMUST00000164083.3	287.987	164.905	0.677545	0.934805	0.804374	protein_coding	Ascc1	activating signal cointegrator 1 complex subunit 1
ENSMUST00000061331.13	155.225	74.1502	0.633659	0.934803	1.06584	protein_coding	Hnrnpll	heterogeneous nuclear ribonucleoprotein L-like
ENSMUST00000167927.7	295.755	206.624	0.633701	0.934794	0.517395	nonsense_mediated_decay	Mms19	MMS19 cytosolic iron-sulfur assembly component
ENSMUST00000033898.9	1329.53	1802.87	-0.777559	0.93476	-0.439379	protein_coding	Col4a1	collagen, type IV, alpha 1
ENSMUST00000043126.11	1117.67	911.005	0.678224	0.934758	0.294965	protein_coding	Ncoa6	nuclear receptor coactivator 6
ENSMUST00000037623.14	84.7866	45.5909	0.680027	0.934756	0.895091	protein_coding	Nrn1	neuritin 1
ENSMUST00000197452.4	248.691	93.7507	0.67997	0.934754	1.40745	protein_coding	Ttyh3	tweety family member 3
ENSMUST00000025379.13	2053.17	1700.02	0.679899	0.934751	0.272295	protein_coding	Dpysl3	dihydropyrimidinase-like 3
ENSMUST00000107269.1	363.397	181.485	0.678338	0.93475	1.0017	protein_coding	Pogz	pogo transposable element with ZNF domain
ENSMUST00000105831.8	1617.2	1248.62	0.678346	0.934749	0.373164	protein_coding	Eif4g3	eukaryotic translation initiation factor 4 gamma, 3
ENSMUST00000058994.5	1194.54	974.488	0.679858	0.934749	0.293741	protein_coding	Tram1l1	translocation associated membrane protein 1-like 1
ENSMUST00000153931.7	161.729	67.717	0.679743	0.934744	1.25599	protein_coding	Abi1	abl-interactor 1
ENSMUST00000114976.8	2888.42	2568.54	0.633944	0.93474	0.169329	protein_coding	Luc7l	Luc7-like
ENSMUST00000022369.8	464.604	631.398	-0.777323	0.934725	-0.442547	protein_coding	Vcl	vinculin
ENSMUST00000118487.7	251.07	110.946	0.678752	0.934721	1.17824	protein_coding	Fam234a	family with sequence similarity 234, member A
ENSMUST00000090945.4	7587.79	6854.07	0.679106	0.934717	0.14672	protein_coding	Syt11	synaptotagmin XI
ENSMUST00000129843.7	499.442	323.584	0.678832	0.934715	0.626175	protein_coding	Myt1	myelin transcription factor 1
ENSMUST00000029180.13	617.93	405.948	0.652119	0.934715	0.606149	protein_coding	Rprd1b	regulation of nuclear pre-mRNA domain containing 1B
ENSMUST00000026284.12	848.43	582.332	0.65209	0.934712	0.542954	protein_coding	Zfhx4	zinc finger homeodomain 4
ENSMUST00000034832.7	1184.27	1446.72	-0.84574	0.934708	-0.288789	protein_coding	Ptpn9	protein tyrosine phosphatase, non-receptor type 9
ENSMUST00000182625.1	2401.98	2031.53	0.595016	0.934703	0.241663	protein_coding	Sox12	SRY (sex determining region Y)-box 12
ENSMUST00000221230.1	159.345	63.5706	0.651989	0.9347	1.32573	protein_coding	Lpin1	lipin 1
ENSMUST00000006470.13	249.77	153.893	0.634137	0.934698	0.698673	protein_coding	Kmt2b	lysine (K)-specific methyltransferase 2B
ENSMUST00000031446.6	582.315	437.292	0.634145	0.934698	0.413204	protein_coding	Tmem132b	transmembrane protein 132B
ENSMUST00000089645.12	444.839	326.964	0.634228	0.93469	0.444152	protein_coding	Htra2	HtrA serine peptidase 2
ENSMUST00000202417.1	106.682	327.288	-0.91791	0.934683	-1.61725	protein_coding	Cnot4	CCR4-NOT transcription complex, subunit 4
ENSMUST00000215848.1	175.153	392.871	-0.793859	0.934677	-1.16544	protein_coding	Rnf111	ring finger 111
ENSMUST00000144255.7	95.5156	37.7677	0.634573	0.934656	1.33858	nonsense_mediated_decay	Safb2	scaffold attachment factor B2
ENSMUST00000132151.7	957.307	703.189	0.634733	0.93464	0.445069	protein_coding	Fsd1l	fibronectin type III and SPRY domain containing 1-like
ENSMUST00000212075.1	896.451	1237.32	-0.794067	0.934608	-0.464921	protein_coding	Msantd4	Myb/SANT-like DNA-binding domain containing 4 with coiled-coils
ENSMUST00000089378.4	3014.24	2721.08	0.651082	0.9346	0.147616	protein_coding	Pdxp	pyridoxal (pyridoxine, vitamin B6) phosphatase
ENSMUST00000177501.1	134.926	339.781	-1.0691	0.934599	-1.33244	protein_coding	Tmem70	transmembrane protein 70
ENSMUST00000034775.9	5119.4	4719.78	0.650978	0.934589	0.117253	protein_coding	Fem1b	feminization 1 homolog b (C. elegans)
ENSMUST00000001109.10	175.937	335.391	-0.776567	0.934587	-0.930785	protein_coding	Mfsd10	major facilitator superfamily domain containing 10
ENSMUST00000137404.7	210.194	96.645	0.635504	0.934565	1.12096	nonsense_mediated_decay	Ndst3	N-deacetylase/N-sulfotransferase (heparan glucosaminyl) 3
ENSMUST00000201869.1	91.6166	40.55	0.650736	0.934562	1.17591	retained_intron	Bicdl1	BICD family like cargo adaptor 1
ENSMUST00000183850.7	133.042	35.7039	0.650717	0.93456	1.89773	protein_coding	Kcnn2	potassium intermediate/small conductance calcium-activated channel, subfamily N, member 2
ENSMUST00000086961.14	151.514	90.4777	0.650512	0.934538	0.743816	nonsense_mediated_decay	Nt5c2	5'-nucleotidase, cytosolic II
ENSMUST00000148750.7	84.3506	169.284	-0.845303	0.934513	-1.00498	protein_coding	Slc4a4	solute carrier family 4 (anion exchanger), member 4
ENSMUST00000072965.4	579.776	434.807	0.65021	0.934505	0.41512	protein_coding	Sirt2	sirtuin 2
ENSMUST00000141401.1	609.71	425.091	0.6362	0.934496	0.520353	lncRNA	Podxl2	podocalyxin-like 2
ENSMUST00000111294.7	313.939	219.89	0.594481	0.934456	0.513699	protein_coding	Phf21a	PHD finger protein 21A
ENSMUST00000075896.6	3546.22	3239.56	0.649743	0.934454	0.130483	protein_coding	Tsnax	translin-associated factor X
ENSMUST00000128727.7	486.279	354.221	0.636697	0.934446	0.457132	protein_coding	Actr3b	ARP3 actin-related protein 3B
ENSMUST00000010298.6	640.088	500.181	0.636775	0.934439	0.35582	protein_coding	Spire2	spire type actin nucleation factor 2
ENSMUST00000027414.15	90.2392	27.7573	0.649375	0.934414	1.70089	protein_coding	Stk11ip	serine/threonine kinase 11 interacting protein
ENSMUST00000156896.7	166.542	90.2208	0.649357	0.934412	0.884358	retained_intron	Zfp276	zinc finger protein (C2H2 type) 276
ENSMUST00000044766.14	2918.34	2580.84	0.649303	0.934406	0.177307	protein_coding	4930402H24Rik	RIKEN cDNA 4930402H24 gene
ENSMUST00000040477.3	636.486	477.669	0.649289	0.934404	0.414117	protein_coding	Gsx2	GS homeobox 2
ENSMUST00000122214.1	813.977	630.561	0.649269	0.934402	0.368352	processed_pseudogene	Gm12895	predicted gene 12895
ENSMUST00000050905.15	165.25	311.501	-0.775854	0.934399	-0.914587	protein_coding	Tpm1	tropomyosin 1, alpha
ENSMUST00000156680.1	108.541	47.5642	0.649138	0.934388	1.19029	nonsense_mediated_decay	Fam76b	family with sequence similarity 76, member B
ENSMUST00000205276.1	818.691	637.011	0.637286	0.934387	0.362001	protein_coding	Emsy	EMSY, BRCA2-interacting transcriptional repressor
ENSMUST00000115096.3	1926.85	1611.77	0.649001	0.934376	0.257594	protein_coding	Plxna4	plexin A4
ENSMUST00000113597.7	108.046	50.862	0.648973	0.934374	1.08698	protein_coding	Rab7	RAB7, member RAS oncogene family
ENSMUST00000174716.7	342.222	231.548	0.648963	0.934374	0.563623	retained_intron	Uggt1	UDP-glucose glycoprotein glucosyltransferase 1
ENSMUST00000114671.7	458.284	302.527	0.648787	0.934363	0.599175	protein_coding	Mllt10	myeloid/lymphoid or mixed-lineage leukemia; translocated to, 10
ENSMUST00000138603.8	5755.42	5038.65	0.64849	0.934345	0.191885	protein_coding	Hap1	huntingtin-associated protein 1
ENSMUST00000230112.1	227	120.202	0.637757	0.93434	0.917234	retained_intron	Lmf2	lipase maturation factor 2
ENSMUST00000105359.7	4444.42	3890.32	0.637779	0.934338	0.192108	protein_coding	Apc2	adenomatosis polyposis coli 2
ENSMUST00000007216.8	618.338	471.304	0.638022	0.934314	0.391739	protein_coding	Ap2m1	adaptor-related protein complex 2, mu 1 subunit
ENSMUST00000129564.7	228.208	122.277	0.647841	0.934307	0.900192	protein_coding	Dennd4b	DENN/MADD domain containing 4B
ENSMUST00000030095.10	133.954	81.7051	0.638099	0.934306	0.713235	protein_coding	Tle1	transducin-like enhancer of split 1
ENSMUST00000113401.3	2103.13	1780.97	0.647803	0.934305	0.239882	protein_coding	Epha5	Eph receptor A5
ENSMUST00000029061.11	954.974	1350.64	-0.961124	0.934297	-0.500113	protein_coding	Sall4	spalt like transcription factor 4
ENSMUST00000170416.7	254.461	152.744	0.647671	0.934297	0.736325	protein_coding	Snx25	sorting nexin 25
ENSMUST00000025023.14	22.0964	103.304	-0.960934	0.934291	-2.22502	protein_coding	Luc7l	Luc7-like
ENSMUST00000202554.3	140.774	57.8261	0.638344	0.934281	1.28359	protein_coding	Gtf2ird1	general transcription factor II I repeat domain-containing 1
ENSMUST00000103224.9	904.047	1277.6	-0.844751	0.934269	-0.498964	protein_coding	Trpm7	transient receptor potential cation channel, subfamily M, member 7
ENSMUST00000031291.8	897.663	724.587	0.646837	0.934248	0.309015	protein_coding	Asphd2	aspartate beta-hydroxylase domain containing 2
ENSMUST00000032570.13	542.066	331.297	0.646805	0.934246	0.710342	protein_coding	Dmwd	dystrophia myotonica-containing WD repeat motif
ENSMUST00000064307.9	526.558	378.395	0.646764	0.934243	0.476699	protein_coding	Aatk	apoptosis-associated tyrosine kinase
ENSMUST00000105581.4	445.288	288.198	0.646734	0.934242	0.627679	protein_coding	Ube2j2	ubiquitin-conjugating enzyme E2J 2
ENSMUST00000020437.12	338.855	527.817	-0.775239	0.934239	-0.639371	protein_coding	Mdm1	transformed mouse 3T3 cell double minute 1
ENSMUST00000226758.1	333.224	180.341	0.646597	0.934234	0.885766	lncRNA	Rpl37	ribosomal protein L37
ENSMUST00000201595.3	32.9966	95.7693	-0.775218	0.934233	-1.53725	protein_coding	Ubl3	ubiquitin-like 3
ENSMUST00000109198.7	376.487	244.276	0.64656	0.934232	0.624091	protein_coding	Zfp62	zinc finger protein 62
ENSMUST00000032673.14	24.4307	101.676	-0.958829	0.934225	-2.05721	protein_coding	Zfp94	zinc finger protein 94
ENSMUST00000122374.7	101.192	47.9013	0.646392	0.934222	1.07896	protein_coding	Serinc2	serine incorporator 2
ENSMUST00000175873.7	122.066	71.8837	0.639035	0.934211	0.763919	retained_intron	Scn3b	sodium channel, voltage-gated, type III, beta
ENSMUST00000021333.4	4410.38	3840.06	0.639067	0.934208	0.199777	protein_coding	Foxg1	forkhead box G1
ENSMUST00000052798.13	9911.57	11289.4	-0.795266	0.934206	-0.187783	protein_coding	Ptges3	prostaglandin E synthase 3
ENSMUST00000148599.1	100.776	55.1024	0.639093	0.934205	0.87096	protein_coding	Tox2	TOX high mobility group box family member 2
ENSMUST00000164971.7	84.402	44.7691	0.64588	0.934192	0.914774	retained_intron	Tubgcp3	tubulin, gamma complex associated protein 3
ENSMUST00000072113.5	2796.6	2464.54	0.64575	0.934184	0.182357	protein_coding	Tmem65	transmembrane protein 65
ENSMUST00000115237.7	725.918	559.203	0.645705	0.934182	0.376434	protein_coding	Ntm	neurotrimin
ENSMUST00000092425.10	903.258	1689.59	-0.957419	0.934182	-0.903466	protein_coding	Rpl19	ribosomal protein L19
ENSMUST00000041124.12	2545.53	2088.68	0.645671	0.93418	0.285374	protein_coding	Zfp704	zinc finger protein 704
ENSMUST00000049126.12	6648.61	5880.53	0.639507	0.934163	0.177107	protein_coding	Dner	delta/notch-like EGF repeat containing
ENSMUST00000082120.4	142.646	52.1299	0.593829	0.934158	1.45225	protein_coding	Zfp42	zinc finger protein 42
ENSMUST00000079601.12	1819.94	2267.08	-0.79541	0.934158	-0.316942	protein_coding	Etv5	ets variant 5
ENSMUST00000110505.7	9391.66	10517.5	-0.774913	0.934154	-0.163342	protein_coding	Hmgb1	high mobility group box 1
ENSMUST00000088010.11	1464.26	1208.48	0.645205	0.934153	0.276977	protein_coding	Gtf3c2	general transcription factor IIIC, polypeptide 2, beta
ENSMUST00000117513.7	331.842	229.753	0.645106	0.934147	0.530415	protein_coding	Slc29a3	solute carrier family 29 (nucleoside transporters), member 3
ENSMUST00000039204.9	368.252	549.759	-0.844468	0.934144	-0.578108	protein_coding	Arhgef10l	Rho guanine nucleotide exchange factor (GEF) 10-like
ENSMUST00000039013.14	499.694	274.362	0.645001	0.934141	0.864962	protein_coding	Abca3	ATP-binding cassette, sub-family A (ABC1), member 3
ENSMUST00000116563.7	167.042	100.485	0.644934	0.934137	0.733235	protein_coding	Klc2	kinesin light chain 2
ENSMUST00000092073.10	10.9741	201.789	-1.3101	0.934125	-4.20067	protein_coding	Klhl25	kelch-like 25
ENSMUST00000123853.8	2099.89	1797.34	0.639989	0.934113	0.224454	protein_coding	Akap11	A kinase (PRKA) anchor protein 11
ENSMUST00000069994.10	855.089	703.374	0.644492	0.934112	0.281782	protein_coding	St3gal5	ST3 beta-galactoside alpha-2,3-sialyltransferase 5
ENSMUST00000107359.8	1486.77	1227.72	0.593704	0.934101	0.276197	protein_coding	Megf9	multiple EGF-like-domains 9
ENSMUST00000155986.1	91.461	47.6945	0.593691	0.934095	0.939335	retained_intron	Slc25a4	solute carrier family 25 (mitochondrial carrier, adenine nucleotide translocator), member 4
ENSMUST00000051454.3	2731.9	2404.02	0.644195	0.934095	0.184452	protein_coding	Fam171b	family with sequence similarity 171, member B
ENSMUST00000136938.1	3279.62	3716.05	-0.774664	0.93409	-0.180242	protein_coding	Ubb	ubiquitin B
ENSMUST00000197074.4	127.04	45.9755	0.640229	0.934089	1.46634	protein_coding	Anapc5	anaphase-promoting complex subunit 5
ENSMUST00000223840.1	329.721	163.383	0.640268	0.934085	1.01299	protein_coding	Zswim8	zinc finger SWIM-type containing 8
ENSMUST00000087879.10	397.496	216.119	0.644009	0.934084	0.879112	protein_coding	Nexmif	neurite extension and migration factor
ENSMUST00000029002.8	8639.56	7846.76	0.643711	0.934067	0.138861	protein_coding	Stmn2	stathmin-like 2
ENSMUST00000134959.7	169.056	92.2494	0.64368	0.934065	0.87389	nonsense_mediated_decay	Cdc42bpa	CDC42 binding protein kinase alpha
ENSMUST00000032555.9	308.262	180.156	0.643388	0.934049	0.774913	protein_coding	Tomm40	translocase of outer mitochondrial membrane 40
ENSMUST00000165044.2	731.645	556.016	0.640774	0.934032	0.396017	protein_coding	Acvr2b	activin receptor IIB
ENSMUST00000006435.7	5138.76	4852.81	0.593552	0.934032	0.0825999	protein_coding	Atp6v1b2	ATPase, H+ transporting, lysosomal V1 subunit B2
ENSMUST00000123413.7	1379.33	1172.52	0.642992	0.934026	0.234361	nonsense_mediated_decay	Eif4a2	eukaryotic translation initiation factor 4A2
ENSMUST00000025430.10	1256.73	1025.91	0.642562	0.934002	0.29277	protein_coding	Setbp1	SET binding protein 1
ENSMUST00000107692.7	386.249	219.633	0.642561	0.934002	0.814435	protein_coding	Trim2	tripartite motif-containing 2
ENSMUST00000131718.7	236.799	123.783	0.593484	0.934	0.935849	protein_coding	Rufy2	RUN and FYVE domain-containing 2
ENSMUST00000110384.8	1131.79	892.633	0.642462	0.933996	0.342474	protein_coding	Ripor2	RHO family interacting cell polarization regulator 2
ENSMUST00000080058.10	1654.07	1472.74	0.593472	0.933995	0.16752	protein_coding	Egln2	egl-9 family hypoxia-inducible factor 2
ENSMUST00000029850.14	400.434	171.12	0.641204	0.933988	1.22656	protein_coding	Cryz	crystallin, zeta
ENSMUST00000229377.1	177.797	98.194	0.641302	0.933978	0.856525	protein_coding	Smug1	single-strand selective monofunctional uracil DNA glycosylase
ENSMUST00000166814.7	214.754	137.62	0.593433	0.933977	0.641992	protein_coding	Brinp3	bone morphogenetic protein/retinoic acid inducible neural specific 3
ENSMUST00000164662.7	245.335	75.545	0.642044	0.933973	1.69934	protein_coding	Chd5	chromodomain helicase DNA binding protein 5
ENSMUST00000163024.7	774.604	610.335	0.641951	0.933968	0.343858	protein_coding	Lmo3	LIM domain only 3
ENSMUST00000027297.10	1379.99	1149.92	0.64188	0.933964	0.26313	protein_coding	Plekhb2	pleckstrin homology domain containing, family B (evectins) member 2
ENSMUST00000135973.7	259.759	176.998	0.641737	0.933956	0.553441	retained_intron	Armc9	armadillo repeat containing 9
ENSMUST00000236549.1	115.974	41.5191	0.641558	0.933951	1.48195	retained_intron	Abhd17b	abhydrolase domain containing 17B
ENSMUST00000073104.10	88.4785	261.186	-0.774101	0.933944	-1.56168	protein_coding	Ppp4r1	protein phosphatase 4, regulatory subunit 1
ENSMUST00000230490.1	401.453	176.928	1.4464	0.933891	1.18207	protein_coding	Cacnb3	calcium channel, voltage-dependent, beta 3 subunit
ENSMUST00000236044.1	108.899	253.17	-0.954966	0.933882	-1.21712	protein_coding	Cep55	centrosomal protein 55
ENSMUST00000133316.7	550.978	818.643	-0.95496	0.93388	-0.57124	nonsense_mediated_decay	Cenpa	centromere protein A
ENSMUST00000059270.9	744.566	1031.76	-0.773716	0.933845	-0.470641	protein_coding	Heatr1	HEAT repeat containing 1
ENSMUST00000053568.1	577.061	428.332	0.59311	0.933831	0.429994	protein_coding	Lingo1	leucine rich repeat and Ig domain containing 1
ENSMUST00000084782.9	36.4858	138.731	-0.965559	0.933823	-1.92688	protein_coding	Arfip2	ADP-ribosylation factor interacting protein 2
ENSMUST00000042901.14	390.745	618.046	-0.773604	0.933817	-0.661485	protein_coding	Smc4	structural maintenance of chromosomes 4
ENSMUST00000165596.7	87.2922	331.401	-0.773578	0.93381	-1.92465	protein_coding	Dhx30	DEAH (Asp-Glu-Ala-His) box polypeptide 30
ENSMUST00000146443.7	128.355	37.4692	0.59306	0.933808	1.77637	protein_coding	Epb41	erythrocyte membrane protein band 4.1
ENSMUST00000026470.5	1065.98	1446.23	-0.773329	0.933746	-0.440119	protein_coding	Shmt2	serine hydroxymethyltransferase 2 (mitochondrial)
ENSMUST00000082125.5	348.692	606.574	-0.796717	0.933715	-0.798732	protein_coding	Nuak2	NUAK family, SNF1-like kinase, 2
ENSMUST00000006828.8	10560	9326.67	1.13712	0.933711	0.179172	protein_coding	Aplp1	amyloid beta (A4) precursor-like protein 1
ENSMUST00000105046.3	5514.5	6722.25	-0.954156	0.933675	-0.285715	protein_coding	Hmga1b	high mobility group AT-hook 1B
ENSMUST00000224819.1	1891.76	2529.35	-0.772921	0.933642	-0.41904	protein_coding	Cmah	cytidine monophospho-N-acetylneuraminic acid hydroxylase
ENSMUST00000135192.7	1441.18	1836.12	-0.919923	0.9336	-0.349408	protein_coding	Copa	coatomer protein complex subunit alpha
ENSMUST00000031402.11	2123.88	2626.57	-0.772722	0.933592	-0.306479	protein_coding	Cct6a	chaperonin containing Tcp1, subunit 6a (zeta)
ENSMUST00000172466.7	536.048	382.741	0.592531	0.933568	0.485995	protein_coding	Nrxn1	neurexin I
ENSMUST00000107156.8	410.146	231.621	0.592248	0.933441	0.824375	protein_coding	Lsm12	LSM12 homolog
ENSMUST00000027036.10	1675.06	2066.74	-0.797586	0.933417	-0.303143	protein_coding	Lypla1	lysophospholipase 1
ENSMUST00000090046.11	241.409	113.489	0.592194	0.933417	1.08893	protein_coding	Tmem87a	transmembrane protein 87A
ENSMUST00000160844.9	546.914	390.618	0.592108	0.933378	0.485556	protein_coding	Nrxn1	neurexin I
ENSMUST00000171796.7	5951.36	5308.23	0.592105	0.933376	0.164989	protein_coding	Kif1a	kinesin family member 1A
ENSMUST00000018343.9	132.438	270.67	-0.797798	0.933344	-1.03121	retained_intron	Ro60	Ro60, Y RNA binding protein
ENSMUST00000018851.13	4799.38	4319.7	0.592026	0.933341	0.151917	protein_coding	Dync1h1	dynein cytoplasmic 1 heavy chain 1
ENSMUST00000062117.13	1380.33	1164.74	0.591991	0.933325	0.245006	protein_coding	Rap2a	RAS related protein 2a
ENSMUST00000230445.1	609.691	1077.67	-0.771423	0.933263	-0.821763	protein_coding	Pfkm	phosphofructokinase, muscle
ENSMUST00000109395.7	49.3656	182.861	-0.92071	0.933207	-1.88917	protein_coding	Cbfb	core binding factor beta
ENSMUST00000022212.8	2280.74	2025.11	0.591712	0.9332	0.171499	protein_coding	Plk2	polo like kinase 2
ENSMUST00000042497.13	1609.97	1338.5	0.591494	0.933102	0.266419	protein_coding	Ndufv1	NADH:ubiquinone oxidoreductase core subunit V1
ENSMUST00000035105.6	1941.89	1637.01	0.591489	0.9331	0.246395	protein_coding	Rpsa	ribosomal protein SA
ENSMUST00000100301.10	102.922	52.1408	0.591485	0.933098	0.981067	protein_coding	Prkcg	protein kinase C, gamma
ENSMUST00000004955.13	451.262	718.894	-0.798628	0.933057	-0.671814	protein_coding	Prpsap2	phosphoribosyl pyrophosphate synthetase-associated protein 2
ENSMUST00000022964.8	78.0923	155.943	-0.770459	0.933023	-0.997762	protein_coding	Ebag9	estrogen receptor-binding fragment-associated gene 9
ENSMUST00000053666.7	147.531	305.92	-0.770374	0.933001	-1.05214	protein_coding	Slc12a6	solute carrier family 12, member 6
ENSMUST00000113927.7	29.9115	225.486	-1.06379	0.932951	-2.91426	protein_coding	Zfx	zinc finger protein X-linked
ENSMUST00000100635.4	352.748	533.189	-0.770136	0.932942	-0.596012	protein_coding	Fam84b	family with sequence similarity 84, member B
ENSMUST00000169312.1	85.6522	240.938	-0.84279	0.932931	-1.4921	protein_coding	Chtf8	Chromosome transmission fidelity isoform 2
ENSMUST00000053664.8	3496.93	3191.51	0.591096	0.932924	0.131849	protein_coding	Tmx2	thioredoxin-related transmembrane protein 2
ENSMUST00000024639.11	8276.81	6850.5	1.44533	0.932875	0.272865	protein_coding	Map2	microtubule-associated protein 2
ENSMUST00000106742.7	20.0294	99.4019	-0.950879	0.932862	-2.31116	protein_coding	Cacng5	calcium channel, voltage-dependent, gamma subunit 5
ENSMUST00000115679.7	36.0608	135.342	-1.06338	0.93285	-1.90811	protein_coding	Tfe3	transcription factor E3
ENSMUST00000023291.5	2450.8	2197.5	0.590916	0.932844	0.157394	protein_coding	Mapk8ip2	mitogen-activated protein kinase 8 interacting protein 2
ENSMUST00000045167.10	129.381	437.839	-0.950698	0.932818	-1.75878	protein_coding	Ehbp1	EH domain binding protein 1
ENSMUST00000127417.2	59.0753	320.655	-0.921487	0.932816	-2.4404	protein_coding	Dock7	dedicator of cytokinesis 7
ENSMUST00000219144.1	483.524	359.366	0.590738	0.932765	0.428131	protein_coding	Zfp781	zinc finger protein 781
ENSMUST00000191368.6	80.7	171.981	-0.769302	0.932734	-1.09161	protein_coding	Ube2f	ubiquitin-conjugating enzyme E2F (putative)
ENSMUST00000109816.7	997.35	1494.79	-1.0628	0.932712	-0.583772	protein_coding	Tpx2	TPX2, microtubule-associated
ENSMUST00000043074.13	226.269	458.922	-0.969712	0.932709	-1.02021	protein_coding	Fau	Finkel-Biskis-Reilly murine sarcoma virus (FBR-MuSV) ubiquitously expressed (fox derived)
ENSMUST00000199736.1	2144.85	1893.32	0.590558	0.932685	0.179957	protein_coding	Cspg5	chondroitin sulfate proteoglycan 5
ENSMUST00000123084.7	182.504	118.691	0.590557	0.932684	0.62072	retained_intron	Senp3	SUMO/sentrin specific peptidase 3
ENSMUST00000183511.1	392.493	635.586	-0.921773	0.932671	-0.695421	transcribed_processed_pseudogene	Gm9531	predicted gene 9531
ENSMUST00000033865.15	42.0123	164.804	-0.768979	0.932632	-1.97187	protein_coding	Nek3	NIMA (never in mitosis gene a)-related expressed kinase 3
ENSMUST00000166769.7	45.6045	192.721	-0.842424	0.932625	-2.07926	protein_coding	Eif2b4	eukaryotic translation initiation factor 2B, subunit 4 delta
ENSMUST00000139853.1	192.636	524.857	-1.0622	0.93257	-1.44605	nonsense_mediated_decay	Rnf10	ring finger protein 10
ENSMUST00000080411.12	2425.88	3099.61	-0.768759	0.932563	-0.353578	protein_coding	Morf4l2	mortality factor 4 like 2
ENSMUST00000102874.10	5924.88	5628.81	0.58989	0.932389	0.0739558	protein_coding	Mdh1	malate dehydrogenase 1, NAD (soluble)
ENSMUST00000177207.1	185.283	406.986	-0.922397	0.932352	-1.13525	protein_coding	Tsc22d1	TSC22 domain family, member 1
ENSMUST00000020681.9	980.155	696.555	0.589561	0.932244	0.492774	protein_coding	Slu7	SLU7 splicing factor homolog (S. cerevisiae)
ENSMUST00000109772.7	600.962	959.09	-0.800276	0.932192	-0.674392	protein_coding	Dnmt3b	DNA methyltransferase 3B
ENSMUST00000159545.7	50.9271	207.691	-0.94809	0.932163	-2.02793	nonsense_mediated_decay	Osbpl9	oxysterol binding protein-like 9
ENSMUST00000236046.1	99.8882	305.219	-1.05985	0.932138	-1.61146	protein_coding	Cuedc2	CUE domain containing 2
ENSMUST00000174561.7	3533.75	3924.14	-1.05955	0.932127	-0.151178	protein_coding	H2afz	H2A histone family, member Z
ENSMUST00000164120.7	468.638	743.81	-0.841683	0.93201	-0.66646	protein_coding	Tpx2	TPX2, microtubule-associated
ENSMUST00000143692.7	102.761	62.066	0.588934	0.931947	0.727424	nonsense_mediated_decay	Prkcb	protein kinase C, beta
ENSMUST00000027438.7	6706.41	7502.52	-0.800683	0.931939	-0.161834	protein_coding	Ncl	nucleolin
ENSMUST00000188618.6	970.809	800.218	0.588832	0.931897	0.278795	protein_coding	Abi2	abl-interactor 2
ENSMUST00000025483.10	2052.8	2725.51	-0.923347	0.931863	-0.40893	protein_coding	Nars	asparaginyl-tRNA synthetase
ENSMUST00000101102.1	13.4245	122.169	-0.947091	0.931845	-3.18594	protein_coding	Reps2	RALBP1 associated Eps domain containing protein 2
ENSMUST00000030939.13	969.49	1298.55	-0.841458	0.931824	-0.421604	protein_coding	Nadk	NAD kinase
ENSMUST00000189799.6	139.732	68.6044	0.588636	0.931801	1.02629	protein_coding	Dph5	diphthamide biosynthesis 5
ENSMUST00000208071.1	27.9154	156.089	-0.923526	0.931771	-2.48323	protein_coding	Pigq	phosphatidylinositol glycan anchor biosynthesis, class Q
ENSMUST00000119722.7	2002.97	1737.77	0.588506	0.931737	0.204904	protein_coding	AW551984	expressed sequence AW551984
ENSMUST00000174477.7	1247.35	1036.17	0.588408	0.931689	0.267607	protein_coding	Hnrnpl	heterogeneous nuclear ribonucleoprotein L
ENSMUST00000045897.14	55370.9	59171.3	-1.04927	0.931678	-0.0957688	protein_coding	Ptma	prothymosin alpha
ENSMUST00000114690.7	373.644	212.719	0.58835	0.931661	0.812712	protein_coding	Zbtb20	zinc finger and BTB domain containing 20
ENSMUST00000114058.7	351.241	563.313	-0.765839	0.931658	-0.681476	protein_coding	Pls3	plastin 3 (T-isoform)
ENSMUST00000026292.14	824.258	1278.03	-0.946418	0.931633	-0.632753	protein_coding	Huwe1	HECT, UBA and WWE domain containing 1
ENSMUST00000236767.1	153.721	16.9189	1.34669	0.931631	3.1836	protein_coding	Tigd3	tigger transposable element derived 3
ENSMUST00000048493.11	682.81	1021.58	-0.923833	0.931611	-0.581243	protein_coding	Rpap1	RNA polymerase II associated protein 1
ENSMUST00000129270.7	8.08093	87.6432	-1.04664	0.931525	-3.43905	retained_intron	Slc25a1	solute carrier family 25 (mitochondrial carrier, citrate transporter), member 1
ENSMUST00000119591.1	263.216	496.328	-1.04625	0.931503	-0.915044	protein_coding	Chuk	conserved helix-loop-helix ubiquitous kinase
ENSMUST00000061757.3	1043.33	780.05	0.588012	0.931495	0.41955	protein_coding	Zfp62	zinc finger protein 62
ENSMUST00000185676.6	10094.8	12523.9	-0.945936	0.931482	-0.311075	retained_intron	Ncl	nucleolin
ENSMUST00000041495.13	34.6365	129.123	-0.924103	0.93147	-1.89838	protein_coding	Mbnl3	muscleblind like splicing factor 3
ENSMUST00000105344.7	233.52	113.851	0.587945	0.931462	1.0364	protein_coding	Tcf3	transcription factor 3
ENSMUST00000163476.9	504.889	753.942	-0.924177	0.931431	-0.578488	protein_coding	Smpd4	sphingomyelin phosphodiesterase 4
ENSMUST00000106479.7	54.7357	246.102	-0.973241	0.93142	-2.1687	protein_coding	Ipp	IAP promoted placental gene
ENSMUST00000173320.7	131.763	255.955	-0.801721	0.931291	-0.957944	protein_coding	Wdr81	WD repeat domain 81
ENSMUST00000135436.7	87.5185	26.0133	0.58749	0.931241	1.75034	protein_coding	Phldb1	pleckstrin homology like domain, family B, member 1
ENSMUST00000031383.13	13607.7	14665.4	-0.801835	0.93122	-0.107998	protein_coding	Ran	RAN, member RAS oncogene family
ENSMUST00000204617.2	58.1873	208.27	-0.764146	0.931145	-1.83968	lncRNA	Syn2	synapsin II
ENSMUST00000225674.1	3132.47	3986.61	-0.802077	0.931068	-0.347862	protein_coding	Hnrnpk	heterogeneous nuclear ribonucleoprotein K
ENSMUST00000113978.8	213.869	119.733	0.586926	0.930967	0.83691	protein_coding	Gk	glycerol kinase
ENSMUST00000107971.8	288.521	179.679	0.586898	0.930954	0.683254	protein_coding	Spg20	spastic paraplegia 20, spartin (Troyer syndrome) homolog (human)
ENSMUST00000029078.8	1117.63	1442.66	-0.763377	0.930915	-0.36829	protein_coding	Car2	carbonic anhydrase 2
ENSMUST00000114616.7	88.6885	255.83	-0.840347	0.930911	-1.52837	protein_coding	Ezh2	enhancer of zeste 2 polycomb repressive complex 2 subunit
ENSMUST00000056521.11	3603.89	3165.53	0.586688	0.930852	0.187107	protein_coding	2900011O08Rik	RIKEN cDNA 2900011O08 gene
ENSMUST00000046073.15	118.088	330.543	-0.92531	0.930834	-1.48497	protein_coding	Kdm2b	lysine (K)-specific demethylase 2B
ENSMUST00000091010.11	181.784	429.784	-0.925537	0.930713	-1.24139	protein_coding	Dab2ip	disabled 2 interacting protein
ENSMUST00000109140.9	1135.32	1497.84	-0.943393	0.930702	-0.399777	protein_coding	Aurka	aurora kinase A
ENSMUST00000029549.15	7430.31	8109.41	-0.943357	0.930692	-0.126173	protein_coding	Tpm3	tropomyosin 3, gamma
ENSMUST00000168129.9	472.257	311.104	0.586346	0.930687	0.602175	protein_coding	Trappc12	trafficking protein particle complex 12
ENSMUST00000107377.9	69.7375	171.433	-0.840071	0.930685	-1.29764	protein_coding	Tnc	tenascin C
ENSMUST00000120421.1	2912.15	3271.36	-0.762482	0.930649	-0.167802	processed_pseudogene	Gm15387	predicted gene 15387
ENSMUST00000097998.8	27.0019	108.671	-1.04292	0.930633	-2.00884	protein_coding	Fam53b	family with sequence similarity 53, member B
ENSMUST00000044792.5	932.582	759.389	0.586187	0.930611	0.296392	protein_coding	Rcan2	regulator of calcineurin 2
ENSMUST00000028892.10	2085.09	1847	0.586039	0.93054	0.174925	protein_coding	Idh3b	isocitrate dehydrogenase 3 (NAD+) beta
ENSMUST00000085708.2	58.9033	267.783	-0.975342	0.930535	-2.18464	protein_coding	Stat2	signal transducer and activator of transcription 2
ENSMUST00000026425.12	1616.7	2049.63	-0.975466	0.930483	-0.342305	protein_coding	Pa2g4	proliferation-associated 2G4
ENSMUST00000006991.8	171.744	112.094	0.585907	0.930477	0.615548	protein_coding	Hcn1	hyperpolarization-activated, cyclic nucleotide-gated K+ 1
ENSMUST00000035597.9	769.611	608.817	0.5859	0.930473	0.33812	protein_coding	Sppl2b	signal peptide peptidase like 2B
ENSMUST00000112519.8	1238.95	1569.3	-0.942619	0.93047	-0.341003	protein_coding	Chfr	checkpoint with forkhead and ring finger domains
ENSMUST00000113430.1	42.1889	151.971	-0.761703	0.930418	-1.84886	protein_coding	Mrpl2	mitochondrial ribosomal protein L2
ENSMUST00000136748.5	155.751	78.754	0.585719	0.930387	0.983815	nonsense_mediated_decay	Rhbdd2	rhomboid domain containing 2
ENSMUST00000043584.4	3986.89	4760.36	-0.975809	0.930335	-0.255808	protein_coding	Tubb4b	tubulin, beta 4B class IVB
ENSMUST00000032216.6	1631.08	1408.47	0.585568	0.930315	0.211703	protein_coding	Ptms	parathymosin
ENSMUST00000028608.12	617.93	823.262	-0.761231	0.930277	-0.413909	protein_coding	Nat10	N-acetyltransferase 10
ENSMUST00000111147.7	9310.82	10257.1	-0.761228	0.930276	-0.139637	protein_coding	Caprin1	cell cycle associated protein 1
ENSMUST00000093201.12	6028.2	7001.77	-0.926957	0.930265	-0.21599	protein_coding	Npm1	nucleophosmin 1
ENSMUST00000112484.9	70.8726	146.356	-0.803373	0.930249	-1.04618	protein_coding	Ptpn6	protein tyrosine phosphatase, non-receptor type 6
ENSMUST00000100330.9	2627.33	2269.97	0.585421	0.930244	0.210922	protein_coding	Tanc2	tetratricopeptide repeat, ankyrin repeat and coiled-coil containing 2
ENSMUST00000110874.7	31.4416	96.9283	-0.941652	0.930184	-1.62425	protein_coding	Eif2ak4	eukaryotic translation initiation factor 2 alpha kinase 4
ENSMUST00000019708.11	363.492	562.883	-0.928109	0.930062	-0.630912	protein_coding	Arid3a	AT rich interactive domain 3A (BRIGHT-like)
ENSMUST00000162593.1	129.897	81.4741	0.584867	0.92998	0.672959	protein_coding	Ubn2	ubinuclein 2
ENSMUST00000106203.8	444.595	734.427	-0.803838	0.929953	-0.724129	protein_coding	Hgs	HGF-regulated tyrosine kinase substrate
ENSMUST00000020169.8	301.444	536.789	-0.803854	0.929942	-0.832467	protein_coding	Enpp3	ectonucleotide pyrophosphatase/phosphodiesterase 3
ENSMUST00000081649.9	1771.72	2263.11	-0.759879	0.929877	-0.353158	protein_coding	Ifitm2	interferon induced transmembrane protein 2
ENSMUST00000218315.1	479.956	749.515	-0.839047	0.929853	-0.643054	protein_coding	Pan2	PAN2 poly(A) specific ribonuclease subunit
ENSMUST00000114513.8	993.249	787.595	0.584412	0.929765	0.334701	protein_coding	Gls	glutaminase
ENSMUST00000111967.7	17.1645	101.388	-0.838895	0.92973	-2.56238	protein_coding	Vsig10	V-set and immunoglobulin domain containing 10
ENSMUST00000021039.11	239.803	475.606	-0.977206	0.929729	-0.987918	protein_coding	Lig3	ligase III, DNA, ATP-dependent
ENSMUST00000160439.7	361.76	265.307	0.584316	0.929719	0.447371	protein_coding	Zfand2b	zinc finger, AN1 type domain 2B
ENSMUST00000078756.6	68.0143	158.178	-0.938373	0.929655	-1.21764	protein_coding	Hist2h2aa1	histone cluster 2, H2aa1
ENSMUST00000102915.9	1589.03	1988.84	-0.938167	0.929629	-0.323787	protein_coding	Smc2	structural maintenance of chromosomes 2
ENSMUST00000071869.11	305.472	460.96	-0.759029	0.929628	-0.593601	protein_coding	Plec	plectin
ENSMUST00000033961.6	1758.36	1564.48	0.584079	0.929608	0.168547	protein_coding	Tm2d2	TM2 domain containing 2
ENSMUST00000151982.7	921.547	685.804	0.584044	0.929591	0.426262	nonsense_mediated_decay	Sez6	seizure related gene 6
ENSMUST00000050625.14	1323.65	1092.52	0.583925	0.929535	0.27686	protein_coding	Sema5b	sema domain, seven thrombospondin repeats (type 1 and type 1-like), transmembrane domain (TM) and short cytoplasmic domain, (semaphorin) 5B
ENSMUST00000108357.7	36.1771	111.045	-0.804531	0.929509	-1.618	protein_coding	Blvrb	biliverdin reductase B (flavin reductase (NADPH))
ENSMUST00000081849.9	731.121	1038.85	-0.838547	0.929449	-0.5068	protein_coding	Phc1	polyhomeotic 1
ENSMUST00000232872.1	248.502	172.879	0.583734	0.929445	0.523498	protein_coding	Anks1	ankyrin repeat and SAM domain containing 1
ENSMUST00000115095.8	104.062	47.1822	0.583718	0.929437	1.14113	protein_coding	Xiap	X-linked inhibitor of apoptosis
ENSMUST00000026142.7	17200.5	16552.8	0.583682	0.929421	0.0553773	protein_coding	Maged1	melanoma antigen, family D, 1
ENSMUST00000115059.7	216.978	75.3215	0.583586	0.929375	1.52641	protein_coding	Tenm1	teneurin transmembrane protein 1
ENSMUST00000027777.11	5052.12	5888.01	-0.758109	0.929361	-0.220889	protein_coding	Parp1	poly (ADP-ribose) polymerase family, member 1
ENSMUST00000180037.7	1343.49	1143.62	0.583378	0.929278	0.232372	protein_coding	Birc6	baculoviral IAP repeat-containing 6
ENSMUST00000022242.8	1662.55	2313.45	-0.978259	0.929265	-0.476653	protein_coding	Emb	embigin
ENSMUST00000108785.1	121.824	255.546	-0.935136	0.929251	-1.06878	protein_coding	Mrpl55	mitochondrial ribosomal protein L55
ENSMUST00000180095.3	7022.16	6689.67	0.583315	0.929248	0.0699793	protein_coding	Mlf2	myeloid leukemia factor 2
ENSMUST00000226463.1	63.3659	153.973	-0.757446	0.929171	-1.2809	retained_intron	Ajuba	ajuba LIM protein
ENSMUST00000108231.7	31.0628	140.306	-0.805084	0.929152	-2.17532	protein_coding	Dpf1	D4, zinc and double PHD fingers family 1
ENSMUST00000114015.7	1595.56	1297.26	0.583068	0.929133	0.298589	protein_coding	Map2	microtubule-associated protein 2
ENSMUST00000029846.4	529.808	744.746	-0.934084	0.929123	-0.491278	protein_coding	Ccn1	cellular communication network factor 1
ENSMUST00000171041.7	54.862	145.899	-0.757197	0.929099	-1.41109	protein_coding	Derl2	Der1-like domain family, member 2
ENSMUST00000100022.3	416.385	294.707	0.582833	0.929023	0.498634	protein_coding	Pitpnm1	phosphatidylinositol transfer protein, membrane-associated 1
ENSMUST00000127095.7	839.53	677.943	0.58283	0.929021	0.308417	protein_coding	Ly6h	lymphocyte antigen 6 complex, locus H
ENSMUST00000053266.10	3366.76	4055.77	-0.7568	0.928986	-0.268615	protein_coding	Mcm3	minichromosome maintenance complex component 3
ENSMUST00000152711.1	205.585	121.982	0.582686	0.928954	0.75307	protein_coding	Dlx1	distal-less homeobox 1
ENSMUST00000032309.12	2915.18	2540.56	0.582655	0.92894	0.198438	protein_coding	Ybx3	Y box protein 3
ENSMUST00000088761.10	249.51	103.495	0.582609	0.928918	1.26953	protein_coding	Adam22	a disintegrin and metallopeptidase domain 22
ENSMUST00000217317.1	3026.28	3607.66	-0.756501	0.928901	-0.253517	protein_coding	Rpsa	ribosomal protein SA
ENSMUST00000114888.10	569.612	834.512	-0.756416	0.928877	-0.550955	protein_coding	Hmga1	high mobility group AT-hook 1
ENSMUST00000079976.9	81.3815	27.2438	0.582443	0.928841	1.57877	protein_coding	Slc39a13	solute carrier family 39 (metal ion transporter), member 13
ENSMUST00000208743.1	154.902	75.8064	0.58226	0.928756	1.03097	nonsense_mediated_decay	Tacc2	transforming, acidic coiled-coil containing protein 2
ENSMUST00000006046.4	377.361	605.084	-0.97968	0.928724	-0.68119	protein_coding	Trh	thyrotropin releasing hormone
ENSMUST00000210750.1	90.0038	53.8709	0.582175	0.928717	0.74048	lncRNA	Tmco3	transmembrane and coiled-coil domains 3
ENSMUST00000040325.13	64.4981	285.334	-0.979763	0.928693	-2.14532	protein_coding	Med12l	mediator complex subunit 12-like
ENSMUST00000025439.4	1660.25	2133.73	-0.755683	0.928669	-0.361977	protein_coding	Me2	malic enzyme 2, NAD(+)-dependent, mitochondrial
ENSMUST00000027980.7	590.86	854.799	-0.755567	0.928637	-0.532769	protein_coding	Mcm10	minichromosome maintenance 10 replication initiation factor
ENSMUST00000167796.1	30.9822	92.0866	-0.755127	0.928513	-1.57155	lncRNA	Dph3	diphthamine biosynthesis 3
ENSMUST00000200744.3	264.36	157.951	0.581681	0.928498	0.743022	protein_coding	Mpv17	MpV17 mitochondrial inner membrane protein
ENSMUST00000060714.9	2520.59	2258.67	0.581639	0.928481	0.158287	protein_coding	Ubqln2	ubiquilin 2
ENSMUST00000224905.1	177.692	320.578	-0.754978	0.928471	-0.851292	protein_coding	Slc35b2	solute carrier family 35, member B2
ENSMUST00000238168.1	167.466	350.125	-0.754797	0.92842	-1.06401	protein_coding	Eif1a	eukaryotic translation initiation factor 1A
ENSMUST00000072572.12	455.263	842.069	-0.980513	0.928406	-0.887237	protein_coding	Alg11	asparagine-linked glycosylation 11 (alpha-1,2-mannosyltransferase)
ENSMUST00000137488.1	178.292	81.0517	0.581411	0.928389	1.13732	protein_coding	Cend1	cell cycle exit and neuronal differentiation 1
ENSMUST00000115181.8	146.098	322.545	-0.754088	0.928243	-1.14256	protein_coding	Telo2	telomere maintenance 2
ENSMUST00000080437.12	695.636	965.416	-0.753888	0.928201	-0.472818	protein_coding	Dennd5a	DENN/MADD domain containing 5A
ENSMUST00000113215.9	288.139	416.491	-0.753829	0.928189	-0.531522	protein_coding	Sh3bgrl2	SH3 domain binding glutamic acid-rich protein like 2
ENSMUST00000150095.7	218.973	413.644	-0.836937	0.928161	-0.917639	retained_intron	Suv39h1	suppressor of variegation 3-9 1
ENSMUST00000020238.13	9737.57	11158.8	-0.753668	0.928155	-0.196545	protein_coding	Hsp90b1	heat shock protein 90, beta (Grp94), member 1
ENSMUST00000081544.12	121.735	38.4757	0.580806	0.928143	1.66172	protein_coding	Rims1	regulating synaptic membrane exocytosis 1
ENSMUST00000174172.7	494.074	740.512	-0.753557	0.928131	-0.583797	protein_coding	Prc1	protein regulator of cytokinesis 1
ENSMUST00000058667.14	1156.42	930.524	0.580705	0.928103	0.313548	protein_coding	Lrrc4b	leucine rich repeat containing 4B
ENSMUST00000237189.1	160.783	92.59	0.580631	0.928073	0.796192	protein_coding	Phf1	PHD finger protein 1
ENSMUST00000105616.9	5454.53	6171.49	-1.2498	0.928015	-0.178165	protein_coding	Gnb1	guanine nucleotide binding protein (G protein), beta 1
ENSMUST00000192639.5	2474.13	2882.35	-0.752873	0.927988	-0.220324	nonsense_mediated_decay	Prdx6	peroxiredoxin 6
ENSMUST00000111333.1	76.0034	255.972	-1.03536	0.927937	-1.75185	protein_coding	Zfp408	zinc finger protein 408
ENSMUST00000129599.7	76.6303	154.214	-0.836652	0.927934	-1.00895	retained_intron	Ddhd1	DDHD domain containing 1
ENSMUST00000118163.7	830.995	647.474	0.58024	0.927915	0.360019	protein_coding	Dmxl2	Dmx-like 2
ENSMUST00000235645.1	132.963	72.735	0.580224	0.927909	0.870305	lncRNA	Rpusd1	RNA pseudouridylate synthase domain containing 1
ENSMUST00000171702.7	646.558	948.017	-0.75215	0.927837	-0.552134	protein_coding	Racgap1	Rac GTPase-activating protein 1
ENSMUST00000107586.2	301.074	124.254	0.57995	0.927799	1.27682	protein_coding	Mllt6	myeloid/lymphoid or mixed-lineage leukemia; translocated to, 6
ENSMUST00000034145.10	258.367	177.82	0.579928	0.92779	0.539002	protein_coding	Tbc1d9	TBC1 domain family, member 9
ENSMUST00000019611.14	107.452	213.859	-0.836432	0.927763	-0.992972	protein_coding	Arhgef25	Rho guanine nucleotide exchange factor (GEF) 25
ENSMUST00000036497.15	4233.44	3910.21	0.579636	0.927673	0.114585	protein_coding	Prkar2b	protein kinase, cAMP dependent regulatory, type II beta
ENSMUST00000100143.9	722.334	511.883	0.579599	0.927658	0.496853	protein_coding	Rc3h2	ring finger and CCCH-type zinc finger domains 2
ENSMUST00000055226.12	1532.76	2040.19	-0.750999	0.927599	-0.412576	protein_coding	Fn1	fibronectin 1
ENSMUST00000187938.6	41.3117	152.197	-0.807556	0.927543	-1.88131	protein_coding	Fn1	fibronectin 1
ENSMUST00000165565.7	965.537	1275.82	-0.807559	0.92754	-0.402018	protein_coding	Zfp207	zinc finger protein 207
ENSMUST00000229363.1	28.8461	83.5454	-0.80767	0.927468	-1.53418	protein_coding	Hsf1	heat shock factor 1
ENSMUST00000163389.8	255.649	572.012	-0.836028	0.927461	-1.16188	protein_coding	Ilk	integrin linked kinase
ENSMUST00000212426.1	2084.48	2577.63	-0.750214	0.927439	-0.306357	protein_coding	Mcm5	minichromosome maintenance complex component 5
ENSMUST00000011285.10	56.3919	113.035	-0.75008	0.927411	-1.00321	protein_coding	Fgf11	fibroblast growth factor 11
ENSMUST00000200524.4	22.8457	98.0808	-0.835955	0.927407	-2.10205	protein_coding	Fubp1	far upstream element (FUSE) binding protein 1
ENSMUST00000077440.12	296.016	126.254	0.578807	0.927343	1.22935	protein_coding	Nfat5	nuclear factor of activated T cells 5
ENSMUST00000160597.7	2376.22	2137.08	0.578772	0.927329	0.153028	protein_coding	Opa1	OPA1, mitochondrial dynamin like GTPase
ENSMUST00000082320.11	42.2369	114.936	-0.749648	0.927324	-1.44425	protein_coding	Porcn	porcupine O-acyltransferase
ENSMUST00000054080.14	2838.47	3621.05	-1.03389	0.927292	-0.351296	protein_coding	Sinhcaf	SIN3-HDAC complex associated factor
ENSMUST00000070533.4	182.316	106.438	0.578572	0.92725	0.776426	protein_coding	Xkr4	X-linked Kx blood group related 4
ENSMUST00000059524.6	1442.2	1830.04	-0.835699	0.927217	-0.343599	protein_coding	Gm4737	predicted gene 4737
ENSMUST00000111110.2	42.691	165.424	-0.749028	0.927199	-1.95417	protein_coding	Eif3m	eukaryotic translation initiation factor 3, subunit M
ENSMUST00000147163.7	432.087	325.647	0.578413	0.927187	0.408011	nonsense_mediated_decay	Jmjd4	jumonji domain containing 4
ENSMUST00000000925.9	2875.13	2570.98	0.578266	0.927129	0.161311	protein_coding	Smarcb1	SWI/SNF related, matrix associated, actin dependent regulator of chromatin, subfamily b, member 1
ENSMUST00000026448.9	1183.07	1019.81	0.578177	0.927093	0.214243	protein_coding	Faap100	Fanconi anemia core complex associated protein 100
ENSMUST00000237478.1	70.4661	152.572	-0.748367	0.927066	-1.11449	protein_coding	Eif1a	eukaryotic translation initiation factor 1A
ENSMUST00000108807.8	490.949	347.027	0.577892	0.926981	0.500525	protein_coding	Zgpat	zinc finger, CCCH-type with G patch domain
ENSMUST00000069817.14	2664.59	2314.87	0.577736	0.92692	0.202978	protein_coding	Prrc2b	proline-rich coiled-coil 2B
ENSMUST00000185569.1	98.0975	214.599	-0.98431	0.926913	-1.12935	protein_coding	Itm2c	integral membrane protein 2C
ENSMUST00000220123.1	791.626	643.983	0.577625	0.926876	0.297796	nonsense_mediated_decay	Nrcam	neuronal cell adhesion molecule
ENSMUST00000038039.2	813.009	1083.3	-0.747084	0.926811	-0.414084	protein_coding	Tdp2	tyrosyl-DNA phosphodiesterase 2
ENSMUST00000167246.1	4523.28	4166.7	0.577379	0.92678	0.118462	protein_coding	Pja1	praja ring finger ubiquitin ligase 1
ENSMUST00000101122.2	1747.93	1490.39	0.577375	0.926778	0.229959	protein_coding	Gpr27	G protein-coupled receptor 27
ENSMUST00000024699.3	9.90782	86.0502	-1.25072	0.926763	-3.11854	protein_coding	Cldn6	claudin 6
ENSMUST00000045730.6	1267.81	1777.1	-0.74673	0.926758	-0.487189	protein_coding	Akap12	A kinase (PRKA) anchor protein (gravin) 12
ENSMUST00000072997.9	1620.88	2029.99	-0.746708	0.926755	-0.324695	protein_coding	Dnmt3b	DNA methyltransferase 3B
ENSMUST00000102978.7	122.523	69.6401	0.577297	0.926747	0.815059	protein_coding	Zfp184	zinc finger protein 184 (Kruppel-like)
ENSMUST00000215370.1	343.927	189.008	0.577291	0.926745	0.863655	protein_coding	Fam214a	family with sequence similarity 214, member A
ENSMUST00000041105.6	285.123	196.42	0.577286	0.926743	0.537639	protein_coding	Sfmbt2	Scm-like with four mbt domains 2
ENSMUST00000020118.4	1077.64	1429.5	-0.984971	0.926645	-0.407641	protein_coding	Dusp6	dual specificity phosphatase 6
ENSMUST00000113067.7	3395.95	3051.35	0.577027	0.926642	0.15437	protein_coding	Zcchc18	zinc finger, CCHC domain containing 18
ENSMUST00000115869.3	335.616	493.537	-0.745122	0.926572	-0.556347	protein_coding	Mpp7	membrane protein, palmitoylated 7 (MAGUK p55 subfamily member 7)
ENSMUST00000156420.8	69.9867	131.478	-0.745097	0.926569	-0.909665	nonsense_mediated_decay	Gm49378	predicted gene, 49378
ENSMUST00000030289.8	700.985	529.091	0.576681	0.926507	0.405868	protein_coding	Usp1	ubiquitin specific peptidase 1
ENSMUST00000167992.7	2414.28	2802.62	-0.744381	0.926487	-0.215188	protein_coding	Tusc3	tumor suppressor candidate 3
ENSMUST00000225036.1	184.486	310.491	-0.834714	0.926487	-0.751044	retained_intron	Chmp7	charged multivesicular body protein 7
ENSMUST00000021933.7	1919.64	2305.75	-0.743798	0.926421	-0.264402	protein_coding	Ctsl	cathepsin L
ENSMUST00000127252.7	2846.99	3460.79	-1.03185	0.926415	-0.281665	lncRNA	Rpn2	ribophorin II
ENSMUST00000072585.7	143.618	242.832	-0.743078	0.92634	-0.757722	protein_coding	Pgm3	phosphoglucomutase 3
ENSMUST00000118027.7	151.114	83.1371	0.576218	0.926327	0.862075	protein_coding	Kdm2b	lysine (K)-specific demethylase 2B
ENSMUST00000212791.1	72.2936	160.049	-0.809467	0.926276	-1.14657	protein_coding	Fam192a	family with sequence similarity 192, member A
ENSMUST00000108346.4	262.273	504.97	-0.7422	0.926243	-0.945132	protein_coding	Ythdf3	YTH N6-methyladenosine RNA binding protein 3
ENSMUST00000110570.7	400.048	744.761	-1.03141	0.926225	-0.896602	protein_coding	Map4k5	mitogen-activated protein kinase kinase kinase kinase 5
ENSMUST00000187010.1	267.213	190.988	0.575896	0.926202	0.484508	retained_intron	Arx	aristaless related homeobox
ENSMUST00000028378.3	106.948	188.704	-0.741529	0.926168	-0.819218	protein_coding	Galnt3	polypeptide N-acetylgalactosaminyltransferase 3
ENSMUST00000157032.7	106.028	64.631	0.575751	0.926146	0.71415	retained_intron	Cadm3	cell adhesion molecule 3
ENSMUST00000033018.14	1403.79	1691.93	-0.741318	0.926145	-0.269337	protein_coding	Far1	fatty acyl CoA reductase 1
ENSMUST00000109964.7	131.959	231.451	-0.834174	0.92609	-0.810618	protein_coding	Foxa2	forkhead box A2
ENSMUST00000199925.4	239.232	142.429	0.575547	0.926067	0.74817	lncRNA	Sfswap	splicing factor SWAP
ENSMUST00000020637.8	11656.5	13198.5	-0.809868	0.926008	-0.179249	protein_coding	Canx	calnexin
ENSMUST00000033176.6	3510.15	3845.16	-0.74005	0.926006	-0.131509	protein_coding	Uqcrc2	ubiquinol cytochrome c reductase core protein 2
ENSMUST00000107417.8	990.416	1423.65	-0.739846	0.925984	-0.523493	protein_coding	Shc1	src homology 2 domain-containing transforming protein C1
ENSMUST00000074667.8	253.214	459.675	-0.739517	0.925948	-0.860255	protein_coding	T	brachyury, T-box transcription factor T
ENSMUST00000097453.8	211.69	131.686	0.575208	0.925937	0.684855	protein_coding	Cdc42bpa	CDC42 binding protein kinase alpha
ENSMUST00000089184.10	122.067	72.9045	0.57512	0.925903	0.743593	protein_coding	Kcnj12	potassium inwardly-rectifying channel, subfamily J, member 12
ENSMUST00000223683.1	1038.68	1408.68	-0.810029	0.9259	-0.43959	protein_coding	Nolc1	nucleolar and coiled-body phosphoprotein 1
ENSMUST00000140312.7	809.633	611.968	0.57508	0.925887	0.403813	nonsense_mediated_decay	Son	Son DNA binding protein
ENSMUST00000034590.3	65.7632	125.058	-0.738941	0.925884	-0.927242	protein_coding	Tagln	transgelin
ENSMUST00000207860.1	248.119	137.463	0.574917	0.925825	0.851982	protein_coding	Arhgap33	Rho GTPase activating protein 33
ENSMUST00000111828.3	67.7026	222.455	-0.73822	0.925803	-1.71623	protein_coding	Ddhd1	DDHD domain containing 1
ENSMUST00000133026.7	96.194	238.739	-0.737813	0.925758	-1.31141	nonsense_mediated_decay	Nfat5	nuclear factor of activated T cells 5
ENSMUST00000160289.8	2724.53	3176.3	-0.810244	0.925756	-0.221342	protein_coding	Nsmce4a	NSE4 homolog A, SMC5-SMC6 complex component
ENSMUST00000071006.8	2387.38	2688.66	-0.737768	0.925753	-0.171457	protein_coding	Snrpc	U1 small nuclear ribonucleoprotein C
ENSMUST00000024967.13	2665.94	3335.73	-0.737764	0.925753	-0.323358	protein_coding	Msh2	mutS homolog 2
ENSMUST00000128015.7	81.2997	168.092	-0.83371	0.92575	-1.04793	retained_intron	Plekhg2	pleckstrin homology domain containing, family G (with RhoGef domain) member 2
ENSMUST00000232325.1	1021	1362.11	-0.73745	0.925718	-0.415859	lncRNA	Vmn2r97	vomeronasal 2, receptor 97
ENSMUST00000031081.10	475.744	698.365	-0.737359	0.925708	-0.553796	protein_coding	Pi4k2b	phosphatidylinositol 4-kinase type 2 beta
ENSMUST00000103075.10	2510.62	2254.82	0.574563	0.925689	0.155029	protein_coding	Nsf	N-ethylmaleimide sensitive fusion protein
ENSMUST00000207225.1	166.721	83.297	0.574508	0.925668	1.0011	protein_coding	Picalm	phosphatidylinositol binding clathrin assembly protein
ENSMUST00000140012.7	287.611	193.869	0.574379	0.925622	0.569035	protein_coding	Pgbd5	piggyBac transposable element derived 5
ENSMUST00000032823.4	172.35	371.968	-0.736552	0.92562	-1.10983	protein_coding	Pak4	p21 (RAC1) activated kinase 4
ENSMUST00000045633.5	3541.18	4202.61	-0.736159	0.925577	-0.247052	protein_coding	Mybbp1a	MYB binding protein (P160) 1a
ENSMUST00000135243.2	332.956	243.502	0.574172	0.925566	0.451397	retained_intron	Gpi1	glucose phosphate isomerase 1
ENSMUST00000197730.1	66.4305	119.63	-0.73581	0.925539	-0.848663	protein_coding	Ppp1cc	protein phosphatase 1 catalytic subunit gamma
ENSMUST00000072292.11	417.59	297.207	0.514956	0.925537	0.490619	protein_coding	Zfp280c	zinc finger protein 280C
ENSMUST00000167711.8	133.795	86.0067	0.51501	0.925536	0.637508	protein_coding	Banp	BTG3 associated nuclear protein
ENSMUST00000185715.6	119.956	235.503	-0.833402	0.925525	-0.973245	protein_coding	Psmc3	proteasome (prosome, macropain) 26S subunit, ATPase 3
ENSMUST00000140384.7	1919.56	1695.43	0.515561	0.92552	0.179123	nonsense_mediated_decay	Rbmx	RNA binding motif protein, X chromosome
ENSMUST00000109566.8	2130.6	1905.62	0.515888	0.925511	0.160993	protein_coding	Dlgap4	DLG associated protein 4
ENSMUST00000060537.12	5442.3	4919.81	0.515964	0.925509	0.145614	protein_coding	Kif1b	kinesin family member 1B
ENSMUST00000129487.7	299.27	198.011	0.514502	0.925508	0.595869	retained_intron	Taf1	TATA-box binding protein associated factor 1
ENSMUST00000020980.11	4577.22	5153.39	-0.73552	0.925508	-0.171049	protein_coding	Rrm2	ribonucleotide reductase M2
ENSMUST00000084781.5	142.092	91.6662	0.516184	0.925503	0.632364	protein_coding	Klhl32	kelch-like 32
ENSMUST00000020209.15	119.897	75.1458	0.514463	0.9255	0.674028	protein_coding	Ndufa12	NADH:ubiquinone oxidoreductase subunit A12
ENSMUST00000050918.3	860.476	731.738	0.516319	0.925499	0.233808	protein_coding	Camk2n1	calcium/calmodulin-dependent protein kinase II inhibitor 1
ENSMUST00000013773.11	1395.12	1724.12	-0.735443	0.925499	-0.30547	protein_coding	Cad	carbamoyl-phosphate synthetase 2, aspartate transcarbamylase, and dihydroorotase
ENSMUST00000205760.1	192.118	133.499	0.516358	0.925498	0.525164	protein_coding	Tnrc6a	trinucleotide repeat containing 6a
ENSMUST00000219723.1	518.297	395.117	0.516395	0.925497	0.3915	lncRNA	Tafa2	TAFA chemokine like family member 2
ENSMUST00000117831.7	122.854	78.8423	0.516456	0.925495	0.639906	protein_coding	Aip	aryl-hydrocarbon receptor-interacting protein
ENSMUST00000114086.7	2461.82	2158.23	0.514421	0.925491	0.189878	protein_coding	Klf7	Kruppel-like factor 7 (ubiquitous)
ENSMUST00000110388.9	979.284	835.592	0.51663	0.925491	0.22893	protein_coding	Gphn	gephyrin
ENSMUST00000067268.14	526.653	419.232	0.516652	0.92549	0.329102	protein_coding	Pxn	paxillin
ENSMUST00000053073.5	713.604	565.972	0.516666	0.92549	0.334392	protein_coding	Pcdhb11	protocadherin beta 11
ENSMUST00000027929.9	854.71	688.95	0.516697	0.925489	0.311036	protein_coding	Mark1	MAP/microtubule affinity regulating kinase 1
ENSMUST00000026156.7	1187.4	1010.2	0.51678	0.925486	0.233166	protein_coding	Rfng	RFNG O-fucosylpeptide 3-beta-N-acetylglucosaminyltransferase
ENSMUST00000103203.7	732.517	504.887	0.573863	0.925484	0.536901	protein_coding	Sirpa	signal-regulatory protein alpha
ENSMUST00000218359.1	96.4253	194.539	-0.735292	0.925483	-1.01258	protein_coding	Ptprk	protein tyrosine phosphatase, receptor type, K
ENSMUST00000182964.2	204.345	96.8385	0.514368	0.925481	1.07736	protein_coding	Kat6b	K(lysine) acetyltransferase 6B
ENSMUST00000075767.13	783.172	622.009	0.517117	0.925477	0.332394	protein_coding	Frmd4a	FERM domain containing 4A
ENSMUST00000218828.1	4229.35	4763.29	-0.810673	0.925467	-0.171524	protein_coding	Nap1l1	nucleosome assembly protein 1-like 1
ENSMUST00000144374.1	98.4419	42.2937	0.517669	0.925461	1.21883	retained_intron	Mybbp1a	MYB binding protein (P160) 1a
ENSMUST00000044532.10	792.842	646.54	0.517793	0.925458	0.294294	protein_coding	Dock3	dedicator of cyto-kinesis 3
ENSMUST00000076155.5	2819.6	2396.07	0.517861	0.925456	0.234822	protein_coding	Eno1b	enolase 1B, retrotransposed
ENSMUST00000023564.9	1257.89	1548.53	-0.734956	0.925447	-0.299892	protein_coding	Tra2b	transformer 2 beta
ENSMUST00000077666.5	175.132	123.77	0.514196	0.925446	0.500784	protein_coding	Cnnm2	cyclin M2
ENSMUST00000227754.1	112.955	62.8035	0.514173	0.925441	0.846831	lncRNA	Tsc2	tuberous sclerosis 2
ENSMUST00000111569.8	276.129	203.329	0.518442	0.925439	0.441529	protein_coding	Caprin2	caprin family member 2
ENSMUST00000162245.7	285.341	159.202	0.518505	0.925437	0.841829	protein_coding	Stag3	stromal antigen 3
ENSMUST00000111760.2	398.726	282.467	0.518525	0.925437	0.497316	protein_coding	Nckap1	NCK-associated protein 1
ENSMUST00000136999.1	90.6562	59.5731	0.518639	0.925434	0.605746	lncRNA	Polr3f	polymerase (RNA) III (DNA directed) polypeptide F
ENSMUST00000102515.9	5568.45	5133.91	0.573639	0.925424	0.117218	protein_coding	Prkacb	protein kinase, cAMP dependent, catalytic, beta
ENSMUST00000109528.8	6567.32	5970.52	0.51917	0.925418	0.137448	protein_coding	Blcap	bladder cancer associated protein
ENSMUST00000201167.3	101.363	57.4779	0.514054	0.925417	0.818452	retained_intron	Agbl5	ATP/GTP binding protein-like 5
ENSMUST00000021689.13	1094.07	910.087	0.514045	0.925415	0.265629	protein_coding	Evl	Ena-vasodilator stimulated phosphoprotein
ENSMUST00000124996.7	226.409	164.834	0.513996	0.925405	0.457918	protein_coding	Psmg4	proteasome (prosome, macropain) assembly chaperone 4
ENSMUST00000002133.8	1112.57	956.789	0.519992	0.925395	0.217628	protein_coding	Sdf2	stromal cell derived factor 2
ENSMUST00000191428.6	893.576	657.83	0.519998	0.925395	0.441876	protein_coding	Fat1	FAT atypical cadherin 1
ENSMUST00000111343.1	1341.93	1145.95	0.520077	0.925392	0.227768	protein_coding	Ran	RAN, member RAS oncogene family
ENSMUST00000140774.1	112.364	72.9304	0.513932	0.925392	0.623587	retained_intron	Cirbp	cold inducible RNA binding protein
ENSMUST00000030814.10	1312.94	1129.24	0.520194	0.925389	0.21744	protein_coding	Cdk5	cyclin-dependent kinase 5
ENSMUST00000103112.7	686.721	518.736	0.573489	0.925384	0.404723	protein_coding	Zhx3	zinc fingers and homeoboxes 3
ENSMUST00000032477.5	2513.32	2283.94	0.520444	0.925382	0.138069	protein_coding	Necap1	NECAP endocytosis associated 1
ENSMUST00000043616.6	2533.53	2275.93	0.520482	0.92538	0.154691	protein_coding	Zyg11b	zyg-ll family member B, cell cycle regulator
ENSMUST00000025110.4	2227.9	1924.32	0.573465	0.925377	0.211339	protein_coding	Syt4	synaptotagmin IV
ENSMUST00000177642.7	97.672	49.3774	0.513852	0.925376	0.984093	protein_coding	Celf1	CUGBP, Elav-like family member 1
ENSMUST00000046659.13	881.895	732.927	0.520807	0.925371	0.266937	protein_coding	Dlgap3	DLG associated protein 3
ENSMUST00000166972.8	568.14	265.806	0.520877	0.925369	1.09587	protein_coding	Ap2a1	adaptor-related protein complex 2, alpha 1 subunit
ENSMUST00000162538.8	439.756	340.824	0.520904	0.925368	0.367676	protein_coding	Ciapin1	cytokine induced apoptosis inhibitor 1
ENSMUST00000152918.7	326.708	234.367	0.52095	0.925367	0.479232	retained_intron	Rps16	ribosomal protein S16
ENSMUST00000201168.3	165.038	67.2706	0.521066	0.925363	1.29475	protein_coding	Agbl5	ATP/GTP binding protein-like 5
ENSMUST00000025239.8	981.148	809.47	0.521137	0.925361	0.277494	protein_coding	Bin1	bridging integrator 1
ENSMUST00000097227.9	142.655	87.4129	0.521497	0.925351	0.706611	protein_coding	Gpx4	glutathione peroxidase 4
ENSMUST00000177916.7	349.813	209.924	0.521599	0.925348	0.736716	protein_coding	Zfp131	zinc finger protein 131
ENSMUST00000114545.7	324.68	232.229	0.521605	0.925348	0.483473	protein_coding	Lrrc61	leucine rich repeat containing 61
ENSMUST00000068664.6	2005.66	1811.26	0.521767	0.925343	0.147082	protein_coding	Neo1	neogenin
ENSMUST00000156641.7	193.576	115.198	0.52195	0.925337	0.748786	lncRNA	Abhd12	abhydrolase domain containing 12
ENSMUST00000103110.9	108.258	50.1431	0.513644	0.925333	1.11034	protein_coding	Atp6v0a1	ATPase, H+ transporting, lysosomal V0 subunit A1
ENSMUST00000139322.7	42.6363	92.1259	-0.733875	0.925331	-1.11153	retained_intron	Hspa4	heat shock protein 4
ENSMUST00000127490.7	230.457	133.954	0.57328	0.925328	0.782757	nonsense_mediated_decay	Cnep1r1	CTD nuclear envelope phosphatase 1 regulatory subunit 1
ENSMUST00000133262.1	171.721	114.079	0.513615	0.925328	0.590033	lncRNA	Top1	topoisomerase (DNA) I
ENSMUST00000176637.1	6048.77	5390.01	0.573235	0.925316	0.166355	protein_coding	Gnb1	guanine nucleotide binding protein (G protein), beta 1
ENSMUST00000111261.10	2528.87	2102.8	0.573216	0.925311	0.266179	protein_coding	Gtf2i	general transcription factor II I
ENSMUST00000105915.7	245.297	144.072	0.573181	0.925302	0.767736	protein_coding	Ahdc1	AT hook, DNA binding motif, containing 1
ENSMUST00000180353.1	1425.66	1273.54	0.522358	0.925299	0.162783	protein_coding	Sox1	SRY (sex determining region Y)-box 1
ENSMUST00000193673.5	182.636	115.143	0.522391	0.925294	0.665544	protein_coding	Mrpl30	mitochondrial ribosomal protein L30
ENSMUST00000053109.4	565.824	432.928	0.522434	0.925288	0.386228	protein_coding	Fbxo46	F-box protein 46
ENSMUST00000078505.13	1605.34	1373.89	0.522647	0.925255	0.224617	protein_coding	Rtn1	reticulon 1
ENSMUST00000060435.6	1684.83	1429.7	0.522699	0.925247	0.236894	protein_coding	Selenon	selenoprotein N
ENSMUST00000146946.1	22.8804	90.5795	-0.833012	0.925241	-1.98508	retained_intron	Heatr3	HEAT repeat containing 3
ENSMUST00000078229.4	380.38	285.681	0.513185	0.925241	0.413038	protein_coding	Pou3f4	POU domain, class 3, transcription factor 4
ENSMUST00000139395.7	1417.01	1217.04	0.522795	0.925232	0.219476	protein_coding	Actl6b	actin-like 6B
ENSMUST00000102585.1	417.477	296.655	0.572885	0.925223	0.492911	protein_coding	Fgf11	fibroblast growth factor 11
ENSMUST00000038227.5	216.219	146.507	0.513082	0.92522	0.561527	protein_coding	Ackr1	atypical chemokine receptor 1 (Duffy blood group)
ENSMUST00000118470.7	987.073	786.588	0.522934	0.925211	0.327549	protein_coding	Skil	SKI-like
ENSMUST00000081728.6	2407.42	2115.39	0.51294	0.925191	0.186564	protein_coding	Ctnnd2	catenin (cadherin associated protein), delta 2
ENSMUST00000149719.7	370.476	248.19	0.523137	0.925179	0.577936	protein_coding	Abi1	abl-interactor 1
ENSMUST00000026410.1	126.32	63.6403	0.523148	0.925178	0.98907	protein_coding	Dnajc14	DnaJ heat shock protein family (Hsp40) member C14
ENSMUST00000024932.11	9344.44	8733.57	0.523178	0.925173	0.0975363	protein_coding	Atp6v0c	ATPase, H+ transporting, lysosomal V0 subunit C
ENSMUST00000189980.6	55.7901	172.885	-0.732359	0.925172	-1.63173	protein_coding	Abi2	abl-interactor 2
ENSMUST00000068705.12	2037.13	1804.24	0.512835	0.92517	0.175143	protein_coding	Mpzl1	myelin protein zero-like 1
ENSMUST00000096348.9	678.272	1067.96	-0.811115	0.925168	-0.654916	protein_coding	Rps6ka6	ribosomal protein S6 kinase polypeptide 6
ENSMUST00000209865.1	96.8812	35.1108	0.51281	0.925165	1.4643	retained_intron	Gm35315	predicted gene, 35315
ENSMUST00000115256.1	937.353	761.748	0.523261	0.92516	0.299279	protein_coding	Zcchc12	zinc finger, CCHC domain containing 12
ENSMUST00000055921.13	127.408	65.848	0.572644	0.92516	0.952248	protein_coding	Npdc1	neural proliferation, differentiation and control 1
ENSMUST00000080406.6	1110.43	894.423	0.572621	0.925154	0.31209	protein_coding	Zfp251	zinc finger protein 251
ENSMUST00000029625.7	1582.87	2179.96	-1.02843	0.92515	-0.461765	protein_coding	Sfrp2	secreted frizzled-related protein 2
ENSMUST00000075387.10	1805.54	1564.55	0.523427	0.925135	0.206681	protein_coding	Sez6l	seizure related 6 homolog like
ENSMUST00000037504.6	195.653	91.4885	0.523443	0.925132	1.09663	protein_coding	Ints14	integrator complex subunit 14
ENSMUST00000058491.7	621.979	495.444	0.512517	0.925106	0.328146	protein_coding	Tmem121	transmembrane protein 121
ENSMUST00000001513.7	1349.36	1772.44	-0.731835	0.925101	-0.393459	protein_coding	Tubb6	tubulin, beta 6 class V
ENSMUST00000045628.14	3347.48	3078.51	0.523674	0.925096	0.120845	protein_coding	R3hdm4	R3H domain containing 4
ENSMUST00000174064.8	184.155	297.154	-0.731804	0.925095	-0.69029	protein_coding	Apoe	apolipoprotein E
ENSMUST00000223320.1	212.923	142.068	0.523731	0.925087	0.583744	retained_intron	Cfl2	cofilin 2, muscle
ENSMUST00000137708.7	234.73	150.289	0.523765	0.925082	0.64326	protein_coding	Afdn	afadin, adherens junction formation factor
ENSMUST00000162403.7	214.07	120.861	0.512365	0.925076	0.824737	protein_coding	Wnk2	WNK lysine deficient protein kinase 2
ENSMUST00000207932.1	534.022	775.846	-0.731642	0.925062	-0.538873	protein_coding	Prss23	protease, serine 23
ENSMUST00000006462.13	3121.17	2848.89	0.51225	0.925053	0.131688	protein_coding	Aamp	angio-associated migratory protein
ENSMUST00000049908.10	960.59	771.758	0.523971	0.92505	0.315774	protein_coding	Ssbp4	single stranded DNA binding protein 4
ENSMUST00000096575.4	712.63	559.489	0.524002	0.925045	0.349044	protein_coding	Map3k2	mitogen-activated protein kinase kinase kinase 2
ENSMUST00000038463.14	319.64	234.78	0.512076	0.925018	0.44514	protein_coding	Raver2	ribonucleoprotein, PTB-binding 2
ENSMUST00000033804.4	894.349	730.955	0.524339	0.924993	0.291055	protein_coding	Zcchc18	zinc finger, CCHC domain containing 18
ENSMUST00000103006.3	723.61	601.31	0.511889	0.924981	0.267102	protein_coding	Nudt10	nudix (nucleoside diphosphate linked moiety X)-type motif 10
ENSMUST00000090300.5	690.451	562.67	0.524434	0.924978	0.29525	protein_coding	Marf1	meiosis regulator and mRNA stability 1
ENSMUST00000098312.3	710.059	571.45	0.524548	0.92496	0.31331	protein_coding	Exoc8	exocyst complex component 8
ENSMUST00000112914.7	356.047	621.471	-0.832613	0.924952	-0.80362	protein_coding	Nxt2	nuclear transport factor 2-like export factor 2
ENSMUST00000045665.12	364.182	272.765	0.511729	0.924949	0.417003	protein_coding	Ppp1r12b	protein phosphatase 1, regulatory subunit 12B
ENSMUST00000160583.7	1557.6	1385.47	0.571807	0.92494	0.168944	protein_coding	Ubn2	ubinuclein 2
ENSMUST00000116495.7	205.671	127.039	0.571766	0.924929	0.695062	protein_coding	Trappc2	trafficking protein particle complex 2
ENSMUST00000101075.10	213.18	109.072	0.571758	0.924927	0.966789	protein_coding	Ttc19	tetratricopeptide repeat domain 19
ENSMUST00000091609.10	1221.63	1049.43	0.524902	0.924904	0.219197	protein_coding	Cltb	clathrin, light polypeptide (Lcb)
ENSMUST00000020361.6	1958.99	1763.77	0.524926	0.924901	0.151449	protein_coding	Ndufs7	NADH:ubiquinone oxidoreductase core subunit S7
ENSMUST00000195372.1	111.867	32.8374	0.571579	0.92488	1.76837	protein_coding	Disp1	dispatched RND transporter family member 1
ENSMUST00000074357.7	119.252	56.2859	0.525065	0.924879	1.08316	protein_coding	Rnpep	arginyl aminopeptidase (aminopeptidase B)
ENSMUST00000034754.11	364.812	261.744	0.571493	0.924858	0.478997	protein_coding	Bnip2	BCL2/adenovirus E1B interacting protein 2
ENSMUST00000019276.11	3286.27	3019.48	0.525249	0.92485	0.12215	protein_coding	BC005537	cDNA sequence BC005537
ENSMUST00000227723.1	264.812	190.36	0.511217	0.924847	0.476237	protein_coding	App	amyloid beta (A4) precursor protein
ENSMUST00000112233.7	945.361	636.777	0.525335	0.924836	0.570076	protein_coding	Gpm6b	glycoprotein m6b
ENSMUST00000086909.4	95.1415	59.6043	0.5111	0.924824	0.674658	protein_coding	C530008M17Rik	RIKEN cDNA C530008M17 gene
ENSMUST00000144447.7	177.024	123.568	0.510909	0.924787	0.518641	retained_intron	Sfi1	Sfi1 homolog, spindle assembly associated (yeast)
ENSMUST00000091458.12	2464.19	2096.65	0.571198	0.92478	0.233026	protein_coding	Nr2f1	nuclear receptor subfamily 2, group F, member 1
ENSMUST00000236052.1	210.511	410.724	-0.687017	0.924774	-0.964272	protein_coding	Ndfip1	Nedd4 family interacting protein 1
ENSMUST00000035166.11	1410.1	1245.79	0.510833	0.924772	0.178739	protein_coding	Uba5	ubiquitin-like modifier activating enzyme 5
ENSMUST00000067924.12	513.977	666.93	-0.68727	0.924764	-0.375832	protein_coding	Lrrc8c	leucine rich repeat containing 8 family, member C
ENSMUST00000025846.15	613.297	853.914	-0.686653	0.924763	-0.477505	protein_coding	Ppp6r3	protein phosphatase 6, regulatory subunit 3
ENSMUST00000105249.8	113.1	243.446	-0.686569	0.924761	-1.106	protein_coding	R3hdm2	R3H domain containing 2
ENSMUST00000020234.13	1089.11	1397.65	-0.686525	0.92476	-0.35986	protein_coding	Timp3	tissue inhibitor of metalloproteinase 3
ENSMUST00000172629.1	935.91	766.046	0.57109	0.924752	0.288939	retained_intron	Dlx1	distal-less homeobox 1
ENSMUST00000021870.11	75.0752	178.2	-0.686112	0.924748	-1.24709	protein_coding	Slc35b3	solute carrier family 35, member B3
ENSMUST00000102705.9	228.797	351.163	-0.686106	0.924748	-0.618072	protein_coding	Rad54l	RAD54 like (S. cerevisiae)
ENSMUST00000190277.1	8753.72	11880.5	-0.6861	0.924747	-0.440624	unprocessed_pseudogene	Gm28437	predicted gene 28437
ENSMUST00000236255.1	91.913	54.8225	0.571064	0.924746	0.745501	protein_coding	Arl3	ADP-ribosylation factor-like 3
ENSMUST00000117179.8	1695.76	1998.11	-0.685782	0.924738	-0.236707	protein_coding	Fgfr1	fibroblast growth factor receptor 1
ENSMUST00000127348.7	38.8718	86.2745	-0.685698	0.924736	-1.15021	protein_coding	Gatb	glutamyl-tRNA(Gln) amidotransferase, subunit B
ENSMUST00000016144.11	354.879	258.998	0.51063	0.924732	0.454388	protein_coding	Plpp1	phospholipid phosphatase 1
ENSMUST00000035988.15	1730.28	2128.27	-0.68526	0.924723	-0.298673	protein_coding	Txndc5	thioredoxin domain containing 5
ENSMUST00000003123.9	3171.28	2901.91	0.526052	0.924723	0.128066	protein_coding	Fam32a	family with sequence similarity 32, member A
ENSMUST00000020759.11	42.0902	89.3611	-0.685203	0.924722	-1.08616	protein_coding	Efemp1	epidermal growth factor-containing fibulin-like extracellular matrix protein 1
ENSMUST00000154469.7	279.968	185.166	0.526074	0.924719	0.596439	protein_coding	Abhd11	abhydrolase domain containing 11
ENSMUST00000170350.7	206.387	337.491	-0.685091	0.924719	-0.7095	nonsense_mediated_decay	Tnpo3	transportin 3
ENSMUST00000165740.8	4143.04	3721.99	0.570949	0.924716	0.154616	protein_coding	Tecr	trans-2,3-enoyl-CoA reductase
ENSMUST00000118661.7	34.4794	97.0839	-0.68493	0.924714	-1.4935	lncRNA	Meis1	Meis homeobox 1
ENSMUST00000110140.1	15.4637	100.393	-0.993487	0.92471	-2.6987	protein_coding	Mef2b	myocyte enhancer factor 2B
ENSMUST00000082237.6	1626.72	1410.07	0.526162	0.924705	0.206197	protein_coding	Mex3b	mex3 RNA binding family member B
ENSMUST00000094569.10	693.401	558.935	0.51048	0.924702	0.311009	protein_coding	Nfasc	neurofascin
ENSMUST00000107994.2	119.265	192.878	-0.684489	0.924702	-0.69352	lncRNA	Zfp976	zinc finger protein 976
ENSMUST00000212378.1	194.229	398.548	-0.684465	0.924701	-1.03699	protein_coding	Rpl18a	ribosomal protein L18A
ENSMUST00000184888.7	24.6787	103.946	-0.68441	0.924699	-2.0745	nonsense_mediated_decay	Dmtf1	cyclin D binding myb-like transcription factor 1
ENSMUST00000109686.3	1904.36	1653.9	0.526209	0.924698	0.203431	protein_coding	Neto2	neuropilin (NRP) and tolloid (TLL)-like 2
ENSMUST00000045697.11	311.719	205.821	0.570866	0.924694	0.598853	protein_coding	Mrpl55	mitochondrial ribosomal protein L55
ENSMUST00000127122.8	184.073	92.4042	0.510428	0.924692	0.994246	protein_coding	Fmnl2	formin-like 2
ENSMUST00000061437.4	3174.94	2978.65	0.510391	0.924685	0.0920719	protein_coding	Adrm1	adhesion regulating molecule 1
ENSMUST00000040986.14	100.424	318.191	-0.683468	0.924673	-1.66379	protein_coding	Rubcn	RUN domain and cysteine-rich domain containing, Beclin 1-interacting protein
ENSMUST00000092821.9	74.4299	153.287	-0.683313	0.924669	-1.04229	protein_coding	Bcas3	breast carcinoma amplified sequence 3
ENSMUST00000168413.7	191.04	131.087	0.526471	0.924656	0.543352	retained_intron	Mettl17	methyltransferase like 17
ENSMUST00000023745.12	164.203	332.702	-0.682848	0.924656	-1.01875	protein_coding	Prpf40b	pre-mRNA processing factor 40B
ENSMUST00000095595.8	127.299	220.537	-0.682164	0.924637	-0.792797	protein_coding	Zscan10	zinc finger and SCAN domain containing 10
ENSMUST00000163231.7	155.692	297.138	-0.682083	0.924635	-0.932436	nonsense_mediated_decay	Arel1	apoptosis resistant E3 ubiquitin protein ligase 1
ENSMUST00000143850.7	1125.71	963.996	0.510122	0.924632	0.223731	protein_coding	Derl2	Der1-like domain family, member 2
ENSMUST00000072324.11	72.6972	145.403	-0.681806	0.924627	-1.00008	protein_coding	Caprin2	caprin family member 2
ENSMUST00000111964.7	327.496	574.011	-0.994424	0.924625	-0.809603	protein_coding	Hnrnpa3	heterogeneous nuclear ribonucleoprotein A3
ENSMUST00000157033.1	96.4366	53.4131	0.570588	0.924622	0.852388	retained_intron	Syne2	spectrin repeat containing, nuclear envelope 2
ENSMUST00000006128.6	1344.39	1646.11	-0.687831	0.924622	-0.292106	protein_coding	Rcn1	reticulocalbin 1
ENSMUST00000003912.6	5268.85	5777.17	-0.681566	0.924621	-0.132875	protein_coding	Calr	calreticulin
ENSMUST00000133538.1	188.693	293.484	-0.681544	0.92462	-0.637243	retained_intron	Ccdc59	coiled-coil domain containing 59
ENSMUST00000168921.1	103.079	63.0426	0.526751	0.924612	0.709353	protein_coding	Lztfl1	leucine zipper transcription factor-like 1
ENSMUST00000140687.1	448.063	257.339	0.570534	0.924608	0.800032	transcribed_processed_pseudogene	Gm15501	predicted pseudogene 15501
ENSMUST00000102866.9	1877.15	2482.28	-0.681013	0.924606	-0.403119	protein_coding	Set	SET nuclear oncogene
ENSMUST00000080089.10	1394.72	1688.36	-0.729268	0.92459	-0.275644	nonsense_mediated_decay	Cul2	cullin 2
ENSMUST00000088585.9	189.694	379.814	-0.729264	0.92459	-1.00162	protein_coding	Sulf1	sulfatase 1
ENSMUST00000037565.13	255.515	406.92	-0.680377	0.924588	-0.671339	protein_coding	Zfp979	zinc finger protein 979
ENSMUST00000161263.7	349.085	251.327	0.526907	0.924587	0.474008	protein_coding	Sv2c	synaptic vesicle glycoprotein 2c
ENSMUST00000183253.7	94.7893	162.276	-0.680223	0.924584	-0.775651	retained_intron	Rsrc2	arginine/serine-rich coiled-coil 2
ENSMUST00000161032.7	16.344	95.1188	-0.994885	0.924583	-2.54097	nonsense_mediated_decay	Ipo9	importin 9
ENSMUST00000022222.11	1206.96	1056.92	0.509841	0.924577	0.191506	protein_coding	Erbin	Erbb2 interacting protein
ENSMUST00000043313.14	1933.6	1653.63	0.527131	0.924551	0.225657	protein_coding	Nmnat2	nicotinamide nucleotide adenylyltransferase 2
ENSMUST00000055947.9	2369.45	2117.22	0.509705	0.92455	0.162381	protein_coding	Samd14	sterile alpha motif domain containing 14
ENSMUST00000229877.1	3016.24	2574.76	0.527184	0.924542	0.228316	protein_coding	Ddx17	DEAD (Asp-Glu-Ala-Asp) box polypeptide 17
ENSMUST00000108539.7	199.245	136.168	0.52723	0.924535	0.549156	protein_coding	Rps5	ribosomal protein S5
ENSMUST00000010038.9	4653.3	4286.7	0.509595	0.924529	0.118387	protein_coding	Snap47	synaptosomal-associated protein, 47
ENSMUST00000227605.1	480.822	350.948	0.50958	0.924526	0.454246	nonsense_mediated_decay	Nrbp2	nuclear receptor binding protein 2
ENSMUST00000077093.6	141.491	87.5858	0.509574	0.924525	0.691941	protein_coding	Krba1	KRAB-A domain containing 1
ENSMUST00000229590.1	134.629	88.9967	0.509461	0.924503	0.597168	retained_intron	Phf20l1	PHD finger protein 20-like 1
ENSMUST00000154169.3	349.556	230.828	0.509382	0.924487	0.598702	protein_coding	Rell1	RELT-like 1
ENSMUST00000167588.8	1204.72	986.225	0.509365	0.924484	0.288707	protein_coding	Trim67	tripartite motif-containing 67
ENSMUST00000153200.1	108.773	53.3898	0.527584	0.924478	1.02669	lncRNA	Elavl4	ELAV like RNA binding protein 4
ENSMUST00000073261.2	146.263	92.6351	0.5276	0.924475	0.658931	protein_coding	Hist1h2af	histone cluster 1, H2af
ENSMUST00000160132.7	409.227	323.192	0.509189	0.92445	0.34051	protein_coding	Eif4g2	eukaryotic translation initiation factor 4, gamma 2
ENSMUST00000169401.7	155.691	82.7372	0.509183	0.924449	0.912081	protein_coding	Ttc39c	tetratricopeptide repeat domain 39C
ENSMUST00000053880.12	1937.59	1585.54	0.569826	0.924425	0.289286	protein_coding	Grin2b	glutamate receptor, ionotropic, NMDA2B (epsilon 2)
ENSMUST00000176274.1	470.915	361.096	0.527929	0.924422	0.383086	protein_coding	Cyhr1	cysteine and histidine rich 1
ENSMUST00000150593.7	124.112	69.7949	0.569812	0.924421	0.830453	retained_intron	Rab23	RAB23, member RAS oncogene family
ENSMUST00000235995.1	62.6405	124.998	-0.728395	0.92442	-0.996739	lncRNA	Fam204a	family with sequence similarity 204, member A
ENSMUST00000077458.6	2030.39	1645.57	0.528005	0.92441	0.303166	protein_coding	Stxbp1	syntaxin binding protein 1
ENSMUST00000118499.1	3953.85	4504.19	-0.728321	0.924406	-0.188007	processed_pseudogene	Rps6-ps4	ribosomal protein S6, pseudogene 4
ENSMUST00000097816.8	170.345	66.3746	0.528148	0.924387	1.35975	protein_coding	Crocc	ciliary rootlet coiled-coil, rootletin
ENSMUST00000101354.9	2199.4	2493.73	-0.688783	0.924377	-0.1812	protein_coding	Slbp	stem-loop binding protein
ENSMUST00000183984.7	274.566	203.322	0.5088	0.924375	0.433385	nonsense_mediated_decay	Celf2	CUGBP, Elav-like family member 2
ENSMUST00000077735.12	1214.68	1027.75	0.508754	0.924366	0.241093	protein_coding	Evl	Ena-vasodilator stimulated phosphoprotein
ENSMUST00000160027.7	1334.24	1145.17	0.508641	0.924344	0.220454	protein_coding	Psma3	proteasome (prosome, macropain) subunit, alpha type 3
ENSMUST00000061071.12	1547.6	1353.56	0.508638	0.924343	0.193275	protein_coding	Plppr4	phospholipid phosphatase related 4
ENSMUST00000038791.14	2021.72	1846.02	0.508582	0.924332	0.131162	protein_coding	Gde1	glycerophosphodiester phosphodiesterase 1
ENSMUST00000163691.2	29.8524	85.3508	-0.679297	0.92433	-1.51556	protein_coding	Maff	v-maf musculoaponeurotic fibrosarcoma oncogene family, protein F (avian)
ENSMUST00000042122.14	2248.34	2048.38	0.528556	0.924321	0.134375	protein_coding	Ssbp2	single-stranded DNA binding protein 2
ENSMUST00000226414.1	507.045	376.418	0.50851	0.924319	0.429778	protein_coding	Ubr5	ubiquitin protein ligase E3 component n-recognin 5
ENSMUST00000100215.10	432.43	313.357	0.528576	0.924318	0.464659	protein_coding	Sh3glb2	SH3-domain GRB2-like endophilin B2
ENSMUST00000232139.1	100.922	42.5644	0.569376	0.924309	1.24553	protein_coding	Ube2l3	ubiquitin-conjugating enzyme E2L 3
ENSMUST00000138407.7	98.3722	62.0764	0.52863	0.924309	0.664205	retained_intron	Copa	coatomer protein complex subunit alpha
ENSMUST00000209735.1	602.579	433.941	0.52867	0.924302	0.47365	nonsense_mediated_decay	Col4a1	collagen, type IV, alpha 1
ENSMUST00000156060.7	347.828	493.188	-0.689233	0.924261	-0.503761	retained_intron	Rsf1	remodeling and spacing factor 1
ENSMUST00000202697.3	231.653	159.844	0.508211	0.924261	0.535301	protein_coding	Fryl	FRY like transcription coactivator
ENSMUST00000092576.10	1215.51	1035.42	0.508175	0.924254	0.231351	protein_coding	Src	Rous sarcoma oncogene
ENSMUST00000108817.4	2121.08	1914.6	0.569149	0.924251	0.147756	protein_coding	Hist3h2a	histone cluster 3, H2a
ENSMUST00000238095.1	670.238	529.94	0.569128	0.924246	0.338845	protein_coding	Prdx5	peroxiredoxin 5
ENSMUST00000159916.4	591.166	473.649	0.529113	0.92423	0.319744	protein_coding	Prrt2	proline-rich transmembrane protein 2
ENSMUST00000068487.11	45.5771	93.1704	-0.68944	0.924207	-1.03156	protein_coding	Rad18	RAD18 E3 ubiquitin protein ligase
ENSMUST00000050826.13	222.28	107.897	0.529259	0.924206	1.04272	protein_coding	Tet1	tet methylcytosine dioxygenase 1
ENSMUST00000110516.2	903.514	751.657	0.507896	0.9242	0.265473	protein_coding	Hecw1	HECT, C2 and WW domain containing E3 ubiquitin protein ligase 1
ENSMUST00000020991.14	2717.07	2460.18	0.529339	0.924193	0.14329	protein_coding	Dnmt3a	DNA methyltransferase 3A
ENSMUST00000029845.14	2722.9	2441.58	0.507843	0.92419	0.157329	protein_coding	Ddah1	dimethylarginine dimethylaminohydrolase 1
ENSMUST00000046893.9	587.054	469.715	0.50783	0.924188	0.321707	protein_coding	Gpr162	G protein-coupled receptor 162
ENSMUST00000164342.9	221.718	415.526	-0.999189	0.924179	-0.906214	protein_coding	Tjap1	tight junction associated protein 1
ENSMUST00000159456.1	67.413	181.025	-0.689589	0.924169	-1.42509	protein_coding	Slain1	SLAIN motif family, member 1
ENSMUST00000113428.8	556.49	368.021	0.568763	0.924153	0.596568	protein_coding	Rps6ka6	ribosomal protein S6 kinase polypeptide 6
ENSMUST00000022945.8	844.723	1103.98	-0.689672	0.924147	-0.38616	protein_coding	Shcbp1	Shc SH2-domain binding protein 1
ENSMUST00000113523.8	1851.33	1676.82	0.507589	0.924142	0.142836	protein_coding	Tmem63b	transmembrane protein 63b
ENSMUST00000172303.9	389.484	190.728	0.568706	0.924138	1.03005	protein_coding	Myo18a	myosin XVIIIA
ENSMUST00000217673.1	139.619	82.5989	0.507569	0.924138	0.757306	retained_intron	Grik2	glutamate receptor, ionotropic, kainate 2 (beta 2)
ENSMUST00000107284.7	374.185	168.113	0.507557	0.924135	1.15432	protein_coding	Ezh1	enhancer of zeste 1 polycomb repressive complex 2 subunit
ENSMUST00000084736.2	283.708	126.988	0.507553	0.924135	1.15972	protein_coding	Cnr1	cannabinoid receptor 1 (brain)
ENSMUST00000189017.7	120.636	268.003	-0.726872	0.924126	-1.15159	protein_coding	Fat1	FAT atypical cadherin 1
ENSMUST00000030676.7	1454.22	1258.59	0.529787	0.924121	0.208443	protein_coding	Grik3	glutamate receptor, ionotropic, kainate 3
ENSMUST00000082430.9	284.954	412.955	-0.689776	0.92412	-0.535256	protein_coding	Gpx3	glutathione peroxidase 3
ENSMUST00000103027.9	1659.42	1449.06	0.529859	0.92411	0.195561	protein_coding	Mgat5b	mannoside acetylglucosaminyltransferase 5, isoenzyme B
ENSMUST00000101326.9	386.16	266.106	0.529881	0.924107	0.537197	protein_coding	Ebf1	early B cell factor 1
ENSMUST00000037119.3	2850.86	2432.69	0.529951	0.924096	0.228846	protein_coding	Dlx1	distal-less homeobox 1
ENSMUST00000080754.11	94.7433	418.501	-1.00007	0.924093	-2.14314	protein_coding	Pknox2	Pbx/knotted 1 homeobox 2
ENSMUST00000176116.7	272.437	200.708	0.507312	0.924089	0.440826	nonsense_mediated_decay	Gm21988	predicted gene 21988
ENSMUST00000102834.7	1459.1	1163.04	0.568466	0.924077	0.327174	protein_coding	Ptprd	protein tyrosine phosphatase, receptor type, D
ENSMUST00000109891.2	1440.27	1221.86	0.568465	0.924077	0.237259	protein_coding	Bcl11b	B cell leukemia/lymphoma 11B
ENSMUST00000118444.2	702.296	532.125	0.530213	0.924055	0.400312	protein_coding	Lrp3	low density lipoprotein receptor-related protein 3
ENSMUST00000020420.8	2637.07	2408.2	0.530247	0.92405	0.130981	protein_coding	Ap3d1	adaptor-related protein complex 3, delta 1 subunit
ENSMUST00000023225.7	2569.37	2352.34	0.568324	0.924041	0.127315	protein_coding	Grina	glutamate receptor, ionotropic, N-methyl D-aspartate-associated protein 1 (glutamate binding)
ENSMUST00000025965.11	1703.52	2142.85	-0.690235	0.924	-0.331014	protein_coding	Hells	helicase, lymphoid specific
ENSMUST00000098548.7	113.669	67.5638	0.507014	0.923992	0.750516	protein_coding	Scn1b	sodium channel, voltage-gated, type I, beta
ENSMUST00000051160.3	119.373	73.2402	0.506987	0.923981	0.704769	protein_coding	Gp1bb	glycoprotein Ib, beta polypeptide
ENSMUST00000031562.10	154.166	93.6623	0.530719	0.923977	0.718941	protein_coding	Zfp513	zinc finger protein 513
ENSMUST00000153076.1	479.932	335.406	0.530919	0.923945	0.516922	protein_coding	Spag9	sperm associated antigen 9
ENSMUST00000185193.7	170.354	122.082	0.506884	0.923942	0.480684	retained_intron	Dmtf1	cyclin D binding myb-like transcription factor 1
ENSMUST00000028123.3	3883.02	3440.84	0.567877	0.923927	0.174422	protein_coding	Gad2	glutamic acid decarboxylase 2
ENSMUST00000115637.7	1016.09	856.228	0.506811	0.923913	0.246966	protein_coding	Suv39h1	suppressor of variegation 3-9 1
ENSMUST00000126032.1	1307.95	1121.71	0.567801	0.923908	0.221604	nonsense_mediated_decay	Enpp5	ectonucleotide pyrophosphatase/phosphodiesterase 5
ENSMUST00000052885.13	524.51	421.423	0.506778	0.9239	0.315702	protein_coding	Tmem259	transmembrane protein 259
ENSMUST00000130643.8	1922.37	2314.6	-1.00233	0.923899	-0.267875	protein_coding	Srpk1	serine/arginine-rich protein specific kinase 1
ENSMUST00000178969.7	135.364	46.3122	0.531316	0.923883	1.54738	protein_coding	Mapk8ip3	mitogen-activated protein kinase 8 interacting protein 3
ENSMUST00000114918.8	160.837	59.9597	0.567699	0.923882	1.42354	protein_coding	Enox2	ecto-NOX disulfide-thiol exchanger 2
ENSMUST00000103015.3	2477.49	2219.3	0.506725	0.92388	0.158777	protein_coding	Narf	nuclear prelamin A recognition factor
ENSMUST00000023756.11	1949.76	1716.75	0.506724	0.923879	0.183622	protein_coding	Racgap1	Rac GTPase-activating protein 1
ENSMUST00000109586.2	572.234	455.343	0.567668	0.923874	0.329652	protein_coding	Sertad2	SERTA domain containing 2
ENSMUST00000086267.5	37.7699	98.882	-0.678427	0.923865	-1.38847	lncRNA	Fam129a	family with sequence similarity 129, member A
ENSMUST00000081551.13	4496.36	5082.16	-0.725453	0.923857	-0.176683	protein_coding	Tcea1	transcription elongation factor A (SII) 1
ENSMUST00000212789.1	80.5307	180.305	-0.725382	0.923844	-1.16283	nonsense_mediated_decay	Capn15	calpain 15
ENSMUST00000154689.7	1170.34	992.83	0.506612	0.923836	0.237313	protein_coding	Meaf6	MYST/Esa1-associated factor 6
ENSMUST00000110905.8	592.437	465.98	0.531773	0.923812	0.346393	protein_coding	Zfp68	zinc finger protein 68
ENSMUST00000042615.12	208.55	104.76	0.567389	0.923804	0.993303	protein_coding	Ralgps1	Ral GEF with PH domain and SH3 binding motif 1
ENSMUST00000119559.7	1425.3	1248.66	0.567339	0.923792	0.190895	protein_coding	Lancl1	LanC (bacterial lantibiotic synthetase component C)-like 1
ENSMUST00000111370.8	457.364	299.963	0.531905	0.923791	0.608558	protein_coding	Madd	MAP-kinase activating death domain
ENSMUST00000154706.7	191.762	135.855	0.506474	0.923783	0.497246	lncRNA	Lnpk	lunapark, ER junction formation factor
ENSMUST00000033597.8	849.165	1097.3	-0.724905	0.923754	-0.369838	protein_coding	Hmgn5	high-mobility group nucleosome binding domain 5
ENSMUST00000000939.14	955.094	808.945	0.532165	0.92375	0.239601	protein_coding	Hip1r	huntingtin interacting protein 1 related
ENSMUST00000034091.7	531.892	405.456	0.532184	0.923747	0.391587	protein_coding	Rbl2	RB transcriptional corepressor like 2
ENSMUST00000035836.13	22.0308	98.7978	-0.724812	0.923737	-2.16496	protein_coding	Inppl1	inositol polyphosphate phosphatase-like 1
ENSMUST00000093534.10	325.514	234.05	0.532297	0.923729	0.475901	protein_coding	Mtus1	mitochondrial tumor suppressor 1
ENSMUST00000205659.1	55.8057	187.06	-0.691277	0.923726	-1.74501	protein_coding	Gtf3c1	general transcription factor III C 1
ENSMUST00000110329.7	1726.23	2036.07	-0.724583	0.923694	-0.238164	protein_coding	Azin1	antizyme inhibitor 1
ENSMUST00000102871.9	561.868	425.342	0.566926	0.923689	0.401609	protein_coding	L1cam	L1 cell adhesion molecule
ENSMUST00000143908.7	451.815	319.918	0.532561	0.923687	0.498028	nonsense_mediated_decay	Taf1	TATA-box binding protein associated factor 1
ENSMUST00000097590.4	3497.74	4131.06	-0.691482	0.923672	-0.240089	protein_coding	Lars	leucyl-tRNA synthetase
ENSMUST00000021147.13	1031.92	855.023	0.532713	0.923663	0.2713	protein_coding	Exoc7	exocyst complex component 7
ENSMUST00000107361.8	195.491	124.687	0.506133	0.923652	0.648791	protein_coding	Kcnh4	potassium voltage-gated channel, subfamily H (eag-related), member 4
ENSMUST00000217344.1	85.2206	190.655	-0.67802	0.923649	-1.16169	lncRNA	Gpx4-ps2	glutathione peroxidase 4, pseudogene 2
ENSMUST00000178224.1	3167.24	2835.53	0.566618	0.923644	0.159607	protein_coding	D430019H16Rik	RIKEN cDNA D430019H16 gene
ENSMUST00000027463.10	356.845	222.318	0.566568	0.923637	0.682675	protein_coding	Ecel1	endothelin converting enzyme-like 1
ENSMUST00000238465.1	31.0894	115.417	-0.677964	0.923619	-1.89236	protein_coding	Ercc6l2	excision repair cross-complementing rodent repair deficiency, complementation group 6 like 2
ENSMUST00000087210.6	954.605	613.32	0.566386	0.923611	0.638263	protein_coding	Ppp1r10	protein phosphatase 1, regulatory subunit 10
ENSMUST00000232766.1	2291.8	2668.33	-0.69171	0.923611	-0.219451	protein_coding	Myl12a	myosin, light chain 12A, regulatory, non-sarcomeric
ENSMUST00000160399.7	64.5438	163.23	-0.724175	0.923584	-1.33856	protein_coding	Echdc1	enoyl Coenzyme A hydratase domain containing 1
ENSMUST00000114352.7	425.862	305.766	0.505943	0.923579	0.47796	protein_coding	Irak1	interleukin-1 receptor-associated kinase 1
ENSMUST00000109594.7	416.461	944.257	-1.0062	0.923578	-1.181	protein_coding	Slc1a4	solute carrier family 1 (glutamate/neutral amino acid transporter), member 4
ENSMUST00000089681.11	617.692	475.24	0.533246	0.923578	0.37823	protein_coding	Eef1d	eukaryotic translation elongation factor 1 delta (guanine nucleotide exchange protein)
ENSMUST00000212922.1	1825.64	1506.1	0.533325	0.923566	0.277586	protein_coding	4931428F04Rik	RIKEN cDNA 4931428F04 gene
ENSMUST00000172529.7	859.39	1208.2	-0.691893	0.923562	-0.491475	protein_coding	Hnrnpl	heterogeneous nuclear ribonucleoprotein L
ENSMUST00000080751.8	722.47	578.082	0.533353	0.923561	0.321664	protein_coding	Shisal1	shisa like 1
ENSMUST00000090023.12	14416.6	14018.9	0.533436	0.923548	0.0403618	protein_coding	Ap2m1	adaptor-related protein complex 2, mu 1 subunit
ENSMUST00000097888.9	907.596	762.032	0.565767	0.923522	0.252197	protein_coding	Ago1	argonaute RISC catalytic subunit 1
ENSMUST00000111338.9	2905.83	2395.55	0.505795	0.923522	0.278592	protein_coding	Ckap5	cytoskeleton associated protein 5
ENSMUST00000099547.3	1882.22	1650.55	0.533607	0.923521	0.189485	protein_coding	Fam8a1	family with sequence similarity 8, member A1
ENSMUST00000134862.7	398.887	176.359	0.565691	0.923512	1.17747	protein_coding	Rnf44	ring finger protein 44
ENSMUST00000106763.7	875.445	676.715	0.565669	0.923508	0.371469	protein_coding	Bptf	bromodomain PHD finger transcription factor
ENSMUST00000212149.1	142.726	51.5715	0.565626	0.923502	1.4686	protein_coding	Capn15	calpain 15
ENSMUST00000073687.12	321.763	125.516	0.565521	0.923487	1.35812	protein_coding	Dlg5	discs large MAGUK scaffold protein 5
ENSMUST00000087351.8	15759.5	16425.1	-0.813573	0.923486	-0.0596729	protein_coding	Hnrnpa1	heterogeneous nuclear ribonucleoprotein A1
ENSMUST00000121787.7	533.557	329.953	0.565477	0.923481	0.693383	protein_coding	Mapk8ip3	mitogen-activated protein kinase 8 interacting protein 3
ENSMUST00000086423.5	7506.85	8561.12	-0.677699	0.923479	-0.189591	protein_coding	Gm10184	predicted pseudogene 10184
ENSMUST00000015934.12	159.461	77.4506	0.53388	0.923477	1.04185	protein_coding	Surf1	surfeit gene 1
ENSMUST00000016138.10	1491.26	1755.62	-0.67769	0.923474	-0.235446	protein_coding	Fnta	farnesyltransferase, CAAX box, alpha
ENSMUST00000215226.1	2409	3130.96	-0.72376	0.923468	-0.378169	protein_coding	Olfr1388	olfactory receptor 1388
ENSMUST00000065573.13	70.7966	186.163	-0.692256	0.923465	-1.39481	protein_coding	Gpatch2	G patch domain containing 2
ENSMUST00000004430.13	186.426	104.319	0.565365	0.923465	0.837601	protein_coding	Clcn3	chloride channel, voltage-sensitive 3
ENSMUST00000130116.1	55.6304	125.452	-0.723658	0.92344	-1.17319	retained_intron	Sema3e	sema domain, immunoglobulin domain (Ig), short basic domain, secreted, (semaphorin) 3E
ENSMUST00000060396.6	1991.99	1780.58	0.534121	0.923438	0.16187	protein_coding	Slc25a46	solute carrier family 25, member 46
ENSMUST00000033725.15	143.288	60.5431	0.56516	0.923436	1.24289	protein_coding	Msl3	MSL complex subunit 3
ENSMUST00000228087.1	30.2735	109.371	-1.00793	0.92343	-1.8531	protein_coding	Rbfox2	RNA binding protein, fox-1 homolog (C. elegans) 2
ENSMUST00000049167.13	1449.97	1287.47	0.534288	0.923411	0.171491	protein_coding	Phf12	PHD finger protein 12
ENSMUST00000068581.8	1489.15	2100.87	-1.00823	0.923404	-0.496496	protein_coding	Gja1	gap junction protein, alpha 1
ENSMUST00000127569.7	500.655	382.026	0.534334	0.923404	0.390144	protein_coding	Usp3	ubiquitin specific peptidase 3
ENSMUST00000120360.1	1384.07	1654.52	-0.69252	0.923395	-0.257497	processed_pseudogene	Rpl10a-ps1	ribosomal protein L10A, pseudogene 1
ENSMUST00000106658.7	230.354	127.253	0.564861	0.923393	0.856157	protein_coding	Zfyve9	zinc finger, FYVE domain containing 9
ENSMUST00000108775.1	419.636	289.282	0.534414	0.923391	0.536663	protein_coding	Sipa1l2	signal-induced proliferation-associated 1 like 2
ENSMUST00000109784.1	1220.71	1019.5	0.564719	0.923373	0.259853	protein_coding	Nol4l	nucleolar protein 4-like
ENSMUST00000053177.13	3173.71	2810.17	0.534545	0.92337	0.17551	protein_coding	Wdfy3	WD repeat and FYVE domain containing 3
ENSMUST00000111819.7	428.682	587.607	-0.692633	0.923364	-0.454946	protein_coding	Cwc22	CWC22 spliceosome-associated protein
ENSMUST00000120912.7	3492.94	4255.17	-1.02233	0.923363	-0.284778	protein_coding	Paics	phosphoribosylaminoimidazole carboxylase, phosphoribosylaminoribosylaminoimidazole, succinocarboxamide synthetase
ENSMUST00000170002.7	365.916	256.729	0.564646	0.923363	0.511265	protein_coding	Papola	poly (A) polymerase alpha
ENSMUST00000140675.7	98.747	54.9759	0.505377	0.923362	0.844939	protein_coding	Ccpg1	cell cycle progression 1
ENSMUST00000166139.6	1245.63	1031.65	0.564586	0.923354	0.271926	protein_coding	Vash2	vasohibin 2
ENSMUST00000114694.8	2775.42	2477.66	0.534655	0.923352	0.163729	protein_coding	Zbtb20	zinc finger and BTB domain containing 20
ENSMUST00000186730.6	33.9813	81.9447	-0.677446	0.923346	-1.26991	protein_coding	Ppfia4	protein tyrosine phosphatase, receptor type, f polypeptide (PTPRF), interacting protein (liprin), alpha 4
ENSMUST00000181974.7	22.8522	95.5196	-0.677446	0.923345	-2.06346	protein_coding	Ank3	ankyrin 3, epithelial
ENSMUST00000094151.5	9931.72	9509.31	0.534701	0.923345	0.0627033	protein_coding	Rnf187	ring finger protein 187
ENSMUST00000126757.1	27.3931	119.169	-0.723251	0.923327	-2.12113	retained_intron	Mgat5b	mannoside acetylglucosaminyltransferase 5, isoenzyme B
ENSMUST00000124763.1	239.456	160.849	0.505269	0.923321	0.574049	protein_coding	Bsn	bassoon
ENSMUST00000030917.5	204.38	113.792	0.534888	0.923314	0.844858	protein_coding	Ski	ski sarcoma viral oncogene homolog (avian)
ENSMUST00000052716.7	181.355	126.563	0.534916	0.92331	0.518958	protein_coding	Zfp759	zinc finger protein 759
ENSMUST00000021810.2	6878.63	6312.24	0.534921	0.923309	0.12397	protein_coding	Id4	inhibitor of DNA binding 4
ENSMUST00000179041.7	137.315	412.703	-0.692926	0.923286	-1.58761	protein_coding	Cep170b	centrosomal protein 170B
ENSMUST00000008094.9	1566.29	1398.37	0.535079	0.923283	0.163609	protein_coding	Abhd8	abhydrolase domain containing 8
ENSMUST00000171847.7	15.1998	104.878	-0.830262	0.923265	-2.78659	protein_coding	Slc29a1	solute carrier family 29 (nucleoside transporters), member 1
ENSMUST00000128402.2	1591.51	1406.86	0.50512	0.923265	0.177912	protein_coding	Kif26a	kinesin family member 26A
ENSMUST00000168095.7	110.88	36.7744	0.535205	0.923263	1.59223	nonsense_mediated_decay	Zfp426	zinc finger protein 426
ENSMUST00000042194.9	183.115	109.347	0.563937	0.923263	0.743831	protein_coding	Trpm4	transient receptor potential cation channel, subfamily M, member 4
ENSMUST00000031985.12	6110.97	5709.36	0.535217	0.923261	0.0980717	protein_coding	Mkrn1	makorin, ring finger protein, 1
ENSMUST00000194252.5	5022.02	4332.31	0.535261	0.923254	0.213131	protein_coding	Ncam1	neural cell adhesion molecule 1
ENSMUST00000108566.7	771.262	641.351	0.535306	0.923246	0.266107	protein_coding	Zfp444	zinc finger protein 444
ENSMUST00000053862.11	83.2845	37.9646	0.535341	0.923241	1.13339	protein_coding	Pqlc2	PQ loop repeat containing 2
ENSMUST00000106040.7	68.5433	139.079	-0.722933	0.923239	-1.02081	protein_coding	Ifitm1	interferon induced transmembrane protein 1
ENSMUST00000097275.8	699.543	534.475	0.56376	0.923238	0.38829	protein_coding	Prkce	protein kinase C, epsilon
ENSMUST00000137990.1	3506.65	3194.53	0.535374	0.923235	0.134489	protein_coding	Rtn1	reticulon 1
ENSMUST00000062686.10	112.542	35.6659	0.563713	0.923231	1.65785	protein_coding	Map2k7	mitogen-activated protein kinase kinase 7
ENSMUST00000159342.7	45.2049	125.436	-0.722902	0.923231	-1.47239	protein_coding	Focad	focadhesin
ENSMUST00000021062.11	8715.36	8214.35	0.563649	0.923222	0.085413	protein_coding	Ddx5	DEAD (Asp-Glu-Ala-Asp) box polypeptide 5
ENSMUST00000002095.10	1994.63	1478.48	0.50495	0.9232	0.432004	protein_coding	Kmt2a	lysine (K)-specific methyltransferase 2A
ENSMUST00000088621.10	1383.29	1100.13	0.535625	0.923194	0.330435	protein_coding	Srrm2	serine/arginine repetitive matrix 2
ENSMUST00000114516.7	636.504	500.407	0.535656	0.923189	0.347069	protein_coding	Dzip3	DAZ interacting protein 3, zinc finger
ENSMUST00000137284.7	77.2335	151.225	-0.722734	0.923184	-0.969399	retained_intron	Gmppb	GDP-mannose pyrophosphorylase B
ENSMUST00000103175.7	448.924	668.32	-1.01128	0.923182	-0.57407	protein_coding	Ube2j2	ubiquitin-conjugating enzyme E2J 2
ENSMUST00000075836.11	1089.29	813.845	0.5633	0.923174	0.420558	protein_coding	Dock7	dedicator of cytokinesis 7
ENSMUST00000198412.4	145.599	300.235	-0.693349	0.923171	-1.04409	protein_coding	Dclk1	doublecortin-like kinase 1
ENSMUST00000062264.7	5718.89	6156.13	-0.693355	0.92317	-0.10629	protein_coding	Nucks1	nuclear casein kinase and cyclin-dependent kinase substrate 1
ENSMUST00000178003.7	138.777	81.5381	0.50486	0.923165	0.767222	protein_coding	Slc25a19	solute carrier family 25 (mitochondrial thiamine pyrophosphate carrier), member 19
ENSMUST00000060049.7	643.705	854.65	-0.722664	0.923165	-0.408934	protein_coding	Haus3	HAUS augmin-like complex, subunit 3
ENSMUST00000028494.8	525.669	378.178	0.535831	0.923161	0.47509	protein_coding	Phospho2	phosphatase, orphan 2
ENSMUST00000095427.11	4740.09	4379.28	0.563199	0.923159	0.114222	protein_coding	Mtch1	mitochondrial carrier 1
ENSMUST00000025723.8	60.6987	218.227	-1.01166	0.923154	-1.84609	protein_coding	Syvn1	synovial apoptosis inhibitor 1, synoviolin
ENSMUST00000007255.12	2591.63	2334.88	0.563109	0.923147	0.150513	protein_coding	Ddah2	dimethylarginine dimethylaminohydrolase 2
ENSMUST00000035493.13	5369.44	6385.49	-1.01181	0.923143	-0.250027	protein_coding	Hnrnpf	heterogeneous nuclear ribonucleoprotein F
ENSMUST00000003870.14	2000.77	1783.83	0.504798	0.923142	0.165578	protein_coding	Mxi1	MAX interactor 1, dimerization protein
ENSMUST00000185148.7	164.409	97.5355	0.563035	0.923136	0.753293	protein_coding	Mrpl20	mitochondrial ribosomal protein L20
ENSMUST00000034912.5	224.122	149.825	0.535999	0.923133	0.581001	protein_coding	Rasgrf1	RAS protein-specific guanine nucleotide-releasing factor 1
ENSMUST00000213053.1	5857.74	5338.85	0.562881	0.923115	0.133815	nonsense_mediated_decay	Rpl18a	ribosomal protein L18A
ENSMUST00000160694.1	538.648	836.648	-0.830044	0.92311	-0.635277	protein_coding	Nes	nestin
ENSMUST00000118952.7	666.896	383.16	0.562807	0.923105	0.799515	protein_coding	Tent4b	terminal nucleotidyltransferase 4B
ENSMUST00000111331.8	118.94	278.492	-0.693607	0.923101	-1.22741	protein_coding	Arhgap1	Rho GTPase activating protein 1
ENSMUST00000197531.1	86.7864	52.6601	0.536211	0.923099	0.72076	protein_coding	Metap1	methionyl aminopeptidase 1
ENSMUST00000200337.1	99.6362	53.7695	0.562732	0.923094	0.889881	retained_intron	Nub1	negative regulator of ubiquitin-like proteins 1
ENSMUST00000166033.5	1362.26	1831.28	-1.01892	0.923094	-0.426851	protein_coding	Ube2d3	ubiquitin-conjugating enzyme E2D 3
ENSMUST00000032906.10	149.358	289.916	-0.81417	0.923091	-0.956864	protein_coding	Calca	calcitonin/calcitonin-related polypeptide, alpha
ENSMUST00000102879.3	188.968	109.556	0.504658	0.923089	0.786472	protein_coding	Olfm1	olfactomedin 1
ENSMUST00000202639.3	552.675	858.26	-1.01883	0.923087	-0.634985	protein_coding	Gtf3c2	general transcription factor IIIC, polypeptide 2, beta
ENSMUST00000099462.7	293.492	142.232	0.562659	0.923084	1.04508	protein_coding	Gng7	guanine nucleotide binding protein (G protein), gamma 7
ENSMUST00000021297.5	4121.17	4572.19	-0.722333	0.923074	-0.149833	protein_coding	Lsm12	LSM12 homolog
ENSMUST00000045793.14	791.558	569.47	0.562542	0.923068	0.475076	protein_coding	Rnf38	ring finger protein 38
ENSMUST00000112961.9	341.412	140.869	0.536409	0.923066	1.27716	protein_coding	Lhx6	LIM homeobox protein 6
ENSMUST00000100054.3	83.7903	195.483	-0.722275	0.923058	-1.22219	protein_coding	Nhsl1	NHS-like 1
ENSMUST00000176629.7	131.725	296.807	-0.722263	0.923055	-1.172	protein_coding	Zc3h18	zinc finger CCCH-type containing 18
ENSMUST00000053252.8	2377.89	2086.86	0.504471	0.923018	0.188345	protein_coding	Ctxn1	cortexin 1
ENSMUST00000189605.1	134.588	87.4281	0.536709	0.923017	0.622384	protein_coding	Abhd17a	abhydrolase domain containing 17A
ENSMUST00000142422.7	161.086	107.809	0.53672	0.923015	0.57936	retained_intron	Dhps	deoxyhypusine synthase
ENSMUST00000132862.7	36.9892	106.548	-0.722115	0.923014	-1.52633	nonsense_mediated_decay	Haus5	HAUS augmin-like complex, subunit 5
ENSMUST00000184620.7	106.538	46.9653	0.536736	0.923012	1.18169	nonsense_mediated_decay	Dmtf1	cyclin D binding myb-like transcription factor 1
ENSMUST00000048545.9	2375.93	2147.01	0.536763	0.923008	0.14616	protein_coding	Arglu1	arginine and glutamate rich 1
ENSMUST00000106978.7	158.739	102.986	0.562106	0.923007	0.624215	protein_coding	Anapc15	anaphase prompoting complex C subunit 15
ENSMUST00000159433.7	75.9309	148.325	-0.676797	0.923005	-0.965999	protein_coding	Umad1	UMAP1-MVP12 associated (UMA) domain containing 1
ENSMUST00000173860.7	4456.92	4136.43	0.536836	0.922996	0.107664	protein_coding	Rab11b	RAB11B, member RAS oncogene family
ENSMUST00000119953.1	7135.85	8077.84	-0.722038	0.922993	-0.178884	protein_coding	Rsl1d1	ribosomal L1 domain containing 1
ENSMUST00000038614.11	1103.76	939.187	0.504398	0.92299	0.232938	protein_coding	Ypel3	yippee like 3
ENSMUST00000108375.8	412.865	254.567	0.561802	0.922965	0.697623	protein_coding	Myo18a	myosin XVIIIA
ENSMUST00000111564.7	115.688	352.998	-1.01721	0.922963	-1.60942	protein_coding	Clip1	CAP-GLY domain containing linker protein 1
ENSMUST00000233014.1	274.53	186.312	0.561722	0.922954	0.559245	nonsense_mediated_decay	Rpl10a	ribosomal protein L10A
ENSMUST00000159918.1	115.328	59.4009	0.537224	0.922944	0.95719	retained_intron	Shisa4	shisa family member 4
ENSMUST00000133298.7	138.938	85.4212	0.561646	0.922944	0.701775	protein_coding	Dlgap2	DLG associated protein 2
ENSMUST00000045487.3	438.286	332.755	0.561641	0.922943	0.397411	protein_coding	Rhou	ras homolog family member U
ENSMUST00000060255.13	474.206	348.729	0.537325	0.922936	0.443409	protein_coding	Rnf112	ring finger protein 112
ENSMUST00000061837.10	830.129	666.258	0.537372	0.922932	0.317255	protein_coding	Neurl4	neuralized E3 ubiquitin protein ligase 4
ENSMUST00000127687.7	43.1292	94.2219	-0.694245	0.922928	-1.1274	protein_coding	Gm14435	predicted gene 14435
ENSMUST00000039627.11	450.386	302.206	0.537546	0.922917	0.57563	protein_coding	Tspoap1	TSPO associated protein 1
ENSMUST00000087582.12	4645.24	5222.95	-1.01481	0.922915	-0.169111	protein_coding	Hnrnpm	heterogeneous nuclear ribonucleoprotein M
ENSMUST00000148168.7	242.763	160.936	0.50419	0.922912	0.593064	retained_intron	Nup88	nucleoporin 88
ENSMUST00000084721.7	363.976	216.556	0.561342	0.922902	0.749104	protein_coding	Ak6	adenylate kinase 6
ENSMUST00000165721.7	2056.08	2607.67	-1.01596	0.922869	-0.342865	protein_coding	Csnk1a1	casein kinase 1, alpha 1
ENSMUST00000220130.1	120.493	68.9774	0.56106	0.922863	0.804749	retained_intron	Nrcam	neuronal cell adhesion molecule
ENSMUST00000094280.3	8070.2	7776.08	0.538345	0.922851	0.0535603	protein_coding	Chchd2	coiled-coil-helix-coiled-coil-helix domain containing 2
ENSMUST00000032719.14	613.325	475.199	0.538378	0.922848	0.368118	protein_coding	Nav3	neuron navigator 3
ENSMUST00000021567.5	706.551	556.658	0.538492	0.922839	0.344002	protein_coding	Pcnx	pecanex homolog
ENSMUST00000160864.7	2009.64	2233.93	-0.676478	0.922839	-0.152645	protein_coding	Psma3	proteasome (prosome, macropain) subunit, alpha type 3
ENSMUST00000205733.1	451.187	325.944	0.560872	0.922838	0.469105	protein_coding	Sh2b1	SH2B adaptor protein 1
ENSMUST00000030395.8	1288.24	1115.46	0.53852	0.922837	0.207765	protein_coding	Svbp	small vasohibin binding protein
ENSMUST00000192463.1	275.733	172.069	0.560806	0.922829	0.680288	nonsense_mediated_decay	Gria2	glutamate receptor, ionotropic, AMPA2 (alpha 2)
ENSMUST00000033683.7	8276.74	8685.13	-0.676433	0.922815	-0.0694854	protein_coding	Rps4x	ribosomal protein S4, X-linked
ENSMUST00000108849.7	1423.69	1935.92	-0.676406	0.922801	-0.443383	protein_coding	Mfap3	microfibrillar-associated protein 3
ENSMUST00000144471.7	126.583	204.272	-0.69472	0.922798	-0.690407	retained_intron	Hdac3	histone deacetylase 3
ENSMUST00000145664.8	4064.17	3733.41	0.539058	0.922792	0.122468	protein_coding	Arid1a	AT rich interactive domain 1A (SWI-like)
ENSMUST00000118763.7	1751.37	1446.6	0.539099	0.922788	0.275814	protein_coding	Celf5	CUGBP, Elav-like family member 5
ENSMUST00000014065.15	3457.63	3153.62	0.539161	0.922783	0.132777	protein_coding	Clip3	CAP-GLY domain containing linker protein 3
ENSMUST00000030536.12	2328.92	2101.22	0.539202	0.92278	0.148428	protein_coding	Pink1	PTEN induced putative kinase 1
ENSMUST00000217381.1	4718.73	4362.62	0.560423	0.922776	0.113202	protein_coding	Fxyd6	FXYD domain-containing ion transport regulator 6
ENSMUST00000218291.1	88.4828	39.0068	0.539267	0.922774	1.18167	nonsense_mediated_decay	Eea1	early endosome antigen 1
ENSMUST00000181562.7	223.773	155.64	0.539299	0.922771	0.523827	protein_coding	Gm3488	predicted gene, 3488
ENSMUST00000195943.1	1872.18	1645.73	0.539512	0.922753	0.185997	protein_coding	Smarcd3	SWI/SNF related, matrix associated, actin dependent regulator of chromatin, subfamily d, member 3
ENSMUST00000204087.1	270.839	191.956	0.503747	0.922745	0.496661	protein_coding	Rab11fip5	RAB11 family interacting protein 5 (class I)
ENSMUST00000142997.7	471.874	368.054	0.50374	0.922743	0.358481	protein_coding	Mbd3	methyl-CpG binding domain protein 3
ENSMUST00000110636.8	834.103	641.617	0.539713	0.922737	0.378514	protein_coding	Zmynd11	zinc finger, MYND domain containing 11
ENSMUST00000132329.7	326.711	222.36	0.539733	0.922735	0.555122	nonsense_mediated_decay	Nfrkb	nuclear factor related to kappa B binding protein
ENSMUST00000166115.8	221.778	144.847	0.559959	0.922713	0.614585	protein_coding	Gpr137	G protein-coupled receptor 137
ENSMUST00000047203.8	1100.03	960.539	0.503652	0.922709	0.195624	protein_coding	Rnf126	ring finger protein 126
ENSMUST00000154276.7	420.142	308.935	0.540073	0.922706	0.443574	protein_coding	Synj1	synaptojanin 1
[truncated: 19,572 more rows]

## Sheet: differentially expressed
Transcript	Antago-miR-541_mean	ctr antago-miR_mean	theta	prob	log2FC	Transcript_biotype	Gene_name	Description	search for terms: callosum, axon, neurite, cortex, brain, neurogenesis
ENSMUST00000117268.8	1236.55	0.0001	14.6853	1	23.5598	protein_coding	Otud6b	OTU domain containing 6B	deubiquitinase; callosal phenotype; doi.org/10.1016/j.ajhg.2017.03.001.
ENSMUST00000186733.6	656.24	0.0001	9.95001	1	22.6458	protein_coding	Phf3	PHD finger protein 3
ENSMUST00000174595.1	483.204	0.0001	18.9238	1	22.2042	protein_coding	Agpat1	1-acylglycerol-3-phosphate O-acyltransferase 1 (lysophosphatidic acid acyltransferase, alpha)
ENSMUST00000180360.7	438.525	0.0001	8.99394	1	22.0642	protein_coding	Ehbp1	EH domain binding protein 1
ENSMUST00000163401.8	399.687	0.0001	8.87336	1	21.9304	protein_coding	Rfx7	regulatory factor X, 7
ENSMUST00000151952.7	365.056	0.0001	13.9144	1	21.7997	protein_coding	Mgat4a	mannoside acetylglucosaminyltransferase 4, isoenzyme A
ENSMUST00000109399.8	331.217	0.0001	8.61333	1	21.6593	protein_coding	Tnpo1	transportin 1
ENSMUST00000108506.9	262.416	0.0001	15.0104	1	21.3234	protein_coding	Gm43951	predicted gene, 43951
ENSMUST00000169582.2	234.349	0.0001	8.46507	1	21.1602	protein_coding	Usf3	upstream transcription factor family member 3
ENSMUST00000112658.7	220.71	0.0001	8.08218	1	21.0737	protein_coding	Cadps	Ca2+-dependent secretion activator
ENSMUST00000115717.8	201.581	0.0001	8.65382	1	20.9429	nonsense_mediated_decay	Pde10a	phosphodiesterase 10A
ENSMUST00000112600.8	192.66	0.0001	8.30216	1	20.8776	protein_coding	Phc1	polyhomeotic 1	chromatin remodeling, polycomb group, microcephaly; DOI: 10.1093/hmg/ddt072
ENSMUST00000111023.7	191.444	0.0001	13.0758	1	20.8685	protein_coding	Gnb2	guanine nucleotide binding protein (G protein), beta 2
ENSMUST00000121217.1	183.027	0.0001	8.27091	1	20.8036	processed_pseudogene	Gm6565	predicted gene 6565
ENSMUST00000108239.6	161.696	0.0001	7.59968	1	20.6248	protein_coding	Atad5	ATPase family, AAA domain containing 5
ENSMUST00000164225.5	157.636	0.0001	8.00685	1	20.5882	protein_coding	Med12l	mediator complex subunit 12-like	mediator complex, transcription, callosal phenotype; doi: 10.1038/s41436-019-0557-3
ENSMUST00000112992.8	150.39	0.0001	8.15869	1	20.5203	protein_coding	Dab2ip	disabled 2 interacting protein	neuron migration, neurite; 10.1371/journal.pone.0046592; 10.1159/000369092
ENSMUST00000097373.1	144.883	0.0001	7.49911	1	20.4665	protein_coding	Tsc2	tuberous sclerosis 2	axon formation; 10.1101/gad.1685008; axon formation
ENSMUST00000137166.7	138.413	0.0001	8.09585	1	20.4006	protein_coding	Nrxn2	neurexin II	brain connections, ASD; doi: 10.1186/s13229-019-0261-9; doi: 10.1038/s41380-020-00944-8
ENSMUST00000191602.1	135.289	0.0001	8.97318	1	20.3676	protein_coding	Ajm1	apical junction component 1
ENSMUST00000128041.7	134.242	0.0001	7.7625	1	20.3564	protein_coding	Mfsd13a	major facilitator superfamily domain containing 13a
ENSMUST00000034414.9	127.64	0.0001	7.66808	1	20.2837	protein_coding	4931406C07Rik	RIKEN cDNA 4931406C07 gene
ENSMUST00000185656.6	126.462	0.0001	8.01945	1	20.2703	protein_coding	Zfp287	zinc finger protein 287
ENSMUST00000176185.7	123.965	0.0001	10.243	1	20.2415	protein_coding	Scn3b	sodium channel, voltage-gated, type III, beta
ENSMUST00000117812.7	121.493	0.0001	9.83434	1	20.2124	protein_coding	Nipa2	non imprinted in Prader-Willi/Angelman syndrome 2 homolog (human)
ENSMUST00000159991.1	120.313	0.0001	7.42823	1	20.1984	protein_coding	Gnaz	guanine nucleotide binding protein, alpha z subunit	axon growth induced by BDNF; doi: 10.1016/j.mcn.2013.12.004
ENSMUST00000109020.8	116.926	0.0001	7.76017	1	20.1572	protein_coding	Gm14288	predicted gene 14288
ENSMUST00000190957.6	112.352	0.0001	7.75472	1	20.0996	protein_coding	Dop1a	DOP1 leucine zipper like protein A
ENSMUST00000147139.1	110.895	0.0001	8.4428	1	20.0808	protein_coding	Lhfp	lipoma HMGIC fusion partner
ENSMUST00000055754.7	110.686	0.0001	7.78145	1	20.078	protein_coding	Gpr153	G protein-coupled receptor 153
ENSMUST00000236008.1	109.728	0.0001	7.82347	1	20.0655	protein_coding	Xpnpep1	X-prolyl aminopeptidase (aminopeptidase P) 1, soluble
ENSMUST00000186794.6	107.961	0.0001	10.2033	1	20.0421	protein_coding	Tmem237	transmembrane protein 237
ENSMUST00000117588.7	102.325	0.0001	11.5742	1	19.9647	protein_coding	Hfm1	HFM1, ATP-dependent DNA helicase homolog
ENSMUST00000063650.9	101.545	0.0001	7.86509	1	19.9537	protein_coding	Whrn	whirlin
ENSMUST00000225432.1	100.997	0.0001	10.4971	1	19.9459	protein_coding	Slc35b3	solute carrier family 35, member B3
ENSMUST00000029633.4	100.758	0.0001	7.83951	1	19.9425	protein_coding	Npy2r	neuropeptide Y receptor Y2
ENSMUST00000216558.1	99.7444	0.0001	8.74244	1	19.9279	protein_coding	Ubp1	upstream binding protein 1
ENSMUST00000114024.8	96.7805	0.0001	7.96206	1	19.8844	protein_coding	Prrg1	proline rich Gla (G-carboxyglutamic acid) 1
ENSMUST00000031276.14	96.1593	0.0001	7.53719	1	19.8751	protein_coding	Rasgef1b	RasGEF domain family, member 1B
ENSMUST00000114299.7	95.2366	0.0001	10.1703	1	19.8612	protein_coding	Flna	filamin, alpha	actin binding protein, cytoskeleton, neuronal specification and migration; septo-optic dysplasia; callosal dysgenesis; doi: 10.1093/cercor/bhy033
ENSMUST00000219890.1	92.4126	0.0001	7.71341	1	19.8177	protein_coding	Tmem19	transmembrane protein 19
ENSMUST00000075054.9	90.5169	0.0001	11.3776	1	19.7878	protein_coding	Nlgn1	neuroligin 1	adhesion molecule; axon growth; callosal phenotype; doi: 10.1096/fj.11-202242; doi: 10.1002/aur.215
ENSMUST00000111316.8	88.0689	0.0001	7.68938	1	19.7483	protein_coding	Ambra1	autophagy/beclin 1 regulator 1
ENSMUST00000135510.1	86.6209	0.0001	12.804	1	19.7244	nonsense_mediated_decay	Btbd10	BTB (POZ) domain containing 10
ENSMUST00000101615.8	81.8804	0.0001	7.16337	1	19.6432	protein_coding	Thoc5	THO complex 5
ENSMUST00000163507.7	323.302	12.9549	1.50445	0.9762	4.64131	protein_coding	Pfkm	phosphofructokinase, muscle
ENSMUST00000051691.7	165.344	8.68657	1.9351	0.998998	4.25054	protein_coding	Slk	STE20-like kinase
ENSMUST00000076203.2	91.2711	5.05416	1.15585	0.955266	4.17461	protein_coding	Vps37d	vacuolar protein sorting 37D
ENSMUST00000176892.7	123.108	7.72425	1.19012	0.975988	3.99439	protein_coding	Mia2	MIA SH3 domain ER export factor 2
ENSMUST00000223152.1	194.215	13.7642	1.18759	0.976851	3.81866	lncRNA	Spin1	spindlin 1
ENSMUST00000113601.9	99.075	7.16594	1.09518	0.963683	3.78929	protein_coding	Ptpa	protein phosphatase 2 protein activator
ENSMUST00000196644.4	133.091	10.7767	1.17706	0.978028	3.62643	protein_coding	Sbno1	strawberry notch 1
ENSMUST00000064786.11	121.045	12.4664	0.973199	0.955178	3.27942	protein_coding	Zfp672	zinc finger protein 672
ENSMUST00000108461.7	133.984	14.2595	1.11866	0.951873	3.23206	protein_coding	Ercc2	excision repair cross-complementing rodent repair deficiency, complementation group 2
ENSMUST00000178324.1	130.629	14.9037	1.03278	0.957223	3.13173	protein_coding	Nek3	NIMA (never in mitosis gene a)-related expressed kinase 3	ST-kinase, involved in microtubule acetylation; doi: 10.1242/jcs.048975
ENSMUST00000125544.2	147.738	18.3166	0.995392	0.955802	3.01182	protein_coding	Gm20431	predicted gene 20431
ENSMUST00000120105.7	322.321	41.8903	1.16678	0.971555	2.94381	protein_coding	Cdk9	cyclin-dependent kinase 9 (CDC2-related kinase)
ENSMUST00000089449.4	120.826	15.8279	0.997729	0.955624	2.93239	protein_coding	Mgll	monoglyceride lipase
ENSMUST00000112850.8	113.385	15.6085	0.957336	0.951093	2.86083	protein_coding	Golga1	golgi autoantigen, golgin subfamily a, 1
ENSMUST00000112523.7	260.225	36.4561	1.21607	0.979266	2.83553	protein_coding	Clstn3	calsyntenin 3
ENSMUST00000049849.11	115.368	16.3447	1.07068	0.953397	2.81936	protein_coding	Pfkfb3	6-phosphofructo-2-kinase/fructose-2,6-biphosphatase 3
ENSMUST00000019975.13	255.085	36.7063	1.01402	0.955126	2.79688	protein_coding	Wasf1	WAS protein family, member 1	WAVE complex; actin polimerization; doi.org/10.1016/j.ajhg.2018.06.001
ENSMUST00000210924.1	130.868	18.8636	0.864814	0.95423	2.79443	protein_coding	Erc2	ELKS/RAB6-interacting/CAST family member 2
ENSMUST00000164077.8	90.2211	13.0458	0.876846	0.95395	2.78988	protein_coding	Mdm1	transformed mouse 3T3 cell double minute 1
ENSMUST00000065323.13	88.9853	12.8976	0.846837	0.951068	2.78646	nonsense_mediated_decay	Lins1	lines homolog 1
ENSMUST00000121573.7	126.239	18.4735	0.860347	0.953981	2.77263	protein_coding	Lcorl	ligand dependent nuclear receptor corepressor-like
ENSMUST00000107618.8	214.973	33.2152	1.095	0.96361	2.69424	protein_coding	Kirrel	kirre like nephrin family adhesion molecule 1
ENSMUST00000187048.6	86.701	13.4309	0.781716	0.950922	2.69049	protein_coding	Rnf2	ring finger protein 2	polycomb group chromatin remodeler; neural differentiation in corticogenesis; doi: 10.1002/stem.82; doi: 10.1242/dev.112276
ENSMUST00000086058.12	84.2951	13.3004	0.848041	0.951473	2.66398	protein_coding	Bscl2	Berardinelli-Seip congenital lipodystrophy 2 (seipin)	rnf2 regulates timing of production of subcerebral projection neurons
ENSMUST00000074248.10	335.384	53.3546	1.09162	0.962257	2.65213	protein_coding	Sh2d3c	SH2 domain containing 3C
ENSMUST00000111740.8	188.811	31.0163	0.959028	0.951707	2.60585	protein_coding	Itgav	integrin alpha V
ENSMUST00000106945.7	932.924	153.721	2.19953	1	2.60145	protein_coding	Ak4	adenylate kinase 4
ENSMUST00000132010.7	114.622	19.1318	1.07203	0.953707	2.58284	lncRNA	Trp53inp1	transformation related protein 53 inducible nuclear protein 1
ENSMUST00000112334.7	221.165	36.9749	1.05123	0.95462	2.5805	protein_coding	Reps2	RALBP1 associated Eps domain containing protein 2
ENSMUST00000113706.9	114.062	19.5116	0.959884	0.952022	2.54741	protein_coding	Trim39	tripartite motif-containing 39
ENSMUST00000163347.7	1397.11	239.583	2.34387	1	2.54385	protein_coding	C530008M17Rik	RIKEN cDNA C530008M17 gene
ENSMUST00000122859.7	120.248	20.9094	0.986657	0.956145	2.52379	nonsense_mediated_decay	Zfp120	zinc finger protein 120
ENSMUST00000121370.7	113.281	20.5985	1.09074	0.961909	2.4593	protein_coding	Tbc1d1	TBC1 domain family, member 1
ENSMUST00000183846.7	303.713	58.2474	1.0823	0.957644	2.38244	protein_coding	Kif7	kinesin family member 7	acrocallosal syndrome; doi: 10.1093/hmg/ddy392
ENSMUST00000067150.13	420.891	80.8665	0.960735	0.952337	2.37983	protein_coding	Fgfr3	fibroblast growth factor receptor 3	FGF receptor; axon guidance, cortical development; doi: 10.1002/ajmg.a.32429
ENSMUST00000110297.9	149.982	28.8285	0.785387	0.950037	2.37922	protein_coding	Oxr1	oxidation resistance 1
ENSMUST00000115386.7	125.752	24.7091	1.00871	0.954968	2.34747	protein_coding	Adam22	a disintegrin and metallopeptidase domain 22
ENSMUST00000121955.7	102.685	20.4858	0.77248	0.953089	2.32552	protein_coding	Stmn4	stathmin-like 4
ENSMUST00000233566.1	218.554	44.7776	1.05637	0.953534	2.28714	protein_coding	Wrb	tryptophan rich basic protein
ENSMUST00000129398.7	123.726	25.4109	1.08602	0.959572	2.28363	lncRNA	Hdac10	histone deacetylase 10
ENSMUST00000168916.7	101.555	22.0041	0.735786	0.954323	2.20643	protein_coding	Pacsin3	protein kinase C and casein kinase substrate in neurons 3
ENSMUST00000109574.7	296.689	64.6096	1.23673	0.985998	2.19913	protein_coding	Epb41l1	erythrocyte membrane protein band 4.1 like 1
ENSMUST00000014812.12	433.774	96.7805	1.46396	0.95217	2.16415	protein_coding	Chfr	checkpoint with forkhead and ring finger domains
ENSMUST00000152979.7	305.14	68.5249	1.00323	0.955225	2.15477	nonsense_mediated_decay	Ctc1	CTS telomere maintenance complex component 1
ENSMUST00000228580.1	179.197	40.5817	1.06371	0.952712	2.14265	protein_coding	Zfp219	zinc finger protein 219
ENSMUST00000137302.2	215.445	50.4684	1.03484	0.957257	2.09387	retained_intron	Slc12a5	solute carrier family 12, member 5
ENSMUST00000135017.1	140.575	33.6338	1.0902	0.961699	2.06335	nonsense_mediated_decay	Bcas2	breast carcinoma amplified sequence 2
ENSMUST00000153712.7	242.716	58.3292	0.889843	0.952527	2.05698	lncRNA	Map4k5	mitogen-activated protein kinase kinase kinase kinase 5
ENSMUST00000132517.7	159.867	38.4205	1.04668	0.955757	2.05692	protein_coding	Abca7	ATP-binding cassette, sub-family A (ABC1), member 7
ENSMUST00000162955.7	236.63	57.6433	0.892244	0.951832	2.03741	retained_intron	Apbb2	amyloid beta (A4) precursor protein-binding, family B, member 2
ENSMUST00000162435.7	272.15	68.3041	1.11253	0.959398	1.99436	protein_coding	Stau2	staufen double-stranded RNA binding protein 2	stem cell division; dendritic development; 10.1016/j.stem.2012.06.006; DOI: 10.1016/j.celrep.2013.11.039
ENSMUST00000113099.9	293.866	74.0392	0.763149	0.954763	1.9888	protein_coding	Gapvd1	GTPase activating protein and VPS9 domains 1
ENSMUST00000171600.1	316.576	80.4488	1.09757	0.964434	1.97641	protein_coding	Bach2	BTB and CNC homology, basic leucine zipper transcription factor 2
ENSMUST00000172046.1	85.1143	21.8535	0.856014	0.953431	1.96154	protein_coding	Wipf3	WAS/WASL interacting protein family, member 3
ENSMUST00000117392.8	189.51	49.2157	0.748963	0.955826	1.94508	protein_coding	Wdr81	WD repeat domain 81	transmembrane protein; microlissencephaly phenotypeca; doi: 10.1093/brain/awx218
ENSMUST00000070990.7	176.449	45.9234	0.755589	0.955581	1.94195	protein_coding	Elmod3	ELMO/CED-12 domain containing 3
ENSMUST00000028843.11	553.341	144.227	1.55799	0.999993	1.93982	protein_coding	Trpm7	transient receptor potential cation channel, subfamily M, member 7	axon growth; doi: 10.1007/s12035-014-9032-y
ENSMUST00000235988.1	106.478	27.8922	1.01618	0.955321	1.93262	nonsense_mediated_decay	Pi4k2a	phosphatidylinositol 4-kinase type 2 alpha
ENSMUST00000130936.2	90.0396	23.7545	0.84414	0.950181	1.92236	lncRNA	Syngr3	synaptogyrin 3
ENSMUST00000072621.11	937.271	253.138	1.22025	0.981738	1.88854	protein_coding	Kat7	K(lysine) acetyltransferase 7
ENSMUST00000088102.11	495.588	135.748	1.26907	0.96664	1.86821	protein_coding	Zfx	zinc finger protein X-linked
ENSMUST00000200948.1	223.84	61.8231	0.733894	0.953828	1.85625	protein_coding	Pagr1a	PAXIP1 associated glutamate rich protein 1A
ENSMUST00000233357.1	250.701	70.0289	1.04464	0.95625	1.83994	protein_coding	Gm49909	predicted gene, 49909
ENSMUST00000161123.7	207.1	58.1871	1.0633	0.952727	1.83156	nonsense_mediated_decay	Pcmt1	protein-L-isoaspartate (D-aspartate) O-methyltransferase 1
ENSMUST00000064230.15	185.534	52.4769	0.746491	0.955861	1.82193	protein_coding	Rft1	RFT1 homolog
ENSMUST00000122148.7	417.493	119.103	0.993735	0.955925	1.80955	protein_coding	Bahcc1	BAH domain and coiled-coil containing 1
ENSMUST00000086200.10	170.498	48.6612	0.766214	0.954285	1.80891	protein_coding	Kdm2b	lysine (K)-specific demethylase 2B	demethylase; cortical development; DOI: 10.1016/j.mcn.2011.01.001; doi: 10.1007/s13238-019-0650-z
ENSMUST00000092618.8	220.98	63.5743	1.03011	0.957181	1.7974	protein_coding	Aup1	ancient ubiquitous protein 1
ENSMUST00000161431.2	83.0062	23.8889	0.869472	0.954181	1.79688	protein_coding	B3gat1	beta-1,3-glucuronyltransferase 1 (glucuronosyltransferase P)
ENSMUST00000107910.7	190.154	55.0262	1.02694	0.956768	1.78898	protein_coding	Nr1h2	nuclear receptor subfamily 1, group H, member 2
ENSMUST00000101694.9	407.137	119.279	1.05994	0.952848	1.77117	protein_coding	Gripap1	GRIP1 associated protein 1
ENSMUST00000113889.8	89.5263	26.6609	0.743814	0.955622	1.74758	protein_coding	Gtf3c5	general transcription factor IIIC, polypeptide 5
ENSMUST00000113870.2	471.841	149.256	0.894835	0.951059	1.66051	protein_coding	Tsc1	tuberous sclerosis 1	axon formation; 10.1101/gad.1685008
ENSMUST00000089968.12	97.1758	30.7602	0.863194	0.954138	1.65953	protein_coding	Zfp57	zinc finger protein 57
ENSMUST00000042917.9	144.66	45.8082	0.881206	0.953736	1.65899	protein_coding	Rims2	regulating synaptic membrane exocytosis 2
ENSMUST00000188346.6	113.957	37.6179	0.852848	0.952793	1.599	protein_coding	Dnajb2	DnaJ heat shock protein family (Hsp40) member B2
ENSMUST00000114312.1	173.825	57.6992	0.737901	0.954887	1.59101	protein_coding	Grin1	glutamate receptor, ionotropic, NMDA1 (zeta 1)	membrane bound protein; neurite growth; doi: 10.1016/S0076-6879(04)90029-8
ENSMUST00000068457.14	569.085	189.006	1.21863	0.98077	1.59021	protein_coding	Pphln1	periphilin 1
ENSMUST00000138356.7	101.63	33.821	0.851995	0.952625	1.58734	protein_coding	Phldb1	pleckstrin homology like domain, family B, member 1
ENSMUST00000115660.11	202.101	67.3868	0.890478	0.952345	1.58454	protein_coding	Slc35a2	solute carrier family 35 (UDP-galactose transporter), member A2
ENSMUST00000110737.2	876.707	294.448	1.27297	0.96226	1.57408	protein_coding	Alg11	asparagine-linked glycosylation 11 (alpha-1,2-mannosyltransferase)
ENSMUST00000114668.6	104.686	35.3891	0.745401	0.955791	1.56469	protein_coding	Slc5a6	solute carrier family 5 (sodium-dependent vitamin transporter), member 6
ENSMUST00000112224.7	1587.45	550.558	1.65864	0.998824	1.52774	protein_coding	Gpm6b	glycoprotein m6b	growth and guidance of callosal axons; 10.1093/cercor/bhu129
ENSMUST00000206914.1	361.534	125.428	1.00892	0.954974	1.52727	protein_coding	Rnf40	ring finger protein 40
ENSMUST00000201642.1	163.196	56.751	0.747832	0.955842	1.52388	nonsense_mediated_decay	Uso1	USO1 vesicle docking factor
ENSMUST00000162528.8	83.9642	29.3251	0.785037	0.950117	1.51764	protein_coding	Kcnip2	Kv channel-interacting protein 2
ENSMUST00000115524.7	386.401	135.037	1.58558	1	1.51674	protein_coding	Mid1ip1	Mid1 interacting protein 1 (gastrulation specific G12-like (zebrafish))	ventral midline, stabilizes microtubules; 10.1186/1471-2121-5-9
ENSMUST00000110904.1	130.567	45.8109	0.988361	0.956109	1.51103	protein_coding	Arhgef7	Rho guanine nucleotide exchange factor (GEF7)	axon growth; doi: 10.1038/s41598-018-27081-1
ENSMUST00000113717.7	1259.47	442.844	1.19337	0.974853	1.50795	protein_coding	Sptan1	spectrin alpha, non-erythrocytic 1	axon formation; callosal phenotype; doi: 10.1523/JNEUROSCI.2112-17.2017; DOI 10.1016/j.ajhg.2010.04.013
ENSMUST00000209440.1	1064.95	375.633	2.25421	1	1.50339	protein_coding	Tusc3	tumor suppressor candidate 3
ENSMUST00000146100.7	641.628	226.502	1.19114	0.975635	1.50221	protein_coding	Fcho1	FCH domain only 1
ENSMUST00000120531.7	235.674	83.3199	0.86564	0.95427	1.50006	protein_coding	Stxbp6	syntaxin binding protein 6 (amisyn)
ENSMUST00000070487.11	173.813	61.5821	0.724157	0.950322	1.49696	protein_coding	Cpsf4	cleavage and polyadenylation specific factor 4
ENSMUST00000162812.7	214.06	75.9596	0.887511	0.953108	1.49471	protein_coding	Pitpnm2	phosphatidylinositol transfer protein, membrane-associated 2
ENSMUST00000138401.1	112.812	40.0996	0.89021	0.952422	1.49226	lncRNA	Dek	DEK oncogene (DNA binding)
ENSMUST00000024987.5	245.797	88.0837	0.877873	0.95391	1.48052	protein_coding	Telo2	telomere maintenance 2
ENSMUST00000151770.7	149.299	55.1399	0.857407	0.953719	1.43703	protein_coding	Ttc3	tetratricopeptide repeat domain 3	regulates Akt phosphorylation and ubiquitination; doi: 10.1016/j.devcel.2009.09.007
ENSMUST00000117901.7	183.097	68.5102	0.769289	0.953757	1.41822	protein_coding	Zmym3	zinc finger, MYM-type 3
ENSMUST00000213114.1	239.95	89.9536	0.887798	0.953078	1.41548	protein_coding	Ldlr	low density lipoprotein receptor
ENSMUST00000165860.7	444.326	167.678	0.96305	0.953138	1.40592	protein_coding	Ubr4	ubiquitin protein ligase E3 component n-recognin 4	spindle orientation; migration; cortical neurogenesis; doi: 10.1242/bio.20147807
ENSMUST00000112107.7	665.318	254.966	1.07849	0.955964	1.38374	protein_coding	Mid1	midline 1	axon development; callosal phenotype; doi/10.1073/pnas.1303687110
ENSMUST00000142530.7	196.007	76.1318	1.10071	0.964528	1.36433	nonsense_mediated_decay	4933427D14Rik	RIKEN cDNA 4933427D14 gene
ENSMUST00000207524.1	117.251	45.5926	0.768513	0.953917	1.36273	nonsense_mediated_decay	Clasrp	CLK4-associating serine/arginine rich protein
ENSMUST00000144759.7	275.224	107.829	1.15622	0.955949	1.35186	nonsense_mediated_decay	Usp16	ubiquitin specific peptidase 16
ENSMUST00000188952.6	1194.08	471.804	1.07999	0.956614	1.33963	nonsense_mediated_decay	Epha4	Eph receptor A4	cell signaling; axon guidance; doi: 10.1016/j.neuroscience.2009.03.013
ENSMUST00000141159.8	133.324	53.0059	0.758332	0.955334	1.33071	protein_coding	D430041D05Rik	RIKEN cDNA D430041D05 gene
ENSMUST00000108161.8	162.922	64.9321	0.850047	0.952159	1.32718	nonsense_mediated_decay	Gm49396	predicted gene, 49396
ENSMUST00000114293.8	87.6042	35.3009	0.854014	0.953025	1.3113	protein_coding	Sapcd2	suppressor APC domain containing 2
ENSMUST00000159615.1	140.805	57.2159	0.980756	0.955931	1.29921	retained_intron	Cdk8	cyclin-dependent kinase 8
ENSMUST00000066804.4	199.902	81.4654	0.749855	0.955814	1.29504	protein_coding	Sirt5	sirtuin 5
ENSMUST00000168501.7	109.661	44.8133	0.730169	0.952717	1.29106	protein_coding	Phf8	PHD finger protein 8	histone demethylase; axon guidance; doi: 10.1242/dev.142695
ENSMUST00000159551.7	318.664	130.528	0.955814	0.950551	1.28767	protein_coding	Wtap	Wilms tumour 1-associating protein
ENSMUST00000182595.7	317.067	130.634	1.22979	0.986061	1.27926	protein_coding	Anks1b	ankyrin repeat and sterile alpha motif domain containing 1B
ENSMUST00000066617.11	700.267	290.031	0.98654	0.956147	1.2717	protein_coding	Zkscan1	zinc finger with KRAB and SCAN domains 1
ENSMUST00000164989.7	201.498	83.5889	0.750783	0.9558	1.26939	nonsense_mediated_decay	Nisch	nischarin
ENSMUST00000072177.13	242.836	101.544	0.760785	0.955108	1.25789	protein_coding	Nuak2	NUAK family, SNF1-like kinase, 2
ENSMUST00000114472.7	186.151	78.509	0.781884	0.95088	1.24555	protein_coding	Pnck	pregnancy upregulated non-ubiquitously expressed CaM kinase
ENSMUST00000121416.7	188.087	79.4168	0.749226	0.955823	1.24388	protein_coding	Uspl1	ubiquitin specific peptidase like 1
ENSMUST00000052588.4	202.388	85.8067	0.726412	0.951205	1.23796	protein_coding	Zfp654	zinc finger protein 654
ENSMUST00000148833.7	440.855	189.559	0.993315	0.955956	1.21766	nonsense_mediated_decay	Gpcpd1	glycerophosphocholine phosphodiesterase 1
ENSMUST00000123879.7	192.42	82.7385	1.03914	0.957032	1.21763	protein_coding	Txndc16	thioredoxin domain containing 16
ENSMUST00000102656.3	401.372	173.197	1.20014	0.973781	1.21252	protein_coding	Foxo6	forkhead box O6	transcription factor in volved in neurogenesis and migration; doi: 10.1073/pnas.1609111113
ENSMUST00000112229.8	1059.98	460.945	1.19669	0.97426	1.20137	protein_coding	Gpm6b	glycoprotein m6b	growth and guidance of callosal axons; 10.1093/cercor/bhu129
ENSMUST00000122387.1	227.943	99.8129	0.736403	0.954487	1.19137	protein_coding	Zfp30	zinc finger protein 30
ENSMUST00000004634.6	1270.56	562.963	1.11726	0.953628	1.17436	protein_coding	Slc1a4	solute carrier family 1 (glutamate/neutral amino acid transporter), member 4
ENSMUST00000115638.9	203.873	91.0576	0.775934	0.952343	1.16282	protein_coding	Suv39h1	suppressor of variegation 3-9 1
ENSMUST00000122232.7	375.67	168.171	0.856456	0.953522	1.15954	protein_coding	Furin	furin (paired basic amino acid cleaving enzyme)	endopeptidae; involved in axon growth and guidance; doi: 10.1016/j.devcel.2011.11.022
ENSMUST00000042943.12	299.801	135.393	0.752451	0.955776	1.14686	protein_coding	Car10	carbonic anhydrase 10
ENSMUST00000067929.14	141.613	64.4525	0.753132	0.955766	1.13565	protein_coding	Far1	fatty acyl CoA reductase 1
ENSMUST00000105276.7	289.111	134.451	0.755991	0.955545	1.10454	protein_coding	Syt1	synaptotagmin I	Ca2+ binding protein; synaptic vesicle dynamics; axon dynamics; doi: 10.1002/dneu.22033
ENSMUST00000028220.9	345.718	161.558	0.742711	0.955506	1.09754	protein_coding	Fbxw2	F-box and WD-40 domain protein 2
ENSMUST00000071106.5	209.22	98.174	0.893911	0.951338	1.09161	protein_coding	Gpatch2l	G patch domain containing 2 like
ENSMUST00000212606.1	171.975	81.7804	0.782375	0.950755	1.07237	protein_coding	Zfp90	zinc finger protein 90
ENSMUST00000149322.7	117.476	56.0111	0.760409	0.955143	1.06858	protein_coding	Pccb	propionyl Coenzyme A carboxylase, beta polypeptide
ENSMUST00000003726.15	393.867	189.146	0.872899	0.954099	1.05821	protein_coding	Brd4	bromodomain containing 4	chromatin regulator, Rett syndrome; doi: 10.1016/j.molcel.2020.05.016.
ENSMUST00000124077.7	371.634	178.654	0.758708	0.9553	1.05672	nonsense_mediated_decay	Hdac5	histone deacetylase 5
ENSMUST00000105238.9	467.428	228.077	0.754378	0.955688	1.03522	protein_coding	Stat2	signal transducer and activator of transcription 2
ENSMUST00000238315.1	134.896	65.8537	0.736152	0.95442	1.03451	protein_coding	Nedd4	neural precursor cell expressed, developmentally down-regulated 4
ENSMUST00000160050.1	203.939	99.5722	0.736299	0.954459	1.03432	nonsense_mediated_decay	Lmo3	LIM domain only 3
ENSMUST00000059372.10	845.256	414.688	0.894215	0.951247	1.02736	protein_coding	Rnf24	ring finger protein 24
ENSMUST00000111808.10	181.82	89.9582	0.755031	0.955631	1.01518	protein_coding	Neurl1a	neuralized E3 ubiquitin protein ligase 1A
ENSMUST00000001166.13	391.756	193.917	1.03672	0.957288	1.01451	protein_coding	Cnnm3	cyclin M3
ENSMUST00000068967.10	279.193	138.254	0.846556	0.950974	1.01394	protein_coding	Megf11	multiple EGF-like-domains 11
ENSMUST00000174499.7	259.424	128.788	0.857287	0.953694	1.01031	protein_coding	Brsk2	BR serine/threonine kinase 2	ST-kinase; neuronal polarization and migration; doi: 10.1093/cercor/bhy253; doi: 10.1126/science.1107403; doi: 10.1016/j.cell.2007.03.025doi: 10.1016/j.cell.2007.03.025
ENSMUST00000166980.8	586.834	291.654	0.767322	0.954109	1.00869	protein_coding	Ddr1	discoidin domain receptor family, member 1
ENSMUST00000112636.7	114.136	56.8945	0.758586	0.955311	1.00439	protein_coding	Galnt13	polypeptide N-acetylgalactosaminyltransferase 13
ENSMUST00000110849.9	256.131	128.247	0.737179	0.954694	0.997959	protein_coding	Rcor3	REST corepressor 3
ENSMUST00000118390.9	579.778	291.117	0.77194	0.953204	0.993903	protein_coding	Synj1	synaptojanin 1
ENSMUST00000025862.14	592.541	297.9	0.750116	0.95581	0.992086	protein_coding	Smarca2	SWI/SNF related, matrix associated, actin dependent regulator of chromatin, subfamily a, member 2	chromatin regulator in brain development; doi: 10.1371/journal.pone.0036708
ENSMUST00000238453.1	304.541	155.383	0.857773	0.953795	0.970807	retained_intron	Atp13a1	ATPase type 13A1
ENSMUST00000170035.7	117.012	59.9628	0.764928	0.954487	0.964521	protein_coding	Alcam	activated leukocyte cell adhesion molecule
ENSMUST00000119142.7	383.479	197.401	0.850501	0.952317	0.958019	protein_coding	Erbb4	erb-b2 receptor tyrosine kinase 4
ENSMUST00000115579.7	498.358	258.512	1.00146	0.955349	0.946954	protein_coding	Sgce	sarcoglycan, epsilon
ENSMUST00000206134.1	128.816	67.6213	0.740768	0.955304	0.92976	nonsense_mediated_decay	Grik5	glutamate receptor, ionotropic, kainate 5 (gamma 2)
ENSMUST00000006053.12	143.935	75.8497	0.755871	0.955556	0.924206	protein_coding	Smpd4	sphingomyelin phosphodiesterase 4
ENSMUST00000162004.7	221.649	117.42	0.746053	0.955861	0.916601	protein_coding	Hps1	HPS1, biogenesis of lysosomal organelles complex 3 subunit 1
ENSMUST00000225456.1	142.203	75.4752	0.772119	0.953166	0.913877	protein_coding	Ptprs	protein tyrosine phosphatase, receptor type, S
ENSMUST00000159027.7	614.725	329.254	1.25262	0.978289	0.900741	protein_coding	Ppp3cb	protein phosphatase 3, catalytic subunit, beta isoform
ENSMUST00000103018.10	371.64	200.511	0.760593	0.955126	0.890227	protein_coding	Slc38a10	solute carrier family 38, member 10
ENSMUST00000108436.7	188.354	101.76	0.739125	0.955136	0.888271	protein_coding	Zfp94	zinc finger protein 94
ENSMUST00000196684.1	711.616	385.688	1.09525	0.963712	0.883663	protein_coding	Atp1a3	ATPase, Na+/K+ transporting, alpha 3 polypeptide
ENSMUST00000062350.14	569.901	308.901	1.07477	0.954383	0.883569	protein_coding	Zscan21	zinc finger and SCAN domain containing 21
ENSMUST00000036347.12	322.84	175.263	0.745919	0.955847	0.881297	protein_coding	Snap91	synaptosomal-associated protein 91
ENSMUST00000105867.7	1360.87	744.99	1.25212	0.978611	0.869239	protein_coding	Stmn1	stathmin 1	neurite outgrowth; 10.1371/journal.pone.0230814
ENSMUST00000054547.8	593.702	327.656	1.02733	0.956824	0.857558	protein_coding	Ptpn11	protein tyrosine phosphatase, non-receptor type 11	RAS-MAPK signalling pathway; callosal phenotype; doi: 10.1093/cercor/bhaa299
ENSMUST00000065090.7	233.709	129.487	0.741161	0.955344	0.851905	protein_coding	Flnc	filamin C, gamma
ENSMUST00000065134.3	451.237	250.619	0.864496	0.954212	0.848388	protein_coding	Ier5l	immediate early response 5-like
ENSMUST00000137363.7	563.352	318.378	0.966633	0.953963	0.823297	protein_coding	Clip1	CAP-GLY domain containing linker protein 1	microtubule tracking protein; intellectual disability; doi: 10.1038/ejhg.2014.13
ENSMUST00000168115.7	455.82	257.753	0.737092	0.95467	0.822476	protein_coding	Prpsap2	phosphoribosyl pyrophosphate synthetase-associated protein 2
ENSMUST00000213518.1	670.205	379.87	0.753487	0.95576	0.819096	protein_coding	Ilf3	interleukin enhancer binding factor 3
ENSMUST00000160786.7	390.734	221.631	0.771614	0.953272	0.818024	protein_coding	Mff	mitochondrial fission factor
ENSMUST00000089257.5	325.074	184.742	0.742922	0.955528	0.815255	protein_coding	Insm1	insulinoma-associated 1	promotes cortical intermediate progenitors; doi: 10.1016/j.neuron.2018.01.052.
ENSMUST00000107120.7	798.174	454.773	1.06396	0.952703	0.811558	protein_coding	Elavl2	ELAV like RNA binding protein 1
ENSMUST00000169550.7	431.913	246.633	0.893975	0.951319	0.808376	protein_coding	9430015G10Rik	RIKEN cDNA 9430015G10 gene
ENSMUST00000122989.1	157.076	89.7786	0.743117	0.955548	0.807017	lncRNA	Strada	STE20-related kinase adaptor alpha	axonogenesis; doi: 10.1016/j.cell.2007.04.012; doi: 10.1186/1749-8104-9-5
ENSMUST00000109764.7	170.424	98.3794	0.732007	0.953341	0.7927	protein_coding	Nfix	nuclear factor I/X	proliferation and migration in the SVZ; callosal dysgenesis; doi: 10.1093/cercor/bhu253; doi: 10.1002/cne.24206
ENSMUST00000159689.7	337.791	195.23	0.752044	0.955782	0.790956	retained_intron	Gpc2	glypican 2 (cerebroglycan)
ENSMUST00000090247.6	335.808	198.837	0.734164	0.953898	0.756051	protein_coding	Trio	triple functional domain (PTPRF interacting)	axon growth, telencephalic wiring; doi:10.1242/dev.153692; doi:10.1128/MCB.00998-07
ENSMUST00000194478.5	488.965	292.716	0.781215	0.951048	0.74023	protein_coding	Osbpl9	oxysterol binding protein-like 9
ENSMUST00000233732.1	249.004	149.962	0.739144	0.955138	0.731572	nonsense_mediated_decay	Lonp1	lon peptidase 1, mitochondrial
ENSMUST00000066432.11	362.124	219.173	0.752993	0.955768	0.724413	protein_coding	Scn3a	sodium channel, voltage-gated, type III, alpha
ENSMUST00000029141.5	539.85	326.943	0.760555	0.95513	0.72352	protein_coding	Mmp24	matrix metallopeptidase 24	axon growth; PMID: 11714638
ENSMUST00000149410.1	298.287	181.267	0.725473	0.950835	0.718588	protein_coding	Clip1	CAP-GLY domain containing linker protein 1	microtubule tracking protein; intellectual disability; doi: 10.1038/ejhg.2014.13
ENSMUST00000070713.7	419.454	255.67	0.771502	0.953296	0.71423	protein_coding	Ints10	integrator complex subunit 10
ENSMUST00000115839.8	306.39	187.908	0.74132	0.955361	0.705342	protein_coding	Abat	4-aminobutyrate aminotransferase
ENSMUST00000162359.7	781.53	479.59	1.15827	0.95932	0.704501	protein_coding	Hipk2	homeodomain interacting protein kinase 2	kinase, neural development; doi: 10.1038/cdd.2013.160
ENSMUST00000102487.3	1037.98	638.621	0.962848	0.953093	0.700746	protein_coding	Szrd1	SUZ RNA binding domain containing 1
ENSMUST00000168977.7	344.401	212.495	0.75384	0.955735	0.696656	protein_coding	Ylpm1	YLP motif containing 1
ENSMUST00000102538.10	886.197	547.426	0.78342	0.950488	0.694962	protein_coding	Meis2	Meis homeobox 2	Pax6 transcriptional cofactor; neurogenesis; doi: 10.1016/j.stemcr.2018.03.010
ENSMUST00000075281.7	602.557	375.57	0.888832	0.952814	0.682015	protein_coding	Mark3	MAP/microtubule affinity regulating kinase 3
ENSMUST00000145255.1	989.92	621.713	1.03352	0.957235	0.671062	retained_intron	Hsp90aa1	heat shock protein 90, alpha (cytosolic), class A member 1
ENSMUST00000005188.13	757.553	478.13	0.785104	0.950102	0.663943	protein_coding	Sh2b2	SH2B adaptor protein 2
ENSMUST00000156096.7	1184.45	749.357	0.874751	0.954031	0.660491	protein_coding	Cask	calcium/calmodulin-dependent serine protein kinase (MAGUK family)	axon growth and branching; doi: 10.1002/jnr.22407
ENSMUST00000112709.7	3089.47	1955.65	1.2567	0.975736	0.65971	protein_coding	Tro	trophinin
ENSMUST00000074976.7	401.219	256.595	0.744531	0.955698	0.6449	protein_coding	Hist2h2aa2	histone cluster 2, H2aa2
ENSMUST00000186247.6	522.45	336.249	0.85898	0.953908	0.63576	protein_coding	Ank3	ankyrin 3, epithelial
ENSMUST00000029060.10	2898.24	1874.69	1.06327	0.952728	0.628526	protein_coding	Atp9a	ATPase, class II, type 9A
ENSMUST00000130871.1	556.317	360.417	0.733577	0.953745	0.626241	nonsense_mediated_decay	Gm28043	predicted gene, 28043
ENSMUST00000025590.10	622.296	408.319	0.781196	0.951053	0.607902	protein_coding	Osbp	oxysterol binding protein
ENSMUST00000220035.1	528.749	351.648	0.780008	0.95135	0.588452	protein_coding	Ppp2r5e	protein phosphatase 2, regulatory subunit B', epsilon
ENSMUST00000109820.4	1388.26	927.324	1.20765	0.974955	0.582128	protein_coding	Bcl2l1	BCL2-like 1
ENSMUST00000030541.12	1195.17	798.577	0.779511	0.951473	0.581708	protein_coding	Hp1bp3	heterochromatin protein 1, binding protein 3
ENSMUST00000135388.2	523.727	353.686	0.784531	0.950234	0.566347	protein_coding	Ppp1r16a	protein phosphatase 1, regulatory subunit 16A
ENSMUST00000230414.1	663.215	448.871	0.77944	0.951491	0.563175	protein_coding	Tafa5	TAFA chemokine like family member 5
ENSMUST00000108068.7	2583.67	1777.43	1.0816	0.957319	0.539626	protein_coding	Ubap2	ubiquitin-associated protein 2
ENSMUST00000168352.1	572.656	394.522	0.771249	0.953349	0.537562	protein_coding	Adgrl2	adhesion G protein-coupled receptor L2
ENSMUST00000115461.7	1538.52	1060.58	1.1926	0.975124	0.536682	protein_coding	Eif4g1	eukaryotic translation initiation factor 4, gamma 1
ENSMUST00000207084.1	505.126	348.387	0.760542	0.955131	0.535954	protein_coding	Picalm	phosphatidylinositol binding clathrin assembly protein
ENSMUST00000155998.1	598.004	414.274	0.782457	0.950734	0.529572	protein_coding	Ankfy1	ankyrin repeat and FYVE domain containing 1
ENSMUST00000233549.1	704.387	488.461	0.757279	0.95543	0.528125	retained_intron	Dus3l	dihydrouridine synthase 3-like (S. cerevisiae)
ENSMUST00000000646.13	1524.36	1062.32	1.24582	0.982454	0.520988	protein_coding	Sez6	seizure related gene 6
ENSMUST00000149978.1	781.911	547.41	0.84584	0.950737	0.514383	protein_coding	Inafm2	InaF motif containing 2
ENSMUST00000217187.1	485.457	340.039	0.736938	0.954629	0.513643	protein_coding	Fat3	FAT atypical cadherin 3
ENSMUST00000009774.10	1915.55	1344.84	1.05642	0.953523	0.510326	protein_coding	Ppp2cb	protein phosphatase 2 (formerly 2A), catalytic subunit, beta isoform
ENSMUST00000219432.1	764.124	537.745	0.88286	0.953576	0.506885	protein_coding	Ralgapa1	Ral GTPase activating protein, alpha subunit 1	catalytic subunit of Ral GTPase-activating protein; callosal phenotype; doi: 10.1016/j.ajhg.2020.01.002
ENSMUST00000089003.11	644.576	455.757	0.744364	0.95568	0.500086	protein_coding	Atp2b2	ATPase, Ca++ transporting, plasma membrane 2
ENSMUST00000098822.9	556.336	395.11	0.739494	0.955173	0.493704	protein_coding	Zfp606	zinc finger protein 606
ENSMUST00000230698.1	942.598	672.084	0.729147	0.9523	0.488001	nonsense_mediated_decay	Acap2	ArfGAP with coiled-coil, ankyrin repeat and PH domains 2
ENSMUST00000058790.11	753.388	540.884	0.764578	0.954542	0.478074	protein_coding	Ldlrad3	low density lipoprotein receptor class A domain containing 3
ENSMUST00000092627.5	1388.52	1013.59	0.862722	0.954112	0.454076	protein_coding	9330159F19Rik	RIKEN cDNA 9330159F19 gene
ENSMUST00000043441.12	733.35	536.977	0.724449	0.950435	0.449642	protein_coding	Bcor	BCL6 interacting corepressor
ENSMUST00000088172.11	850.426	623.039	0.755211	0.955615	0.448864	protein_coding	Hs6st2	heparan sulfate 6-O-sulfotransferase 2
ENSMUST00000022561.7	1260.27	923.474	0.978499	0.955803	0.448593	protein_coding	Amer2	APC membrane recruitment 2
ENSMUST00000159348.2	1486.93	1089.91	0.972298	0.955062	0.448133	protein_coding	2700081O15Rik	RIKEN cDNA 2700081O15 gene
ENSMUST00000162772.7	1199.49	879.745	0.857197	0.953675	0.447262	protein_coding	Lmo3	LIM domain only 3
ENSMUST00000195561.5	1280.89	941.967	0.885886	0.953275	0.443401	protein_coding	Dclk2	doublecortin-like kinase 2	cytoskeletal regulation; axonal morphogenesis; callosal dysgesesis; doi: 10.1016/j.neuron.2015.10.005; doi: 10.1038/s10038-020-0739-5
ENSMUST00000071898.6	1518.92	1119.78	0.762145	0.954916	0.43983	protein_coding	Cpsf1	cleavage and polyadenylation specific factor 1
ENSMUST00000125981.7	633.593	467.28	0.738667	0.955089	0.439271	protein_coding	Map7d1	MAP7 domain containing 1	microtubule associated protein, phosphoryaltion target of DCLK1, axon elongation; doi: 10.1002/dneu.22428
ENSMUST00000223859.1	3491.16	2597.57	1.19714	0.974198	0.426544	protein_coding	Ptprs	protein tyrosine phosphatase, receptor type, S
ENSMUST00000110865.1	872.315	650.231	0.738161	0.954957	0.423898	protein_coding	Adap1	ArfGAP with dual PH domains 1	dendritic differentiation; doi: 10.1242/jcs.006346
ENSMUST00000145944.2	4010.16	2996.05	1.53458	0.999182	0.420598	protein_coding	Podxl2	podocalyxin-like 2
ENSMUST00000051226.7	1149.36	862.627	0.776032	0.952321	0.414018	protein_coding	Pfkm	phosphofructokinase, muscle
ENSMUST00000105350.2	1045.34	784.694	0.777294	0.952016	0.413776	protein_coding	Mex3d	mex3 RNA binding family member D
ENSMUST00000088001.5	1186.76	893.076	0.770854	0.953432	0.410178	protein_coding	Adnp	activity-dependent neuroprotective protein
ENSMUST00000194808.5	1095.89	825.687	0.73559	0.954271	0.408433	protein_coding	Camsap2	calmodulin regulated spectrin-associated protein family, member 2	involved in neuronal polarity, axon specification, dendrite branching; doi: 10.1016/j.neuron.2014.04.019
ENSMUST00000181062.7	744.177	560.759	0.758541	0.955315	0.408266	retained_intron	Agrn	agrin
ENSMUST00000106113.1	2028.37	1542.02	0.88225	0.953636	0.395493	protein_coding	Foxk2	forkhead box K2
ENSMUST00000044382.6	1144.8	872.143	0.728046	0.951856	0.392465	protein_coding	Zc4h2	zinc finger, C4H2 domain containing	regulates stem cell state; doi: 10.3390/cells9071600
ENSMUST00000020452.11	2362.19	1801.47	1.04476	0.956227	0.390947	protein_coding	Prmt2	protein arginine N-methyltransferase 2
ENSMUST00000044823.3	1638.26	1251.5	0.877271	0.953934	0.388505	protein_coding	Zswim5	zinc finger SWIM-type containing 5
ENSMUST00000021066.3	2087.84	1595.2	0.871806	0.954126	0.388271	protein_coding	Cacng4	calcium channel, voltage-dependent, gamma subunit 4
ENSMUST00000099131.10	1604.51	1227.28	1.1096	0.961574	0.386664	protein_coding	Smarcc2	SWI/SNF related, matrix associated, actin dependent regulator of chromatin, subfamily c, member 2	chromatin regulation; cortex size and thickness; 10.1016/j.devcel.2013.04.005
ENSMUST00000109943.9	1697.04	1302.6	0.73036	0.952795	0.381624	protein_coding	Mtmr3	myotubularin related protein 3
ENSMUST00000172733.1	3122.98	2397.53	0.784845	0.950162	0.381377	protein_coding	Pja2	praja ring finger ubiquitin ligase 2
ENSMUST00000106993.9	1789.38	1376.68	1.16637	0.97114	0.378264	protein_coding	Mapt	microtubule-associated protein tau	tau protein; neuronal polarity, axonogenesis; DOI: 10.1083/jcb.150.5.989
ENSMUST00000163516.8	2222.6	1715.9	1.00966	0.954996	0.373284	protein_coding	Nedd4l	neural precursor cell expressed, developmentally down-regulated gene 4-like
ENSMUST00000114548.7	6971.4	5413.44	1.05137	0.954584	0.364904	protein_coding	Cadm1	cell adhesion molecule 1
ENSMUST00000088454.12	1759.03	1370.31	0.727196	0.951516	0.360275	protein_coding	Slc38a1	solute carrier family 38, member 1
ENSMUST00000034591.10	1710.82	1334.06	1.05105	0.954666	0.358872	protein_coding	Bace1	beta-site APP cleaving enzyme 1	This transmembrane protease catalyzes the first step in the formation of amyloid beta peptide from amyloid precursor
ENSMUST00000170788.8	959.331	749.373	0.850601	0.952352	0.356346	protein_coding	Schip1	schwannomin interacting protein 1	ankyrin and spectrin binding partner, axon guidance, Ranvier node organization doi: 10.1242/dev.119248; doi: 10.1074/jbc.M116.758029
ENSMUST00000025393.13	2381.58	1863.17	1.05614	0.953582	0.35416	protein_coding	Smad4	SMAD family member 4	TGF-b signalling pathway component; involved in neurogenesis; DOI: 10.1523/JNEUROSCI.4374-07.2008
ENSMUST00000038489.5	1825.6	1446.63	0.748004	0.95584	0.33567	protein_coding	Pygo1	pygopus 1
ENSMUST00000178477.8	1703.13	1350.11	1.04096	0.956776	0.335109	protein_coding	Nkx2-1	NK2 homeobox 1
ENSMUST00000059596.7	1511.71	1213.66	0.783818	0.950397	0.316813	protein_coding	Eid2	EP300 interacting inhibitor of differentiation 2
ENSMUST00000021438.7	2054.84	1656.57	0.76293	0.954796	0.310833	protein_coding	Nova1	neuro-oncological ventral antigen 1	RNA binding protein, axon guidance; doi: 10.7554/eLife.14371
ENSMUST00000153739.8	17656.8	14237.2	1.23777	0.985873	0.310559	protein_coding	Nnat	neuronatin
ENSMUST00000098603.7	1304.82	1054.48	0.774072	0.952748	0.307316	protein_coding	Tet2	tet methylcytosine dioxygenase 2
ENSMUST00000029355.8	1644.03	1330.43	0.753948	0.955726	0.305346	protein_coding	Ppm1l	protein phosphatase 1 (formerly 2C)-like	phosphatase involved in several signalling pathways; callosal phanotype of KO mice; doi: 10.1002/1873-3468.12429
ENSMUST00000059287.13	1305.71	1058.47	0.729214	0.952327	0.302853	protein_coding	Ephb2	Eph receptor B2	ephrin signalling; callosal phenotype; doi: 10.1002/dneu.22323
ENSMUST00000055438.4	1236.24	1002.31	0.756794	0.955473	0.302627	protein_coding	Ppm1e	protein phosphatase 1E (PP2C domain containing)
ENSMUST00000099691.10	2312.46	1877.08	0.872668	0.954105	0.300942	protein_coding	Hk1	hexokinase 1
ENSMUST00000121473.7	2137.84	1742.52	0.977102	0.955691	0.294974	protein_coding	Erbb4	erb-b2 receptor tyrosine kinase 4
ENSMUST00000115816.2	5418.92	4417.19	0.852942	0.952812	0.294876	protein_coding	Celf4	CUGBP, Elav-like family member 4
ENSMUST00000118605.1	1824.81	1488.25	0.727724	0.951727	0.294137	protein_coding	Inpp5f	inositol polyphosphate-5-phosphatase F
ENSMUST00000159855.7	1665.87	1359.02	0.757127	0.955443	0.29371	protein_coding	Mycbp2	MYC binding protein 2, E3 ubiquitin protein ligase	RING E3 ubiquitin ligases; axon termination, synapse formation, axon degeneration;
ENSMUST00000031793.7	1176.71	959.969	0.74337	0.955575	0.293697	protein_coding	Nt5c3	5'-nucleotidase, cytosolic III
ENSMUST00000040599.14	2446.29	1999.03	0.865438	0.954266	0.291295	protein_coding	Nav1	neuron navigator 1	axon guidance; DOI: 10.1083/jcb.201905199
ENSMUST00000079063.6	36062.2	29482.7	1.49294	0.960819	0.290619	protein_coding	Sox11	SRY (sex determining region Y)-box 11	transcription factor; regulates corticogenesis; doi:10.1038/nature11094
ENSMUST00000117687.7	1926.35	1577.64	0.881109	0.953746	0.288104	protein_coding	Ppp2r2b	protein phosphatase 2, regulatory subunit B, beta
ENSMUST00000137811.7	2174.25	1781.26	1.08871	0.961001	0.287625	lncRNA	Rpl24	ribosomal protein L24
ENSMUST00000043237.13	1777.88	1458.59	0.753006	0.955767	0.285589	protein_coding	Trp53inp2	transformation related protein 53 inducible nuclear protein 2
ENSMUST00000106007.9	1227.94	1008.18	0.756838	0.955469	0.284487	protein_coding	Slc25a22	solute carrier family 25 (mitochondrial carrier, glutamate), member 22
ENSMUST00000198254.4	2019.02	1660.16	0.777432	0.951983	0.282325	protein_coding	Sh3glb1	SH3-domain GRB2-like B1 (endophilin)
ENSMUST00000080403.6	2178.97	1795.92	0.846973	0.951113	0.27892	protein_coding	Magel2	melanoma antigen, family L, 2
ENSMUST00000152605.1	3113.25	2568.14	0.847664	0.951345	0.277697	retained_intron	Nnat	neuronatin
ENSMUST00000033642.9	10962.7	9063.2	1.06417	0.952695	0.274515	protein_coding	Dcx	doublecortin	microtubule stabilization; cortical layering and CC disturbance; 10.1016/j.neuron.2005.10.038
ENSMUST00000092629.3	3188.61	2640.28	0.759889	0.955191	0.272239	protein_coding	Soga3	SOGA family member 3
ENSMUST00000003501.8	5991.83	4964	1.06463	0.952679	0.271493	protein_coding	Elavl3	ELAV like RNA binding protein 3
ENSMUST00000109526.1	26599	22078.7	1.5617	0.999998	0.268714	protein_coding	Nnat	neuronatin
ENSMUST00000153386.7	2622.58	2180.8	0.784424	0.950259	0.266129	retained_intron	Maged1	melanoma antigen, family D, 1
ENSMUST00000178636.1	3961.75	3295.34		0.958397	0.265712	protein_coding	Larp1	La ribonucleoprotein domain family, member 1
ENSMUST00000021497.15	9370.02	7817.04	0.858997	0.953908	0.261431	protein_coding	Rtn1	reticulon 1
ENSMUST00000038757.7	3394.13	2838.57	1.23749	0.985907	0.257878	protein_coding	Csdc2	cold shock domain containing C2, RNA binding
ENSMUST00000064187.11	5341.89	4473.01	1.08932	0.961333	0.256105	protein_coding	Thra	thyroid hormone receptor alpha
ENSMUST00000114934.10	7103.58	5967.5	1.09286	0.962749	0.25142	protein_coding	Celf2	CUGBP, Elav-like family member 2	RNA binding proteins; splicing regulation; promotes axon growth; doi: 10.7554/eLife.1607
ENSMUST00000004480.4	3876.3	3266.08	0.969019	0.954528	0.247123	protein_coding	Sst	somatostatin
ENSMUST00000100244.9	2622.59	2211.89	0.995722	0.955777	0.245715	protein_coding	Olfm1	olfactomedin 1
ENSMUST00000064571.10	3602.29	3047.05	0.882645	0.953597	0.241502	protein_coding	Afap1	actin filament associated protein 1
ENSMUST00000169418.7	3103.03	2629.04	0.75131	0.955792	0.239144	protein_coding	Morf4l2	mortality factor 4 like 2
ENSMUST00000023095.13	7316.29	6206.97	0.995298	0.955809	0.237222	protein_coding	Sept3	septin 3
ENSMUST00000071134.3	13102.6	11121.5	1.08836	0.960813	0.2365	protein_coding	Tubb3	tubulin, beta 3 class III	axon guidance; cell migration; callosal dysgenesis; DOI 10.1016/j.cell.2009.12.011
ENSMUST00000072376.12	3176.1	2697.17	0.896446	0.950362	0.235807	protein_coding	Rnf14	ring finger protein 14
ENSMUST00000138101.1	2118.38	1800.14	0.727391	0.951593	0.234852	nonsense_mediated_decay	Mdh2	malate dehydrogenase 2, NAD (mitochondrial)
ENSMUST00000179939.7	4133.5	3517.92	0.889779	0.952545	0.232639	nonsense_mediated_decay	Atp2a2	ATPase, Ca++ transporting, cardiac muscle, slow twitch 2
ENSMUST00000074523.12	3907.06	3326.69	0.76207	0.954928	0.231994	protein_coding	Stmn4	stathmin-like 4
ENSMUST00000027684.10	4769.45	4078.86	1.10516	0.96422	0.225657	protein_coding	Arl8a	ADP-ribosylation factor-like 8A
ENSMUST00000067230.5	24370.7	20857.1	1.74145	0.972008	0.224605	protein_coding	Sox4	SRY (sex determining region Y)-box 4	transcription factor; regulates corticogenesis; DOI:10.1523/JNEUROSCI.1663-15.2015; doi:10.1038/nature11094
ENSMUST00000145088.1	6450.23	5525.46	1.94487	0.999845	0.223256	retained_intron	Dlx1	distal-less homeobox 1	dendritic growth, GABAergic neurons; doi: 10.1111/ejn.12413
ENSMUST00000121805.8	11603.4	9946.31	0.857114	0.953658	0.222315	protein_coding	Dpysl3	dihydropyrimidinase-like 3
ENSMUST00000071442.11	2645.22	2270.37	0.846256	0.950875	0.220458	protein_coding	Npdc1	neural proliferation, differentiation and control 1
ENSMUST00000141158.7	5416.98	4651.42	0.777427	0.951984	0.219817	protein_coding	Adgrl1	adhesion G protein-coupled receptor L1	membrane receptor; axon guidance; doi: 10.7554/eLife.37935
ENSMUST00000106344.7	2527.28	2174.92	0.889886	0.952515	0.21662	protein_coding	Tnrc6c	trinucleotide repeat containing 6C
ENSMUST00000102817.4	11361.5	9801.32	0.866948	0.95424	0.213106	protein_coding	Gap43	growth associated protein 43	axon guidance; CC defects; doi: 10.1523/JNEUROSCI.22-01-00239.2002
ENSMUST00000058845.8	22375.5	19375.3	0.854138	0.95305	0.207703	protein_coding	Basp1	brain abundant, membrane attached signal protein 1	growth associated protein; neurite outgrowth; doi: 10.1002/jnr.21678
ENSMUST00000080371.7	2225.94	1929.5	0.781675	0.950932	0.206186	protein_coding	Mtss1	metastasis suppressor 1
ENSMUST00000001780.9	3965.55	3437.58	1.01411	0.955129	0.206128	protein_coding	Akt1	thymoma viral proto-oncogene 1	neurite growth; DOI: 10.1186/1471-2202-11-18
ENSMUST00000076694.12	4991.53	4338.79	1.23876	0.985751	0.202188	protein_coding	Slc25a3	solute carrier family 25 (mitochondrial carrier, phosphate carrier), member 3
ENSMUST00000049149.14	3726.09	3248.72	1.01059	0.955023	0.197792	protein_coding	Lrp1	low density lipoprotein receptor-related protein 1	involved in axon growth and guidance; doi: 10.1074/jbc.M115.668996
ENSMUST00000047950.5	3493.26	3046.5	1.26066	0.973177	0.197422	protein_coding	Zfp292	zinc finger protein 292
ENSMUST00000168206.7	4448.62	3885.49	0.977932	0.955771	0.19526	protein_coding	Nisch	nischarin
ENSMUST00000030158.10	2672.32	2334.52	0.782804	0.950646	0.194968	protein_coding	Dctn3	dynactin 3
ENSMUST00000056427.9	8621.26	7542.53	0.983439	0.956087	0.192851	protein_coding	Tubb2a	tubulin, beta 2A class IIA	cytoskeletal component; callosal phenotype; doi: 10.1038/s10038-020-0739-5
ENSMUST00000107305.7	5192.62	4562.88	0.9905	0.956063	0.186518	protein_coding	Hdgfl3	HDGF like 3
ENSMUST00000038422.7	3985.35	3503.65	1.11611	0.955055	0.185846	protein_coding	Irf2bpl	interferon regulatory factor 2 binding protein-like
ENSMUST00000099151.5	5008.34	4403.11	1.01489	0.955157	0.185808	protein_coding	Sox2	SRY (sex determining region Y)-box 2	transcription factor; neural development; callosal hypoplasia; doi: 10.1172/JCI28658
ENSMUST00000068023.7	3074.55	2705.51	0.742737	0.955508	0.184474	protein_coding	Cadm4	cell adhesion molecule 4
ENSMUST00000102611.9	5093.4	4489.08	0.734916	0.954094	0.182208	protein_coding	Myh10	myosin, heavy polypeptide 10, non-muscle	migration of cortical neurons; doi: 10.1093/cercor/bhs407
ENSMUST00000193547.5	15478.3	13654	1.24565	0.98254	0.18092	protein_coding	Ncam1	neural cell adhesion molecule 1
ENSMUST00000078267.4	3671.48	3244.48	1.00455	0.955133	0.178376	protein_coding	Hist3h2ba	histone cluster 3, H2ba
ENSMUST00000164756.3	7363.7	6509.2	0.975183	0.955437	0.17795	protein_coding	Eid1	EP300 interacting inhibitor of differentiation 1
ENSMUST00000092584.5	31555.1	27897.8	0.746806	0.955857	0.177725	protein_coding	Marcks	myristoylated alanine rich protein kinase C substrate	PKC target; axon guidance and extension; callosal phenotype; doi: 10.1007/s12035-018-0990-3; doi: 10.1073/pnas.92.4.944
ENSMUST00000164408.7	3639.43	3222.1	0.740416	0.955268	0.17571	protein_coding	Gm3591	predicted gene 3591
ENSMUST00000113600.9	6593.23	5850.8	0.740415	0.955267	0.172353	protein_coding	Rab7	RAB7, member RAS oncogene family
ENSMUST00000106992.9	10712.8	9513.44	0.764055	0.954623	0.171296	protein_coding	Mapt	microtubule-associated protein tau
ENSMUST00000065482.5	5349.21	4768.86	0.733931	0.953837	0.165682	protein_coding	Mllt11	myeloid/lymphoid or mixed-lineage leukemia; translocated to, 11
ENSMUST00000179238.7	7016.28	6255.73	0.73126	0.953151	0.165529	protein_coding	Psap	prosaposin
ENSMUST00000001304.8	16867.6	15047.6	1.28028	0.952728	0.16473	protein_coding	Ckb	creatine kinase, brain
ENSMUST00000152117.7	3613.16	3223.64	0.743703	0.95561	0.16457	protein_coding	Ttc3	tetratricopeptide repeat domain 3
ENSMUST00000034270.16	5185.87	4630.58	1.276	0.958674	0.163394	protein_coding	Map1lc3b	microtubule-associated protein 1 light chain 3 beta
ENSMUST00000056028.10	10702.5	9603.2	0.860951	0.954014	0.156361	protein_coding	Sbk1	SH3-binding kinase 1
ENSMUST00000121469.1	5161.61	4632.46	0.771981	0.953195	0.156043	protein_coding	Reep1	receptor accessory protein 1
ENSMUST00000038775.5	7401.89	6683.58	0.747767	0.955843	0.147272	protein_coding	Ndn	necdin	cell cycle, regulates precursor proliferation; doi: 10.1371/journal.pone.0084460
ENSMUST00000031004.10	9953.22	9006.81	0.999277	0.955505	0.144148	protein_coding	Crmp1	collapsin response mediator protein 1	axon guidance; cell migration; DOI:10.1523/JNEUROSCI.4276-06.2006; doi: 10.1002/dneu.22017
ENSMUST00000022629.8	25150.1	22769.4	1.03339	0.957233	0.143466	protein_coding	Dpysl2	dihydropyrimidinase-like 2	multifunctional adaptor protein; collapsin response; doi: 10.1523/JNEUROSCI.5174-09.2010
ENSMUST00000050000.15	5559.3	5038.93	0.743169	0.955554	0.141785	protein_coding	Stxbp1	syntaxin binding protein 1
ENSMUST00000119344.7	5296.74	4831.21	0.768413	0.953934	0.132722	protein_coding	Pfn2	profilin 2	actin assocoated proteim, involved in neurogenesis temporal specification; doi: 10.1083/jcb.201902164
ENSMUST00000114050.7	28984.1	26454	1.06436	0.952688	0.13178	protein_coding	Tmsb10	thymosin, beta 10
ENSMUST00000033915.8	10245.9	9353.22	0.743348	0.955573	0.131516	protein_coding	Gpm6a	glycoprotein m6a
ENSMUST00000168890.1	25027.9	22865.1	0.860267	0.953977	0.130388	protein_coding	Nrep	neuronal regeneration related protein
ENSMUST00000097014.6	116722	106667	1.19732	0.974174	0.129959	protein_coding	Tuba1a	tubulin, alpha 1A	axononogenesis; callosal phenotype; doi: 10.1093/brain/awu082
ENSMUST00000058438.8	5284.26	4851.7	0.763819	0.954659	0.123212	protein_coding	Dcaf7	DDB1 and CUL4 associated factor 7
ENSMUST00000030636.10	36234.2	33300.2	0.866302	0.954255	0.12182	protein_coding	Stmn1	stathmin 1
ENSMUST00000112096.8	5627.08	5177.2	0.881613	0.953697	0.120214	protein_coding	Rnf10	ring finger protein 10	cell signaling; neuronal morphology; DOI: 10.1007/s12035-019-1631-1
ENSMUST00000074628.12	4262.37	3922.54	0.727808	0.95176	0.119868	protein_coding	Wbp2	WW domain binding protein 2
ENSMUST00000055808.5	12319.7	11361.1	1.10765	0.96275	0.11687	protein_coding	Ywhag	tyrosine 3-monooxygenase/tryptophan 5-monooxygenase activation protein, gamma polypeptide	migration and guidance; doi: 10.1002/dneu.22335
ENSMUST00000008537.9	6352.31	5859.42	0.739416	0.955165	0.116523	protein_coding	Carhsp1	calcium regulated heat stable protein 1
ENSMUST00000111962.7	5713.02	5273.05	0.75702	0.955453	0.115617	protein_coding	Hnrnpa3	heterogeneous nuclear ribonucleoprotein A3
ENSMUST00000030940.13	13123.7	12115	0.744486	0.955693	0.115376	protein_coding	Gnb1	guanine nucleotide binding protein (G protein), beta 1
ENSMUST00000021083.6	14380.1	13298.6	0.745628	0.955816	0.1128	protein_coding	Jpt1	Jupiter microtubule associated homolog 1
ENSMUST00000088169.6	14124.5	13064	1.24533	0.982696	0.112608	protein_coding	Rtn3	reticulon 3
ENSMUST00000034049.4	12667.4	11725.2	0.775116	0.952522	0.111506	protein_coding	Slc25a4	solute carrier family 25 (mitochondrial carrier, adenine nucleotide translocator), member 4
ENSMUST00000020856.5	6463.79	6010.94	0.875201	0.954014	0.104788	protein_coding	Bzw2	basic leucine zipper and W2 domains 2
ENSMUST00000020283.4	5309.05	4943.34	0.735773	0.95432	0.102967	protein_coding	H2afy2	H2A histone family, member Y2
ENSMUST00000100497.10	24230	22584.2	0.764484	0.954556	0.10148	protein_coding	Actb	actin, beta
ENSMUST00000049527.6	14027.9	13107.9	1.17374	0.977104	0.097859	protein_coding	Prkar1a	protein kinase, cAMP dependent regulatory, type I, alpha
ENSMUST00000227415.1	16603.9	15536.1	0.98509	0.956177	0.0959048	lncRNA	Gm1821	predicted gene 1821
ENSMUST00000073339.6	14234.1	13478.7	0.973996	0.955281	0.0786661	protein_coding	Pgrmc1	progesterone receptor membrane component 1
ENSMUST00000071555.12	20515.5	19669.4	1.18009	0.978422	0.0607588	protein_coding	Actg1	actin, gamma, cytoplasmic 1
ENSMUST00000019649.3	45163.9	43332.2	1.53514	0.999264	0.0597322	protein_coding	Ubb	ubiquitin B
ENSMUST00000117405.1	21808.5	23676	-1.62019	0.994736	-0.118535	processed_pseudogene	Gm15459	predicted gene 15459
ENSMUST00000121185.7	5796.77	6420.97	-1.16242	0.972888	-0.147542	protein_coding	Sumo2	small ubiquitin-like modifier 2
ENSMUST00000135573.7	7610.75	8868.99	-1.15699	0.974292	-0.220731	protein_coding	Prdx1	peroxiredoxin 1
ENSMUST00000068333.13	2149.41	2607.96	-1.12629	0.971913	-0.278981	protein_coding	Farsb	phenylalanyl-tRNA synthetase, beta subunit
ENSMUST00000030456.13	2840.61	3501.71	-1.1032	0.959143	-0.30186	protein_coding	Nasp	nuclear autoantigenic sperm protein (histone-binding)
ENSMUST00000060766.15	2806.06	3509.25	-1.56205	0.998479	-0.322616	protein_coding	Cltc	clathrin, heavy polypeptide (Hc)	clathrin; hypoplasia of CC; 10.1038/s41436-019-0703-y
ENSMUST00000164235.2	2424.02	3078.05	-1.13358	0.97291	-0.344617	protein_coding	Mapk1ip1l	mitogen-activated protein kinase 1 interacting protein 1-like
ENSMUST00000184802.7	1056.26	1680.57	-1.1575	0.974285	-0.669994	nonsense_mediated_decay	Zranb2	zinc finger, RAN-binding domain containing 2
ENSMUST00000088480.3	603.503	980.482	-1.14477	0.973851	-0.700131	processed_pseudogene	Rpl15-ps3	ribosomal protein L15, pseudogene 3
ENSMUST00000108612.7	1123.83	1847.84	-1.77548	1	-0.717416	protein_coding	Eif5a	eukaryotic translation initiation factor 5A
ENSMUST00000118886.8	625.467	1038.54	-1.17402	0.966879	-0.731551	protein_coding	Snrk	SNF related kinase
ENSMUST00000170134.8	705.785	1180.58	-1.46336	0.999816	-0.74219	protein_coding	Rangap1	RAN GTPase activating protein 1	cell cycle; doi: 10.1111/gtc.12434
ENSMUST00000169032.7	211.232	461.755	-1.12392	0.971208	-1.1283	protein_coding	Idh1	isocitrate dehydrogenase 1 (NADP+), soluble
ENSMUST00000094917.9	170.504	382.591	-1.11438	0.967003	-1.166	protein_coding	Tmem237	transmembrane protein 237
ENSMUST00000028125.11	262.895	593.699	-1.21538	0.953701	-1.17525	protein_coding	Zbtb43	zinc finger and BTB domain containing 43
ENSMUST00000034980.8	252.488	659.036	-1.45082	0.999251	-1.38414	protein_coding	Atr	ataxia telangiectasia and Rad3 related
ENSMUST00000030143.12	535.451	1471.72	-1.17571	0.965882	-1.45867	protein_coding	Ubap2	ubiquitin-associated protein 2
ENSMUST00000191511.6	113.381	315.821	-1.15291	0.974351	-1.47793	protein_coding	Ktn1	kinectin 1
ENSMUST00000050472.15	136.04	392.362	-1.57328	0.999758	-1.52815	protein_coding	Uspl1	ubiquitin specific peptidase like 1
ENSMUST00000199243.4	212.123	612.626	-1.46544	0.999737	-1.5301	protein_coding	Srrt	serrate RNA effector molecule homolog (Arabidopsis)
ENSMUST00000105341.7	191.197	568.756	-1.11986	0.969941	-1.57275	protein_coding	Tcf3	transcription factor 3	Transcriptional cofactor, neurogenesis; doi: 10.1242/dev.145698; doi: 10.1002/stem.731.
ENSMUST00000148204.7	104.649	336.422	-1.53936	0.981262	-1.68472	protein_coding	Szrd1	SUZ RNA binding domain containing 1
ENSMUST00000132859.7	27.5029	92.4356	-1.20758	0.958155	-1.74887	protein_coding	Ccdc191	coiled-coil domain containing 191
ENSMUST00000115617.9	68.4747	232.006	-1.09806	0.955185	-1.76052	protein_coding	Rbm3	RNA binding motif (RNP1, RRM) protein 3	RNA binding protein; involved in neuromorphogenesis and naurogenesis; doi: 10.1038/s41598-018-25668-2; doi: 10.1038/s41467-019-11870-x
ENSMUST00000115677.7	128.028	453.306	-1.1491	0.974292	-1.82403	protein_coding	Tfe3	transcription factor E3
ENSMUST00000073392.10	109.008	386.624	-1.14762	0.974139	-1.8265	protein_coding	Rpgr	retinitis pigmentosa GTPase regulator
ENSMUST00000110142.7	121.46	506.239	-1.15377	0.974339	-2.05934	protein_coding	Gpcpd1	glycerophosphocholine phosphodiesterase 1
ENSMUST00000111222.1	70.4949	298.541	-1.13838	0.97331	-2.08234	protein_coding	Ldlrad3	low density lipoprotein receptor class A domain containing 3
ENSMUST00000043578.12	45.0703	190.891	-1.15292	0.974351	-2.0825	protein_coding	St18	suppression of tumorigenicity 18
ENSMUST00000102780.7	238.691	1059.19	-1.75302	1	-2.14975	protein_coding	Ak4	adenylate kinase 4
ENSMUST00000101251.7	54.3546	245.836	-1.12793	0.972351	-2.17722	protein_coding	Cenpi	centromere protein I
ENSMUST00000075695.12	61.3152	319.082	-1.36569	0.957152	-2.37961	protein_coding	Spag9	sperm associated antigen 9	Arf6 interactor;
ENSMUST00000164655.1	23.5197	123.866	-1.11901	0.969477	-2.39684	protein_coding	Hnrnpc	heterogeneous nuclear ribonucleoprotein C
ENSMUST00000021824.7	58.9972	310.994	-1.09615	0.953695	-2.39817	protein_coding	Nol8	nucleolar protein 8
ENSMUST00000027986.4	16.8897	94.049	-1.09177	0.950327	-2.47727	protein_coding	Optn	optineurin
ENSMUST00000091031.5	53.6016	300.785	-1.17196	0.968086	-2.48838	processed_pseudogene	Gm6361	predicted gene 6361
ENSMUST00000115361.8	18.9927	121.572	-1.34024	0.956183	-2.6783	protein_coding	Cadps2	Ca2+-dependent activator protein for secretion 2
ENSMUST00000120639.8	165.794	1075.99	-1.53945	0.981376	-2.69821	protein_coding	C530008M17Rik	RIKEN cDNA C530008M17 gene
ENSMUST00000236953.1	211.332	1431.38	-2.2625	1	-2.75982	protein_coding	Otud6b	OTU domain containing 6B	deubiquitinase; callosal phenotype; doi.org/10.1016/j.ajhg.2017.03.001.
ENSMUST00000042161.14	56.2973	392.532	-1.55163	0.993948	-2.80167	protein_coding	Mgat4a	mannoside acetylglucosaminyltransferase 4, isoenzyme A
ENSMUST00000109518.7	20.6611	150.458	-1.52272	0.962647	-2.86437	protein_coding	Rprd1b	regulation of nuclear pre-mRNA domain containing 1B	regulator of TCF4
ENSMUST00000168036.7	37.7174	313.837	-1.77198	1	-3.05671	protein_coding	Cnot2	CCR4-NOT transcription complex, subunit 2
ENSMUST00000039881.3	19.5795	185.773	-1.1428	0.973657	-3.24612	protein_coding	Efl1	elongation factor like GPTase 1
ENSMUST00000119109.7	15.9352	170.955	-1.13745	0.97324	-3.42333	protein_coding	Etv3	ets variant 3
ENSMUST00000233197.1	18.767	208.896	-1.13773	0.973261	-3.47651	protein_coding	Kctd20	potassium channel tetramerisation domain containing 20
ENSMUST00000112836.8	11.6172	137.279	-1.16199	0.973014	-3.56278	protein_coding	Amot	angiomotin	angiostatin binding protein; dendritic tree formation; doi: 10.1371/journal.pbio.3000253.
ENSMUST00000163271.7	6.11342	86.5795	-1.13576	0.973114	-3.82397	protein_coding	Mgll	monoglyceride lipase
ENSMUST00000087327.12	15.3845	217.902	-1.42026	0.975683	-3.82413	nonsense_mediated_decay	Rell1	RELT-like 1
ENSMUST00000112223.7	57.4569	1023.65	-1.86107	0.981411	-4.1551	protein_coding	Gpm6b	glycoprotein m6b	growth and guidance of callosal axons; 10.1093/cercor/bhu129
ENSMUST00000049281.11	6.59654	119.859	-1.18469	0.961638	-4.18349	protein_coding	Fam53c	family with sequence similarity 53, member C
ENSMUST00000105645.8	5.73252	126.009	-1.40908	0.957006	-4.45821	protein_coding	A430005L14Rik	RIKEN cDNA A430005L14 gene
ENSMUST00000087258.9	43.7536	1019.68	-1.83379	0.999814	-4.54257	protein_coding	Tro	trophinin
ENSMUST00000144076.7	7.66718	247.194	-1.74432	1	-5.0108	retained_intron	Tubgcp4	tubulin, gamma complex associated protein 4	nucleation and elongation of microtubules; doi: 10.1016/j.ajhg.2015.02.011
ENSMUST00000168157.7	0.0001	80.2406	-7.58563	1	-19.614	protein_coding	Crocc	ciliary rootlet coiled-coil, rootletin
ENSMUST00000136930.7	0.0001	81.5813	-7.63265	1	-19.6379	protein_coding	Gripap1	GRIP1 associated protein 1
ENSMUST00000167354.7	0.0001	82.6216	-7.40858	1	-19.6562	protein_coding	Fxr1	fragile X mental retardation gene 1, autosomal homolog
ENSMUST00000082283.9	0.0001	85.1846	-13.7213	1	-19.7002	lncRNA	Naa38	N(alpha)-acetyltransferase 38, NatC auxiliary subunit
ENSMUST00000212888.1	0.0001	87.339	-12.2131	1	-19.7363	protein_coding	Tns1	tensin 1
ENSMUST00000033437.14	0.0001	88.2579	-7.75412	1	-19.7514	protein_coding	Enox2	ecto-NOX disulfide-thiol exchanger 2
ENSMUST00000028951.13	0.0001	88.4355	-7.62703	1	-19.7543	protein_coding	Snph	syntaphilin
ENSMUST00000112690.9	0.0001	89.4527	-14.2437	1	-19.7708	protein_coding	Hfm1	HFM1, ATP-dependent DNA helicase homolog
ENSMUST00000061135.7	0.0001	90.9088	-7.9367	1	-19.7941	protein_coding	Msantd3	Myb/SANT-like DNA-binding domain containing 3
ENSMUST00000200259.4	0.0001	91.0681	-8.21675	1	-19.7966	retained_intron	Qdpr	quinoid dihydropteridine reductase
ENSMUST00000107575.8	0.0001	92.0746	-7.64714	1	-19.8124	protein_coding	Lpar1	lysophosphatidic acid receptor 1
ENSMUST00000139046.7	0.0001	96.032	-7.5359	1	-19.8732	nonsense_mediated_decay	Tpm1	tropomyosin 1, alpha
ENSMUST00000236736.1	0.0001	99.3715	-7.23159	1	-19.9225	protein_coding	Nedd4l	neural precursor cell expressed, developmentally down-regulated gene 4-like	E3 ubiquitin ligase; associated to polymicrogyria; doi: 10.1093/braincomms/fcaa221
ENSMUST00000108624.7	0.0001	101.147	-7.7813	1	-19.948	protein_coding	Rps9	ribosomal protein S9
ENSMUST00000097317.9	0.0001	101.543	-7.49636	1	-19.9537	protein_coding	Slc29a1	solute carrier family 29 (nucleoside transporters), member 1
ENSMUST00000175912.7	0.0001	102.282	-7.81748	1	-19.9641	protein_coding	Mia2	MIA SH3 domain ER export factor 2
ENSMUST00000131613.7	0.0001	104.524	-7.81131	1	-19.9954	nonsense_mediated_decay	Mtfr1l	mitochondrial fission regulator 1-like
ENSMUST00000110583.9	0.0001	108.395	-7.76447	1	-20.0479	protein_coding	Ccdc82	coiled-coil domain containing 82
ENSMUST00000112888.1	0.0001	135.058	-7.73464	1	-20.3651	protein_coding	Tmem164	transmembrane protein 164
ENSMUST00000108768.7	0.0001	147.18	-10.6133	1	-20.4891	protein_coding	Oprl1	opioid receptor-like 1
ENSMUST00000009877.7	0.0001	150.234	-7.82503	1	-20.5188	protein_coding	Tfcp2	transcription factor CP2
ENSMUST00000101617.8	0.0001	156.852	-12.6153	1	-20.581	protein_coding	Flnc	filamin C, gamma
ENSMUST00000129043.7	0.0001	163.496	-10.8804	1	-20.6408	protein_coding	Pqlc1	PQ loop repeat containing 1
ENSMUST00000132467.7	0.0001	165.51	-8.96431	1	-20.6585	protein_coding	Sars	seryl-aminoacyl-tRNA synthetase
ENSMUST00000107362.9	0.0001	171.205	-11.291	1	-20.7073	protein_coding	Furin	furin (paired basic amino acid cleaving enzyme)
ENSMUST00000023039.14	0.0001	197.573	-8.19281	1	-20.914	protein_coding	St13	suppression of tumorigenicity 13
ENSMUST00000042035.15	0.0001	199.603	-9.69719	1	-20.9287	protein_coding	Adgrb1	adhesion G protein-coupled receptor B1
ENSMUST00000111020.7	0.0001	236.982	-16.9126	1	-21.1763	protein_coding	Gnb2	guanine nucleotide binding protein (G protein), beta 2
ENSMUST00000192462.5	0.0001	284.77	-8.42942	1	-21.4414	protein_coding	Cryz	crystallin, zeta
ENSMUST00000178622.2	0.0001	339.621	-8.74891	1	-21.6955	protein_coding	Slu7	SLU7 splicing factor homolog (S. cerevisiae)
ENSMUST00000114140.9	0.0001	558.165	-18.3946	1	-22.4123	protein_coding	Agpat1	1-acylglycerol-3-phosphate O-acyltransferase 1 (lysophosphatidic acid acyltransferase, alpha)
ENSMUST00000107733.9	0.0001	691.817	-11.8143	1	-22.722	protein_coding	Kat7	K(lysine) acetyltransferase 7

## Sheet: GO enrichment
GO Term	Description	P-value	FDR q-value	Enrichment	N	B	n	b	Genes
GO:0097458	neuron part	1.02e-13	1.87e-10	1.99	11000	1449	431	113	[Inpp5f - inositol polyphosphate-5-phosphatase f	Mark3 - map/microtubule affinity-regulating kinase 3	Dpysl3 - dihydropyrimidinase-like 3	Slc12a5 - solute carrier family 12	member 5	Mff - mitochondrial fission factor	Flna - filamin	alpha	Pfn2 - profilin 2	Ckb - creatine kinase	brain	Map1lc3b - microtubule-associated protein 1 light chain 3 beta	Hsp90aa1 - heat shock protein 90	alpha (cytosolic)	class a member 1	Nlgn1 - neuroligin 1	Rnf40 - ring finger protein 40	Stxbp1 - syntaxin binding protein 1	Tmem237 - transmembrane protein 237	Whrn - whirlin	Nrxn2 - neurexin ii	Kirrel - kin of irre like (drosophila)	Slc38a1 - solute carrier family 38	member 1	Optn - optineurin	Brsk2 - br serine/threonine kinase 2	Erc2 - elks/rab6-interacting/cast family member 2	Actg1 - actin	gamma	cytoplasmic 1	Mapt - microtubule-associated protein tau	Actb - actin	beta	Rpgr - retinitis pigmentosa gtpase regulator	Gpm6a - glycoprotein m6a	Ubb - ubiquitin b	Mycbp2 - myc binding protein 2	Snph - syntaphilin	Dcx - doublecortin	Gap43 - growth associated protein 43	Sh3glb1 - sh3-domain grb2-like b1 (endophilin)
GO:0044297	cell body	6.84e-12	6.24e-09	2.7	11000	529	431	56	[Inpp5f - inositol polyphosphate-5-phosphatase f	Lpar1 - lysophosphatidic acid receptor 1	Dpysl3 - dihydropyrimidinase-like 3	Slc12a5 - solute carrier family 12	member 5	Myh10 - myosin	heavy polypeptide 10	non-muscle	Flna - filamin	alpha	Map1lc3b - microtubule-associated protein 1 light chain 3 beta	Ckb - creatine kinase	brain	Hsp90aa1 - heat shock protein 90	alpha (cytosolic)	class a member 1	Atp1a3 - atpase	na+/k+ transporting	alpha 3 polypeptide	Alcam - activated leukocyte cell adhesion molecule	Cacng4 - calcium channel	voltage-dependent	gamma subunit 4	Stau2 - staufen (rna binding protein) homolog 2 (drosophila)	Pi4k2a - phosphatidylinositol 4-kinase type 2 alpha	Whrn - whirlin	Pitpnm2 - phosphatidylinositol transfer protein	membrane-associated 2	Ephb2 - eph receptor b2	Olfm1 - olfactomedin 1	Slc38a1 - solute carrier family 38	member 1	Optn - optineurin	Erc2 - elks/rab6-interacting/cast family member 2	Mapt - microtubule-associated protein tau	Ncam1 - neural cell adhesion molecule 1	Lrp1 - low density lipoprotein receptor-related protein 1	Gpm6a - glycoprotein m6a	Grik5 - glutamate receptor	ionotropic	kainate 5 (gamma 2)
GO:0043005	neuron projection	3.59e-11	2.18e-08	2.17	11000	904	431	77	[Mgll - monoglyceride lipase	Inpp5f - inositol polyphosphate-5-phosphatase f	Lpar1 - lysophosphatidic acid receptor 1	Neurl1a - neuralized homolog 1a (drosophila)	Mark3 - map/microtubule affinity-regulating kinase 3	Slc12a5 - solute carrier family 12	member 5	Myh10 - myosin	heavy polypeptide 10	non-muscle	Nedd4 - neural precursor cell expressed	developmentally down-regulated 4	Flna - filamin	alpha	Map1lc3b - microtubule-associated protein 1 light chain 3 beta	Ckb - creatine kinase	brain	Hsp90aa1 - heat shock protein 90	alpha (cytosolic)	class a member 1	Atp1a3 - atpase	na+/k+ transporting	alpha 3 polypeptide	Rangap1 - ran gtpase activating protein 1	Nlgn1 - neuroligin 1	Rnf40 - ring finger protein 40	Rbm3 - rna binding motif protein 3	Alcam - activated leukocyte cell adhesion molecule	Stxbp1 - syntaxin binding protein 1	Stau2 - staufen (rna binding protein) homolog 2 (drosophila)	Pi4k2a - phosphatidylinositol 4-kinase type 2 alpha	Whrn - whirlin	Olfm1 - olfactomedin 1	Ephb2 - eph receptor b2	Slc38a1 - solute carrier family 38	member 1	Qdpr - quinoid dihydropteridine reductase	Optn - optineurin	Mapt - microtubule-associated protein tau	Ncam1 - neural cell adhesion molecule 1	Actb - actin
GO:0042995	cell projection	6.18e-11	2.82e-08	1.85	11000	1477	431	107	[Elmod3 - elmo/ced-12 domain containing 3	Inpp5f - inositol polyphosphate-5-phosphatase f	Mark3 - map/microtubule affinity-regulating kinase 3	Dpysl3 - dihydropyrimidinase-like 3	Slc12a5 - solute carrier family 12	member 5	Flna - filamin	alpha	Pfkm - phosphofructokinase	muscle	Ckb - creatine kinase	brain	Map1lc3b - microtubule-associated protein 1 light chain 3 beta	Hsp90aa1 - heat shock protein 90	alpha (cytosolic)	class a member 1	Nlgn1 - neuroligin 1	Rnf40 - ring finger protein 40	Stxbp1 - syntaxin binding protein 1	Tmem237 - transmembrane protein 237	Acap2 - arfgap with coiled-coil	ankyrin repeat and ph domains 2	Whrn - whirlin	Sh2d3c - sh2 domain containing 3c	Slc38a1 - solute carrier family 38	member 1	Optn - optineurin	Gripap1 - grip1 associated protein 1	Npy2r - neuropeptide y receptor y2	Erc2 - elks/rab6-interacting/cast family member 2	Abca7 - atp-binding cassette	sub-family a (abc1)	member 7	Mapt - microtubule-associated protein tau	Clip1 - cap-gly domain containing linker protein 1	Actb - actin	beta	Rpgr - retinitis pigmentosa gtpase regulator	Gpm6a - glycoprotein m6a	Ubb - ubiquitin b	Mycbp2 - myc binding protein 2
GO:0043025	neuronal cell body	1.2e-10	4.38e-08	2.72	11000	459	431	49	[Inpp5f - inositol polyphosphate-5-phosphatase f	Lpar1 - lysophosphatidic acid receptor 1	Slc12a5 - solute carrier family 12	member 5	Myh10 - myosin	heavy polypeptide 10	non-muscle	Flna - filamin	alpha	Map1lc3b - microtubule-associated protein 1 light chain 3 beta	Ckb - creatine kinase	brain	Hsp90aa1 - heat shock protein 90	alpha (cytosolic)	class a member 1	Atp1a3 - atpase	na+/k+ transporting	alpha 3 polypeptide	Alcam - activated leukocyte cell adhesion molecule	Stau2 - staufen (rna binding protein) homolog 2 (drosophila)	Pi4k2a - phosphatidylinositol 4-kinase type 2 alpha	Whrn - whirlin	Ephb2 - eph receptor b2	Olfm1 - olfactomedin 1	Slc38a1 - solute carrier family 38	member 1	Optn - optineurin	Erc2 - elks/rab6-interacting/cast family member 2	Mapt - microtubule-associated protein tau	Ncam1 - neural cell adhesion molecule 1	Lrp1 - low density lipoprotein receptor-related protein 1	Gpm6a - glycoprotein m6a	Grik5 - glutamate receptor	ionotropic	kainate 5 (gamma 2)	Scn3a - sodium channel	voltage-gated	type iii	alpha	Ubb - ubiquitin b	Grin1 - glutamate receptor
GO:0120025	plasma membrane bounded cell projection	1.85e-10	5.63e-08	1.92	11000	1251	431	94	[Mgll - monoglyceride lipase	Elmod3 - elmo/ced-12 domain containing 3	Inpp5f - inositol polyphosphate-5-phosphatase f	Lpar1 - lysophosphatidic acid receptor 1	Neurl1a - neuralized homolog 1a (drosophila)	Mark3 - map/microtubule affinity-regulating kinase 3	Dpysl3 - dihydropyrimidinase-like 3	Slc12a5 - solute carrier family 12	member 5	Myh10 - myosin	heavy polypeptide 10	non-muscle	Pfkm - phosphofructokinase	muscle	Nedd4 - neural precursor cell expressed	developmentally down-regulated 4	Hk1 - hexokinase 1	Flna - filamin	alpha	Sh2b2 - sh2b adaptor protein 2	Map1lc3b - microtubule-associated protein 1 light chain 3 beta	Ckb - creatine kinase	brain	Hsp90aa1 - heat shock protein 90	alpha (cytosolic)	class a member 1	Atp1a3 - atpase	na+/k+ transporting	alpha 3 polypeptide	Rangap1 - ran gtpase activating protein 1	Nlgn1 - neuroligin 1	Rnf40 - ring finger protein 40	Rbm3 - rna binding motif protein 3	Stxbp1 - syntaxin binding protein 1	Alcam - activated leukocyte cell adhesion molecule	Stau2 - staufen (rna binding protein) homolog 2 (drosophila)	Acap2 - arfgap with coiled-coil	ankyrin repeat and ph domains 2	Tmem237 - transmembrane protein 237	Pi4k2a - phosphatidylinositol 4-kinase type 2 alpha	Whrn - whirlin
GO:0045202	synapse	2.14e-09	5.57e-07	2.06	11000	894	431	72	[Mgll - monoglyceride lipase	Bcl2l1 - bcl2-like 1	Neurl1a - neuralized homolog 1a (drosophila)	Dpysl3 - dihydropyrimidinase-like 3	Mff - mitochondrial fission factor	Myh10 - myosin	heavy polypeptide 10	non-muscle	Nedd4 - neural precursor cell expressed	developmentally down-regulated 4	Flna - filamin	alpha	Pfn2 - profilin 2	Atp1a3 - atpase	na+/k+ transporting	alpha 3 polypeptide	Nlgn1 - neuroligin 1	Stxbp1 - syntaxin binding protein 1	Cacng4 - calcium channel	voltage-dependent	gamma subunit 4	Anks1b - ankyrin repeat and sterile alpha motif domain containing 1b	Pi4k2a - phosphatidylinositol 4-kinase type 2 alpha	Whrn - whirlin	Zc4h2 - zinc finger	c4h2 domain containing	Olfm1 - olfactomedin 1	Ephb2 - eph receptor b2	Gripap1 - grip1 associated protein 1	Erc2 - elks/rab6-interacting/cast family member 2	Actg1 - actin	gamma	cytoplasmic 1	Ncam1 - neural cell adhesion molecule 1	Actb - actin	beta	Lrp1 - low density lipoprotein receptor-related protein 1	Elavl2 - elav (embryonic lethal	abnormal vision	drosophila)-like 2 (hu antigen b)	Rims2 - regulating synaptic membrane exocytosis 2
GO:0033267	axon part	1.14e-08	2.6e-06	2.76	11000	351	431	38	[Tubb3 - tubulin	beta 3 class iii	Mgll - monoglyceride lipase	Snap91 - synaptosomal-associated protein 91	Ank3 - ankyrin 3	epithelial	Dpysl3 - dihydropyrimidinase-like 3	Cadm1 - cell adhesion molecule 1	Myh10 - myosin	heavy polypeptide 10	non-muscle	Flna - filamin	alpha	Pfn2 - profilin 2	Trpm7 - transient receptor potential cation channel	subfamily m	member 7	Hsp90aa1 - heat shock protein 90	alpha (cytosolic)	class a member 1	Atp1a3 - atpase	na+/k+ transporting	alpha 3 polypeptide	Rangap1 - ran gtpase activating protein 1	Rnf40 - ring finger protein 40	Arhgef7 - rho guanine nucleotide exchange factor (gef7)	Whrn - whirlin	Olfm1 - olfactomedin 1	Brsk2 - br serine/threonine kinase 2	Erc2 - elks/rab6-interacting/cast family member 2	Mapt - microtubule-associated protein tau	Actg1 - actin	gamma	cytoplasmic 1	Ncam1 - neural cell adhesion molecule 1	Lrp1 - low density lipoprotein receptor-related protein 1	Actb - actin	beta	Fxr1 - fragile x mental retardation gene 1	autosomal homolog	Gpm6a - glycoprotein m6a
GO:0120038	plasma membrane bounded cell projection part	1.52e-08	3.07e-06	1.89	11000	1068	431	79	[Mgll - monoglyceride lipase	Inpp5f - inositol polyphosphate-5-phosphatase f	Lpar1 - lysophosphatidic acid receptor 1	Neurl1a - neuralized homolog 1a (drosophila)	Mark3 - map/microtubule affinity-regulating kinase 3	Slc5a6 - solute carrier family 5 (sodium-dependent vitamin transporter)	member 6	Dpysl3 - dihydropyrimidinase-like 3	Slc12a5 - solute carrier family 12	member 5	Myh10 - myosin	heavy polypeptide 10	non-muscle	Pfkm - phosphofructokinase	muscle	Nedd4 - neural precursor cell expressed	developmentally down-regulated 4	Hk1 - hexokinase 1	Flna - filamin	alpha	Pfn2 - profilin 2	Akt1 - thymoma viral proto-oncogene 1	Map1lc3b - microtubule-associated protein 1 light chain 3 beta	Ckb - creatine kinase	brain	Hsp90aa1 - heat shock protein 90	alpha (cytosolic)	class a member 1	Atp1a3 - atpase	na+/k+ transporting	alpha 3 polypeptide	Rangap1 - ran gtpase activating protein 1	Nlgn1 - neuroligin 1	Rnf40 - ring finger protein 40	Rbm3 - rna binding motif protein 3	Stau2 - staufen (rna binding protein) homolog 2 (drosophila)	Tmem237 - transmembrane protein 237	Pi4k2a - phosphatidylinositol 4-kinase type 2 alpha	Whrn - whirlin	Kirrel - kin of irre like (drosophila)	Olfm1 - olfactomedin 1
GO:0044463	cell projection part	1.52e-08	2.77e-06	1.89	11000	1068	431	79	[Mgll - monoglyceride lipase	Inpp5f - inositol polyphosphate-5-phosphatase f	Lpar1 - lysophosphatidic acid receptor 1	Neurl1a - neuralized homolog 1a (drosophila)	Mark3 - map/microtubule affinity-regulating kinase 3	Slc5a6 - solute carrier family 5 (sodium-dependent vitamin transporter)	member 6	Dpysl3 - dihydropyrimidinase-like 3	Slc12a5 - solute carrier family 12	member 5	Myh10 - myosin	heavy polypeptide 10	non-muscle	Pfkm - phosphofructokinase	muscle	Nedd4 - neural precursor cell expressed	developmentally down-regulated 4	Hk1 - hexokinase 1	Flna - filamin	alpha	Pfn2 - profilin 2	Akt1 - thymoma viral proto-oncogene 1	Map1lc3b - microtubule-associated protein 1 light chain 3 beta	Ckb - creatine kinase	brain	Hsp90aa1 - heat shock protein 90	alpha (cytosolic)	class a member 1	Atp1a3 - atpase	na+/k+ transporting	alpha 3 polypeptide	Rangap1 - ran gtpase activating protein 1	Nlgn1 - neuroligin 1	Rnf40 - ring finger protein 40	Rbm3 - rna binding motif protein 3	Stau2 - staufen (rna binding protein) homolog 2 (drosophila)	Tmem237 - transmembrane protein 237	Pi4k2a - phosphatidylinositol 4-kinase type 2 alpha	Whrn - whirlin	Kirrel - kin of irre like (drosophila)	Olfm1 - olfactomedin 1
GO:0044456	synapse part	2.28e-08	3.78e-06	1.99	11000	871	431	68	[Bcl2l1 - bcl2-like 1	Lpar1 - lysophosphatidic acid receptor 1	Neurl1a - neuralized homolog 1a (drosophila)	Myh10 - myosin	heavy polypeptide 10	non-muscle	Mff - mitochondrial fission factor	Nedd4 - neural precursor cell expressed	developmentally down-regulated 4	Flna - filamin	alpha	Pfn2 - profilin 2	Atp1a3 - atpase	na+/k+ transporting	alpha 3 polypeptide	Nlgn1 - neuroligin 1	Rnf40 - ring finger protein 40	Eif4g1 - eukaryotic translation initiation factor 4	gamma 1	Stxbp1 - syntaxin binding protein 1	Cacng4 - calcium channel	voltage-dependent	gamma subunit 4	Anks1b - ankyrin repeat and sterile alpha motif domain containing 1b	Pi4k2a - phosphatidylinositol 4-kinase type 2 alpha	Whrn - whirlin	Nrxn2 - neurexin ii	Zc4h2 - zinc finger	c4h2 domain containing	Olfm1 - olfactomedin 1	Ephb2 - eph receptor b2	Gripap1 - grip1 associated protein 1	Erc2 - elks/rab6-interacting/cast family member 2	Actg1 - actin	gamma	cytoplasmic 1	Mapt - microtubule-associated protein tau	Ncam1 - neural cell adhesion molecule 1	Actb - actin	beta	Rims2 - regulating synaptic membrane exocytosis 2
GO:0030427	site of polarized growth	4.47e-07	6.79e-05	3.3	11000	178	431	23	[Tubb3 - tubulin	beta 3 class iii	Olfm1 - olfactomedin 1	Erc2 - elks/rab6-interacting/cast family member 2	Dpysl3 - dihydropyrimidinase-like 3	Mapt - microtubule-associated protein tau	Ncam1 - neural cell adhesion molecule 1	Lrp1 - low density lipoprotein receptor-related protein 1	Myh10 - myosin	heavy polypeptide 10	non-muscle	Flna - filamin	alpha	Fxr1 - fragile x mental retardation gene 1	autosomal homolog	Gpm6a - glycoprotein m6a	Hsp90aa1 - heat shock protein 90	alpha (cytosolic)	class a member 1	Grin1 - glutamate receptor	ionotropic	nmda1 (zeta 1)	Dpysl2 - dihydropyrimidinase-like 2	Crmp1 - collapsin response mediator protein 1	Pi4k2a - phosphatidylinositol 4-kinase type 2 alpha	Tsc2 - tuberous sclerosis 2	Epha4 - eph receptor a4	Tsc1 - tuberous sclerosis 1	Agrn - agrin	Arhgef7 - rho guanine nucleotide exchange factor (gef7)	Dcx - doublecortin	Hdac5 - histone deacetylase 5]
GO:0030426	growth cone	1.16e-06	0.000162	3.23	11000	174	431	22	[Tubb3 - tubulin	beta 3 class iii	Olfm1 - olfactomedin 1	Erc2 - elks/rab6-interacting/cast family member 2	Dpysl3 - dihydropyrimidinase-like 3	Mapt - microtubule-associated protein tau	Ncam1 - neural cell adhesion molecule 1	Lrp1 - low density lipoprotein receptor-related protein 1	Myh10 - myosin	heavy polypeptide 10	non-muscle	Flna - filamin	alpha	Fxr1 - fragile x mental retardation gene 1	autosomal homolog	Gpm6a - glycoprotein m6a	Hsp90aa1 - heat shock protein 90	alpha (cytosolic)	class a member 1	Grin1 - glutamate receptor	ionotropic	nmda1 (zeta 1)	Dpysl2 - dihydropyrimidinase-like 2	Crmp1 - collapsin response mediator protein 1	Tsc2 - tuberous sclerosis 2	Epha4 - eph receptor a4	Tsc1 - tuberous sclerosis 1	Agrn - agrin	Arhgef7 - rho guanine nucleotide exchange factor (gef7)	Dcx - doublecortin	Hdac5 - histone deacetylase 5]
GO:0030425	dendrite	1.76e-06	0.00023	2.34	11000	393	431	36	[Atp2b2 - atpase	ca++ transporting	plasma membrane 2	Tubb3 - tubulin	beta 3 class iii	Inpp5f - inositol polyphosphate-5-phosphatase f	Ank3 - ankyrin 3	epithelial	Neurl1a - neuralized homolog 1a (drosophila)	Mark3 - map/microtubule affinity-regulating kinase 3	Cadm1 - cell adhesion molecule 1	Flna - filamin	alpha	Ckb - creatine kinase	brain	Map1lc3b - microtubule-associated protein 1 light chain 3 beta	Nlgn1 - neuroligin 1	Rangap1 - ran gtpase activating protein 1	Rbm3 - rna binding motif protein 3	Stau2 - staufen (rna binding protein) homolog 2 (drosophila)	Slc1a4 - solute carrier family 1 (glutamate/neutral amino acid transporter)	member 4	Pi4k2a - phosphatidylinositol 4-kinase type 2 alpha	Adnp - activity-dependent neuroprotective protein	Whrn - whirlin	Eif5a - eukaryotic translation initiation factor 5a	Ephb2 - eph receptor b2	Sez6 - seizure related gene 6	Cask - calcium/calmodulin-dependent serine protein kinase (maguk family)	Mapt - microtubule-associated protein tau	Lrp1 - low density lipoprotein receptor-related protein 1	Fxr1 - fragile x mental retardation gene 1	autosomal homolog	Grik5 - glutamate receptor	ionotropic	kainate 5 (gamma 2)	Grin1 - glutamate receptor	ionotropic	nmda1 (zeta 1)	Fat3 - fat tumor suppressor homolog 3 (drosophila)	Dpysl2 - dihydropyrimidinase-like 2
GO:0042734	presynaptic membrane	2.85e-06	0.000346	5.1	11000	60	431	12	[Syt1 - synaptotagmin i	Rims2 - regulating synaptic membrane exocytosis 2	Grik5 - glutamate receptor	ionotropic	kainate 5 (gamma 2)	Cask - calcium/calmodulin-dependent serine protein kinase (maguk family)	Snap91 - synaptosomal-associated protein 91	Pi4k2a - phosphatidylinositol 4-kinase type 2 alpha	Snph - syntaphilin	Erc2 - elks/rab6-interacting/cast family member 2	Cadps2 - ca2+-dependent activator protein for secretion 2	Sept3 - septin 3	Nrxn2 - neurexin ii	Picalm - phosphatidylinositol binding clathrin assembly protein]
GO:0030424	axon	4.67e-06	0.000533	2.42	11000	327	431	31	[Tubb3 - tubulin	beta 3 class iii	Mgll - monoglyceride lipase	Inpp5f - inositol polyphosphate-5-phosphatase f	Adam22 - a disintegrin and metallopeptidase domain 22	Ank3 - ankyrin 3	epithelial	Cadm1 - cell adhesion molecule 1	Myh10 - myosin	heavy polypeptide 10	non-muscle	Map1lc3b - microtubule-associated protein 1 light chain 3 beta	Atp1a3 - atpase	na+/k+ transporting	alpha 3 polypeptide	Alcam - activated leukocyte cell adhesion molecule	Stxbp1 - syntaxin binding protein 1	Stau2 - staufen (rna binding protein) homolog 2 (drosophila)	Adnp - activity-dependent neuroprotective protein	Dab2ip - disabled 2 interacting protein	Ephb2 - eph receptor b2	Olfm1 - olfactomedin 1	Syt1 - synaptotagmin i	Slc38a1 - solute carrier family 38	member 1	Optn - optineurin	Mapt - microtubule-associated protein tau	Ncam1 - neural cell adhesion molecule 1	Actb - actin	beta	Fxr1 - fragile x mental retardation gene 1	autosomal homolog	Grik5 - glutamate receptor	ionotropic	kainate 5 (gamma 2)	Scn3a - sodium channel	voltage-gated	type iii	alpha	Dpysl2 - dihydropyrimidinase-like 2	Mycbp2 - myc binding protein 2
GO:0098590	plasma membrane region	8.6e-06	0.000923	1.91	11000	655	431	49	[Slc5a6 - solute carrier family 5 (sodium-dependent vitamin transporter)	member 6	Slc12a5 - solute carrier family 12	member 5	Myh10 - myosin	heavy polypeptide 10	non-muscle	Hk1 - hexokinase 1	Pfkm - phosphofructokinase	muscle	Hsp90aa1 - heat shock protein 90	alpha (cytosolic)	class a member 1	Stxbp1 - syntaxin binding protein 1	Cacng4 - calcium channel	voltage-dependent	gamma subunit 4	Pi4k2a - phosphatidylinositol 4-kinase type 2 alpha	Nrxn2 - neurexin ii	Whrn - whirlin	Kirrel - kin of irre like (drosophila)	Zc4h2 - zinc finger	c4h2 domain containing	Olfm1 - olfactomedin 1	Slc38a1 - solute carrier family 38	member 1	Itgav - integrin alpha v	Erc2 - elks/rab6-interacting/cast family member 2	Mapt - microtubule-associated protein tau	Abca7 - atp-binding cassette	sub-family a (abc1)	member 7	Lrp1 - low density lipoprotein receptor-related protein 1	Rims2 - regulating synaptic membrane exocytosis 2	Grik5 - glutamate receptor	ionotropic	kainate 5 (gamma 2)	Grin1 - glutamate receptor	ionotropic	nmda1 (zeta 1)	Epb4.1l1 - erythrocyte protein band 4.1-like 1
GO:0097060	synaptic membrane	2.39e-05	0.00243	2.49	11000	256	431	25	[Atp2b2 - atpase	ca++ transporting	plasma membrane 2	Snap91 - synaptosomal-associated protein 91	Ank3 - ankyrin 3	epithelial	Stxbp1 - syntaxin binding protein 1	Cacng4 - calcium channel	voltage-dependent	gamma subunit 4	Pi4k2a - phosphatidylinositol 4-kinase type 2 alpha	Nrxn2 - neurexin ii	Sept3 - septin 3	Synj1 - synaptojanin 1	Zc4h2 - zinc finger	c4h2 domain containing	Olfm1 - olfactomedin 1	Syt1 - synaptotagmin i	Clstn3 - calsyntenin 3	Cask - calcium/calmodulin-dependent serine protein kinase (maguk family)	Erbb4 - v-erb-a erythroblastic leukemia viral oncogene homolog 4 (avian)	Cltc - clathrin	heavy polypeptide (hc)	Erc2 - elks/rab6-interacting/cast family member 2	Picalm - phosphatidylinositol binding clathrin assembly protein	Rims2 - regulating synaptic membrane exocytosis 2	Grik5 - glutamate receptor	ionotropic	kainate 5 (gamma 2)	Grin1 - glutamate receptor	ionotropic	nmda1 (zeta 1)	Epb4.1l1 - erythrocyte protein band 4.1-like 1	Snph - syntaphilin	Epha4 - eph receptor a4	Cadps2 - ca2+-dependent activator protein for secretion 2]
GO:0098793	presynapse	2.71e-05	0.0026	2.66	11000	211	431	22	[Slc29a1 - solute carrier family 29 (nucleoside transporters)	member 1	Snap91 - synaptosomal-associated protein 91	Bcl2l1 - bcl2-like 1	Cadps - ca2+-dependent secretion activator	Erc2 - elks/rab6-interacting/cast family member 2	Actg1 - actin	gamma	cytoplasmic 1	Actb - actin	beta	Fxr1 - fragile x mental retardation gene 1	autosomal homolog	Pfn2 - profilin 2	Grik5 - glutamate receptor	ionotropic	kainate 5 (gamma 2)	Atp1a3 - atpase	na+/k+ transporting	alpha 3 polypeptide	Grin1 - glutamate receptor	ionotropic	nmda1 (zeta 1)	Rnf40 - ring finger protein 40	Stxbp1 - syntaxin binding protein 1	Dpysl2 - dihydropyrimidinase-like 2	Epha4 - eph receptor a4	Sept3 - septin 3	Cadps2 - ca2+-dependent activator protein for secretion 2	Ywhag - tyrosine 3-monooxygenase/tryptophan 5-monooxygenase activation protein	gamma polypeptide	Whrn - whirlin	Synj1 - synaptojanin 1	Bace1 - beta-site app cleaving enzyme 1]
GO:0043209	myelin sheath	2.86e-05	0.00261	2.9	11000	167	431	19	[Prdx1 - peroxiredoxin 1	Slc25a4 - solute carrier family 25 (mitochondrial carrier	adenine nucleotide translocator)	member 4	Cltc - clathrin	heavy polypeptide (hc)	Actg1 - actin	gamma	cytoplasmic 1	Ncam1 - neural cell adhesion molecule 1	Actb - actin	beta	Ckb - creatine kinase	brain	Hsp90aa1 - heat shock protein 90	alpha (cytosolic)	class a member 1	Ubb - ubiquitin b	Atp1a3 - atpase	na+/k+ transporting	alpha 3 polypeptide	Stxbp1 - syntaxin binding protein 1	Dpysl2 - dihydropyrimidinase-like 2	Tuba1a - tubulin	alpha 1a	Ywhag - tyrosine 3-monooxygenase/tryptophan 5-monooxygenase activation protein	gamma polypeptide	Gnb2 - guanine nucleotide binding protein (g protein)	beta 2	Mdh2 - malate dehydrogenase 2	nad (mitochondrial)	Gnb1 - guanine nucleotide binding protein (g protein)	beta 1	Sptan1 - spectrin alpha	non-erythrocytic 1	Slc25a3 - solute carrier family 25 (mitochondrial carrier	phosphate carrier)	member 3]
GO:0030054	cell junction	3.2e-05	0.00278	1.72	11000	844	431	57	[Bcl2l1 - bcl2-like 1	Neurl1a - neuralized homolog 1a (drosophila)	Mff - mitochondrial fission factor	Flna - filamin	alpha	Akt1 - thymoma viral proto-oncogene 1	Nlgn1 - neuroligin 1	Anks1b - ankyrin repeat and sterile alpha motif domain containing 1b	Pi4k2a - phosphatidylinositol 4-kinase type 2 alpha	Whrn - whirlin	Kirrel - kin of irre like (drosophila)	Zc4h2 - zinc finger	c4h2 domain containing	Olfm1 - olfactomedin 1	Itgav - integrin alpha v	Gripap1 - grip1 associated protein 1	Erc2 - elks/rab6-interacting/cast family member 2	Abca7 - atp-binding cassette	sub-family a (abc1)	member 7	Actg1 - actin	gamma	cytoplasmic 1	Ncam1 - neural cell adhesion molecule 1	Actb - actin	beta	Lrp1 - low density lipoprotein receptor-related protein 1	Rims2 - regulating synaptic membrane exocytosis 2	Gpm6a - glycoprotein m6a	Grik5 - glutamate receptor	ionotropic	kainate 5 (gamma 2)	Grin1 - glutamate receptor	ionotropic	nmda1 (zeta 1)	Wasf1 - was protein family	member 1	Epha4 - eph receptor a4	Snph - syntaphilin	Tns1 - tensin 1	Gap43 - growth associated protein 43
GO:0044295	axonal growth cone	3.45e-05	0.00286	5.34	11000	43	431	9	[Olfm1 - olfactomedin 1	Flna - filamin	alpha	Gpm6a - glycoprotein m6a	Hsp90aa1 - heat shock protein 90	alpha (cytosolic)	class a member 1	Agrn - agrin	Epha4 - eph receptor a4	Mapt - microtubule-associated protein tau	Lrp1 - low density lipoprotein receptor-related protein 1	Hdac5 - histone deacetylase 5]
GO:0005737	cytoplasm	3.48e-05	0.00276	1.22	11000	4702	431	225	[Magel2 - melanoma antigen	family l	2	Elmod3 - elmo/ced-12 domain containing 3	Mark3 - map/microtubule affinity-regulating kinase 3	St13 - suppression of tumorigenicity 13	Tmsb10 - thymosin	beta 10	Map1lc3b - microtubule-associated protein 1 light chain 3 beta	Eif4g1 - eukaryotic translation initiation factor 4	gamma 1	Stxbp1 - syntaxin binding protein 1	Ppm1e - protein phosphatase 1e (pp2c domain containing)	Gpcpd1 - glycerophosphocholine phosphodiesterase gde1 homolog (s. cerevisiae)	Reep1 - receptor accessory protein 1	Sh2d3c - sh2 domain containing 3c	Slk - ste20-like kinase	Dnajb2 - dnaj (hsp40) homolog	subfamily b	member 2	Actg1 - actin	gamma	cytoplasmic 1	Abca7 - atp-binding cassette	sub-family a (abc1)	member 7	Actb - actin	beta	Xpnpep1 - x-prolyl aminopeptidase (aminopeptidase p) 1	soluble	Psap - prosaposin	Rpgr - retinitis pigmentosa gtpase regulator	Rpl24 - ribosomal protein l24	Adap1 - arfgap with dual ph domains 1	Snph - syntaphilin	Ddr1 - discoidin domain receptor family	member 1	Dcx - doublecortin	Stat2 - signal transducer and activator of transcription 2	Sh3glb1 - sh3-domain grb2-like b1 (endophilin)	Farsb - phenylalanyl-trna synthetase
GO:0098978	glutamatergic synapse	3.57e-05	0.00272	2.07	11000	432	431	35	[Atp2b2 - atpase	ca++ transporting	plasma membrane 2	Cadps - ca2+-dependent secretion activator	Adam22 - a disintegrin and metallopeptidase domain 22	Cadm1 - cell adhesion molecule 1	Myh10 - myosin	heavy polypeptide 10	non-muscle	Flna - filamin	alpha	Nedd4 - neural precursor cell expressed	developmentally down-regulated 4	Pfn2 - profilin 2	Ptprs - protein tyrosine phosphatase	receptor type	s	Nlgn1 - neuroligin 1	Stxbp1 - syntaxin binding protein 1	Anks1b - ankyrin repeat and sterile alpha motif domain containing 1b	Cacng4 - calcium channel	voltage-dependent	gamma subunit 4	Rnf10 - ring finger protein 10	Synj1 - synaptojanin 1	Olfm1 - olfactomedin 1	Syt1 - synaptotagmin i	Ephb2 - eph receptor b2	Clstn3 - calsyntenin 3	Gripap1 - grip1 associated protein 1	Erbb4 - v-erb-a erythroblastic leukemia viral oncogene homolog 4 (avian)	Ppp3cb - protein phosphatase 3	catalytic subunit	beta isoform	Erc2 - elks/rab6-interacting/cast family member 2	Ncam1 - neural cell adhesion molecule 1	Actb - actin	beta	Fxr1 - fragile x mental retardation gene 1	autosomal homolog	Rims2 - regulating synaptic membrane exocytosis 2
GO:0044459	plasma membrane part	6.29e-05	0.00459	1.53	11000	1319	431	79	[Lpar1 - lysophosphatidic acid receptor 1	Slc5a6 - solute carrier family 5 (sodium-dependent vitamin transporter)	member 6	Slc12a5 - solute carrier family 12	member 5	Myh10 - myosin	heavy polypeptide 10	non-muscle	Pfkm - phosphofructokinase	muscle	Mmp24 - matrix metallopeptidase 24	Hk1 - hexokinase 1	Hsp90aa1 - heat shock protein 90	alpha (cytosolic)	class a member 1	Atp1a3 - atpase	na+/k+ transporting	alpha 3 polypeptide	Nlgn1 - neuroligin 1	Alcam - activated leukocyte cell adhesion molecule	Stxbp1 - syntaxin binding protein 1	Cacng4 - calcium channel	voltage-dependent	gamma subunit 4	Pi4k2a - phosphatidylinositol 4-kinase type 2 alpha	Whrn - whirlin	Nrxn2 - neurexin ii	Kirrel - kin of irre like (drosophila)	Zc4h2 - zinc finger	c4h2 domain containing	Olfm1 - olfactomedin 1	Ephb2 - eph receptor b2	Slc38a1 - solute carrier family 38	member 1	Itgav - integrin alpha v	Npy2r - neuropeptide y receptor y2	Erc2 - elks/rab6-interacting/cast family member 2	Abca7 - atp-binding cassette	sub-family a (abc1)	member 7	Mapt - microtubule-associated protein tau
GO:0098685	Schaffer collateral - CA1 synapse	0.000151	0.0106	3.29	11000	101	431	13	[Cask - calcium/calmodulin-dependent serine protein kinase (maguk family)	Snap91 - synaptosomal-associated protein 91	Ptpra - protein tyrosine phosphatase	receptor type	a	Actg1 - actin	gamma	cytoplasmic 1	Picalm - phosphatidylinositol binding clathrin assembly protein	Cadm1 - cell adhesion molecule 1	Ncam1 - neural cell adhesion molecule 1	Actb - actin	beta	Pfn2 - profilin 2	Ptprs - protein tyrosine phosphatase	receptor type	s	Anks1b - ankyrin repeat and sterile alpha motif domain containing 1b	Epha4 - eph receptor a4	Synj1 - synaptojanin 1]
GO:0099056	integral component of presynaptic membrane	0.00019	0.0129	3.65	11000	77	431	11	[Atp2b2 - atpase	ca++ transporting	plasma membrane 2	Ephb2 - eph receptor b2	Gpm6a - glycoprotein m6a	Ptprs - protein tyrosine phosphatase	receptor type	s	Grik5 - glutamate receptor	ionotropic	kainate 5 (gamma 2)	Grin1 - glutamate receptor	ionotropic	nmda1 (zeta 1)	Atp1a3 - atpase	na+/k+ transporting	alpha 3 polypeptide	Erbb4 - v-erb-a erythroblastic leukemia viral oncogene homolog 4 (avian)	Epha4 - eph receptor a4	Cadm1 - cell adhesion molecule 1	Ncam1 - neural cell adhesion molecule 1]
GO:0099513	polymeric cytoskeletal fiber	0.000281	0.0183	1.91	11000	442	431	33	[Tubb3 - tubulin	beta 3 class iii	Wipf3 - was/wasl interacting protein family	member 3	Tubb2a - tubulin	beta 2a class iia	Tubgcp4 - tubulin	gamma complex associated protein 4	Mid1ip1 - mid1 interacting protein 1 (gastrulation specific g12-like (zebrafish))	Mid1 - midline 1	Flna - filamin	alpha	Sh2b2 - sh2b adaptor protein 2	Map1lc3b - microtubule-associated protein 1 light chain 3 beta	Stau2 - staufen (rna binding protein) homolog 2 (drosophila)	Tuba1a - tubulin	alpha 1a	Slc1a4 - solute carrier family 1 (glutamate/neutral amino acid transporter)	member 4	Dctn3 - dynactin 3	Whrn - whirlin	Reep1 - receptor accessory protein 1	Kif7 - kinesin family member 7	Synj1 - synaptojanin 1	Mdm1 - transformed mouse 3t3 cell double minute 1	Stmn1 - stathmin 1	Cltc - clathrin	heavy polypeptide (hc)	Amot - angiomotin	Mapt - microtubule-associated protein tau	Actg1 - actin	gamma	cytoplasmic 1	Clip1 - cap-gly domain containing linker protein 1	Camsap2 - calmodulin regulated spectrin-associated protein family	member 2	Afap1 - actin filament associated protein 1	Tpm1 - tropomyosin 1	alpha	Actb - actin	beta
GO:0098688	parallel fiber to Purkinje cell synapse	0.000412	0.026	5.89	11000	26	431	6	[Atp2b2 - atpase	ca++ transporting	plasma membrane 2	Grin1 - glutamate receptor	ionotropic	nmda1 (zeta 1)	Snap91 - synaptosomal-associated protein 91	Cadps2 - ca2+-dependent activator protein for secretion 2	Picalm - phosphatidylinositol binding clathrin assembly protein	Synj1 - synaptojanin 1]
GO:0099699	integral component of synaptic membrane	0.000433	0.0263	2.6	11000	157	431	16	[Atp2b2 - atpase	ca++ transporting	plasma membrane 2	Ephb2 - eph receptor b2	Clstn3 - calsyntenin 3	Erbb4 - v-erb-a erythroblastic leukemia viral oncogene homolog 4 (avian)	Adam22 - a disintegrin and metallopeptidase domain 22	Ptpra - protein tyrosine phosphatase	receptor type	a	Cadm1 - cell adhesion molecule 1	Ncam1 - neural cell adhesion molecule 1	Gpm6a - glycoprotein m6a	Grik5 - glutamate receptor	ionotropic	kainate 5 (gamma 2)	Ptprs - protein tyrosine phosphatase	receptor type	s	Grin1 - glutamate receptor	ionotropic	nmda1 (zeta 1)	Nlgn1 - neuroligin 1	Atp1a3 - atpase	na+/k+ transporting	alpha 3 polypeptide	Cacng4 - calcium channel	voltage-dependent	gamma subunit 4	Epha4 - eph receptor a4]
GO:0030658	transport vesicle membrane	0.000441	0.0259	3.89	11000	59	431	9	[Syt1 - synaptotagmin i	Uso1 - uso1 vesicle docking factor	Syngr3 - synaptogyrin 3	Trpm7 - transient receptor potential cation channel	subfamily m	member 7	Grin1 - glutamate receptor	ionotropic	nmda1 (zeta 1)	Bcl2l1 - bcl2-like 1	Pi4k2a - phosphatidylinositol 4-kinase type 2 alpha	Furin - furin (paired basic amino acid cleaving enzyme)	Mff - mitochondrial fission factor]
GO:0098889	intrinsic component of presynaptic membrane	0.000508	0.029	3.26	11000	86	431	11	[Atp2b2 - atpase	ca++ transporting	plasma membrane 2	Ephb2 - eph receptor b2	Gpm6a - glycoprotein m6a	Ptprs - protein tyrosine phosphatase	receptor type	s	Grik5 - glutamate receptor	ionotropic	kainate 5 (gamma 2)	Grin1 - glutamate receptor	ionotropic	nmda1 (zeta 1)	Atp1a3 - atpase	na+/k+ transporting	alpha 3 polypeptide	Erbb4 - v-erb-a erythroblastic leukemia viral oncogene homolog 4 (avian)	Epha4 - eph receptor a4	Cadm1 - cell adhesion molecule 1	Ncam1 - neural cell adhesion molecule 1]
GO:0099081	supramolecular polymer	0.000511	0.0283	1.82	11000	476	431	34	[Tubb3 - tubulin	beta 3 class iii	Wipf3 - was/wasl interacting protein family	member 3	Tubb2a - tubulin	beta 2a class iia	Tubgcp4 - tubulin	gamma complex associated protein 4	Mid1ip1 - mid1 interacting protein 1 (gastrulation specific g12-like (zebrafish))	Mid1 - midline 1	Flna - filamin	alpha	Sh2b2 - sh2b adaptor protein 2	Map1lc3b - microtubule-associated protein 1 light chain 3 beta	Dek - dek oncogene (dna binding)	Stau2 - staufen (rna binding protein) homolog 2 (drosophila)	Tuba1a - tubulin	alpha 1a	Slc1a4 - solute carrier family 1 (glutamate/neutral amino acid transporter)	member 4	Dctn3 - dynactin 3	Whrn - whirlin	Reep1 - receptor accessory protein 1	Kif7 - kinesin family member 7	Synj1 - synaptojanin 1	Mdm1 - transformed mouse 3t3 cell double minute 1	Stmn1 - stathmin 1	Cltc - clathrin	heavy polypeptide (hc)	Amot - angiomotin	Mapt - microtubule-associated protein tau	Actg1 - actin	gamma	cytoplasmic 1	Clip1 - cap-gly domain containing linker protein 1	Camsap2 - calmodulin regulated spectrin-associated protein family	member 2	Afap1 - actin filament associated protein 1	Tpm1 - tropomyosin 1	alpha	Actb - actin
GO:0099080	supramolecular complex	0.000511	0.0274	1.82	11000	476	431	34	[Tubb3 - tubulin	beta 3 class iii	Wipf3 - was/wasl interacting protein family	member 3	Tubb2a - tubulin	beta 2a class iia	Tubgcp4 - tubulin	gamma complex associated protein 4	Mid1ip1 - mid1 interacting protein 1 (gastrulation specific g12-like (zebrafish))	Mid1 - midline 1	Flna - filamin	alpha	Sh2b2 - sh2b adaptor protein 2	Map1lc3b - microtubule-associated protein 1 light chain 3 beta	Dek - dek oncogene (dna binding)	Stau2 - staufen (rna binding protein) homolog 2 (drosophila)	Tuba1a - tubulin	alpha 1a	Slc1a4 - solute carrier family 1 (glutamate/neutral amino acid transporter)	member 4	Dctn3 - dynactin 3	Whrn - whirlin	Reep1 - receptor accessory protein 1	Kif7 - kinesin family member 7	Synj1 - synaptojanin 1	Mdm1 - transformed mouse 3t3 cell double minute 1	Stmn1 - stathmin 1	Cltc - clathrin	heavy polypeptide (hc)	Amot - angiomotin	Mapt - microtubule-associated protein tau	Actg1 - actin	gamma	cytoplasmic 1	Clip1 - cap-gly domain containing linker protein 1	Camsap2 - calmodulin regulated spectrin-associated protein family	member 2	Afap1 - actin filament associated protein 1	Tpm1 - tropomyosin 1	alpha	Actb - actin
GO:0099512	supramolecular fiber	0.000511	0.0266	1.82	11000	476	431	34	[Tubb3 - tubulin	beta 3 class iii	Wipf3 - was/wasl interacting protein family	member 3	Tubb2a - tubulin	beta 2a class iia	Tubgcp4 - tubulin	gamma complex associated protein 4	Mid1ip1 - mid1 interacting protein 1 (gastrulation specific g12-like (zebrafish))	Mid1 - midline 1	Flna - filamin	alpha	Sh2b2 - sh2b adaptor protein 2	Map1lc3b - microtubule-associated protein 1 light chain 3 beta	Dek - dek oncogene (dna binding)	Stau2 - staufen (rna binding protein) homolog 2 (drosophila)	Tuba1a - tubulin	alpha 1a	Slc1a4 - solute carrier family 1 (glutamate/neutral amino acid transporter)	member 4	Dctn3 - dynactin 3	Whrn - whirlin	Reep1 - receptor accessory protein 1	Kif7 - kinesin family member 7	Synj1 - synaptojanin 1	Mdm1 - transformed mouse 3t3 cell double minute 1	Stmn1 - stathmin 1	Cltc - clathrin	heavy polypeptide (hc)	Amot - angiomotin	Mapt - microtubule-associated protein tau	Actg1 - actin	gamma	cytoplasmic 1	Clip1 - cap-gly domain containing linker protein 1	Camsap2 - calmodulin regulated spectrin-associated protein family	member 2	Afap1 - actin filament associated protein 1	Tpm1 - tropomyosin 1	alpha	Actb - actin
GO:0005884	actin filament	0.000523	0.0265	3.5	11000	73	431	10	[Flna - filamin	alpha	Wipf3 - was/wasl interacting protein family	member 3	Sh2b2 - sh2b adaptor protein 2	Amot - angiomotin	Tsc1 - tuberous sclerosis 1	Whrn - whirlin	Actg1 - actin	gamma	cytoplasmic 1	Afap1 - actin filament associated protein 1	Tpm1 - tropomyosin 1	alpha	Actb - actin	beta]
GO:0099055	integral component of postsynaptic membrane	0.000598	0.0295	2.86	11000	116	431	13	[Atp2b2 - atpase	ca++ transporting	plasma membrane 2	Ephb2 - eph receptor b2	Clstn3 - calsyntenin 3	Erbb4 - v-erb-a erythroblastic leukemia viral oncogene homolog 4 (avian)	Adam22 - a disintegrin and metallopeptidase domain 22	Cadm1 - cell adhesion molecule 1	Ncam1 - neural cell adhesion molecule 1	Ptprs - protein tyrosine phosphatase	receptor type	s	Grik5 - glutamate receptor	ionotropic	kainate 5 (gamma 2)	Nlgn1 - neuroligin 1	Grin1 - glutamate receptor	ionotropic	nmda1 (zeta 1)	Cacng4 - calcium channel	voltage-dependent	gamma subunit 4	Epha4 - eph receptor a4]
GO:0099569	presynaptic cytoskeleton	0.000616	0.0296	9.28	11000	11	431	4	[Rims2 - regulating synaptic membrane exocytosis 2	Erc2 - elks/rab6-interacting/cast family member 2	Sept3 - septin 3	Actg1 - actin	gamma	cytoplasmic 1]
GO:0043198	dendritic shaft	0.000723	0.0338	3.65	11000	63	431	9	[Sez6 - seizure related gene 6	Flna - filamin	alpha	Nlgn1 - neuroligin 1	Stau2 - staufen (rna binding protein) homolog 2 (drosophila)	Lpar1 - lysophosphatidic acid receptor 1	Epha4 - eph receptor a4	Whrn - whirlin	Slc12a5 - solute carrier family 12	member 5	Kirrel - kin of irre like (drosophila)]
[truncated: 279 more columns]
