# Supplementary material for: A eutherian-specific microRNA controls the translation of Satb2 in a model of cortical differentiation
Source: Stem Cell Reports. 2021 May 20;16(6):1496–509. doi: 10.1016/j.stemcr.2021.04.020 (PMC8190598; doi:10.1016/j.stemcr.2021.04.020)
Supplement: Data S5. Comparison of mRNA/miRNA in silico interaction predictors [file mmc6.xlsx]

## Sheet: TargetSpy
V1	refseqid	V3	V4	V5	V6	V7	V8	V9	V10	converted_alias	name	description	namespace
miR-541	NM_010306	962	1013	1	25	AGTGTATTAACAGTGCATGCTTTTCCTTTGTAAATGTGGTGCCAAATCCCT	((((((((((((.............................(..(((((((&)))))))..).))))))).)))))	-16.71	0.992889	ENSMUST00000000001	Gnai3	guanine nucleotide binding protein (G protein), alpha inhibiting 3 [Source:MGI Symbol;Acc:MGI:95773]	REFSEQ_MRNA_ACC
miR-541	NM_008270	85	118	1	25	AGTGGGGAAGAGTATCTCCTCTTTAAAATCCCT	((((..((..((((((..........(((((((&)))))))..))))))..)).))))	-14.4	0.99902	ENSMUST00000000010	Hoxb9	homeobox B9 [Source:MGI Symbol;Acc:MGI:96190]	REFSEQ_MRNA_ACC
miR-541	NM_008270	85	118	1	25	AGTGGGGAAGAGTATCTCCTCTTTAAAATCCCT	((((..((..((((((..........(((((((&)))))))..))))))..)).))))	-14.4	0.99902	ENSMUST00000000010	Hoxb9	homeobox B9 [Source:MGI Symbol;Acc:MGI:96190]	REFSEQ_MRNA_ACC
miR-541	NM_007727	52	80	1	25	GGGATGACTGTAATTCCTTCTAATCCCT	((..(((((..(((....((.(((((((&)))))))..)).))))))))..))	-15.7	0.998273	ENSMUST00000000109	Cntn1	contactin 1 [Source:MGI Symbol;Acc:MGI:105980]	REFSEQ_MRNA_ACC
miR-541	NM_177393	494	514	0	18	CCAATAGAAATACTTCCCTT	((((((........((((((&))))))......))))))	-14.04	0.997879	ENSMUST00000000201	Nalcn	sodium leak channel, non-selective [Source:MGI Symbol;Acc:MGI:2444306]	REFSEQ_MRNA_ACC
miR-541	NM_027562	347	389	0	20	GACCATAGATGAGTTTTAAATAGATGTCAGCACTCATACCTT	(((((..................(((((((........((((&))))....))))))))))))	-13.26	0.991954	ENSMUST00000000254	Clec2g	C-type lectin domain family 2, member g [Source:MGI Symbol;Acc:MGI:1918059]	REFSEQ_MRNA_ACC
miR-541	NM_027562	953	988	1	20	GGCCAGTGTAATGGTGGAGTCTATATAGAATCACT	((((((..(................(((((((.((&)).))))))))..))))))	-15.59	0.999372	ENSMUST00000000254	Clec2g	C-type lectin domain family 2, member g [Source:MGI Symbol;Acc:MGI:1918059]	REFSEQ_MRNA_ACC
miR-541	NM_009546	2695	2726	1	22	GTGAAAGATGTCACTCAAGCTGAAATCCACT	((((..(((((((........(.(((((.((&)))))))))))))))..))))	-15.3	0.993582	ENSMUST00000000284	Trim25	tripartite motif-containing 25 [Source:MGI Symbol;Acc:MGI:102749]	REFSEQ_MRNA_ACC
miR-541	NM_009546	2695	2726	1	22	GTGAAAGATGTCACTCAAGCTGAAATCCACT	((((..(((((((........(.(((((.((&)))))))))))))))..))))	-15.3	0.993582	ENSMUST00000000284	Trim25	tripartite motif-containing 25 [Source:MGI Symbol;Acc:MGI:102749]	REFSEQ_MRNA_ACC
miR-541	NM_009546	2695	2726	1	22	GTGAAAGATGTCACTCAAGCTGAAATCCACT	((((..(((((((........(.(((((.((&)))))))))))))))..))))	-15.3	0.993582	ENSMUST00000000284	Trim25	tripartite motif-containing 25 [Source:MGI Symbol;Acc:MGI:102749]	REFSEQ_MRNA_ACC
miR-541	NM_019505	2081	2101	1	21	TGATTCACTATGAGATCCCT	((((..((.((.((((((((&)))))).)).))))..))))	-15.9	0.993112	ENSMUST00000000285	Dgke	diacylglycerol kinase, epsilon [Source:MGI Symbol;Acc:MGI:1889276]	REFSEQ_MRNA_ACC
miR-541	NM_019505	2081	2101	1	21	TGATTCACTATGAGATCCCT	((((..((.((.((((((((&)))))).)).))))..))))	-15.9	0.993112	ENSMUST00000000285	Dgke	diacylglycerol kinase, epsilon [Source:MGI Symbol;Acc:MGI:1889276]	REFSEQ_MRNA_ACC
miR-541	NM_011873	363	399	0	22	GTTGCCAAATTATTCTGATTGGTCTTTAATCTCCTT	((.(((((.............(((...((((.((((&))))))))..))).))))).))	-12.84	0.998608	ENSMUST00000000356	Dazap2	DAZ associated protein 2 [Source:MGI Symbol;Acc:MGI:1344344]	REFSEQ_MRNA_ACC
miR-541	NM_009041	597	648	0	23	TGTTGGACAGCGTAGTATGCAGCCAGTGGTTAGTTATTACAAAGATCCCTT	((.((..((((((.............................(((((((((&))))))).)).))))))..))))	-16.41	0.999241	ENSMUST00000000590	Rdx	radixin [Source:MGI Symbol;Acc:MGI:97887]	REFSEQ_MRNA_ACC
miR-541	NM_020558	554	579	0	21	TGACTGGCTTTGGCTTGATTCCCTT	((((..((.....(..((.((((((&)))))).)).)..))..))))	-18.4	0.998565	ENSMUST00000000594	C1d	C1D nuclear receptor co-repressor [Source:MGI Symbol;Acc:MGI:1927354]	REFSEQ_MRNA_ACC
miR-541	NM_013820	1448	1491	0	19	ACCAACACGGTTCGCTCTGAATTCAAAAGTTCACTTCTCCCTT	((((((((((...........................((((((&))))))..))).)))))))	-15.35	0.991432	ENSMUST00000000642	Hk2	hexokinase 2 [Source:MGI Symbol;Acc:MGI:1315197]	REFSEQ_MRNA_ACC
miR-541	NM_001039652	860	900	1	20	GGCTAATCTGATCAAGGCAATCCCCTAAATGAGACTCCCT	(((((((.....................((.(((.(((((&))))).))).)))))))))	-16.39	0.99899	ENSMUST00000000783	Oprm1	opioid receptor, mu 1 [Source:MGI Symbol;Acc:MGI:97441]	REFSEQ_MRNA_ACC
miR-541	NM_025482	838	865	1	25	AGTGGCATTTTCCAATAGCTTTCCACT	((((.......((((((....(((.((&)))))......))))))...))))	-12.3	0.994998	ENSMUST00000000844	Tpd52l2	tumor protein D52-like 2 [Source:MGI Symbol;Acc:MGI:1913564]	REFSEQ_MRNA_ACC
miR-541	NM_001081682	208	247	0	22	GTGGCCAGACTAAAGATATTTGACAATAAATTTCCCATT	((((((((.....(((................((((.((&)))))).)))....))))))))	-16.63	0.996978	ENSMUST00000000904	Gnb1l	guanine nucleotide binding protein (G protein), beta polypeptide 1-like [Source:MGI Symbol;Acc:MGI:1338057]	REFSEQ_MRNA_ACC
miR-541	NM_001081682	208	247	0	22	GTGGCCAGACTAAAGATATTTGACAATAAATTTCCCATT	((((((((.....(((................((((.((&)))))).)))....))))))))	-16.63	0.996978	ENSMUST00000000904	Gnb1l	guanine nucleotide binding protein (G protein), beta polypeptide 1-like [Source:MGI Symbol;Acc:MGI:1338057]	REFSEQ_MRNA_ACC
miR-541	NM_023120	208	247	0	22	GTGGCCAGACTAAAGATATTTGACAATAAATTTCCCATT	((((((((.....(((................((((.((&)))))).)))....))))))))	-16.63	0.996978	ENSMUST00000000904	Gnb1l	guanine nucleotide binding protein (G protein), beta polypeptide 1-like [Source:MGI Symbol;Acc:MGI:1338057]	REFSEQ_MRNA_ACC
miR-541	NM_023120	208	247	0	22	GTGGCCAGACTAAAGATATTTGACAATAAATTTCCCATT	((((((((.....(((................((((.((&)))))).)))....))))))))	-16.63	0.996978	ENSMUST00000000904	Gnb1l	guanine nucleotide binding protein (G protein), beta polypeptide 1-like [Source:MGI Symbol;Acc:MGI:1338057]	REFSEQ_MRNA_ACC
miR-541	NM_023215	173	197	1	21	TGATACTGTGTTATATGAAACCCT	((((...(..(((...(((.((((&)))).))))))..)..))))	-12.2	0.998608	ENSMUST00000001043	Chtop	chromatin target of PRMT1 [Source:MGI Symbol;Acc:MGI:1913761]	REFSEQ_MRNA_ACC
miR-541	NM_001080743	1966	1982	0	17	CAGTGTTTTATCCCTT	(((..((..(((((((&)))))))...))..)))	-14.2	0.999614	ENSMUST00000001112	Grk4	G protein-coupled receptor kinase 4 [Source:MGI Symbol;Acc:MGI:95801]	REFSEQ_MRNA_ACC
miR-541	NM_001039551	2529	2567	1	23	TGTGACCCCAGAGCTTGTATACTAAAGATTGAATCCCT	(((((((.................((.(((((((((((&)))))))).))).)))))))))	-21.72	0.996631	ENSMUST00000001166	Cnnm3	cyclin M3 [Source:MGI Symbol;Acc:MGI:2151055]	REFSEQ_MRNA_ACC
miR-541	NM_001039551	2529	2567	1	23	TGTGACCCCAGAGCTTGTATACTAAAGATTGAATCCCT	(((((((.................((.(((((((((((&)))))))).))).)))))))))	-21.72	0.996631	ENSMUST00000001166	Cnnm3	cyclin M3 [Source:MGI Symbol;Acc:MGI:2151055]	REFSEQ_MRNA_ACC
miR-541	NM_053186	2415	2453	1	23	TGTGACCCCAGAGCTTGTATACTAAAGATTGAATCCCT	(((((((.................((.(((((((((((&)))))))).))).)))))))))	-21.72	0.996631	ENSMUST00000001166	Cnnm3	cyclin M3 [Source:MGI Symbol;Acc:MGI:2151055]	REFSEQ_MRNA_ACC
miR-541	NM_053186	2415	2453	1	23	TGTGACCCCAGAGCTTGTATACTAAAGATTGAATCCCT	(((((((.................((.(((((((((((&)))))))).))).)))))))))	-21.72	0.996631	ENSMUST00000001166	Cnnm3	cyclin M3 [Source:MGI Symbol;Acc:MGI:2151055]	REFSEQ_MRNA_ACC
miR-541	NM_011818	432	497	0	22	GTGAAGTCTTGTGTTCAGTTGAGATCCTTTCCAGAATCTTCTTCGTTTTAGCCATCAGATCCCTT	((((..........................((((..................(((((((((((((&))))))).))))))))))))))	-19.52	0.999241	ENSMUST00000001185	Gmcl1	germ cell-less, spermatogenesis associated 1 [Source:MGI Symbol;Acc:MGI:1345156]	REFSEQ_MRNA_ACC
miR-541	NM_013471	338	361	1	20	GATCAGAAGCCATTTTCTTCCCT	((((((....((((....(((((&)))))....))))))))))	-15.5	0.994239	ENSMUST00000001187	Anxa4	annexin A4 [Source:MGI Symbol;Acc:MGI:88030]	REFSEQ_MRNA_ACC
miR-541	NM_013471	338	361	1	20	GATCAGAAGCCATTTTCTTCCCT	((((((....((((....(((((&)))))....))))))))))	-15.5	0.994239	ENSMUST00000001187	Anxa4	annexin A4 [Source:MGI Symbol;Acc:MGI:88030]	REFSEQ_MRNA_ACC
miR-541	NM_013471	338	361	1	20	GATCAGAAGCCATTTTCTTCCCT	((((((....((((....(((((&)))))....))))))))))	-15.5	0.994239	ENSMUST00000001187	Anxa4	annexin A4 [Source:MGI Symbol;Acc:MGI:88030]	REFSEQ_MRNA_ACC
miR-541	NM_177215	734	763	1	23	TGTGAGTATATCAGAATGAAAACATCCCT	(((((.(((((((((........((((((&)))))))))))))).).)))))	-21.9	0.992675	ENSMUST00000001202	Ocrl	OCRL, inositol polyphosphate-5-phosphatase [Source:MGI Symbol;Acc:MGI:109589]	REFSEQ_MRNA_ACC
miR-541	NM_177215	734	763	1	23	TGTGAGTATATCAGAATGAAAACATCCCT	(((((.(((((((((........((((((&)))))))))))))).).)))))	-21.9	0.992675	ENSMUST00000001202	Ocrl	OCRL, inositol polyphosphate-5-phosphatase [Source:MGI Symbol;Acc:MGI:109589]	REFSEQ_MRNA_ACC
miR-541	NM_177215	1647	1665	1	20	GGCCAGAAAGTAATCACT	((((((..((.((((.((&)).))))))....))))))	-12.9	0.998565	ENSMUST00000001202	Ocrl	OCRL, inositol polyphosphate-5-phosphatase [Source:MGI Symbol;Acc:MGI:109589]	REFSEQ_MRNA_ACC
miR-541	NM_177215	1647	1665	1	20	GGCCAGAAAGTAATCACT	((((((..((.((((.((&)).))))))....))))))	-12.9	0.998565	ENSMUST00000001202	Ocrl	OCRL, inositol polyphosphate-5-phosphatase [Source:MGI Symbol;Acc:MGI:109589]	REFSEQ_MRNA_ACC
miR-541	NM_013672	733	755	0	21	TGACTTAATCCTTGTCTCCCTT	(((((..(((...(..((((((&))))))..).)))...)))))	-15.2	0.996727	ENSMUST00000001326	Sp1	trans-acting transcription factor 1 [Source:MGI Symbol;Acc:MGI:98372]	REFSEQ_MRNA_ACC
miR-541	NM_013672	4801	4840	0	23	TGATGACTCTTTTCTCCCAATAACATCCTAATATCCCTT	((.(((((.............((((((.....(((((((&)))))))...)))))))))))))	-17.81	0.996389	ENSMUST00000001326	Sp1	trans-acting transcription factor 1 [Source:MGI Symbol;Acc:MGI:98372]	REFSEQ_MRNA_ACC
miR-541	NM_008379	2278	2325	0	22	GTGCCTTGCTGTTCTATTCTGCACTGGTTACGCATTTTAATCCTCTT	(((((..........................(((((..(((((.(((&))))))))..))))).)).)))	-13.43	0.9972	ENSMUST00000001479	Kpnb1	karyopherin (importin) beta 1 [Source:MGI Symbol;Acc:MGI:107532]	REFSEQ_MRNA_ACC
miR-541	NM_008379	2820	2845	0	23	TGTAATTGGCATTCAGAATGCCCTT	(((.((..(((.(((((((.(((((&)))))))))))))))..)).)))	-24.2	0.992614	ENSMUST00000001479	Kpnb1	karyopherin (importin) beta 1 [Source:MGI Symbol;Acc:MGI:107532]	REFSEQ_MRNA_ACC
miR-541	NM_011041	131	178	0	24	GTGCTGATGACACTTAAATATTTTTTTTTTTTGCTGTAACTTCCCTT	(((....((((.....((((((...................((((((&))))))....)))))).)))))))	-12.4	0.999211	ENSMUST00000001538	Pax9	paired box 9 [Source:MGI Symbol;Acc:MGI:97493]	REFSEQ_MRNA_ACC
miR-541	NM_011041	131	178	0	24	GTGCTGATGACACTTAAATATTTTTTTTTTTTGCTGTAACTTCCCTT	(((....((((.....((((((...................((((((&))))))....)))))).)))))))	-12.4	0.999211	ENSMUST00000001538	Pax9	paired box 9 [Source:MGI Symbol;Acc:MGI:97493]	REFSEQ_MRNA_ACC
miR-541	NM_011657	807	851	0	20	GACTGACATTTTATTTTTATTTTTACTTTATTTTTTTTTCCCAT	(((..(((((..(.........................((((.(&).)))).)..)))))..)))	-12.57	0.992725	ENSMUST00000001562	Tulp3	tubby-like protein 3 [Source:MGI Symbol;Acc:MGI:1329045]	REFSEQ_MRNA_ACC
miR-541	NM_011657	807	851	0	20	GACTGACATTTTATTTTTATTTTTACTTTATTTTTTTTTCCCAT	(((..(((((..(.........................((((.(&).)))).)..)))))..)))	-12.57	0.992725	ENSMUST00000001562	Tulp3	tubby-like protein 3 [Source:MGI Symbol;Acc:MGI:1329045]	REFSEQ_MRNA_ACC
miR-541	NM_026170	248	297	0	22	GTGACCTCTCTGGGAAGGCTGTAGTCTATTCTCTGTTAGGGAATAACTT	((((((.................(((.............(((((..(((&)))..))))))))...))))))	-13.36	0.991442	ENSMUST00000001619	Ergic1	endoplasmic reticulum-golgi intermediate compartment (ERGIC) 1 [Source:MGI Symbol;Acc:MGI:1914708]	REFSEQ_MRNA_ACC
miR-541	NM_026170	1391	1417	0	21	TGATTCCAATTAGCAAAACTTCCCTT	(((..(((((...((.....((((((&))))))...))..))))))))	-13.4	0.998645	ENSMUST00000001619	Ergic1	endoplasmic reticulum-golgi intermediate compartment (ERGIC) 1 [Source:MGI Symbol;Acc:MGI:1914708]	REFSEQ_MRNA_ACC
miR-541	NM_176996	539	584	1	22	GTGGCCCTGCTCAAAATACATCCTCTCTTTTCCCGTTCTATCCCT	((((((..(((((..........................((((((&))))))..))).)).))))))	-17.79	0.998969	ENSMUST00000001812	Smo	smoothened, frizzled class receptor [Source:MGI Symbol;Acc:MGI:108075]	REFSEQ_MRNA_ACC
miR-541	NM_145144	1423	1470	1	25	AGTGAAATGGACTGATGTATGAAATTTATGTCTACTGGGGAATCACT	((((.....(((..((((....................((((((.((&)).)))))).))))..))).))))	-13.7	0.999613	ENSMUST00000001920	Aif1l	allograft inflammatory factor 1-like [Source:MGI Symbol;Acc:MGI:1919598]	REFSEQ_MRNA_ACC
miR-541	NM_175550	594	630	0	21	TGACCATAAAGTATATCTGTTTGCTATTAGACCCTT	((((((................((.(((((((((((&)))))..))))))))))))))	-16.39	0.998163	ENSMUST00000002063	Ap4e1	adaptor-related protein complex AP-4, epsilon 1 [Source:MGI Symbol;Acc:MGI:1336993]	REFSEQ_MRNA_ACC
miR-541	NM_175550	594	630	0	21	TGACCATAAAGTATATCTGTTTGCTATTAGACCCTT	((((((................((.(((((((((((&)))))..))))))))))))))	-16.39	0.998163	ENSMUST00000002063	Ap4e1	adaptor-related protein complex AP-4, epsilon 1 [Source:MGI Symbol;Acc:MGI:1336993]	REFSEQ_MRNA_ACC
miR-541	NM_007387	1352	1371	1	20	GACTGACATTGCCATGACT	(((..((((((..((..((&))..))..))))))..)))	-14	0.993772	ENSMUST00000002172	Acp2	acid phosphatase 2, lysosomal [Source:MGI Symbol;Acc:MGI:87882]	REFSEQ_MRNA_ACC
miR-541	NM_007387	1352	1371	1	20	GACTGACATTGCCATGACT	(((..((((((..((..((&))..))..))))))..)))	-14	0.993772	ENSMUST00000002172	Acp2	acid phosphatase 2, lysosomal [Source:MGI Symbol;Acc:MGI:87882]	REFSEQ_MRNA_ACC
miR-541	NM_010160	2536	2583	1	22	GTGATTTGATAACATGGTATTTTATTATGTGTTTTGTATAAATCCCT	(((((....((((((((.......................(((((((&))))))))).)))))))))))	-15.2	0.999952	ENSMUST00000002176	Celf2	CUGBP, Elav-like family member 2 [Source:MGI Symbol;Acc:MGI:1338822]	REFSEQ_MRNA_ACC
miR-541	NM_010160	4883	4907	0	21	TGGCTTGATTTCTTTTTTTCCCTT	(((((.....((......((((((&))))))....))....)))))	-12.6	0.99868	ENSMUST00000002176	Celf2	CUGBP, Elav-like family member 2 [Source:MGI Symbol;Acc:MGI:1338822]	REFSEQ_MRNA_ACC
miR-541	NM_007789	1235	1271	1	20	GACCTCAATAAATCTCCTGCCTCAGATTCCATCCCT	((((..............((.(((((....((((((&))))))))))).)).))))	-18.96	0.998755	ENSMUST00000002412	Ncan	neurocan [Source:MGI Symbol;Acc:MGI:104694]	REFSEQ_MRNA_ACC
miR-541	NM_139294	11	36	0	21	TGGCAGCATCTACTCTTTATTTCTT	((((((((((........((..(((&)))..))...))))))).)))	-12.7	0.993961	ENSMUST00000002487	Braf	Braf transforming gene [Source:MGI Symbol;Acc:MGI:88190]	REFSEQ_MRNA_ACC
miR-541	NM_139294	11	36	0	21	TGGCAGCATCTACTCTTTATTTCTT	((((((((((........((..(((&)))..))...))))))).)))	-12.7	0.993961	ENSMUST00000002487	Braf	Braf transforming gene [Source:MGI Symbol;Acc:MGI:88190]	REFSEQ_MRNA_ACC
miR-541	NM_139294	476	526	0	21	TGTCCAGCACCGTTCATTTCTGAGGGATGGAGTAAATGCAGCATTCCCTT	((.((((((.............................(((...((((((&))))))..))).)))))).))	-17.21	0.991442	ENSMUST00000002487	Braf	Braf transforming gene [Source:MGI Symbol;Acc:MGI:88190]	REFSEQ_MRNA_ACC
miR-541	NM_139294	476	526	0	21	TGTCCAGCACCGTTCATTTCTGAGGGATGGAGTAAATGCAGCATTCCCTT	((.((((((.............................(((...((((((&))))))..))).)))))).))	-17.21	0.991442	ENSMUST00000002487	Braf	Braf transforming gene [Source:MGI Symbol;Acc:MGI:88190]	REFSEQ_MRNA_ACC
miR-541	NM_009210	1608	1634	1	22	GTGAATTCTAAGATATATGAACCCCT	((((...((((.((....(((.((((&)))).)))..)).))))))))	-15.8	0.991124	ENSMUST00000002502	Hltf	helicase-like transcription factor [Source:MGI Symbol;Acc:MGI:1196437]	REFSEQ_MRNA_ACC
miR-541	NM_009753	414	461	1	20	GATCCAAGACAATGTAAAATAGATATGCTGTAAAATCATCTTTCCCT	((.((((.............................((((..(((((&)))))....))))))))))	-13.25	0.991693	ENSMUST00000003544	Bicd1	BICD cargo adaptor 1 [Source:MGI Symbol;Acc:MGI:1101760]	REFSEQ_MRNA_ACC
miR-541	NM_009753	414	461	1	20	GATCCAAGACAATGTAAAATAGATATGCTGTAAAATCATCTTTCCCT	((.((((.............................((((..(((((&)))))....))))))))))	-13.25	0.991693	ENSMUST00000003544	Bicd1	BICD cargo adaptor 1 [Source:MGI Symbol;Acc:MGI:1101760]	REFSEQ_MRNA_ACC
miR-541	NM_008036	1492	1509	0	18	CCAGCTATTTATCCCTT	(((((.(((.(((((((&)))))))...))))))))	-16	0.993105	ENSMUST00000003640	Fosb	FBJ osteosarcoma oncogene B [Source:MGI Symbol;Acc:MGI:95575]	REFSEQ_MRNA_ACC
miR-541	NM_008036	1492	1509	0	18	CCAGCTATTTATCCCTT	(((((.(((.(((((((&)))))))...))))))))	-16	0.993105	ENSMUST00000003640	Fosb	FBJ osteosarcoma oncogene B [Source:MGI Symbol;Acc:MGI:95575]	REFSEQ_MRNA_ACC
miR-541	NM_001040106	1271	1303	0	20	GATCAAACAAAGAATAGTTCTTCACTAACCTT	((((((....(((((.............((((&)))).)))))....))))))	-13.24	0.998211	ENSMUST00000003710	Aak1	AP2 associated kinase 1 [Source:MGI Symbol;Acc:MGI:1098687]	REFSEQ_MRNA_ACC
miR-541	NM_001040106	1271	1303	0	20	GATCAAACAAAGAATAGTTCTTCACTAACCTT	((((((....(((((.............((((&)))).)))))....))))))	-13.24	0.998211	ENSMUST00000003710	Aak1	AP2 associated kinase 1 [Source:MGI Symbol;Acc:MGI:1098687]	REFSEQ_MRNA_ACC
miR-541	NM_001040106	1459	1521	0	22	GTGCCATCCCCTAGGGTTGGAAGAGTTCATCAGAGCTGTACAAATAAAATCCCAAATCCCAT	((((((.....................(((((((.....................(((((.(&).)))))))))))).))).)))	-16.14	0.993857	ENSMUST00000003710	Aak1	AP2 associated kinase 1 [Source:MGI Symbol;Acc:MGI:1098687]	REFSEQ_MRNA_ACC
miR-541	NM_001040106	1459	1521	0	22	GTGCCATCCCCTAGGGTTGGAAGAGTTCATCAGAGCTGTACAAATAAAATCCCAAATCCCAT	((((((.....................(((((((.....................(((((.(&).)))))))))))).))).)))	-16.14	0.993857	ENSMUST00000003710	Aak1	AP2 associated kinase 1 [Source:MGI Symbol;Acc:MGI:1098687]	REFSEQ_MRNA_ACC
miR-541	NM_001040106	3506	3529	1	23	TGGAGTATTTAAAGATAATCCCT	((((.((.....(((..((((((&))))))))).....)).)).))	-12.8	0.99978	ENSMUST00000003710	Aak1	AP2 associated kinase 1 [Source:MGI Symbol;Acc:MGI:1098687]	REFSEQ_MRNA_ACC
miR-541	NM_001040106	3506	3529	1	23	TGGAGTATTTAAAGATAATCCCT	((((.((.....(((..((((((&))))))))).....)).)).))	-12.8	0.99978	ENSMUST00000003710	Aak1	AP2 associated kinase 1 [Source:MGI Symbol;Acc:MGI:1098687]	REFSEQ_MRNA_ACC
miR-541	NM_001040106	10770	10802	1	19	GCCAAAAAAGTCATCAGTCTTTGTGTTTCCCT	(((((......((((((..........(((((&)))))..)))))))))))	-16.1	0.994998	ENSMUST00000003710	Aak1	AP2 associated kinase 1 [Source:MGI Symbol;Acc:MGI:1098687]	REFSEQ_MRNA_ACC
miR-541	NM_001040106	10770	10802	1	19	GCCAAAAAAGTCATCAGTCTTTGTGTTTCCCT	(((((......((((((..........(((((&)))))..)))))))))))	-16.1	0.994998	ENSMUST00000003710	Aak1	AP2 associated kinase 1 [Source:MGI Symbol;Acc:MGI:1098687]	REFSEQ_MRNA_ACC
miR-541	NM_001040106	14358	14396	0	22	GTGCTCAACAGTCATACTAACTCATGGCTGTTTCCCTT	(((..(((((.(((...............(..((((((&))))))..)))))))))..)))	-17.86	0.993355	ENSMUST00000003710	Aak1	AP2 associated kinase 1 [Source:MGI Symbol;Acc:MGI:1098687]	REFSEQ_MRNA_ACC
miR-541	NM_001040106	14358	14396	0	22	GTGCTCAACAGTCATACTAACTCATGGCTGTTTCCCTT	(((..(((((.(((...............(..((((((&))))))..)))))))))..)))	-17.86	0.993355	ENSMUST00000003710	Aak1	AP2 associated kinase 1 [Source:MGI Symbol;Acc:MGI:1098687]	REFSEQ_MRNA_ACC
miR-541	NM_177762	1271	1303	0	20	GATCAAACAAAGAATAGTTCTTCACTAACCTT	((((((....(((((.............((((&)))).)))))....))))))	-13.24	0.998211	ENSMUST00000003710	Aak1	AP2 associated kinase 1 [Source:MGI Symbol;Acc:MGI:1098687]	REFSEQ_MRNA_ACC
miR-541	NM_177762	1271	1303	0	20	GATCAAACAAAGAATAGTTCTTCACTAACCTT	((((((....(((((.............((((&)))).)))))....))))))	-13.24	0.998211	ENSMUST00000003710	Aak1	AP2 associated kinase 1 [Source:MGI Symbol;Acc:MGI:1098687]	REFSEQ_MRNA_ACC
miR-541	NM_177762	1459	1521	0	22	GTGCCATCCCCTAGGGTTGGAAGAGTTCATCAGAGCTGTACAAATAAAATCCCAAATCCCAT	((((((.....................(((((((.....................(((((.(&).)))))))))))).))).)))	-16.14	0.993857	ENSMUST00000003710	Aak1	AP2 associated kinase 1 [Source:MGI Symbol;Acc:MGI:1098687]	REFSEQ_MRNA_ACC
miR-541	NM_177762	1459	1521	0	22	GTGCCATCCCCTAGGGTTGGAAGAGTTCATCAGAGCTGTACAAATAAAATCCCAAATCCCAT	((((((.....................(((((((.....................(((((.(&).)))))))))))).))).)))	-16.14	0.993857	ENSMUST00000003710	Aak1	AP2 associated kinase 1 [Source:MGI Symbol;Acc:MGI:1098687]	REFSEQ_MRNA_ACC
miR-541	NM_177762	3506	3529	1	23	TGGAGTATTTAAAGATAATCCCT	((((.((.....(((..((((((&))))))))).....)).)).))	-12.8	0.99978	ENSMUST00000003710	Aak1	AP2 associated kinase 1 [Source:MGI Symbol;Acc:MGI:1098687]	REFSEQ_MRNA_ACC
miR-541	NM_177762	3506	3529	1	23	TGGAGTATTTAAAGATAATCCCT	((((.((.....(((..((((((&))))))))).....)).)).))	-12.8	0.99978	ENSMUST00000003710	Aak1	AP2 associated kinase 1 [Source:MGI Symbol;Acc:MGI:1098687]	REFSEQ_MRNA_ACC
miR-541	NM_177762	10770	10802	1	19	GCCAAAAAAGTCATCAGTCTTTGTGTTTCCCT	(((((......((((((..........(((((&)))))..)))))))))))	-16.1	0.994998	ENSMUST00000003710	Aak1	AP2 associated kinase 1 [Source:MGI Symbol;Acc:MGI:1098687]	REFSEQ_MRNA_ACC
miR-541	NM_177762	10770	10802	1	19	GCCAAAAAAGTCATCAGTCTTTGTGTTTCCCT	(((((......((((((..........(((((&)))))..)))))))))))	-16.1	0.994998	ENSMUST00000003710	Aak1	AP2 associated kinase 1 [Source:MGI Symbol;Acc:MGI:1098687]	REFSEQ_MRNA_ACC
miR-541	NM_177762	14358	14396	0	22	GTGCTCAACAGTCATACTAACTCATGGCTGTTTCCCTT	(((..(((((.(((...............(..((((((&))))))..)))))))))..)))	-17.86	0.993355	ENSMUST00000003710	Aak1	AP2 associated kinase 1 [Source:MGI Symbol;Acc:MGI:1098687]	REFSEQ_MRNA_ACC
miR-541	NM_177762	14358	14396	0	22	GTGCTCAACAGTCATACTAACTCATGGCTGTTTCCCTT	(((..(((((.(((...............(..((((((&))))))..)))))))))..)))	-17.86	0.993355	ENSMUST00000003710	Aak1	AP2 associated kinase 1 [Source:MGI Symbol;Acc:MGI:1098687]	REFSEQ_MRNA_ACC
miR-541	NM_008468	3705	3724	1	22	GTTTCCAGGTAAGAACCCT	((..((((...((((((((&)))).))))....))))..))	-14.7	0.994193	ENSMUST00000003828	Kpna6	karyopherin (importin) alpha 6 [Source:MGI Symbol;Acc:MGI:1100836]	REFSEQ_MRNA_ACC
miR-541	NM_030147	910	954	0	25	AGTGTACAGTGTTAGTTTGGTTATTTTGAGGTGGAGTCTCCCTT	(((((.(((..((((.......................((((((&))))))..))))..)))...)))))	-16.21	0.994998	ENSMUST00000003876	Brd8	bromodomain containing 8 [Source:MGI Symbol;Acc:MGI:1925906]	REFSEQ_MRNA_ACC
miR-541	NM_008465	205	243	1	22	GTAACCAGAACGGCCCACTCTCTTATGGAAAAATCCCT	((.(((((..(((..................(((((((&))))))))))...))))).))	-15.46	0.999824	ENSMUST00000004054	Kpna1	karyopherin (importin) alpha 1 [Source:MGI Symbol;Acc:MGI:103560]	REFSEQ_MRNA_ACC
miR-541	NM_008465	205	243	1	22	GTAACCAGAACGGCCCACTCTCTTATGGAAAAATCCCT	((.(((((..(((..................(((((((&))))))))))...))))).))	-15.46	0.999824	ENSMUST00000004054	Kpna1	karyopherin (importin) alpha 1 [Source:MGI Symbol;Acc:MGI:103560]	REFSEQ_MRNA_ACC
miR-541	NM_008465	561	602	1	22	GTCATTTTCTTCAGATATTAAAGTTAAACCATCCAATCCCT	((.(((..(.(((((....................((((((&))))))))))).)..))).))	-13.25	0.999842	ENSMUST00000004054	Kpna1	karyopherin (importin) alpha 1 [Source:MGI Symbol;Acc:MGI:103560]	REFSEQ_MRNA_ACC
miR-541	NM_008465	561	602	1	22	GTCATTTTCTTCAGATATTAAAGTTAAACCATCCAATCCCT	((.(((..(.(((((....................((((((&))))))))))).)..))).))	-13.25	0.999842	ENSMUST00000004054	Kpna1	karyopherin (importin) alpha 1 [Source:MGI Symbol;Acc:MGI:103560]	REFSEQ_MRNA_ACC
miR-541	NM_024272	764	810	0	24	GTGTGTCTTAGATGATGCAGAACTCATTAGCTAACTCAAATGACTT	(((((........................((((((((((((..(((&)))..))).))).)))))))))))	-13.65	0.994239	ENSMUST00000004094	Ssbp2	single-stranded DNA binding protein 2 [Source:MGI Symbol;Acc:MGI:1914220]	REFSEQ_MRNA_ACC
miR-541	NM_024272	1287	1339	0	23	TGTGTCTGACAGTTCAGAAGGGAGTAAAGAAACAGTTTTAATTATCTCCCTT	((((.(..(((..((((((...........................((((((&)))))))))))))))..).))))	-22.32	0.996769	ENSMUST00000004094	Ssbp2	single-stranded DNA binding protein 2 [Source:MGI Symbol;Acc:MGI:1914220]	REFSEQ_MRNA_ACC
miR-541	NM_026672	174	201	1	21	TGCCCAACACAGTCTCTTAAAATCCCT	((.(((((((((........(((((((&)))))))))).)))))).))	-19.3	0.996424	ENSMUST00000004137	Gstm7	glutathione S-transferase, mu 7 [Source:MGI Symbol;Acc:MGI:1915562]	REFSEQ_MRNA_ACC
miR-541	NM_025670	1321	1355	1	19	ACCAAACCAGAATTTATATATATAGACCTGCCCT	(((((..((((((.................((((&))))))))))...)))))	-14.22	0.993622	ENSMUST00000004173	Cdip1	cell death inducing Trp53 target 1 [Source:MGI Symbol;Acc:MGI:1913876]	REFSEQ_MRNA_ACC
miR-541	NM_178590	2467	2505	0	21	TGACATGAGACATGCTCTTTTCTTTTGCAGAATTACTT	((((....(((((..............((((((..(((&)))..))))))))))).))))	-14.63	0.998824	ENSMUST00000004330	Ikbkg	inhibitor of kappaB kinase gamma [Source:MGI Symbol;Acc:MGI:1338074]	REFSEQ_MRNA_ACC
miR-541	NM_178590	2467	2505	0	21	TGACATGAGACATGCTCTTTTCTTTTGCAGAATTACTT	((((....(((((..............((((((..(((&)))..))))))))))).))))	-14.63	0.998824	ENSMUST00000004330	Ikbkg	inhibitor of kappaB kinase gamma [Source:MGI Symbol;Acc:MGI:1338074]	REFSEQ_MRNA_ACC
miR-541	NM_178590	2467	2505	0	21	TGACATGAGACATGCTCTTTTCTTTTGCAGAATTACTT	((((....(((((..............((((((..(((&)))..))))))))))).))))	-14.63	0.998824	ENSMUST00000004330	Ikbkg	inhibitor of kappaB kinase gamma [Source:MGI Symbol;Acc:MGI:1338074]	REFSEQ_MRNA_ACC
miR-541	NM_178590	2467	2505	0	21	TGACATGAGACATGCTCTTTTCTTTTGCAGAATTACTT	((((....(((((..............((((((..(((&)))..))))))))))).))))	-14.63	0.998824	ENSMUST00000004330	Ikbkg	inhibitor of kappaB kinase gamma [Source:MGI Symbol;Acc:MGI:1338074]	REFSEQ_MRNA_ACC
miR-541	NM_027462	1387	1413	1	25	AGCCTGACTATGTGAGTTCAATCCCT	((..(((((((((.((...(((((((&))))))))).)))).)))))..))	-17.1	0.991187	ENSMUST00000004343	Wars2	tryptophanyl tRNA synthetase 2 (mitochondrial) [Source:MGI Symbol;Acc:MGI:1917810]	REFSEQ_MRNA_ACC
miR-541	NM_173876	1301	1350	1	22	GTGACCCAGAGTACACATGATACCTTCTGATTTCTCACTGCCATCTCCT	((((((......(((((.((......................(((.(((&)))))))))).))).))))))	-13.04	0.998755	ENSMUST00000004430	Clcn3	chloride channel, voltage-sensitive 3 [Source:MGI Symbol;Acc:MGI:103555]	REFSEQ_MRNA_ACC
miR-541	NM_173876	1301	1350	1	22	GTGACCCAGAGTACACATGATACCTTCTGATTTCTCACTGCCATCTCCT	((((((......(((((.((......................(((.(((&)))))))))).))).))))))	-13.04	0.998755	ENSMUST00000004430	Clcn3	chloride channel, voltage-sensitive 3 [Source:MGI Symbol;Acc:MGI:103555]	REFSEQ_MRNA_ACC
miR-541	NM_007711	1301	1350	1	22	GTGACCCAGAGTACACATGATACCTTCTGATTTCTCACTGCCATCTCCT	((((((......(((((.((......................(((.(((&)))))))))).))).))))))	-13.04	0.998755	ENSMUST00000004430	Clcn3	chloride channel, voltage-sensitive 3 [Source:MGI Symbol;Acc:MGI:103555]	REFSEQ_MRNA_ACC
miR-541	NM_018729	2068	2086	1	19	ACCTAATCCTTCATCCCT	(((..(((....((((((&))))))...)))...)))	-12.9	0.999367	ENSMUST00000004829	Cd244a	CD244 molecule A [Source:MGI Symbol;Acc:MGI:109294]	REFSEQ_MRNA_ACC
miR-541	NM_018729	2068	2086	1	19	ACCTAATCCTTCATCCCT	(((..(((....((((((&))))))...)))...)))	-12.9	0.999367	ENSMUST00000004829	Cd244a	CD244 molecule A [Source:MGI Symbol;Acc:MGI:109294]	REFSEQ_MRNA_ACC
miR-541	NM_018729	2068	2086	1	19	ACCTAATCCTTCATCCCT	(((..(((....((((((&))))))...)))...)))	-12.9	0.999367	ENSMUST00000004829	Cd244a	CD244 molecule A [Source:MGI Symbol;Acc:MGI:109294]	REFSEQ_MRNA_ACC
miR-541	NM_018729	2330	2400	1	20	GGCCAGCATAGTCTATAGAGTGAGTTCCAGGACAGATAATGCTGCACAGAGAAACCCTGTCTCAATCCCT	(((((((((.......................((((............................((((((&)))))))))))))))))))	-19.48	0.997233	ENSMUST00000004829	Cd244a	CD244 molecule A [Source:MGI Symbol;Acc:MGI:109294]	REFSEQ_MRNA_ACC
miR-541	NM_018729	2330	2400	1	20	GGCCAGCATAGTCTATAGAGTGAGTTCCAGGACAGATAATGCTGCACAGAGAAACCCTGTCTCAATCCCT	(((((((((.......................((((............................((((((&)))))))))))))))))))	-19.48	0.997233	ENSMUST00000004829	Cd244a	CD244 molecule A [Source:MGI Symbol;Acc:MGI:109294]	REFSEQ_MRNA_ACC
miR-541	NM_018729	2330	2400	1	20	GGCCAGCATAGTCTATAGAGTGAGTTCCAGGACAGATAATGCTGCACAGAGAAACCCTGTCTCAATCCCT	(((((((((.......................((((............................((((((&)))))))))))))))))))	-19.48	0.997233	ENSMUST00000004829	Cd244a	CD244 molecule A [Source:MGI Symbol;Acc:MGI:109294]	REFSEQ_MRNA_ACC
miR-541	NM_019577	70	107	0	20	GACCAGCTGGGATGAGGTCTAAGTTCATTTCCCCATT	((((((((.(((.................((((..((&)))))).))).).)))))))	-14.17	0.992588	ENSMUST00000004936	Ccl24	chemokine (C-C motif) ligand 24 [Source:MGI Symbol;Acc:MGI:1928953]	REFSEQ_MRNA_ACC
miR-541	NM_133208	940	993	0	22	GTGCTCTGTCTGCATATACACCTACATGCCAAAAGAGGGCATCAGATCCCATT	(((........................((((.......((((((((((((.((&))))))).))))))))))))))	-18.46	0.998188	ENSMUST00000005399	Zfp287	zinc finger protein 287 [Source:MGI Symbol;Acc:MGI:2176561]	REFSEQ_MRNA_ACC
miR-541	NM_018808	775	794	0	20	GTCCTAGATCTAATCCCTT	(.((.(.(((.((((((((&))))))))..))).).)).)	-16.1	0.996379	ENSMUST00000005620	Dnajb1	DnaJ heat shock protein family (Hsp40) member B1 [Source:MGI Symbol;Acc:MGI:1931874]	REFSEQ_MRNA_ACC
miR-541	NM_025282	247	277	0	20	GGCTAACTTCTTTTCACTGTTGTGACCCTT	(((((((.((.............(((((((&)))))..)).)).)))))))	-13.14	0.993688	ENSMUST00000005722	Mef2c	myocyte enhancer factor 2C [Source:MGI Symbol;Acc:MGI:99458]	REFSEQ_MRNA_ACC
miR-541	NM_025282	247	277	0	20	GGCTAACTTCTTTTCACTGTTGTGACCCTT	(((((((.((.............(((((((&)))))..)).)).)))))))	-13.14	0.993688	ENSMUST00000005722	Mef2c	myocyte enhancer factor 2C [Source:MGI Symbol;Acc:MGI:99458]	REFSEQ_MRNA_ACC
miR-541	NM_194464	272	307	0	18	CTGGCTCAGATGGATTAGGAGAACTGAAATCCCTT	(..(((((((..................(((((((&)))))))))))).))..)	-16.26	0.999415	ENSMUST00000005751	Mrvi1	MRV integration site 1 [Source:MGI Symbol;Acc:MGI:1338023]	REFSEQ_MRNA_ACC
miR-541	NM_194464	272	307	0	18	CTGGCTCAGATGGATTAGGAGAACTGAAATCCCTT	(..(((((((..................(((((((&)))))))))))).))..)	-16.26	0.999415	ENSMUST00000005751	Mrvi1	MRV integration site 1 [Source:MGI Symbol;Acc:MGI:1338023]	REFSEQ_MRNA_ACC
miR-541	NM_194464	320	341	0	22	GTGAGAAACCTACTTTCCCTT	((((..(((......((((((&)))))).......)))..))))	-14.92	0.997159	ENSMUST00000005751	Mrvi1	MRV integration site 1 [Source:MGI Symbol;Acc:MGI:1338023]	REFSEQ_MRNA_ACC
miR-541	NM_194464	320	341	0	22	GTGAGAAACCTACTTTCCCTT	((((..(((......((((((&)))))).......)))..))))	-14.92	0.997159	ENSMUST00000005751	Mrvi1	MRV integration site 1 [Source:MGI Symbol;Acc:MGI:1338023]	REFSEQ_MRNA_ACC
miR-541	NM_008638	854	873	0	20	GACTTAGTCGGATTTTCTT	((((..((((((.(..(((&)))..).))))))...))))	-17.8	0.991186	ENSMUST00000005810	Mthfd2	methylenetetrahydrofolate dehydrogenase (NAD+ dependent), methenyltetrahydrofolate cyclohydrolase [Source:MGI Symbol;Acc:MGI:1338850]	REFSEQ_MRNA_ACC
miR-541	NM_008605	517	545	1	25	GGTGCTGGGGATTGAATTCATATCTCCT	((((.....(((..(..(((.(((.(((&))))))..)))..)..))).))))	-14	0.990976	ENSMUST00000005950	Mmp12	matrix metallopeptidase 12 [Source:MGI Symbol;Acc:MGI:97005]	REFSEQ_MRNA_ACC
miR-541	NM_019788	249	273	0	21	TGATTTTAGTTTCAGTTTCTCCTT	(((((......((((..((.((((&))))))..))))....)))))	-13.4	0.994269	ENSMUST00000005954	Bloc1s6	biogenesis of lysosomal organelles complex-1, subunit 6, pallidin [Source:MGI Symbol;Acc:MGI:1927580]	REFSEQ_MRNA_ACC
miR-541	NM_019788	249	273	0	21	TGATTTTAGTTTCAGTTTCTCCTT	(((((......((((..((.((((&))))))..))))....)))))	-13.4	0.994269	ENSMUST00000005954	Bloc1s6	biogenesis of lysosomal organelles complex-1, subunit 6, pallidin [Source:MGI Symbol;Acc:MGI:1927580]	REFSEQ_MRNA_ACC
miR-541	NM_009037	426	443	0	20	GGCTGAAGGAATCAATT	(((..(.((((((..((&))..))))))....)..)))	-12.4	0.994998	ENSMUST00000006128	Rcn1	reticulocalbin 1 [Source:MGI Symbol;Acc:MGI:104559]	REFSEQ_MRNA_ACC
miR-541	NM_007798	1225	1266	1	21	TGTCGGCAATCAGAACTATATCAAAGAAGCTCTGGATGCCT	(((((((.((((((.....................((.(((&))).))))))))))))).))	-12.59	0.994998	ENSMUST00000006235	Ctsb	cathepsin B [Source:MGI Symbol;Acc:MGI:88561]	REFSEQ_MRNA_ACC
miR-541	NM_007798	1955	1991	0	20	GATCAACTTGGTCAGAAGTCTTGTTCCAGATCCATT	(((((((...((((((.............((((.((&)).)))))))))))))))))	-15.61	0.992732	ENSMUST00000006235	Ctsb	cathepsin B [Source:MGI Symbol;Acc:MGI:88561]	REFSEQ_MRNA_ACC
miR-541	NM_009256	24	44	1	22	GTTCTCTCTTCAGTATCCCT	((.((..(.((((.((((((&)))))).)))).)..))..))	-15.9	0.992321	ENSMUST00000006391	Serpinb9	serine (or cysteine) peptidase inhibitor, clade B, member 9 [Source:MGI Symbol;Acc:MGI:106603]	REFSEQ_MRNA_ACC
miR-541	NM_010823	949	966	1	18	CCAGCATCTTCAATACT	((((((((.......((&)).......))))))))	-12.44	0.991694	ENSMUST00000006556	Mpl	myeloproliferative leukemia virus oncogene [Source:MGI Symbol;Acc:MGI:97076]	REFSEQ_MRNA_ACC
miR-541	NM_027893	1527	1560	1	25	AGTGCTATGGACTGAGTCTCTATGTGATTCCCT	((((.....(((..((((.......((.(((((&))))).)).))).)..))).))))	-16.2	0.994193	ENSMUST00000006578	Nectin4	nectin cell adhesion molecule 4 [Source:MGI Symbol;Acc:MGI:1918990]	REFSEQ_MRNA_ACC
miR-541	NM_027476	664	696	0	21	TGACTGGCCTAAGAGATTAGATTTGAACCCTT	((((..((.......((((((......(((((&)))))..))))))))..))))	-16.61	0.991186	ENSMUST00000006632	Zdhhc24	zinc finger, DHHC domain containing 24 [Source:MGI Symbol;Acc:MGI:1917855]	REFSEQ_MRNA_ACC
miR-541	NM_053085	3154	3192	0	22	GTGAAAAGATCAAGATGGTTTCTAAGAAATAATCCCTT	((((.((.(((.(((................(((((((&))))))))))))).))..))))	-16.49	0.999822	ENSMUST00000006818	Tcf23	transcription factor 23 [Source:MGI Symbol;Acc:MGI:1934960]	REFSEQ_MRNA_ACC
miR-541	NM_053085	3154	3192	0	22	GTGAAAAGATCAAGATGGTTTCTAAGAAATAATCCCTT	((((.((.(((.(((................(((((((&))))))))))))).))..))))	-16.49	0.999822	ENSMUST00000006818	Tcf23	transcription factor 23 [Source:MGI Symbol;Acc:MGI:1934960]	REFSEQ_MRNA_ACC
miR-541	NM_020052	554	594	1	20	GACTAGAAAGAATTAGAAACAAAAAGGCAAGTATAGCCCT	((((((.....(((((((..................((((&)))).))))))).))))))	-14.51	0.997545	ENSMUST00000007423	Scube2	signal peptide, CUB domain, EGF-like 2 [Source:MGI Symbol;Acc:MGI:1928765]	REFSEQ_MRNA_ACC
miR-541	NM_177900	1239	1262	1	22	GTGTCCAAGGTAACAGAATACCT	(((.((((.((..((((((.(((&))).)))))))).)))).)))	-20.8	0.993112	ENSMUST00000007738	Hapln4	hyaluronan and proteoglycan link protein 4 [Source:MGI Symbol;Acc:MGI:2679531]	REFSEQ_MRNA_ACC
miR-541	NM_021548	45	77	0	21	TGACTACGTTACTTACCCACTTGTGTTCCCTT	(((((((((((...............((((((&))))))...)))))).)))))	-14.07	0.996893	ENSMUST00000007800	Arpp19	cAMP-regulated phosphoprotein 19 [Source:MGI Symbol;Acc:MGI:1891691]	REFSEQ_MRNA_ACC
miR-541	NM_021548	2499	2522	0	22	GTAGCTCATATAAGAATCACCTT	((..((.((((.((((((.((((&)))))))))).)))).))..))	-18.1	0.997802	ENSMUST00000007800	Arpp19	cAMP-regulated phosphoprotein 19 [Source:MGI Symbol;Acc:MGI:1891691]	REFSEQ_MRNA_ACC
miR-541	NM_016802	234	257	0	22	GGCGCTAATTCAAAGAATTTCTT	(..((((((....(((((..(((&)))..)))))...))))))..)	-15.5	0.998163	ENSMUST00000007959	Rhoa	ras homolog family member A [Source:MGI Symbol;Acc:MGI:1096342]	REFSEQ_MRNA_ACC
miR-541	NM_175372	925	985	1	25	AGTGGGCGTCTACCTCCTACATCAGCTAGCAATCAAGAAAATGCTCCACAGACAATCCCT	((((.......(((....(((((((............................(((((((&)))))))))))))).)))..))))	-18.98	0.999689	ENSMUST00000008579	Rdh13	retinol dehydrogenase 13 (all-trans and 9-cis) [Source:MGI Symbol;Acc:MGI:1918732]	REFSEQ_MRNA_ACC
miR-541	NM_010486	1072	1095	0	23	TGTTCTTCCTAAAGAAATCCCTT	(((.((..(...((.((((((((&))))))))))...)..))..)))	-13.3	0.998545	ENSMUST00000008633	Elavl2	ELAV like RNA binding protein 1 [Source:MGI Symbol;Acc:MGI:1100887]	REFSEQ_MRNA_ACC
miR-541	NM_207686	1072	1095	0	23	TGTTCTTCCTAAAGAAATCCCTT	(((.((..(...((.((((((((&))))))))))...)..))..)))	-13.3	0.998545	ENSMUST00000008633	Elavl2	ELAV like RNA binding protein 1 [Source:MGI Symbol;Acc:MGI:1100887]	REFSEQ_MRNA_ACC
miR-541	NM_207685	1072	1095	0	23	TGTTCTTCCTAAAGAAATCCCTT	(((.((..(...((.((((((((&))))))))))...)..))..)))	-13.3	0.998545	ENSMUST00000008633	Elavl2	ELAV like RNA binding protein 1 [Source:MGI Symbol;Acc:MGI:1100887]	REFSEQ_MRNA_ACC
miR-541	NM_022420	734	753	1	20	GAGTGATAGAAATATCCCT	((.(((((.....((((((&)))))).....))))).))	-14	0.999524	ENSMUST00000008878	Gprc5b	G protein-coupled receptor, family C, group 5, member B [Source:MGI Symbol;Acc:MGI:1927596]	REFSEQ_MRNA_ACC
miR-541	NM_022420	734	753	1	20	GAGTGATAGAAATATCCCT	((.(((((.....((((((&)))))).....))))).))	-14	0.999524	ENSMUST00000008878	Gprc5b	G protein-coupled receptor, family C, group 5, member B [Source:MGI Symbol;Acc:MGI:1927596]	REFSEQ_MRNA_ACC
miR-541	NM_010763	82	131	1	24	GTGGGAAACTGGGACTCTTATGTCAGTATGCCGGATGAAACTCTTCCCT	(((.........((((...(((((((..................(((((&)))))..))))))).)))).)))	-16.55	0.992588	ENSMUST00000008907	Man1a2	mannosidase, alpha, class 1A, member 2 [Source:MGI Symbol;Acc:MGI:104676]	REFSEQ_MRNA_ACC
miR-541	NM_010763	82	131	1	24	GTGGGAAACTGGGACTCTTATGTCAGTATGCCGGATGAAACTCTTCCCT	(((.........((((...(((((((..................(((((&)))))..))))))).)))).)))	-16.55	0.992588	ENSMUST00000008907	Man1a2	mannosidase, alpha, class 1A, member 2 [Source:MGI Symbol;Acc:MGI:104676]	REFSEQ_MRNA_ACC
miR-541	NM_153516	2229	2286	1	23	TGTCACCACAGCTCCTAGGTTTGCCATCACTTTAAACAAAGTAAAAAATATATCCCT	(((.((((................(((((......................((((((&))))))..))))).)))).)))	-12.68	0.999503	ENSMUST00000009256	Bcl2l13	BCL2-like 13 (apoptosis facilitator) [Source:MGI Symbol;Acc:MGI:2136959]	REFSEQ_MRNA_ACC
miR-541	NM_153516	2229	2286	1	23	TGTCACCACAGCTCCTAGGTTTGCCATCACTTTAAACAAAGTAAAAAATATATCCCT	(((.((((................(((((......................((((((&))))))..))))).)))).)))	-12.68	0.999503	ENSMUST00000009256	Bcl2l13	BCL2-like 13 (apoptosis facilitator) [Source:MGI Symbol;Acc:MGI:2136959]	REFSEQ_MRNA_ACC
miR-541	NM_153516	2229	2286	1	23	TGTCACCACAGCTCCTAGGTTTGCCATCACTTTAAACAAAGTAAAAAATATATCCCT	(((.((((................(((((......................((((((&))))))..))))).)))).)))	-12.68	0.999503	ENSMUST00000009256	Bcl2l13	BCL2-like 13 (apoptosis facilitator) [Source:MGI Symbol;Acc:MGI:2136959]	REFSEQ_MRNA_ACC
miR-541	NM_153516	3051	3085	1	25	GGTGGTTTATGTATACCTCACCCAAAGCATCCCT	((((..........(((..((....((.((((((&)))))).))...)).)))..))))	-13.5	0.998755	ENSMUST00000009256	Bcl2l13	BCL2-like 13 (apoptosis facilitator) [Source:MGI Symbol;Acc:MGI:2136959]	REFSEQ_MRNA_ACC
miR-541	NM_153516	3051	3085	1	25	GGTGGTTTATGTATACCTCACCCAAAGCATCCCT	((((..........(((..((....((.((((((&)))))).))...)).)))..))))	-13.5	0.998755	ENSMUST00000009256	Bcl2l13	BCL2-like 13 (apoptosis facilitator) [Source:MGI Symbol;Acc:MGI:2136959]	REFSEQ_MRNA_ACC
miR-541	NM_153516	3051	3085	1	25	GGTGGTTTATGTATACCTCACCCAAAGCATCCCT	((((..........(((..((....((.((((((&)))))).))...)).)))..))))	-13.5	0.998755	ENSMUST00000009256	Bcl2l13	BCL2-like 13 (apoptosis facilitator) [Source:MGI Symbol;Acc:MGI:2136959]	REFSEQ_MRNA_ACC
miR-541	NM_020286	609	654	1	23	TGTGACAAGTTAGCTGAAGCCAGGACTCCATGATCCAGAATCCCT	(((((......................(((..((.((((((((((&))))))))))))..))))))))	-21.84	0.996625	ENSMUST00000009396	Tspan32	tetraspanin 32 [Source:MGI Symbol;Acc:MGI:1350360]	REFSEQ_MRNA_ACC
miR-541	NM_145925	539	565	1	22	GTCACCTGAAGTCTTTAATAATCCCT	((.(((....(((......(((((((&)))))))..)))...))).))	-14.7	0.99985	ENSMUST00000009435	Pttg1ip	pituitary tumor-transforming 1 interacting protein [Source:MGI Symbol;Acc:MGI:2652132]	REFSEQ_MRNA_ACC
miR-541	NM_026440	2336	2373	1	22	GTTCCCAACACACATATCAAGTGGCTTAGAACTACCT	((..((((((...............((((((...(((&)))..))))))))))))..))	-14.86	0.996988	ENSMUST00000009679	Rnmt	RNA (guanine-7-) methyltransferase [Source:MGI Symbol;Acc:MGI:1915147]	REFSEQ_MRNA_ACC
miR-541	NM_016810	921	968	0	23	TGTGACCTGATGTCACAGTATTCGTGCCCTGTGCAGATCTATCCCTT	(((((((.(((((((.........................(((((((&)))))))..))))))))))))))	-21.63	0.998188	ENSMUST00000010536	Gosr1	golgi SNAP receptor complex member 1 [Source:MGI Symbol;Acc:MGI:1858260]	REFSEQ_MRNA_ACC
miR-541	NM_016810	2120	2173	0	23	TGTGACCCCAGTGAACTGTTGCTCCCCGGCCACAGTTTTTAACAGAATACCTT	(((((((...((..............................((((((.((((&)))).))))))))...)))))))	-17.01	0.998427	ENSMUST00000010536	Gosr1	golgi SNAP receptor complex member 1 [Source:MGI Symbol;Acc:MGI:1858260]	REFSEQ_MRNA_ACC
miR-541	NM_016810	3312	3359	1	22	GTGAAAAATGCCAATACAGATTTTTTTTAATCTATTCTTTTCCAAAT	(((......(((((((((((....................(((...(&).))).)))).))))))))))	-11.9	0.999033	ENSMUST00000010536	Gosr1	golgi SNAP receptor complex member 1 [Source:MGI Symbol;Acc:MGI:1858260]	REFSEQ_MRNA_ACC
miR-541	NM_146094	1671	1723	1	22	GTGACAAGCCTCAGAATGTTACAGAGGTAAAGTGAGGCATCTCAAATCCACT	(((((.(((.(((((..............................((((.((&))))))))))).))).)))))	-18.41	0.994957	ENSMUST00000010807	Fads1	fatty acid desaturase 1 [Source:MGI Symbol;Acc:MGI:1923517]	REFSEQ_MRNA_ACC
miR-541	NM_023418	636	688	0	24	GTGTGGTCACCAGAAAATAAGCCATTCCTCATATCAGTGGGATAAACTCCTT	(((((..((.....................(((((((.......((..((((&))))..)))))))))))..)))))	-18.5	0.99534	ENSMUST00000011896	Pgam1	phosphoglycerate mutase 1 [Source:MGI Symbol;Acc:MGI:97552]	REFSEQ_MRNA_ACC
miR-541	NM_183146	1661	1684	0	21	TGACTATTGATTCTCAATTTCTT	((((((.....((..(((..(((&)))..)))..))...))))))	-12.4	0.998975	ENSMUST00000012314	Zfp729a	zinc finger protein 729a [Source:MGI Symbol;Acc:MGI:3036250]	REFSEQ_MRNA_ACC
miR-541	NM_008183	145	183	0	25	GGGCTCTCCATTTCTTCATTAGTCTCCTCCTATCCCTT	((.....(((......((((((.........(((((((&))))))).)))))).))).....))	-14.5	0.998427	ENSMUST00000012348	Gstm2	glutathione S-transferase, mu 2 [Source:MGI Symbol;Acc:MGI:95861]	REFSEQ_MRNA_ACC
miR-541	NM_052973	419	440	0	22	GTGAATGCCACAGATTCCCTT	((((....((((((.((((((&)))))).)))).))....))))	-20.1	0.9964	ENSMUST00000013130	Strn3	striatin, calmodulin binding protein 3 [Source:MGI Symbol;Acc:MGI:2151064]	REFSEQ_MRNA_ACC
miR-541	NM_028737	356	376	0	20	GTCCTCTTCTATTTTCCCTT	(.((...((.....((((((&))))))....))....)).)	-11.7	0.996714	ENSMUST00000013497	4931406B18Rik	RIKEN cDNA 4931406B18 gene [Source:MGI Symbol;Acc:MGI:1921304]	REFSEQ_MRNA_ACC
miR-541	NM_028737	1377	1439	0	22	GTGACCATCCAGACCAAGGCACATATTTATTCAGTAGGGGTATAGAAAGCCAGATATCCCAT	(((((((.............((((..........................((((.(((((.(&).))))))))))))))))))))	-17.57	0.993688	ENSMUST00000013497	4931406B18Rik	RIKEN cDNA 4931406B18 gene [Source:MGI Symbol;Acc:MGI:1921304]	REFSEQ_MRNA_ACC
miR-541	NM_011063	102	123	0	19	ACTAACTTGGTCCTAACCCTT	(((((((..(......(((((&)))))...)..).))))))	-12.5	0.993229	ENSMUST00000013842	Pea15a	phosphoprotein enriched in astrocytes 15A [Source:MGI Symbol;Acc:MGI:104799]	REFSEQ_MRNA_ACC
miR-541	NM_011063	102	123	0	19	ACTAACTTGGTCCTAACCCTT	(((((((..(......(((((&)))))...)..).))))))	-12.5	0.993229	ENSMUST00000013842	Pea15a	phosphoprotein enriched in astrocytes 15A [Source:MGI Symbol;Acc:MGI:104799]	REFSEQ_MRNA_ACC
miR-541	NM_021449	2228	2275	0	25	AGTGTTCTTTCTCCACTGCTTATTATCAGCCCATTCGTCACTCCCTT	(((((.......................(.(((..(((((.((((((&))))))...))))).))).))))))	-16.3	0.991219	ENSMUST00000013882	Crbn	cereblon [Source:MGI Symbol;Acc:MGI:1913277]	REFSEQ_MRNA_ACC
miR-541	NM_021449	2355	2404	1	22	GTACCAGCATATGCCTTCTCAGTCATGATCCTGTCTGCACACATTCCCT	(((((((((.........((((......................(((((&)))))..))))))))))).))	-16.75	0.993053	ENSMUST00000013882	Crbn	cereblon [Source:MGI Symbol;Acc:MGI:1913277]	REFSEQ_MRNA_ACC
miR-541	NM_021449	2552	2574	0	22	GTAGCTTTTATTTTGAACCCTT	((..((..((((..((((((((&))))).))).))))..))..))	-14.6	0.996506	ENSMUST00000013882	Crbn	cereblon [Source:MGI Symbol;Acc:MGI:1913277]	REFSEQ_MRNA_ACC
miR-541	NM_175357	2228	2275	0	25	AGTGTTCTTTCTCCACTGCTTATTATCAGCCCATTCGTCACTCCCTT	(((((.......................(.(((..(((((.((((((&))))))...))))).))).))))))	-16.3	0.991219	ENSMUST00000013882	Crbn	cereblon [Source:MGI Symbol;Acc:MGI:1913277]	REFSEQ_MRNA_ACC
miR-541	NM_175357	2355	2404	1	22	GTACCAGCATATGCCTTCTCAGTCATGATCCTGTCTGCACACATTCCCT	(((((((((.........((((......................(((((&)))))..))))))))))).))	-16.75	0.993053	ENSMUST00000013882	Crbn	cereblon [Source:MGI Symbol;Acc:MGI:1913277]	REFSEQ_MRNA_ACC
miR-541	NM_175357	2552	2574	0	22	GTAGCTTTTATTTTGAACCCTT	((..((..((((..((((((((&))))).))).))))..))..))	-14.6	0.996506	ENSMUST00000013882	Crbn	cereblon [Source:MGI Symbol;Acc:MGI:1913277]	REFSEQ_MRNA_ACC
miR-541	NM_026210	713	735	1	22	GTACTTGGCATAGTAAATGCCT	((..(..((((....(((.(((&))).)))...))))..)..))	-12	0.996205	ENSMUST00000014321	Tvp23b	trans-golgi network vesicle protein 23B [Source:MGI Symbol;Acc:MGI:1914760]	REFSEQ_MRNA_ACC
miR-541	NM_026210	713	735	1	22	GTACTTGGCATAGTAAATGCCT	((..(..((((....(((.(((&))).)))...))))..)..))	-12	0.996205	ENSMUST00000014321	Tvp23b	trans-golgi network vesicle protein 23B [Source:MGI Symbol;Acc:MGI:1914760]	REFSEQ_MRNA_ACC
miR-541	NM_001005247	692	715	1	20	GACTTTAAATATCTACTGCCTCT	((((...((((((.....((.((&)))).....))))))))))	-11.9	0.997192	ENSMUST00000014562	Hps5	HPS5, biogenesis of lysosomal organelles complex 2 subunit 2 [Source:MGI Symbol;Acc:MGI:2180307]	REFSEQ_MRNA_ACC
miR-541	NM_029141	168	198	0	25	AGCTGTAGCTGTTATAATTTTGTTTCCCTT	((.(((..((..(((......(..((((((&))))))..)..)))..))..)))))	-12.7	0.998645	ENSMUST00000014673	Tmbim7	transmembrane BAX inhibitor motif containing 7 [Source:MGI Symbol;Acc:MGI:1922305]	REFSEQ_MRNA_ACC
miR-541	NM_025578	5349	5371	1	22	GTGGCTCACATTCTAAAACCCT	((((((.(((.((..((.((((&)))).))..))))).))))))	-18.8	0.9964	ENSMUST00000014695	Mrps25	mitochondrial ribosomal protein S25 [Source:MGI Symbol;Acc:MGI:1928140]	REFSEQ_MRNA_ACC
miR-541	NM_025578	5349	5371	1	22	GTGGCTCACATTCTAAAACCCT	((((((.(((.((..((.((((&)))).))..))))).))))))	-18.8	0.9964	ENSMUST00000014695	Mrps25	mitochondrial ribosomal protein S25 [Source:MGI Symbol;Acc:MGI:1928140]	REFSEQ_MRNA_ACC
miR-541	NM_025578	5349	5371	1	22	GTGGCTCACATTCTAAAACCCT	((((((.(((.((..((.((((&)))).))..))))).))))))	-18.8	0.9964	ENSMUST00000014695	Mrps25	mitochondrial ribosomal protein S25 [Source:MGI Symbol;Acc:MGI:1928140]	REFSEQ_MRNA_ACC
miR-541	NM_025578	5349	5371	1	22	GTGGCTCACATTCTAAAACCCT	((((((.(((.((..((.((((&)))).))..))))).))))))	-18.8	0.9964	ENSMUST00000014695	Mrps25	mitochondrial ribosomal protein S25 [Source:MGI Symbol;Acc:MGI:1928140]	REFSEQ_MRNA_ACC
miR-541	NM_053080	1035	1083	0	22	GTGACCTGGGTACCTCAGTCATGTTAAAACATGTTTTCCTTTCCTCTT	((((((.....((.((((.......................(((.(((&))))))..)))).)).))))))	-16.41	0.995856	ENSMUST00000015278	Aldh1a3	aldehyde dehydrogenase family 1, subfamily A3 [Source:MGI Symbol;Acc:MGI:1861722]	REFSEQ_MRNA_ACC
miR-541	NM_010273	189	214	0	20	GATGGGAGTTGGATAGTATCCTCTT	(((.((.((..((....((((.(((&)))))))))..)).)).)))	-12.4	0.995629	ENSMUST00000015435	Gdi1	guanosine diphosphate (GDP) dissociation inhibitor 1 [Source:MGI Symbol;Acc:MGI:99846]	REFSEQ_MRNA_ACC
miR-541	NM_023500	221	240	1	21	TGATTGACACAGTATCCCT	((((..((((((.((((((&)))))).))).)))..))))	-23.4	0.996085	ENSMUST00000015486	Xk	X-linked Kx blood group [Source:MGI Symbol;Acc:MGI:103569]	REFSEQ_MRNA_ACC
miR-541	NM_011802	624	671	0	22	GTGAGCAAATGGGATTAATAATCTGATTTAAATATTTAGAAGGCCAT	((((.(((...........................((((((..((.(&).))..))))))..))).))))	-11.85	0.998234	ENSMUST00000015501	Clpx	caseinolytic mitochondrial matrix peptidase chaperone subunit [Source:MGI Symbol;Acc:MGI:1346017]	REFSEQ_MRNA_ACC
miR-541	NM_001044389	624	671	0	22	GTGAGCAAATGGGATTAATAATCTGATTTAAATATTTAGAAGGCCAT	((((.(((...........................((((((..((.(&).))..))))))..))).))))	-11.85	0.998234	ENSMUST00000015501	Clpx	caseinolytic mitochondrial matrix peptidase chaperone subunit [Source:MGI Symbol;Acc:MGI:1346017]	REFSEQ_MRNA_ACC
miR-541	NM_011513	2342	2388	0	23	TGTGGATACCCAGCACAGCCTAGCTTTTTTCAGTTTTAGCTCCCTT	(((((....(((((((((......................((((((&))))))..))).)))))))))))	-18.05	0.991219	ENSMUST00000015920	Med22	mediator complex subunit 22 [Source:MGI Symbol;Acc:MGI:98446]	REFSEQ_MRNA_ACC
miR-541	NM_025895	1014	1037	1	20	GGTCATAAGCATCACCATCCACT	(..((...((((((..((((.((&))))))..))))))))..)	-15.8	0.998863	ENSMUST00000015948	Med28	mediator complex subunit 28 [Source:MGI Symbol;Acc:MGI:1914249]	REFSEQ_MRNA_ACC
miR-541	NM_025895	1014	1037	1	20	GGTCATAAGCATCACCATCCACT	(..((...((((((..((((.((&))))))..))))))))..)	-15.8	0.998863	ENSMUST00000015948	Med28	mediator complex subunit 28 [Source:MGI Symbol;Acc:MGI:1914249]	REFSEQ_MRNA_ACC
miR-541	NM_025895	1014	1037	1	20	GGTCATAAGCATCACCATCCACT	(..((...((((((..((((.((&))))))..))))))))..)	-15.8	0.998863	ENSMUST00000015948	Med28	mediator complex subunit 28 [Source:MGI Symbol;Acc:MGI:1914249]	REFSEQ_MRNA_ACC
miR-541	NM_178142	1201	1248	0	24	GTGTATAGACTGAATAGCCTTTTGGTTTTAAAAGCCAGCAATACCTT	((((...(((..(......................(((.(((.((((&)))).))))))...)..)))))))	-11.51	0.99755	ENSMUST00000016026	Lcorl	ligand dependent nuclear receptor corepressor-like [Source:MGI Symbol;Acc:MGI:2651932]	REFSEQ_MRNA_ACC
miR-541	NM_178142	1201	1248	0	24	GTGTATAGACTGAATAGCCTTTTGGTTTTAAAAGCCAGCAATACCTT	((((...(((..(......................(((.(((.((((&)))).))))))...)..)))))))	-11.51	0.99755	ENSMUST00000016026	Lcorl	ligand dependent nuclear receptor corepressor-like [Source:MGI Symbol;Acc:MGI:2651932]	REFSEQ_MRNA_ACC
miR-541	NM_007422	846	910	1	21	TGACCCACAAGTAACCCGCATGAGTCCAAGTTGTCAGCCATATTTTGATCATGCCCTCATCCCT	(((((.(((........................((((.....................((((((&)))))).))))))).)))))	-14.2	0.999338	ENSMUST00000016105	Adss	adenylosuccinate synthetase, non muscle [Source:MGI Symbol;Acc:MGI:87948]	REFSEQ_MRNA_ACC
miR-541	NM_008033	141	180	0	24	GTGTGCTGACGCTGTTCAGACGAGCTCTAAGAATCCATT	((((((..(((..................(((((((.((&)).)))))))..)))..).)))))	-17.45	0.998427	ENSMUST00000016138	Fnta	farnesyltransferase, CAAX box, alpha [Source:MGI Symbol;Acc:MGI:104683]	REFSEQ_MRNA_ACC
miR-541	NM_028894	786	822	0	23	TGTGGGATATACCAAAGTAAAGTAAAAGAATCCATT	((((......(((((......((...(((((((.((&)).))))))).)).)))))))))	-13.3	0.997224	ENSMUST00000016383	Lonrf3	LON peptidase N-terminal domain and ring finger 3 [Source:MGI Symbol;Acc:MGI:1921615]	REFSEQ_MRNA_ACC
miR-541	NM_025937	1255	1286	1	21	TGACTTTAATCCTTAACTTTCTAGAAACCCT	(((((...(((...........((((.((((&)))).)))))))...)))))	-14.3	0.998791	ENSMUST00000016553	Nkap	NFKB activating protein [Source:MGI Symbol;Acc:MGI:1914300]	REFSEQ_MRNA_ACC
miR-541	NM_025937	1777	1824	0	23	TGGAGGGCTAAAAGTATTTTATTTTTAGCTTGTTTGAATTATCCCTT	((...((((((.((..........................(((((((&))))))).))....)))))).))	-12.23	0.999826	ENSMUST00000016553	Nkap	NFKB activating protein [Source:MGI Symbol;Acc:MGI:1914300]	REFSEQ_MRNA_ACC
miR-541	NM_146207	1105	1128	0	23	TGGGCCCCCATATTAAAACCCTT	((((((...((((((.(((((((&))))).)).)))))).)))).))	-14.2	0.991128	ENSMUST00000016680	Cul4a	cullin 4A [Source:MGI Symbol;Acc:MGI:1914487]	REFSEQ_MRNA_ACC
miR-541	NM_001017983	2368	2415	0	22	GTGAGAGACACAAAAAGGAGTTATGTAACTTCTCATGATCATCCCTT	((((..((((......................(((.((..(((((((&))))))))))))))))..))))	-17.04	0.999439	ENSMUST00000016696	Foxred2	FAD-dependent oxidoreductase domain containing 2 [Source:MGI Symbol;Acc:MGI:106315]	REFSEQ_MRNA_ACC
miR-541	NM_011521	344	391	0	20	GACCAGTTTAGATCCTGTAGTAAACATGTCCCATCTATGACTGCCTT	((((((.........................((((...((.(.((((&)))).).)).))))))))))	-14.31	0.995856	ENSMUST00000017153	Sdc4	syndecan 4 [Source:MGI Symbol;Acc:MGI:1349164]	REFSEQ_MRNA_ACC
miR-541	NM_028810	408	454	0	24	GTGGATCTCTACTTTTTGATTTCGTTTTTCAATGTTTTAATCCCTT	((((((.......................(((((((..((((((((&))))))))..)))))))))).)))	-17.5	0.999855	ENSMUST00000017288	Rnd3	Rho family GTPase 3 [Source:MGI Symbol;Acc:MGI:1921444]	REFSEQ_MRNA_ACC
miR-541	NM_028810	1620	1664	1	21	TGACTGGTACAGCATTATGCTTTGGGCAGTATTACAAAATCGCT	(((((..(((((.........................((((.((&)).))))))).))..)))))	-11.91	0.997982	ENSMUST00000017288	Rnd3	Rho family GTPase 3 [Source:MGI Symbol;Acc:MGI:1921444]	REFSEQ_MRNA_ACC
miR-541	NM_009675	500	521	0	20	GATTCTTCATCTACATCCCTT	((((...((((...(((((((&)))))))...))))..))))	-16.1	0.991313	ENSMUST00000017316	Aoc3	amine oxidase, copper containing 3 [Source:MGI Symbol;Acc:MGI:1306797]	REFSEQ_MRNA_ACC
miR-541	NM_009675	1473	1512	1	22	GTGAGTTCCAGGACAGCCATAGCTATACAGAGAAACCCT	((((...(((................(((.((((.((((&)))).))))..))))))))))	-15.29	0.994957	ENSMUST00000017316	Aoc3	amine oxidase, copper containing 3 [Source:MGI Symbol;Acc:MGI:1306797]	REFSEQ_MRNA_ACC
miR-541	NM_009423	1304	1342	1	24	GTGCATGCCAGACTCAACTACATACATGCTCAAACCCT	(((...((((.............((((.(..((.((((&)))).))..)))))))))..)))	-12.21	0.99216	ENSMUST00000017530	Traf4	TNF receptor associated factor 4 [Source:MGI Symbol;Acc:MGI:1202880]	REFSEQ_MRNA_ACC
miR-541	NM_011594	2292	2354	1	24	GTCATGCCAGCAACTCGCAATATTTCAGATGACGTTTACATGGTAGCAATTTCCAAATCGCT	((...(((((((............(((((...........................(((.((&)).)))))))))))))))...))	-13.02	0.996639	ENSMUST00000017610	Timp2	tissue inhibitor of metalloproteinase 2 [Source:MGI Symbol;Acc:MGI:98753]	REFSEQ_MRNA_ACC
miR-541	NM_199196	419	467	0	23	TGTGAAATTGTTACTTACATTGCCACTTTCCCCCAAACGTTGACCCTT	(((((...........................((.(((((((((((((&)))))..)).)))))))))))))	-13.72	0.994239	ENSMUST00000017692	Suz12	SUZ12 polycomb repressive complex 2 subunit [Source:MGI Symbol;Acc:MGI:1261758]	REFSEQ_MRNA_ACC
miR-541	NM_012032	413	447	0	19	ACCAAAAAGGAATGCATTAATCCACATTTCCCTT	(((((...((((................((((((&))))))))))....)))))	-12.99	0.997879	ENSMUST00000017851	Serinc3	serine incorporator 3 [Source:MGI Symbol;Acc:MGI:1349457]	REFSEQ_MRNA_ACC
miR-541	NM_012032	413	447	0	19	ACCAAAAAGGAATGCATTAATCCACATTTCCCTT	(((((...((((................((((((&))))))))))....)))))	-12.99	0.997879	ENSMUST00000017851	Serinc3	serine incorporator 3 [Source:MGI Symbol;Acc:MGI:1349457]	REFSEQ_MRNA_ACC
miR-541	NM_026323	71	131	0	23	TGTGGCCTCCTTTCTCTCTGGTCTTTGCATTTCTTCCTGGTCCGATGAAAGCATCTCCTT	(((((((...................(((((..................((.(((.((((&))))))).))))))).)))))))	-14.51	0.99884	ENSMUST00000017867	Wfdc2	WAP four-disulfide core domain 2 [Source:MGI Symbol;Acc:MGI:1914951]	REFSEQ_MRNA_ACC
miR-541	NM_029101	355	376	1	20	GGCCAGAATCTTCTTTTCCCT	((((((.(((......(((((&)))))....))).))))))	-18.4	0.993235	ENSMUST00000018184	Rrp7a	ribosomal RNA processing 7 homolog A (S. cerevisiae) [Source:MGI Symbol;Acc:MGI:1922028]	REFSEQ_MRNA_ACC
miR-541	NM_029101	355	376	1	20	GGCCAGAATCTTCTTTTCCCT	((((((.(((......(((((&)))))....))).))))))	-18.4	0.993235	ENSMUST00000018184	Rrp7a	ribosomal RNA processing 7 homolog A (S. cerevisiae) [Source:MGI Symbol;Acc:MGI:1922028]	REFSEQ_MRNA_ACC
miR-541	NM_145991	910	937	1	23	TGGGACTTCTTATCTTCCATTATCCCT	((.((((...((((.......((((((&))))))...))))..)))).))	-15.6	0.999556	ENSMUST00000018337	Cdc73	cell division cycle 73, Paf1/RNA polymerase II complex component [Source:MGI Symbol;Acc:MGI:2384876]	REFSEQ_MRNA_ACC
miR-541	NM_013835	3271	3286	1	16	GATGTCCTTATCCCT	((((((...((((((&))))))...))))))	-13.3	0.999013	ENSMUST00000018343	Ro60	Ro60, Y RNA binding protein [Source:MGI Symbol;Acc:MGI:106652]	REFSEQ_MRNA_ACC
miR-541	NM_013835	4492	4514	1	20	GACCAGAATCTGTATAATCACT	((((((.(((.....((((.((&)).))))..))).))))))	-13.1	0.999554	ENSMUST00000018343	Ro60	Ro60, Y RNA binding protein [Source:MGI Symbol;Acc:MGI:106652]	REFSEQ_MRNA_ACC
miR-541	NM_013835	4560	4596	1	21	TGACCGCAATTTCAGAAAGTGACACATATATCCTCT	((((((((...(((((.............((((.((&)))))))))))))).)))))	-15.21	0.995629	ENSMUST00000018343	Ro60	Ro60, Y RNA binding protein [Source:MGI Symbol;Acc:MGI:106652]	REFSEQ_MRNA_ACC
miR-541	NM_013835	4826	4864	1	21	TGAATAACATAACAGATGACACAGTTTTCCTAAACCCT	(((.((((((..((((..................((((&))))..)))))))))).)))	-12.45	0.996194	ENSMUST00000018343	Ro60	Ro60, Y RNA binding protein [Source:MGI Symbol;Acc:MGI:106652]	REFSEQ_MRNA_ACC
miR-541	NM_013835	4996	5020	1	23	TGTTTGCCTTTCTACTTTATCCCT	(((..(((...(......((((((&))))))......)..))).)))	-12.4	0.999503	ENSMUST00000018343	Ro60	Ro60, Y RNA binding protein [Source:MGI Symbol;Acc:MGI:106652]	REFSEQ_MRNA_ACC
miR-541	NM_013835	6627	6667	1	18	CCAATTTTGGAATCATCTGCAGATGTATAATGGAATACCT	(((((.(..(((((.......................(((&))))))))..).)))))	-13	0.991969	ENSMUST00000018343	Ro60	Ro60, Y RNA binding protein [Source:MGI Symbol;Acc:MGI:106652]	REFSEQ_MRNA_ACC
miR-541	NM_016686	356	375	1	19	ACTAGCAGAGTTCTTCCCT	(((((((.((....(((((&)))))..))..)))))))	-14.8	0.991467	ENSMUST00000018521	Vezf1	vascular endothelial zinc finger 1 [Source:MGI Symbol;Acc:MGI:1313291]	REFSEQ_MRNA_ACC
miR-541	NM_016686	356	375	1	19	ACTAGCAGAGTTCTTCCCT	(((((((.((....(((((&)))))..))..)))))))	-14.8	0.991467	ENSMUST00000018521	Vezf1	vascular endothelial zinc finger 1 [Source:MGI Symbol;Acc:MGI:1313291]	REFSEQ_MRNA_ACC
miR-541	NM_001081045	1719	1738	0	19	GCCAATAGGGATTTTTCTT	(((((((.(((..(..(((&)))..).)))..)))))))	-12.6	0.99562	ENSMUST00000018556	Kansl1	KAT8 regulatory NSL complex subunit 1 [Source:MGI Symbol;Acc:MGI:1923969]	REFSEQ_MRNA_ACC
miR-541	NM_001005341	1552	1578	1	21	TGGCTAACCAATGCTAAAGCATCCCT	((((((((.........((.((((((&)))))).))...))))))))	-16.1	0.99521	ENSMUST00000018571	Ypel2	yippee like 2 [Source:MGI Symbol;Acc:MGI:1925114]	REFSEQ_MRNA_ACC
miR-541	NM_011719	2419	2484	1	22	GTGAGCAGCTCTGGATTTGTAAAGCACTTTCCATCTTCAGAAACACTCCTCTCTTCTCTCTCCCT	((((.((((...........................((((((..................(((((&))))))))))).)))).))))	-18.95	0.991442	ENSMUST00000018630	Wnt9b	wingless-type MMTV integration site family, member 9B [Source:MGI Symbol;Acc:MGI:1197020]	REFSEQ_MRNA_ACC
miR-541	NM_011719	2419	2484	1	22	GTGAGCAGCTCTGGATTTGTAAAGCACTTTCCATCTTCAGAAACACTCCTCTCTTCTCTCTCCCT	((((.((((...........................((((((..................(((((&))))))))))).)))).))))	-18.95	0.991442	ENSMUST00000018630	Wnt9b	wingless-type MMTV integration site family, member 9B [Source:MGI Symbol;Acc:MGI:1197020]	REFSEQ_MRNA_ACC
miR-541	NM_029426	1583	1628	0	25	GGTGTCAGGATACTGAAAGCAATACCTCTCGTTAGCCTTCCTCTT	(((((..................(((...((((((...(((.(((&))))))..))))))..))).)))))	-14.01	0.99235	ENSMUST00000018971	Brsk2	BR serine/threonine kinase 2 [Source:MGI Symbol;Acc:MGI:1923020]	REFSEQ_MRNA_ACC
miR-541	NM_145962	155	178	1	20	GACCTATAATGGGAAGTATCCCT	((((....((.(((...((((((&))))))))).))...))))	-18	0.999628	ENSMUST00000018990	Pank3	pantothenate kinase 3 [Source:MGI Symbol;Acc:MGI:2387464]	REFSEQ_MRNA_ACC
miR-541	NM_145962	627	655	1	21	TGAACCTGAATTTTTCTATTGAATCCCT	((.(((..(((...((....((((((((&)))))))).)).))))))))	-15.2	0.999175	ENSMUST00000018990	Pank3	pantothenate kinase 3 [Source:MGI Symbol;Acc:MGI:2387464]	REFSEQ_MRNA_ACC
miR-541	NM_145962	4621	4666	0	22	GGTTCCAGCACCATTTACAAAATGAAAATGAAAATGGAATCCCCT	(...((((((.(.......................((((((((.(&).))))))))).))))))...)	-15.5	0.999028	ENSMUST00000018990	Pank3	pantothenate kinase 3 [Source:MGI Symbol;Acc:MGI:2387464]	REFSEQ_MRNA_ACC
miR-541	NM_145962	5619	5646	0	23	TGTGCCCTGCTCTGTAAACATTCCCTT	((((.((.((((.........((((((&))))))....)).)).)).))))	-15.12	0.99699	ENSMUST00000018990	Pank3	pantothenate kinase 3 [Source:MGI Symbol;Acc:MGI:2387464]	REFSEQ_MRNA_ACC
miR-541	NM_145962	5733	5797	1	22	GTTTCTAACTTTTTTAATTTGTTAATATTCTAAATACGTGTTAGAATCATGCTTTTTATACCCT	((..(((((..............................((((((((.............((((&)))))))))))))))))..))	-12.22	0.99788	ENSMUST00000018990	Pank3	pantothenate kinase 3 [Source:MGI Symbol;Acc:MGI:2387464]	REFSEQ_MRNA_ACC
miR-541	NM_025927	1244	1292	0	23	TGTGTAACATCCCTGTAACTTGCTTTGTATACCAGGCTAGCCTCCCTT	(((((((((((...........................((..((((((&))))))..)))))))))..))))	-15.02	0.996701	ENSMUST00000019026	Mrpl45	mitochondrial ribosomal protein L45 [Source:MGI Symbol;Acc:MGI:1914286]	REFSEQ_MRNA_ACC
miR-541	NM_001077265	533	554	1	21	TGATTTTGCCCAAGAATCCCT	(((((..((...(((((((((&)))))))))...)).)))))	-18.8	0.99176	ENSMUST00000019128	Hnrnpd	heterogeneous nuclear ribonucleoprotein D [Source:MGI Symbol;Acc:MGI:101947]	REFSEQ_MRNA_ACC
miR-541	NM_001077265	533	554	1	21	TGATTTTGCCCAAGAATCCCT	(((((..((...(((((((((&)))))))))...)).)))))	-18.8	0.99176	ENSMUST00000019128	Hnrnpd	heterogeneous nuclear ribonucleoprotein D [Source:MGI Symbol;Acc:MGI:101947]	REFSEQ_MRNA_ACC
miR-541	NM_001077265	1913	1962	0	21	TGATTATGCATTGTCCAGGCTGAGCTAGTTGTCTTTCCAGGAATCCCTT	((((((.(((((...........................((((((((((&)))))))))))))))))))))	-18.42	0.996625	ENSMUST00000019128	Hnrnpd	heterogeneous nuclear ribonucleoprotein D [Source:MGI Symbol;Acc:MGI:101947]	REFSEQ_MRNA_ACC
miR-541	NM_001077265	1913	1962	0	21	TGATTATGCATTGTCCAGGCTGAGCTAGTTGTCTTTCCAGGAATCCCTT	((((((.(((((...........................((((((((((&)))))))))))))))))))))	-18.42	0.996625	ENSMUST00000019128	Hnrnpd	heterogeneous nuclear ribonucleoprotein D [Source:MGI Symbol;Acc:MGI:101947]	REFSEQ_MRNA_ACC
miR-541	NM_001077266	533	554	1	21	TGATTTTGCCCAAGAATCCCT	(((((..((...(((((((((&)))))))))...)).)))))	-18.8	0.99176	ENSMUST00000019128	Hnrnpd	heterogeneous nuclear ribonucleoprotein D [Source:MGI Symbol;Acc:MGI:101947]	REFSEQ_MRNA_ACC
miR-541	NM_001077266	533	554	1	21	TGATTTTGCCCAAGAATCCCT	(((((..((...(((((((((&)))))))))...)).)))))	-18.8	0.99176	ENSMUST00000019128	Hnrnpd	heterogeneous nuclear ribonucleoprotein D [Source:MGI Symbol;Acc:MGI:101947]	REFSEQ_MRNA_ACC
miR-541	NM_001077266	1913	1962	0	21	TGATTATGCATTGTCCAGGCTGAGCTAGTTGTCTTTCCAGGAATCCCTT	((((((.(((((...........................((((((((((&)))))))))))))))))))))	-18.42	0.996625	ENSMUST00000019128	Hnrnpd	heterogeneous nuclear ribonucleoprotein D [Source:MGI Symbol;Acc:MGI:101947]	REFSEQ_MRNA_ACC
miR-541	NM_001077266	1913	1962	0	21	TGATTATGCATTGTCCAGGCTGAGCTAGTTGTCTTTCCAGGAATCCCTT	((((((.(((((...........................((((((((((&)))))))))))))))))))))	-18.42	0.996625	ENSMUST00000019128	Hnrnpd	heterogeneous nuclear ribonucleoprotein D [Source:MGI Symbol;Acc:MGI:101947]	REFSEQ_MRNA_ACC
miR-541	NM_007516	533	554	1	21	TGATTTTGCCCAAGAATCCCT	(((((..((...(((((((((&)))))))))...)).)))))	-18.8	0.99176	ENSMUST00000019128	Hnrnpd	heterogeneous nuclear ribonucleoprotein D [Source:MGI Symbol;Acc:MGI:101947]	REFSEQ_MRNA_ACC
miR-541	NM_007516	533	554	1	21	TGATTTTGCCCAAGAATCCCT	(((((..((...(((((((((&)))))))))...)).)))))	-18.8	0.99176	ENSMUST00000019128	Hnrnpd	heterogeneous nuclear ribonucleoprotein D [Source:MGI Symbol;Acc:MGI:101947]	REFSEQ_MRNA_ACC
miR-541	NM_007516	1913	1962	0	21	TGATTATGCATTGTCCAGGCTGAGCTAGTTGTCTTTCCAGGAATCCCTT	((((((.(((((...........................((((((((((&)))))))))))))))))))))	-18.42	0.996625	ENSMUST00000019128	Hnrnpd	heterogeneous nuclear ribonucleoprotein D [Source:MGI Symbol;Acc:MGI:101947]	REFSEQ_MRNA_ACC
miR-541	NM_007516	1913	1962	0	21	TGATTATGCATTGTCCAGGCTGAGCTAGTTGTCTTTCCAGGAATCCCTT	((((((.(((((...........................((((((((((&)))))))))))))))))))))	-18.42	0.996625	ENSMUST00000019128	Hnrnpd	heterogeneous nuclear ribonucleoprotein D [Source:MGI Symbol;Acc:MGI:101947]	REFSEQ_MRNA_ACC
miR-541	NM_001077267	533	554	1	21	TGATTTTGCCCAAGAATCCCT	(((((..((...(((((((((&)))))))))...)).)))))	-18.8	0.99176	ENSMUST00000019128	Hnrnpd	heterogeneous nuclear ribonucleoprotein D [Source:MGI Symbol;Acc:MGI:101947]	REFSEQ_MRNA_ACC
miR-541	NM_001077267	533	554	1	21	TGATTTTGCCCAAGAATCCCT	(((((..((...(((((((((&)))))))))...)).)))))	-18.8	0.99176	ENSMUST00000019128	Hnrnpd	heterogeneous nuclear ribonucleoprotein D [Source:MGI Symbol;Acc:MGI:101947]	REFSEQ_MRNA_ACC
miR-541	NM_001077267	1913	1962	0	21	TGATTATGCATTGTCCAGGCTGAGCTAGTTGTCTTTCCAGGAATCCCTT	((((((.(((((...........................((((((((((&)))))))))))))))))))))	-18.42	0.996625	ENSMUST00000019128	Hnrnpd	heterogeneous nuclear ribonucleoprotein D [Source:MGI Symbol;Acc:MGI:101947]	REFSEQ_MRNA_ACC
miR-541	NM_001077267	1913	1962	0	21	TGATTATGCATTGTCCAGGCTGAGCTAGTTGTCTTTCCAGGAATCCCTT	((((((.(((((...........................((((((((((&)))))))))))))))))))))	-18.42	0.996625	ENSMUST00000019128	Hnrnpd	heterogeneous nuclear ribonucleoprotein D [Source:MGI Symbol;Acc:MGI:101947]	REFSEQ_MRNA_ACC
miR-541	NM_021435	1913	1946	0	20	GGCTATAACCTTCAGTTACCTAGAGCTTCCCTT	(((((..((..((((............((((((&))))))..)))).)))))))	-14.24	0.992372	ENSMUST00000019143	Slc35b4	solute carrier family 35, member B4 [Source:MGI Symbol;Acc:MGI:1931249]	REFSEQ_MRNA_ACC
miR-541	NM_011338	443	487	1	21	TGACCATCTTGAGCTACAGCCATCCTAACTGCCTCAGAATCACT	((((((........................((.((((((((.((&)).)))))))).))))))))	-17.85	0.995841	ENSMUST00000019266	Ccl9	chemokine (C-C motif) ligand 9 [Source:MGI Symbol;Acc:MGI:104533]	REFSEQ_MRNA_ACC
miR-541	NM_011338	2124	2165	1	25	AGTGGATCTCATTTACTGATTTATGTATGTTGAACATCCCT	((((((((.((((....((................((((((&)))))))).))))..)))).))))	-16.29	0.993304	ENSMUST00000019266	Ccl9	chemokine (C-C motif) ligand 9 [Source:MGI Symbol;Acc:MGI:104533]	REFSEQ_MRNA_ACC
miR-541	NM_009754	1154	1185	0	23	TGTGATTCCTGAATTTCATCTCTATTCCCTT	(((((..((.......((((.....((((((&))))))....))))..)))))))	-16.9	0.996278	ENSMUST00000019281	Bcl2l11	BCL2-like 11 (apoptosis facilitator) [Source:MGI Symbol;Acc:MGI:1197519]	REFSEQ_MRNA_ACC
miR-541	NM_009754	1154	1185	0	23	TGTGATTCCTGAATTTCATCTCTATTCCCTT	(((((..((.......((((.....((((((&))))))....))))..)))))))	-16.9	0.996278	ENSMUST00000019281	Bcl2l11	BCL2-like 11 (apoptosis facilitator) [Source:MGI Symbol;Acc:MGI:1197519]	REFSEQ_MRNA_ACC
miR-541	NM_207680	1154	1185	0	23	TGTGATTCCTGAATTTCATCTCTATTCCCTT	(((((..((.......((((.....((((((&))))))....))))..)))))))	-16.9	0.996278	ENSMUST00000019281	Bcl2l11	BCL2-like 11 (apoptosis facilitator) [Source:MGI Symbol;Acc:MGI:1197519]	REFSEQ_MRNA_ACC
miR-541	NM_207680	1154	1185	0	23	TGTGATTCCTGAATTTCATCTCTATTCCCTT	(((((..((.......((((.....((((((&))))))....))))..)))))))	-16.9	0.996278	ENSMUST00000019281	Bcl2l11	BCL2-like 11 (apoptosis facilitator) [Source:MGI Symbol;Acc:MGI:1197519]	REFSEQ_MRNA_ACC
miR-541	NM_207681	1154	1185	0	23	TGTGATTCCTGAATTTCATCTCTATTCCCTT	(((((..((.......((((.....((((((&))))))....))))..)))))))	-16.9	0.996278	ENSMUST00000019281	Bcl2l11	BCL2-like 11 (apoptosis facilitator) [Source:MGI Symbol;Acc:MGI:1197519]	REFSEQ_MRNA_ACC
miR-541	NM_207681	1154	1185	0	23	TGTGATTCCTGAATTTCATCTCTATTCCCTT	(((((..((.......((((.....((((((&))))))....))))..)))))))	-16.9	0.996278	ENSMUST00000019281	Bcl2l11	BCL2-like 11 (apoptosis facilitator) [Source:MGI Symbol;Acc:MGI:1197519]	REFSEQ_MRNA_ACC
miR-541	NM_010714	371	389	0	20	GTCCAAAAGTATCCACTT	(.((((.((.((((.(((&))))))).))....)))).)	-12.2	0.998033	ENSMUST00000019374	Lhx9	LIM homeobox protein 9 [Source:MGI Symbol;Acc:MGI:1316721]	REFSEQ_MRNA_ACC
miR-541	NM_010714	3008	3033	1	24	GTGCATGATGCTCAAGGAAATCCCT	(((..((((...((.((.(((((((&)))))))))..))...)))))))	-15.9	0.997703	ENSMUST00000019374	Lhx9	LIM homeobox protein 9 [Source:MGI Symbol;Acc:MGI:1316721]	REFSEQ_MRNA_ACC
miR-541	NM_011192	255	308	0	23	TGTGCAACATACTGGCACAAGCGTAATTGTGGGTTTTTGTTTTTTCTTCCCTT	((((......((..(((..((..........................((((((&))))))..))..)))..))))))	-13.49	0.995856	ENSMUST00000019470	Psme3	proteaseome (prosome, macropain) activator subunit 3 (PA28 gamma, Ki) [Source:MGI Symbol;Acc:MGI:1096366]	REFSEQ_MRNA_ACC
miR-541	NM_001076791	2189	2214	1	24	GTGGATTTGGGGCTTTAAAATCCCT	(((((((...(((.(((.(((((((&))))))).))).))))))).)))	-17.1	0.998533	ENSMUST00000019572	Zfp874b	zinc finger protein 874b [Source:MGI Symbol;Acc:MGI:3040702]	REFSEQ_MRNA_ACC
miR-541	NM_029869	5581	5602	1	22	GTGAAACTGATCCATATCCCT	((((.....(((...((((((&))))))...))).....))))	-16	0.999615	ENSMUST00000019660	Zkscan1	zinc finger with KRAB and SCAN domains 1 [Source:MGI Symbol;Acc:MGI:1921820]	REFSEQ_MRNA_ACC
miR-541	NM_029869	6186	6208	0	18	CCAGCATATACTAGAATAAATT	(((((((....((((((...((&))...)))))))))))))	-11.3	0.999035	ENSMUST00000019660	Zkscan1	zinc finger with KRAB and SCAN domains 1 [Source:MGI Symbol;Acc:MGI:1921820]	REFSEQ_MRNA_ACC
miR-541	NM_133906	5581	5602	1	22	GTGAAACTGATCCATATCCCT	((((.....(((...((((((&))))))...))).....))))	-16	0.999615	ENSMUST00000019660	Zkscan1	zinc finger with KRAB and SCAN domains 1 [Source:MGI Symbol;Acc:MGI:1921820]	REFSEQ_MRNA_ACC
miR-541	NM_133906	6186	6208	0	18	CCAGCATATACTAGAATAAATT	(((((((....((((((...((&))...)))))))))))))	-11.3	0.999035	ENSMUST00000019660	Zkscan1	zinc finger with KRAB and SCAN domains 1 [Source:MGI Symbol;Acc:MGI:1921820]	REFSEQ_MRNA_ACC
miR-541	NM_007880	508	537	0	19	ACCAACCTTGGAAGCTATGAATTTTTCTT	((((((.(..(((..........(..(((&)))..))))..).))))))	-12.4	0.996848	ENSMUST00000019708	Arid3a	AT rich interactive domain 3A (BRIGHT-like) [Source:MGI Symbol;Acc:MGI:1328360]	REFSEQ_MRNA_ACC
miR-541	NM_010237	1293	1329	1	20	GACTAACCATTAGCCATTTGGTGATGGCACTTCCCT	((((((.((((((..................(((((&)))))..))))))))))))	-17.55	0.992372	ENSMUST00000019913	Frk	fyn-related kinase [Source:MGI Symbol;Acc:MGI:103265]	REFSEQ_MRNA_ACC
miR-541	NM_031877	600	622	0	21	TGAACGTTTAGCAGAACCCCTT	(((.((.....(((((.(((((&))))).)))))....)).)))	-14.7	0.993333	ENSMUST00000019975	Wasf1	WAS protein family, member 1 [Source:MGI Symbol;Acc:MGI:1890563]	REFSEQ_MRNA_ACC
miR-541	NM_028006	47	76	0	17	CAGCATTTTTTCTGATTCAGAAAGCCCAT	(((((...........((((((..(((.(&).))).)))))))))))	-11.9	0.994628	ENSMUST00000019991	Tube1	tubulin, epsilon 1 [Source:MGI Symbol;Acc:MGI:1919174]	REFSEQ_MRNA_ACC
miR-541	NM_178606	1766	1809	0	21	TGACCTCTTGATACTACGAATATTTTCTACACAGAATCACATT	(((((.......................((((((((((...((&))..))))))).))).)))))	-14.45	0.997064	ENSMUST00000020023	Reep3	receptor accessory protein 3 [Source:MGI Symbol;Acc:MGI:88930]	REFSEQ_MRNA_ACC
miR-541	NM_178606	1766	1809	0	21	TGACCTCTTGATACTACGAATATTTTCTACACAGAATCACATT	(((((.......................((((((((((...((&))..))))))).))).)))))	-14.45	0.997064	ENSMUST00000020023	Reep3	receptor accessory protein 3 [Source:MGI Symbol;Acc:MGI:88930]	REFSEQ_MRNA_ACC
miR-541	NM_019760	27	65	0	21	TGGCCATTGTCTATTTGACAGTAACAGTATTCCCAATT	((((((...........(((....(((...((((..((&))))))..))).)))))))))	-11.8	0.997303	ENSMUST00000020027	Serinc1	serine incorporator 1 [Source:MGI Symbol;Acc:MGI:1926228]	REFSEQ_MRNA_ACC
miR-541	NM_025855	1603	1646	0	20	GACCAACTATAGTTGTTAATCATCTATTTTAAAATCCCAAATT	(((((((.....................(((.((((((...((&)))))))).))).)))))))	-13.65	0.997307	ENSMUST00000020034	Echdc1	enoyl Coenzyme A hydratase domain containing 1 [Source:MGI Symbol;Acc:MGI:1277169]	REFSEQ_MRNA_ACC
miR-541	NM_001033223	310	332	1	22	GTGACTTTTGAACAAATCACCT	((((((........((((.(((&)))))))........))))))	-14.99	0.99978	ENSMUST00000020057	Lin7a	lin-7 homolog A (C. elegans) [Source:MGI Symbol;Acc:MGI:2135609]	REFSEQ_MRNA_ACC
miR-541	NM_001033223	310	332	1	22	GTGACTTTTGAACAAATCACCT	((((((........((((.(((&)))))))........))))))	-14.99	0.99978	ENSMUST00000020057	Lin7a	lin-7 homolog A (C. elegans) [Source:MGI Symbol;Acc:MGI:2135609]	REFSEQ_MRNA_ACC
miR-541	NM_001033223	2220	2240	0	20	GATGAATATATTTTTCCCTT	(((.(((((.....((((((&)))))).....))))).)))	-16.5	0.998398	ENSMUST00000020057	Lin7a	lin-7 homolog A (C. elegans) [Source:MGI Symbol;Acc:MGI:2135609]	REFSEQ_MRNA_ACC
miR-541	NM_001033223	2220	2240	0	20	GATGAATATATTTTTCCCTT	(((.(((((.....((((((&)))))).....))))).)))	-16.5	0.998398	ENSMUST00000020057	Lin7a	lin-7 homolog A (C. elegans) [Source:MGI Symbol;Acc:MGI:2135609]	REFSEQ_MRNA_ACC
miR-541	NM_001033223	3684	3703	0	19	GCCAAAGCCAGAATTTCTT	(((((...((((((..(((&)))..))))))...)))))	-17.7	0.99543	ENSMUST00000020057	Lin7a	lin-7 homolog A (C. elegans) [Source:MGI Symbol;Acc:MGI:2135609]	REFSEQ_MRNA_ACC
miR-541	NM_001033223	3684	3703	0	19	GCCAAAGCCAGAATTTCTT	(((((...((((((..(((&)))..))))))...)))))	-17.7	0.99543	ENSMUST00000020057	Lin7a	lin-7 homolog A (C. elegans) [Source:MGI Symbol;Acc:MGI:2135609]	REFSEQ_MRNA_ACC
miR-541	NM_001039354	310	332	1	22	GTGACTTTTGAACAAATCACCT	((((((........((((.(((&)))))))........))))))	-14.99	0.99978	ENSMUST00000020057	Lin7a	lin-7 homolog A (C. elegans) [Source:MGI Symbol;Acc:MGI:2135609]	REFSEQ_MRNA_ACC
miR-541	NM_001039354	310	332	1	22	GTGACTTTTGAACAAATCACCT	((((((........((((.(((&)))))))........))))))	-14.99	0.99978	ENSMUST00000020057	Lin7a	lin-7 homolog A (C. elegans) [Source:MGI Symbol;Acc:MGI:2135609]	REFSEQ_MRNA_ACC
miR-541	NM_001039354	2220	2240	0	20	GATGAATATATTTTTCCCTT	(((.(((((.....((((((&)))))).....))))).)))	-16.5	0.998398	ENSMUST00000020057	Lin7a	lin-7 homolog A (C. elegans) [Source:MGI Symbol;Acc:MGI:2135609]	REFSEQ_MRNA_ACC
miR-541	NM_001039354	2220	2240	0	20	GATGAATATATTTTTCCCTT	(((.(((((.....((((((&)))))).....))))).)))	-16.5	0.998398	ENSMUST00000020057	Lin7a	lin-7 homolog A (C. elegans) [Source:MGI Symbol;Acc:MGI:2135609]	REFSEQ_MRNA_ACC
miR-541	NM_001039354	3684	3703	0	19	GCCAAAGCCAGAATTTCTT	(((((...((((((..(((&)))..))))))...)))))	-17.7	0.99543	ENSMUST00000020057	Lin7a	lin-7 homolog A (C. elegans) [Source:MGI Symbol;Acc:MGI:2135609]	REFSEQ_MRNA_ACC
miR-541	NM_001039354	3684	3703	0	19	GCCAAAGCCAGAATTTCTT	(((((...((((((..(((&)))..))))))...)))))	-17.7	0.99543	ENSMUST00000020057	Lin7a	lin-7 homolog A (C. elegans) [Source:MGI Symbol;Acc:MGI:2135609]	REFSEQ_MRNA_ACC
miR-541	NM_026148	2759	2781	1	22	GTGAACATCTGTTTGAATTTCT	(((((((((.....((((..((&))..)))).)))))...))))	-16	0.992574	ENSMUST00000020077	Lims1	LIM and senescent cell antigen-like domains 1 [Source:MGI Symbol;Acc:MGI:1195263]	REFSEQ_MRNA_ACC
miR-541	NM_026148	2759	2781	1	22	GTGAACATCTGTTTGAATTTCT	(((((((((.....((((..((&))..)))).)))))...))))	-16	0.992574	ENSMUST00000020078	Lims1	LIM and senescent cell antigen-like domains 1 [Source:MGI Symbol;Acc:MGI:1195263]	REFSEQ_MRNA_ACC
miR-541	NM_182959	276	316	1	20	GAGTAGCATGTTGCTCAAATAAACACTGGAAGAAATCCCT	((.((((((.....................((.(((((((&))))))))).)))))).))	-14.75	0.999933	ENSMUST00000020102	Slc17a8	solute carrier family 17 (sodium-dependent inorganic phosphate cotransporter), member 8 [Source:MGI Symbol;Acc:MGI:3039629]	REFSEQ_MRNA_ACC
miR-541	NM_182959	1799	1830	0	20	GACTAATCATAGATTTTTAAAACTTCCCATT	(((((((..((((...........((((.((&)))))).))))..)))))))	-12.9	0.998508	ENSMUST00000020102	Slc17a8	solute carrier family 17 (sodium-dependent inorganic phosphate cotransporter), member 8 [Source:MGI Symbol;Acc:MGI:3039629]	REFSEQ_MRNA_ACC
miR-541	NM_011605	1075	1093	1	19	ACCAACAAGATGTTTTCT	((((((((((...(..((&))..).)))..)))))))	-12.7	0.995916	ENSMUST00000020123	Tmpo	thymopoietin [Source:MGI Symbol;Acc:MGI:106920]	REFSEQ_MRNA_ACC
miR-541	NM_013598	3224	3247	1	20	GAAAAACAGCAAAAAGAATCCAT	((....(((((...(((((((.(&).)))))))..))))).))	-14.7	0.99978	ENSMUST00000020129	Kitl	kit ligand [Source:MGI Symbol;Acc:MGI:96974]	REFSEQ_MRNA_ACC
miR-541	NM_009684	955	981	0	20	GACTTTCAAGAGTCGCAGAAACCCTT	((((..((.......(((((.(((((&))))).))))).))..))))	-17.1	0.990976	ENSMUST00000020157	Apaf1	apoptotic peptidase activating factor 1 [Source:MGI Symbol;Acc:MGI:1306796]	REFSEQ_MRNA_ACC
miR-541	NM_001042558	955	981	0	20	GACTTTCAAGAGTCGCAGAAACCCTT	((((..((.......(((((.(((((&))))).))))).))..))))	-17.1	0.990976	ENSMUST00000020157	Apaf1	apoptotic peptidase activating factor 1 [Source:MGI Symbol;Acc:MGI:1306796]	REFSEQ_MRNA_ACC
miR-541	NM_210071	1335	1358	0	23	TGTTTTTTACGGCACTATCCCTT	(((..(..(((.((..(((((((&)))))))..)).)))..)..)))	-13.5	0.991313	ENSMUST00000020197	Eya3	EYA transcriptional coactivator and phosphatase 3 [Source:MGI Symbol;Acc:MGI:109339]	REFSEQ_MRNA_ACC
miR-541	NM_211357	1335	1358	0	23	TGTTTTTTACGGCACTATCCCTT	(((..(..(((.((..(((((((&)))))))..)).)))..)..)))	-13.5	0.991313	ENSMUST00000020197	Eya3	EYA transcriptional coactivator and phosphatase 3 [Source:MGI Symbol;Acc:MGI:109339]	REFSEQ_MRNA_ACC
miR-541	NM_010166	1335	1358	0	23	TGTTTTTTACGGCACTATCCCTT	(((..(..(((.((..(((((((&)))))))..)).)))..)..)))	-13.5	0.991313	ENSMUST00000020197	Eya3	EYA transcriptional coactivator and phosphatase 3 [Source:MGI Symbol;Acc:MGI:109339]	REFSEQ_MRNA_ACC
miR-541	NM_027722	661	732	0	22	GTGGCTCTGCATAGCTCATCCTGAAACTGGTTATAGAAATCTATTTAGCACGCTCAGCTGCTATTTCCCTT	((((((..((((.....................(((((...........................((((((&))))))))))))))).))))))	-15.51	0.994998	ENSMUST00000020217	Nudt4	nudix (nucleoside diphosphate linked moiety X)-type motif 4 [Source:MGI Symbol;Acc:MGI:1918457]	REFSEQ_MRNA_ACC
miR-541	NM_027722	661	732	0	22	GTGGCTCTGCATAGCTCATCCTGAAACTGGTTATAGAAATCTATTTAGCACGCTCAGCTGCTATTTCCCTT	((((((..((((.....................(((((...........................((((((&))))))))))))))).))))))	-15.51	0.994998	ENSMUST00000020217	Nudt4	nudix (nucleoside diphosphate linked moiety X)-type motif 4 [Source:MGI Symbol;Acc:MGI:1918457]	REFSEQ_MRNA_ACC
miR-541	NM_011595	2737	2758	1	21	TGTCCTGTATCAAATATCCCT	((.((..(((((...((((((&))))))..)))))..)).))	-17.9	0.994914	ENSMUST00000020234	Timp3	tissue inhibitor of metalloproteinase 3 [Source:MGI Symbol;Acc:MGI:98754]	REFSEQ_MRNA_ACC
miR-541	NM_027878	1827	1849	1	23	TGCGACTTCTAGTTTTATCCCT	((.((((....(((..((((((&))))))...)))...)))).))	-16.2	0.999826	ENSMUST00000020249	Dram1	DNA-damage regulated autophagy modulator 1 [Source:MGI Symbol;Acc:MGI:1918962]	REFSEQ_MRNA_ACC
miR-541	NM_027878	1827	1849	1	23	TGCGACTTCTAGTTTTATCCCT	((.((((....(((..((((((&))))))...)))...)))).))	-16.2	0.999826	ENSMUST00000020249	Dram1	DNA-damage regulated autophagy modulator 1 [Source:MGI Symbol;Acc:MGI:1918962]	REFSEQ_MRNA_ACC
miR-541	NM_001004164	1148	1178	1	22	GTGAGCAACTCAATAAAAAGATGAAAACCT	((((.(((((((..........(((..(((&)))..)))))).)))).))))	-17	0.991477	ENSMUST00000020251	Gnptab	N-acetylglucosamine-1-phosphate transferase, alpha and beta subunits [Source:MGI Symbol;Acc:MGI:3643902]	REFSEQ_MRNA_ACC
miR-541	NM_144807	133	158	0	21	TGTCTACATCAATAATGAATCCCTT	((.((((((((.....(((((((((&))))))))))))))).)).))	-20.3	0.994072	ENSMUST00000020253	Chpt1	choline phosphotransferase 1 [Source:MGI Symbol;Acc:MGI:2384841]	REFSEQ_MRNA_ACC
miR-541	NM_019812	1339	1361	0	21	TGGCTACACTAAAGAATGCAGT	((((((.((...(((((.(..(&)..).)))))...))))))))	-11.6	0.991186	ENSMUST00000020257	Sirt1	sirtuin 1 [Source:MGI Symbol;Acc:MGI:2135607]	REFSEQ_MRNA_ACC
miR-541	NM_009120	319	347	0	25	AGTGTTGTTAATGTAATTGGTATCCCTT	(((((..(((((...((..(.(((((((&))))))).)..)))))))..)))))	-18.8	0.993152	ENSMUST00000020285	Sar1a	secretion associated Ras related GTPase 1A [Source:MGI Symbol;Acc:MGI:98230]	REFSEQ_MRNA_ACC
miR-541	NM_027604	110	137	0	23	TGTAAATCCTTTATCAGATTTTAACTT	(((....((..(((((((...(..(((&)))..).)))))))..))..)))	-13.2	0.995577	ENSMUST00000020334	Usp15	ubiquitin specific peptidase 15 [Source:MGI Symbol;Acc:MGI:101857]	REFSEQ_MRNA_ACC
miR-541	NM_008826	431	457	0	19	ACCATTAGAGGTCATCAGATCCCATT	((((........(((((((((((.((&))))))).)))))).))))	-16.6	0.994535	ENSMUST00000020522	Pfkl	phosphofructokinase, liver, B-type [Source:MGI Symbol;Acc:MGI:97547]	REFSEQ_MRNA_ACC
miR-541	NM_023651	22	61	0	22	GTGAACAATATTTTAGAGTATTTTAAAAAATCATTTCTT	((((.(((((((..(((...............((..(((&)))..)))))))))))).))))	-13.16	0.998907	ENSMUST00000020523	Pex13	peroxisomal biogenesis factor 13 [Source:MGI Symbol;Acc:MGI:1919379]	REFSEQ_MRNA_ACC
miR-541	NM_001035226	1178	1202	0	23	TGTGCCAAAGTCTTATAATCCCAT	((((((((.(((....((((((.(&).))))))..))).)))).))))	-17	0.994914	ENSMUST00000020538	Xpo1	exportin 1 [Source:MGI Symbol;Acc:MGI:2144013]	REFSEQ_MRNA_ACC
miR-541	NM_134014	1178	1202	0	23	TGTGCCAAAGTCTTATAATCCCAT	((((((((.(((....((((((.(&).))))))..))).)))).))))	-17	0.994914	ENSMUST00000020538	Xpo1	exportin 1 [Source:MGI Symbol;Acc:MGI:2144013]	REFSEQ_MRNA_ACC
miR-541	NM_009329	304	340	0	22	GTGACCTGAAATGGAGAGTTCACAGTTGAAGACCTT	((((((...............(((...(((..((((&))))..)))...))).))))))	-18.29	0.991442	ENSMUST00000020628	Zfp354a	zinc finger protein 354A [Source:MGI Symbol;Acc:MGI:103172]	REFSEQ_MRNA_ACC
miR-541	NM_007597	1088	1113	0	20	GACTTTCCATTAGTGTCTATTTCTT	((((...((((((.....((..(((&)))..)).))))))..))))	-13.7	0.995616	ENSMUST00000020637	Canx	calnexin [Source:MGI Symbol;Acc:MGI:88261]	REFSEQ_MRNA_ACC
miR-541	NM_007597	1088	1113	0	20	GACTTTCCATTAGTGTCTATTTCTT	((((...((((((.....((..(((&)))..)).))))))..))))	-13.7	0.995616	ENSMUST00000020637	Canx	calnexin [Source:MGI Symbol;Acc:MGI:88261]	REFSEQ_MRNA_ACC
miR-541	NM_007597	1088	1113	0	20	GACTTTCCATTAGTGTCTATTTCTT	((((...((((((.....((..(((&)))..)).))))))..))))	-13.7	0.995616	ENSMUST00000020637	Canx	calnexin [Source:MGI Symbol;Acc:MGI:88261]	REFSEQ_MRNA_ACC
miR-541	NM_199299	1217	1252	1	22	GTGAAAACATTTTTTTTTTTCTTTTATGAATTACT	((((.((((((................((((..((&))..)))).))))))..))))	-12.23	0.999517	ENSMUST00000020655	Jade2	jade family PHD finger 2 [Source:MGI Symbol;Acc:MGI:1924151]	REFSEQ_MRNA_ACC
miR-541	NM_010583	1540	1588	0	25	GGTGCTTTCAACTAGTCTCCTGCAGACTGTTTCCTGTAATTATCCCTT	((((...(((((..........((((...............(((((((&)))))))))))..)))))...))))	-15.86	0.999126	ENSMUST00000020664	Itk	IL2 inducible T cell kinase [Source:MGI Symbol;Acc:MGI:96621]	REFSEQ_MRNA_ACC
miR-541	NM_134250	40	60	0	18	CTGACTTTGGTATTTCCCTT	(..((.(..(....((((((&))))))..)..).))..)	-14	0.99823	ENSMUST00000020668	Havcr2	hepatitis A virus cellular receptor 2 [Source:MGI Symbol;Acc:MGI:2159682]	REFSEQ_MRNA_ACC
miR-541	NM_134250	169	211	1	20	GACTGTAACTCATGCTACATTGAAATGCTCCATTTTATCCCT	(((((.........................((((..((((((&))))))...)))).)))))	-12.67	0.999718	ENSMUST00000020668	Havcr2	hepatitis A virus cellular receptor 2 [Source:MGI Symbol;Acc:MGI:2159682]	REFSEQ_MRNA_ACC
miR-541	NM_134250	1695	1716	0	20	GACCATCTAACAAAATCCATT	(((((.(...((.(((((.((&)).))))).))..).)))))	-13.3	0.996506	ENSMUST00000020668	Havcr2	hepatitis A virus cellular receptor 2 [Source:MGI Symbol;Acc:MGI:2159682]	REFSEQ_MRNA_ACC
miR-541	NM_172524	147	167	1	20	GACGAAGAAGAAAAATCCCT	(((.((.(...(.(((((((&))))))).)..).)).)))	-14	0.999902	ENSMUST00000020679	Nipal4	NIPA-like domain containing 4 [Source:MGI Symbol;Acc:MGI:2444671]	REFSEQ_MRNA_ACC
miR-541	NM_009622	5903	5923	1	20	GACATAAAATTATTCTCCCT	(((.....((((...(((((&)))))...))))....)))	-12.6	0.991693	ENSMUST00000020706	Adcy1	adenylate cyclase 1 [Source:MGI Symbol;Acc:MGI:99677]	REFSEQ_MRNA_ACC
miR-541	NM_009622	5903	5923	1	20	GACATAAAATTATTCTCCCT	(((.....((((...(((((&)))))...))))....)))	-12.6	0.991693	ENSMUST00000020706	Adcy1	adenylate cyclase 1 [Source:MGI Symbol;Acc:MGI:99677]	REFSEQ_MRNA_ACC
miR-541	NM_025377	208	245	0	21	TGATACCCAGCATTCATTTTAGGCAATGAAATCCCTT	(((...((((((((.............(.((((((((&))))))))).)))))))))))	-16.74	0.995834	ENSMUST00000020794	Ska2	spindle and kinetochore associated complex subunit 2 [Source:MGI Symbol;Acc:MGI:1913390]	REFSEQ_MRNA_ACC
miR-541	NM_011480	3	18	0	18	CCAAAGCTTTCCCTT	((((..(..((((((&))))))....)...))))	-12.2	0.996334	ENSMUST00000020846	Srebf1	sterol regulatory element binding transcription factor 1 [Source:MGI Symbol;Acc:MGI:107606]	REFSEQ_MRNA_ACC
miR-541	NM_033270	578	627	1	21	TGACAGACAGATCTCTAGTTTCTCAGTTCCTATAACTTATTAGAACCCT	((((.((((..............................((((((((((&)))).)))))))))).))))	-15.01	0.999503	ENSMUST00000020908	E2f6	E2F transcription factor 6 [Source:MGI Symbol;Acc:MGI:1354159]	REFSEQ_MRNA_ACC
miR-541	NM_144551	441	478	1	20	GACCAACCACCTATGTAATAATTAATAAGATTCACCT	(((((((....................(((.((.(((&))))).)))...)))))))	-16	0.998333	ENSMUST00000020922	Trib2	tribbles pseudokinase 2 [Source:MGI Symbol;Acc:MGI:2145021]	REFSEQ_MRNA_ACC
miR-541	NM_176930	12	65	1	23	TGTGCCAATGTCTAATCTCTCTGGAATGGTTTTCCTGAACACCTGTCATCCCT	((((((((((((..........(((......................((((((&))))))))))))))))).))))	-17.64	0.99521	ENSMUST00000020939	Nrcam	neuronal cell adhesion molecule [Source:MGI Symbol;Acc:MGI:104750]	REFSEQ_MRNA_ACC
miR-541	NM_176930	12	65	1	23	TGTGCCAATGTCTAATCTCTCTGGAATGGTTTTCCTGAACACCTGTCATCCCT	((((((((((((..........(((......................((((((&))))))))))))))))).))))	-17.64	0.99521	ENSMUST00000020939	Nrcam	neuronal cell adhesion molecule [Source:MGI Symbol;Acc:MGI:104750]	REFSEQ_MRNA_ACC
miR-541	NM_011943	71	108	1	20	GAGCCAACAGAAAGTCATCTTGAGGTCATTGAACCCT	((.((((((................(((..(((((((&)))).))))))))))))))	-14.89	0.999355	ENSMUST00000020949	Map2k6	mitogen-activated protein kinase kinase 6 [Source:MGI Symbol;Acc:MGI:1346870]	REFSEQ_MRNA_ACC
miR-541	NM_080563	2983	3019	0	20	GATTATTTTATGAGTTAGAAGAGAAGAGTTTCCCTT	(((((........(((((((..........((((((&)))))))))))))..)))))	-13.4	0.998289	ENSMUST00000020971	Rnf144a	ring finger protein 144A [Source:MGI Symbol;Acc:MGI:1344401]	REFSEQ_MRNA_ACC
miR-541	NM_080563	2983	3019	0	20	GATTATTTTATGAGTTAGAAGAGAAGAGTTTCCCTT	(((((........(((((((..........((((((&)))))))))))))..)))))	-13.4	0.998289	ENSMUST00000020971	Rnf144a	ring finger protein 144A [Source:MGI Symbol;Acc:MGI:1344401]	REFSEQ_MRNA_ACC
miR-541	NM_080563	2983	3019	0	20	GATTATTTTATGAGTTAGAAGAGAAGAGTTTCCCTT	(((((........(((((((..........((((((&)))))))))))))..)))))	-13.4	0.998289	ENSMUST00000020971	Rnf144a	ring finger protein 144A [Source:MGI Symbol;Acc:MGI:1344401]	REFSEQ_MRNA_ACC
miR-541	NM_080563	3671	3701	0	23	TGTGATGTATAAGAGCTGTCTGAATGCCTT	((((((.......(((.(((.((((.((((&)))).)))).)))))).))))))	-14.9	0.998261	ENSMUST00000020971	Rnf144a	ring finger protein 144A [Source:MGI Symbol;Acc:MGI:1344401]	REFSEQ_MRNA_ACC
miR-541	NM_080563	3671	3701	0	23	TGTGATGTATAAGAGCTGTCTGAATGCCTT	((((((.......(((.(((.((((.((((&)))).)))).)))))).))))))	-14.9	0.998261	ENSMUST00000020971	Rnf144a	ring finger protein 144A [Source:MGI Symbol;Acc:MGI:1344401]	REFSEQ_MRNA_ACC
miR-541	NM_080563	3671	3701	0	23	TGTGATGTATAAGAGCTGTCTGAATGCCTT	((((((.......(((.(((.((((.((((&)))).)))).)))))).))))))	-14.9	0.998261	ENSMUST00000020971	Rnf144a	ring finger protein 144A [Source:MGI Symbol;Acc:MGI:1344401]	REFSEQ_MRNA_ACC
miR-541	NM_001081977	2983	3019	0	20	GATTATTTTATGAGTTAGAAGAGAAGAGTTTCCCTT	(((((........(((((((..........((((((&)))))))))))))..)))))	-13.4	0.998289	ENSMUST00000020971	Rnf144a	ring finger protein 144A [Source:MGI Symbol;Acc:MGI:1344401]	REFSEQ_MRNA_ACC
miR-541	NM_001081977	2983	3019	0	20	GATTATTTTATGAGTTAGAAGAGAAGAGTTTCCCTT	(((((........(((((((..........((((((&)))))))))))))..)))))	-13.4	0.998289	ENSMUST00000020971	Rnf144a	ring finger protein 144A [Source:MGI Symbol;Acc:MGI:1344401]	REFSEQ_MRNA_ACC
miR-541	NM_001081977	2983	3019	0	20	GATTATTTTATGAGTTAGAAGAGAAGAGTTTCCCTT	(((((........(((((((..........((((((&)))))))))))))..)))))	-13.4	0.998289	ENSMUST00000020971	Rnf144a	ring finger protein 144A [Source:MGI Symbol;Acc:MGI:1344401]	REFSEQ_MRNA_ACC
miR-541	NM_001081977	3671	3701	0	23	TGTGATGTATAAGAGCTGTCTGAATGCCTT	((((((.......(((.(((.((((.((((&)))).)))).)))))).))))))	-14.9	0.998261	ENSMUST00000020971	Rnf144a	ring finger protein 144A [Source:MGI Symbol;Acc:MGI:1344401]	REFSEQ_MRNA_ACC
miR-541	NM_001081977	3671	3701	0	23	TGTGATGTATAAGAGCTGTCTGAATGCCTT	((((((.......(((.(((.((((.((((&)))).)))).)))))).))))))	-14.9	0.998261	ENSMUST00000020971	Rnf144a	ring finger protein 144A [Source:MGI Symbol;Acc:MGI:1344401]	REFSEQ_MRNA_ACC
miR-541	NM_001081977	3671	3701	0	23	TGTGATGTATAAGAGCTGTCTGAATGCCTT	((((((.......(((.(((.((((.((((&)))).)))).)))))).))))))	-14.9	0.998261	ENSMUST00000020971	Rnf144a	ring finger protein 144A [Source:MGI Symbol;Acc:MGI:1344401]	REFSEQ_MRNA_ACC
miR-541	NM_028002	62	94	1	21	TGGCTTTTAACATCAGTACAACAGCAATCCCT	(((((...((((((((.........(((((((&))))))))))))))))))))	-21.4	0.995434	ENSMUST00000020977	Dus4l	dihydrouridine synthase 4-like (S. cerevisiae) [Source:MGI Symbol;Acc:MGI:1919166]	REFSEQ_MRNA_ACC
miR-541	NM_013625	1545	1593	0	23	TGGACTGCATTTTATTCGTTTGTATAATAGATTTTTTAAAAATCCCTT	(((((((((((...........................(.((((((((&)))))))).)))))).)))).))	-12.12	0.999873	ENSMUST00000021091	Pafah1b1	platelet-activating factor acetylhydrolase, isoform 1b, subunit 1 [Source:MGI Symbol;Acc:MGI:109520]	REFSEQ_MRNA_ACC
miR-541	NM_178620	804	850	1	24	GTGGTTGTCCTGACCGTTACAATAAAGAAAACTCCGGCCATCCTCT	(((.......(((((..............(((..(((..((((.((&)))))).)))..)))))))))))	-12.74	0.990976	ENSMUST00000021173	Mfsd11	major facilitator superfamily domain containing 11 [Source:MGI Symbol;Acc:MGI:1917150]	REFSEQ_MRNA_ACC
miR-541	NM_133807	315	361	0	21	TGGTCAGCTGTCACTACATTTATACTTTTGTATGTCATAAACCCTT	((..((((.........................((((.((.(((((&))))).)).))))))))..))	-14.41	0.999207	ENSMUST00000021239	Lrrc59	leucine rich repeat containing 59 [Source:MGI Symbol;Acc:MGI:2138133]	REFSEQ_MRNA_ACC
miR-541	NM_029545	454	503	1	23	TGCGATTGGACGCTTTAGATTCCGATTGCTCACACACCCCAAAATCCCT	((.(((..(.....(((((........................((((((&)))))))))))..)..))).))	-13.95	0.998969	ENSMUST00000021339	Dtd2	D-tyrosyl-tRNA deacylase 2 [Source:MGI Symbol;Acc:MGI:1923485]	REFSEQ_MRNA_ACC
miR-541	NM_029545	454	503	1	23	TGCGATTGGACGCTTTAGATTCCGATTGCTCACACACCCCAAAATCCCT	((.(((..(.....(((((........................((((((&)))))))))))..)..))).))	-13.95	0.998969	ENSMUST00000021339	Dtd2	D-tyrosyl-tRNA deacylase 2 [Source:MGI Symbol;Acc:MGI:1923485]	REFSEQ_MRNA_ACC
miR-541	NM_029545	454	503	1	23	TGCGATTGGACGCTTTAGATTCCGATTGCTCACACACCCCAAAATCCCT	((.(((..(.....(((((........................((((((&)))))))))))..)..))).))	-13.95	0.998969	ENSMUST00000021339	Dtd2	D-tyrosyl-tRNA deacylase 2 [Source:MGI Symbol;Acc:MGI:1923485]	REFSEQ_MRNA_ACC
miR-541	NM_183294	11	73	0	25	AGTGATGAAGAATTGATCAATAATTTGAAGAAAAAAAAATGTACACATTTGATTCCTGTCTT	((((.........((((((.........................(((((.((.(((...(((&)))))).)).)))))))))))))))	-12.01	0.996175	ENSMUST00000021377	Cdkl1	cyclin-dependent kinase-like 1 (CDC2-related kinase) [Source:MGI Symbol;Acc:MGI:1918341]	REFSEQ_MRNA_ACC
miR-541	NM_001081453	2504	2526	1	19	GCCGTTTTAAATGTGAATCCCT	((((......((..((((((((&))))))))..))..))))	-14.1	0.999768	ENSMUST00000021468	Nin	ninein [Source:MGI Symbol;Acc:MGI:105108]	REFSEQ_MRNA_ACC
miR-541	NM_009252	122	161	1	22	GTGACTAACTGTGTTATAACCTCATGCACAGACATCCCT	(((((((((...................((((.((((((&))))))))))..)))))))))	-23.7	0.992638	ENSMUST00000021506	Serpina3n	serine (or cysteine) peptidase inhibitor, clade A, member 3N [Source:MGI Symbol;Acc:MGI:105045]	REFSEQ_MRNA_ACC
miR-541	NM_011384	605	632	1	23	TGTCTCTCCAACTTCTCTATATCCTCT	(((....(((((.((.....((((.((&))))))...)).)))))..)))	-13.5	0.995629	ENSMUST00000021519	Six6	sine oculis-related homeobox 6 [Source:MGI Symbol;Acc:MGI:1341840]	REFSEQ_MRNA_ACC
miR-541	NM_011384	2110	2153	0	23	TGTGAGTGACATGTCCTAGCGACCTGAAACTGAGTATCTCCTT	(((((.(((((...................(.((.(((.((((&))))))).)).)))))).)))))	-15	0.990976	ENSMUST00000021519	Six6	sine oculis-related homeobox 6 [Source:MGI Symbol;Acc:MGI:1341840]	REFSEQ_MRNA_ACC
miR-541	NM_023721	67	127	0	24	GTGTGGATATTTATTTTGGCATATGAATTTCTCTGGCTGTAAGATTTATCAGAATGCCTT	((((((..........................(..((..........((((((((.((((&)))).))))))))))..)))))))	-20.96	0.999361	ENSMUST00000021536	Atp6v1d	ATPase, H+ transporting, lysosomal V1 subunit D [Source:MGI Symbol;Acc:MGI:1921084]	REFSEQ_MRNA_ACC
miR-541	NM_007564	990	1013	0	23	TGGATTTTGCTCTAGAATACCTT	((((((..((..((((((.((((&)))).))))))..)).)))).))	-13.8	0.997802	ENSMUST00000021552	Zfp36l1	zinc finger protein 36, C3H type-like 1 [Source:MGI Symbol;Acc:MGI:107946]	REFSEQ_MRNA_ACC
miR-541	NM_134156	523	580	0	24	GTGTGTTTGCTAGCTCACTTGTCCATGAGAATATTTTATGATATTAAAGAAAACCTT	(((((...((((((......(((........................((((..((((&))))..))))))))))))))))))	-14.45	0.998163	ENSMUST00000021554	Actn1	actinin, alpha 1 [Source:MGI Symbol;Acc:MGI:2137706]	REFSEQ_MRNA_ACC
miR-541	NM_022316	147	199	0	24	GTGTGTGGTTTGTTTCTGGTTCCATTTGTAAACACCAATTATCTAATACCAT	(((((............................(((((.((((.(((.((.(&).)).)))..))))))))))))))	-11.28	0.994297	ENSMUST00000021564	Smoc1	SPARC related modular calcium binding 1 [Source:MGI Symbol;Acc:MGI:1929878]	REFSEQ_MRNA_ACC
miR-541	NM_022316	147	199	0	24	GTGTGTGGTTTGTTTCTGGTTCCATTTGTAAACACCAATTATCTAATACCAT	(((((............................(((((.((((.(((.((.(&).)).)))..))))))))))))))	-11.28	0.994297	ENSMUST00000021564	Smoc1	SPARC related modular calcium binding 1 [Source:MGI Symbol;Acc:MGI:1929878]	REFSEQ_MRNA_ACC
miR-541	NM_011812	1096	1119	1	20	GGCCAGAACATACTCAAATCCCT	(((((..((((.....(((((((&)))))))...)))))))))	-18.8	0.996424	ENSMUST00000021603	Fbln5	fibulin 5 [Source:MGI Symbol;Acc:MGI:1346091]	REFSEQ_MRNA_ACC
miR-541	NM_011812	1096	1119	1	20	GGCCAGAACATACTCAAATCCCT	(((((..((((.....(((((((&)))))))...)))))))))	-18.8	0.996424	ENSMUST00000021603	Fbln5	fibulin 5 [Source:MGI Symbol;Acc:MGI:1346091]	REFSEQ_MRNA_ACC
miR-541	NM_026580	1718	1741	0	24	GTGTGATCTTGGTCAAATCCCTT	((((((((...((((((((((((&)))))))).))))...))))))))	-25.6	0.996782	ENSMUST00000021620	Otub2	OTU domain, ubiquitin aldehyde binding 2 [Source:MGI Symbol;Acc:MGI:1915399]	REFSEQ_MRNA_ACC
miR-541	NM_001026214	342	375	0	23	TGGGGACCAAAGAACAATCTCGTTTCAACCCTT	((..((((((..........((((..(((((((&))))).))..)))))))))).))	-14.5	0.991913	ENSMUST00000021662	Entpd5	ectonucleoside triphosphate diphosphohydrolase 5 [Source:MGI Symbol;Acc:MGI:1321385]	REFSEQ_MRNA_ACC
miR-541	NM_001026214	342	375	0	23	TGGGGACCAAAGAACAATCTCGTTTCAACCCTT	((..((((((..........((((..(((((((&))))).))..)))))))))).))	-14.5	0.991913	ENSMUST00000021662	Entpd5	ectonucleoside triphosphate diphosphohydrolase 5 [Source:MGI Symbol;Acc:MGI:1321385]	REFSEQ_MRNA_ACC
miR-541	NM_001026214	2740	2765	0	23	TGTAGCAACAACTGTCTCATCCCTT	(((..(..((((.(((..(((((((&)))))))...))))))))..)))	-15.5	0.993582	ENSMUST00000021662	Entpd5	ectonucleoside triphosphate diphosphohydrolase 5 [Source:MGI Symbol;Acc:MGI:1321385]	REFSEQ_MRNA_ACC
miR-541	NM_001026214	2740	2765	0	23	TGTAGCAACAACTGTCTCATCCCTT	(((..(..((((.(((..(((((((&)))))))...))))))))..)))	-15.5	0.993582	ENSMUST00000021662	Entpd5	ectonucleoside triphosphate diphosphohydrolase 5 [Source:MGI Symbol;Acc:MGI:1321385]	REFSEQ_MRNA_ACC
miR-541	NM_007647	342	375	0	23	TGGGGACCAAAGAACAATCTCGTTTCAACCCTT	((..((((((..........((((..(((((((&))))).))..)))))))))).))	-14.5	0.991913	ENSMUST00000021662	Entpd5	ectonucleoside triphosphate diphosphohydrolase 5 [Source:MGI Symbol;Acc:MGI:1321385]	REFSEQ_MRNA_ACC
miR-541	NM_007647	342	375	0	23	TGGGGACCAAAGAACAATCTCGTTTCAACCCTT	((..((((((..........((((..(((((((&))))).))..)))))))))).))	-14.5	0.991913	ENSMUST00000021662	Entpd5	ectonucleoside triphosphate diphosphohydrolase 5 [Source:MGI Symbol;Acc:MGI:1321385]	REFSEQ_MRNA_ACC
miR-541	NM_007647	2740	2765	0	23	TGTAGCAACAACTGTCTCATCCCTT	(((..(..((((.(((..(((((((&)))))))...))))))))..)))	-15.5	0.993582	ENSMUST00000021662	Entpd5	ectonucleoside triphosphate diphosphohydrolase 5 [Source:MGI Symbol;Acc:MGI:1321385]	REFSEQ_MRNA_ACC
miR-541	NM_007647	2740	2765	0	23	TGTAGCAACAACTGTCTCATCCCTT	(((..(..((((.(((..(((((((&)))))))...))))))))..)))	-15.5	0.993582	ENSMUST00000021662	Entpd5	ectonucleoside triphosphate diphosphohydrolase 5 [Source:MGI Symbol;Acc:MGI:1321385]	REFSEQ_MRNA_ACC
miR-541	NM_011632	495	542	1	20	GGCCTCATCTGGTCTCTGTTTTAATAATTTGTTTGTCAGAAGACCCT	((((.((............................((((((..((((&)))).))))))))..))))	-16.28	0.997647	ENSMUST00000021706	Traf3	TNF receptor-associated factor 3 [Source:MGI Symbol;Acc:MGI:108041]	REFSEQ_MRNA_ACC
miR-541	NM_011632	495	542	1	20	GGCCTCATCTGGTCTCTGTTTTAATAATTTGTTTGTCAGAAGACCCT	((((.((............................((((((..((((&)))).))))))))..))))	-16.28	0.997647	ENSMUST00000021706	Traf3	TNF receptor-associated factor 3 [Source:MGI Symbol;Acc:MGI:108041]	REFSEQ_MRNA_ACC
miR-541	NM_011632	4697	4719	1	21	TGACCGTATTTTTAATCTGCCT	((((((...((..((((..(((&)))))))..))...))))))	-12.7	0.997609	ENSMUST00000021706	Traf3	TNF receptor-associated factor 3 [Source:MGI Symbol;Acc:MGI:108041]	REFSEQ_MRNA_ACC
miR-541	NM_011632	4697	4719	1	21	TGACCGTATTTTTAATCTGCCT	((((((...((..((((..(((&)))))))..))...))))))	-12.7	0.997609	ENSMUST00000021706	Traf3	TNF receptor-associated factor 3 [Source:MGI Symbol;Acc:MGI:108041]	REFSEQ_MRNA_ACC
miR-541	NM_177016	181	217	1	24	GTGTGCTCCTGAAATCACAGGTTCTACAAATCCTCT	(((((..((....((((...........(((((.((&))))))).))))...)).)))))	-14.4	0.990976	ENSMUST00000021769	Slc17a4	solute carrier family 17 (sodium phosphate), member 4 [Source:MGI Symbol;Acc:MGI:2442850]	REFSEQ_MRNA_ACC
miR-541	NM_177016	660	713	0	21	TGACCACTTTAGCCTGGGTCCCTCATCTGTATGTAGATTTGTGCAAATCCCTT	((((((.................((((..................((((((((&))))))))..)))).))))))	-15.52	0.999497	ENSMUST00000021769	Slc17a4	solute carrier family 17 (sodium phosphate), member 4 [Source:MGI Symbol;Acc:MGI:2442850]	REFSEQ_MRNA_ACC
miR-541	NM_008156	1347	1390	0	22	GTGAGCTGTTTAGCCTATTCCAGTCTGCTGTCAGGAATCACTT	((((.(....................((.((((.(((((.(((&))).))))))))))).).))))	-13.2	0.993333	ENSMUST00000021773	Gpld1	glycosylphosphatidylinositol specific phospholipase D1 [Source:MGI Symbol;Acc:MGI:106604]	REFSEQ_MRNA_ACC
miR-541	NM_016785	109	146	1	19	ACCAACCAAACAAACAAAAAACACCCAATCAATCCCT	((((((.....................((((((((((&))))))..))))))))))	-14.79	0.99971	ENSMUST00000021806	Tpmt	thiopurine methyltransferase [Source:MGI Symbol;Acc:MGI:98812]	REFSEQ_MRNA_ACC
miR-541	NM_031166	720	745	0	21	TGGAAAATTATTTTTCAGCTCCCTT	(((..(((......((((.((((((&))))))..)))).)))..)))	-12.6	0.998163	ENSMUST00000021810	Id4	inhibitor of DNA binding 4 [Source:MGI Symbol;Acc:MGI:99414]	REFSEQ_MRNA_ACC
miR-541	NM_009068	421	458	0	23	TGGACTGTGAGTCAGAAAAGTTCTGCTCAAATGCCTT	(((((((...((((((..............((.((((&)))).))))))))..))))).))	-14.43	0.994239	ENSMUST00000021844	Ripk1	receptor (TNFRSF)-interacting serine-threonine kinase 1 [Source:MGI Symbol;Acc:MGI:108212]	REFSEQ_MRNA_ACC
miR-541	NM_009068	421	458	0	23	TGGACTGTGAGTCAGAAAAGTTCTGCTCAAATGCCTT	(((((((...((((((..............((.((((&)))).))))))))..))))).))	-14.43	0.994239	ENSMUST00000021844	Ripk1	receptor (TNFRSF)-interacting serine-threonine kinase 1 [Source:MGI Symbol;Acc:MGI:108212]	REFSEQ_MRNA_ACC
miR-541	NM_009068	421	458	0	23	TGGACTGTGAGTCAGAAAAGTTCTGCTCAAATGCCTT	(((((((...((((((..............((.((((&)))).))))))))..))))).))	-14.43	0.994239	ENSMUST00000021844	Ripk1	receptor (TNFRSF)-interacting serine-threonine kinase 1 [Source:MGI Symbol;Acc:MGI:108212]	REFSEQ_MRNA_ACC
miR-541	NM_009411	70	88	1	18	CCAACATATGAACTGCCT	(((((((..(((.(.(((&))).))))..)))))))	-14.1	0.993227	ENSMUST00000021885	Tpbpa	trophoblast specific protein alpha [Source:MGI Symbol;Acc:MGI:98795]	REFSEQ_MRNA_ACC
miR-541	NM_019986	457	480	1	21	TGCTCAATTCTGAGAAAATCCCT	((..((((..(.(((..((((((&))))))))).).))))..))	-13.6	0.994535	ENSMUST00000021929	Habp4	hyaluronic acid binding protein 4 [Source:MGI Symbol;Acc:MGI:1891713]	REFSEQ_MRNA_ACC
miR-541	NM_019986	457	480	1	21	TGCTCAATTCTGAGAAAATCCCT	((..((((..(.(((..((((((&))))))))).).))))..))	-13.6	0.994535	ENSMUST00000021929	Habp4	hyaluronic acid binding protein 4 [Source:MGI Symbol;Acc:MGI:1891713]	REFSEQ_MRNA_ACC
miR-541	NM_012017	2372	2396	0	23	TGTTGAAATCGTATTGTTTCCCTT	((.(((...(((...(..((((((&))))))..)..)))....)))))	-12.6	0.998821	ENSMUST00000021937	Zfp346	zinc finger protein 346 [Source:MGI Symbol;Acc:MGI:1349417]	REFSEQ_MRNA_ACC
miR-541	NM_008959	483	500	1	16	AGCTTCCAGAATCCACT	(((...((((((((.((&))))))))))..)))	-14.3	0.996201	ENSMUST00000021990	Ptdss1	phosphatidylserine synthase 1 [Source:MGI Symbol;Acc:MGI:1276575]	REFSEQ_MRNA_ACC
miR-541	NM_022317	2284	2340	0	22	GTGTCAGCGGGGAAAGGGTTATGCAATACCTTAGATGATGTATTCTGTTTCCCCTT	(((((((((.....................(((((................(((((&)))))..))))))))))).)))	-12.06	0.99484	ENSMUST00000022036	Slc28a3	solute carrier family 28 (sodium-coupled nucleoside transporter), member 3 [Source:MGI Symbol;Acc:MGI:2137361]	REFSEQ_MRNA_ACC
miR-541	NM_022317	2284	2340	0	22	GTGTCAGCGGGGAAAGGGTTATGCAATACCTTAGATGATGTATTCTGTTTCCCCTT	(((((((((.....................(((((................(((((&)))))..))))))))))).)))	-12.06	0.99484	ENSMUST00000022036	Slc28a3	solute carrier family 28 (sodium-coupled nucleoside transporter), member 3 [Source:MGI Symbol;Acc:MGI:2137361]	REFSEQ_MRNA_ACC
miR-541	NM_182839	3151	3170	1	21	TGACTCTAGTAGAACCCCT	(((((....(((((.((((&)))).))))).....)))))	-16.1	0.990976	ENSMUST00000022057	Tppp	tubulin polymerization promoting protein [Source:MGI Symbol;Acc:MGI:1920198]	REFSEQ_MRNA_ACC
miR-541	NM_145354	1750	1779	0	22	GTGCCATTCATGCTGTGTGCTTTTCCCTT	((((((.(((.............((((((&))))))...)))...))).)))	-14.19	0.997387	ENSMUST00000022087	Nsun2	NOL1/NOP2/Sun domain family member 2 [Source:MGI Symbol;Acc:MGI:107252]	REFSEQ_MRNA_ACC
miR-541	NM_010020	1028	1066	0	22	GTAGTTAGCATAAGAAGAAGGTATGCCAAAAATACCTT	((..(((((((.((((..................((((&))))..)))).)))))))..))	-12.35	0.995195	ENSMUST00000022100	Slc6a3	solute carrier family 6 (neurotransmitter transporter, dopamine), member 3 [Source:MGI Symbol;Acc:MGI:94862]	REFSEQ_MRNA_ACC
miR-541	NM_013500	552	595	0	22	GTCTCCAGTATACAGAATAGTTTACTCTTTACAATTCTACCTT	((..(((((((.((((((.....................((((&)))).)))))))))))))..))	-13.95	0.994467	ENSMUST00000022108	Hapln1	hyaluronan and proteoglycan link protein 1 [Source:MGI Symbol;Acc:MGI:1337006]	REFSEQ_MRNA_ACC
miR-541	NM_013500	2383	2418	0	25	AGTTGACATAACACTGTCTAATTCAGAAATCCCTT	(((((((.(((((.........((((.((((((((&))))))))))))))))))))).)))	-21.3	0.998404	ENSMUST00000022108	Hapln1	hyaluronan and proteoglycan link protein 1 [Source:MGI Symbol;Acc:MGI:1337006]	REFSEQ_MRNA_ACC
miR-541	NM_013500	3419	3459	0	21	TGACATTCAAACAAGAAAGTATACTTCAGAAATTTCCCTT	((((.....((((............((((((...((((((&)))))))))))))))).))))	-17.3	0.995393	ENSMUST00000022108	Hapln1	hyaluronan and proteoglycan link protein 1 [Source:MGI Symbol;Acc:MGI:1337006]	REFSEQ_MRNA_ACC
miR-541	NM_025879	859	892	1	22	GTTTTTCGAGACAGAGTTTCTCTGTGTATCCCT	((...((((.(((((............((((((&)))))))))).).))))..))	-13	0.999524	ENSMUST00000022224	Trappc13	trafficking protein particle complex 13 [Source:MGI Symbol;Acc:MGI:1914225]	REFSEQ_MRNA_ACC
miR-541	NM_001093759	859	892	1	22	GTTTTTCGAGACAGAGTTTCTCTGTGTATCCCT	((...((((.(((((............((((((&)))))))))).).))))..))	-13	0.999524	ENSMUST00000022224	Trappc13	trafficking protein particle complex 13 [Source:MGI Symbol;Acc:MGI:1914225]	REFSEQ_MRNA_ACC
miR-541	NM_001093760	859	892	1	22	GTTTTTCGAGACAGAGTTTCTCTGTGTATCCCT	((...((((.(((((............((((((&)))))))))).).))))..))	-13	0.999524	ENSMUST00000022224	Trappc13	trafficking protein particle complex 13 [Source:MGI Symbol;Acc:MGI:1914225]	REFSEQ_MRNA_ACC
miR-541	NM_026283	4229	4262	1	20	GGCTTTCATTAGTTTACTAAGTGGTATATGCCT	((((..((((((...............((.(((&))).)).))))))..))))	-13.29	0.998026	ENSMUST00000022292	Samd8	sterile alpha motif domain containing 8 [Source:MGI Symbol;Acc:MGI:1914880]	REFSEQ_MRNA_ACC
miR-541	NM_026283	4229	4262	1	20	GGCTTTCATTAGTTTACTAAGTGGTATATGCCT	((((..((((((...............((.(((&))).)).))))))..))))	-13.29	0.998026	ENSMUST00000022292	Samd8	sterile alpha motif domain containing 8 [Source:MGI Symbol;Acc:MGI:1914880]	REFSEQ_MRNA_ACC
miR-541	NM_026283	4817	4856	1	25	AGTGGCACTGATTTTACATAACTAATATGATGAATTACT	((((................((((((((.(.((((..((&))..))))).))))))))..))))	-12.67	0.996564	ENSMUST00000022292	Samd8	sterile alpha motif domain containing 8 [Source:MGI Symbol;Acc:MGI:1914880]	REFSEQ_MRNA_ACC
miR-541	NM_026283	4817	4856	1	25	AGTGGCACTGATTTTACATAACTAATATGATGAATTACT	((((................((((((((.(.((((..((&))..))))).))))))))..))))	-12.67	0.996564	ENSMUST00000022292	Samd8	sterile alpha motif domain containing 8 [Source:MGI Symbol;Acc:MGI:1914880]	REFSEQ_MRNA_ACC
miR-541	NM_027475	353	384	0	25	GGTGTAATTCTGAATATTCAGTTTCTCCCTT	(((((....(..(....((((....((((((&))))))..))))..)..)..)))))	-17.9	0.996278	ENSMUST00000022344	Ecd	ecdysoneless cell cycle regulator [Source:MGI Symbol;Acc:MGI:1917851]	REFSEQ_MRNA_ACC
miR-541	NM_008914	1055	1100	0	21	TGACTAAGTAATGCAGCCTAGAAGCAATGGTTCTCTTCAACCCTT	((((((......(((...(((((.................(((((&))))).))))).)))))))))	-11.97	0.991212	ENSMUST00000022355	Ppp3cb	protein phosphatase 3, catalytic subunit, beta isoform [Source:MGI Symbol;Acc:MGI:107163]	REFSEQ_MRNA_ACC
miR-541	NM_008914	1208	1253	0	22	GTGACTGACCTGTACTGATTACCACTGTAGTTTGGTATTTCCCTT	(((((..((......................(..(....((((((&))))))..)..).))..)))))	-18.8	0.997338	ENSMUST00000022355	Ppp3cb	protein phosphatase 3, catalytic subunit, beta isoform [Source:MGI Symbol;Acc:MGI:107163]	REFSEQ_MRNA_ACC
miR-541	NM_001037221	559	582	0	18	CCAGCAAACTTTCAGATAAACTT	((((((.....(((((....(((&)))....)))))))))))	-12.6	0.997774	ENSMUST00000022386	Samd4	sterile alpha motif domain containing 4 [Source:MGI Symbol;Acc:MGI:1921730]	REFSEQ_MRNA_ACC
miR-541	NM_028966	559	582	0	18	CCAGCAAACTTTCAGATAAACTT	((((((.....(((((....(((&)))....)))))))))))	-12.6	0.997774	ENSMUST00000022386	Samd4	sterile alpha motif domain containing 4 [Source:MGI Symbol;Acc:MGI:1921730]	REFSEQ_MRNA_ACC
miR-541	NM_172254	1635	1661	1	21	TGGCTAATAAATACATTGTATCCACT	((((((......(((((..((((.((&))))))...)))))))))))	-12	0.997802	ENSMUST00000022461	Dph3	diphthamine biosynthesis 3 [Source:MGI Symbol;Acc:MGI:1922658]	REFSEQ_MRNA_ACC
miR-541	NM_172254	1635	1661	1	21	TGGCTAATAAATACATTGTATCCACT	((((((......(((((..((((.((&))))))...)))))))))))	-12	0.997802	ENSMUST00000022461	Dph3	diphthamine biosynthesis 3 [Source:MGI Symbol;Acc:MGI:1922658]	REFSEQ_MRNA_ACC
miR-541	NM_001047433	1635	1661	1	21	TGGCTAATAAATACATTGTATCCACT	((((((......(((((..((((.((&))))))...)))))))))))	-12	0.997802	ENSMUST00000022461	Dph3	diphthamine biosynthesis 3 [Source:MGI Symbol;Acc:MGI:1922658]	REFSEQ_MRNA_ACC
miR-541	NM_001047433	1635	1661	1	21	TGGCTAATAAATACATTGTATCCACT	((((((......(((((..((((.((&))))))...)))))))))))	-12	0.997802	ENSMUST00000022461	Dph3	diphthamine biosynthesis 3 [Source:MGI Symbol;Acc:MGI:1922658]	REFSEQ_MRNA_ACC
miR-541	NM_030004	384	412	0	22	GTGACCCTGCATAATAAAGCAATCACTT	((((((..((((.....((.((((.(((&))).)))))).)))).))))))	-17.8	0.998261	ENSMUST00000022517	Cryl1	crystallin, lambda 1 [Source:MGI Symbol;Acc:MGI:1915881]	REFSEQ_MRNA_ACC
miR-541	NM_028903	632	667	0	23	TGTGCTACATCATATCTTGGGTGCTGGAATCACTT	(((((((((((..............((((((.(((&))).))))))))))).)).))))	-15.03	0.993112	ENSMUST00000022610	Scara5	scavenger receptor class A, member 5 [Source:MGI Symbol;Acc:MGI:1918395]	REFSEQ_MRNA_ACC
miR-541	NM_028903	1521	1563	1	23	TGTGCTCATGCACTTTCTTCCAGAGCCGATGTATGTATCCCT	((((....................((((((((....((((((&))))))....))))))))))))	-18.25	0.996931	ENSMUST00000022610	Scara5	scavenger receptor class A, member 5 [Source:MGI Symbol;Acc:MGI:1918395]	REFSEQ_MRNA_ACC
miR-541	NM_028039	270	330	1	20	GACCATGGTTGTCTCATGCTCCATCAGTAGACTCTAAACACCGGCTATGAGCTAACTCCT	(((((................((((((..........................((..(((&)))..)))))))).)))))	-12.79	0.991442	ENSMUST00000022613	Esco2	establishment of sister chromatid cohesion N-acetyltransferase 2 [Source:MGI Symbol;Acc:MGI:1919238]	REFSEQ_MRNA_ACC
miR-541	NM_009955	2198	2254	0	22	GTGACTTGATGCTCTAAATCATTGTAGGATTTACCGCTAGATGGTTTTGAACCCTT	((((((....((.....((((...........................((((((((&))))).))))))))).))))))	-14.12	0.999615	ENSMUST00000022629	Dpysl2	dihydropyrimidinase-like 2 [Source:MGI Symbol;Acc:MGI:1349763]	REFSEQ_MRNA_ACC
miR-541	NM_010095	626	654	1	20	GACCTTTTTTAAGAAGAGAAGAATTTCT	((((.........((.(..(((((..((&))..)))))..).))))))	-13.2	0.992749	ENSMUST00000022637	Ebf2	early B cell factor 2 [Source:MGI Symbol;Acc:MGI:894332]	REFSEQ_MRNA_ACC
miR-541	NM_023045	5067	5119	0	25	AGTGCTTATTCAGCATGTACAAGCCCTGATTTTAATCCTCAGCAATCCCATT	((((.....((((((.......................((((.((((((.((&))))))))))))))))))...))))	-15.9	0.993112	ENSMUST00000022696	Xpo7	exportin 7 [Source:MGI Symbol;Acc:MGI:1929705]	REFSEQ_MRNA_ACC
miR-541	NM_023045	5067	5119	0	25	AGTGCTTATTCAGCATGTACAAGCCCTGATTTTAATCCTCAGCAATCCCATT	((((.....((((((.......................((((.((((((.((&))))))))))))))))))...))))	-15.9	0.993112	ENSMUST00000022696	Xpo7	exportin 7 [Source:MGI Symbol;Acc:MGI:1929705]	REFSEQ_MRNA_ACC
miR-541	NM_001033242	163	205	1	21	TGGCCAAAGTGAATGGGTTGTAATCGTTATTTGAGAATTACT	(((((((........................(.(((((..((&))..))))).)..)))))))	-12.07	0.996621	ENSMUST00000022721	Cln5	ceroid-lipofuscinosis, neuronal 5 [Source:MGI Symbol;Acc:MGI:2442253]	REFSEQ_MRNA_ACC
miR-541	NM_010275	980	1003	0	19	ATGAATATCTTTTTTCTTCCCTT	((.((((((........((((((&))))))....)))))).))	-12.6	0.998898	ENSMUST00000022744	Gdnf	glial cell line derived neurotrophic factor [Source:MGI Symbol;Acc:MGI:107430]	REFSEQ_MRNA_ACC
miR-541	NM_011294	2328	2374	0	21	TGGCCAATTTCCACAATCACTGAAAAAGAAAAACTCAGATTTTCTT	((((((((..........................(((((.(..(((&)))..).))))).))))))))	-16.53	0.992253	ENSMUST00000022816	Sub1	SUB1 homolog, transcriptional regulator [Source:MGI Symbol;Acc:MGI:104811]	REFSEQ_MRNA_ACC
miR-541	NM_020332	181	227	1	20	GACCTGAAGAAAGGTCTTTACTGTCGCTTTGTAACTCAGAATCGCT	((((............................(((((((((((.((&)).)))))))).)))))))	-18.08	0.999057	ENSMUST00000022875	Ank	progressive ankylosis [Source:MGI Symbol;Acc:MGI:3045421]	REFSEQ_MRNA_ACC
miR-541	NM_020332	973	1010	0	23	TGTGATACCCCGGAAATAATGCATTGGAAATCCACTT	((((((..............((((..(.(((((.(((&)))))))))..))))..))))))	-18.99	0.999308	ENSMUST00000022875	Ank	progressive ankylosis [Source:MGI Symbol;Acc:MGI:3045421]	REFSEQ_MRNA_ACC
miR-541	NM_199476	2025	2058	1	23	TGTGGGTAGTATATTCCAAGGTATTCATCCACT	(((((..........((((.((....((((.((&))))))....)).)))))))))	-13.1	0.996205	ENSMUST00000022901	Rrm2b	ribonucleotide reductase M2 B (TP53 inducible) [Source:MGI Symbol;Acc:MGI:2155865]	REFSEQ_MRNA_ACC
miR-541	NM_199476	2025	2058	1	23	TGTGGGTAGTATATTCCAAGGTATTCATCCACT	(((((..........((((.((....((((.((&))))))....)).)))))))))	-13.1	0.996205	ENSMUST00000022901	Rrm2b	ribonucleotide reductase M2 B (TP53 inducible) [Source:MGI Symbol;Acc:MGI:2155865]	REFSEQ_MRNA_ACC
miR-541	NM_199476	2025	2058	1	23	TGTGGGTAGTATATTCCAAGGTATTCATCCACT	(((((..........((((.((....((((.((&))))))....)).)))))))))	-13.1	0.996205	ENSMUST00000022901	Rrm2b	ribonucleotide reductase M2 B (TP53 inducible) [Source:MGI Symbol;Acc:MGI:2155865]	REFSEQ_MRNA_ACC
miR-541	NM_199476	2256	2291	0	23	TGTTACATTACTACTCTCAGTATTCTGTATCCCTT	(((.((...((.....((((........(((((((&))))))).)))).))..)).)))	-12.4	0.999722	ENSMUST00000022901	Rrm2b	ribonucleotide reductase M2 B (TP53 inducible) [Source:MGI Symbol;Acc:MGI:2155865]	REFSEQ_MRNA_ACC
miR-541	NM_199476	2256	2291	0	23	TGTTACATTACTACTCTCAGTATTCTGTATCCCTT	(((.((...((.....((((........(((((((&))))))).)))).))..)).)))	-12.4	0.999722	ENSMUST00000022901	Rrm2b	ribonucleotide reductase M2 B (TP53 inducible) [Source:MGI Symbol;Acc:MGI:2155865]	REFSEQ_MRNA_ACC
miR-541	NM_199476	2256	2291	0	23	TGTTACATTACTACTCTCAGTATTCTGTATCCCTT	(((.((...((.....((((........(((((((&))))))).)))).))..)).)))	-12.4	0.999722	ENSMUST00000022901	Rrm2b	ribonucleotide reductase M2 B (TP53 inducible) [Source:MGI Symbol;Acc:MGI:2155865]	REFSEQ_MRNA_ACC
miR-541	NM_153484	804	829	0	21	TGATTATTTTCACCCAGTATCCCTT	((((((....((..(((.(((((((&))))))).))).)).))))))	-16.2	0.994381	ENSMUST00000023024	Tef	thyrotroph embryonic factor [Source:MGI Symbol;Acc:MGI:98663]	REFSEQ_MRNA_ACC
miR-541	NM_153484	804	829	0	21	TGATTATTTTCACCCAGTATCCCTT	((((((....((..(((.(((((((&))))))).))).)).))))))	-16.2	0.994381	ENSMUST00000023024	Tef	thyrotroph embryonic factor [Source:MGI Symbol;Acc:MGI:98663]	REFSEQ_MRNA_ACC
miR-541	NM_153484	2424	2442	1	21	TGAATGAGTTAGAACCCT	(((....(((((((((((&)))).))))))).....)))	-15.1	0.999355	ENSMUST00000023024	Tef	thyrotroph embryonic factor [Source:MGI Symbol;Acc:MGI:98663]	REFSEQ_MRNA_ACC
miR-541	NM_153484	2424	2442	1	21	TGAATGAGTTAGAACCCT	(((....(((((((((((&)))).))))))).....)))	-15.1	0.999355	ENSMUST00000023024	Tef	thyrotroph embryonic factor [Source:MGI Symbol;Acc:MGI:98663]	REFSEQ_MRNA_ACC
miR-541	NM_017376	804	829	0	21	TGATTATTTTCACCCAGTATCCCTT	((((((....((..(((.(((((((&))))))).))).)).))))))	-16.2	0.994381	ENSMUST00000023024	Tef	thyrotroph embryonic factor [Source:MGI Symbol;Acc:MGI:98663]	REFSEQ_MRNA_ACC
miR-541	NM_017376	804	829	0	21	TGATTATTTTCACCCAGTATCCCTT	((((((....((..(((.(((((((&))))))).))).)).))))))	-16.2	0.994381	ENSMUST00000023024	Tef	thyrotroph embryonic factor [Source:MGI Symbol;Acc:MGI:98663]	REFSEQ_MRNA_ACC
miR-541	NM_017376	2424	2442	1	21	TGAATGAGTTAGAACCCT	(((....(((((((((((&)))).))))))).....)))	-15.1	0.999355	ENSMUST00000023024	Tef	thyrotroph embryonic factor [Source:MGI Symbol;Acc:MGI:98663]	REFSEQ_MRNA_ACC
miR-541	NM_017376	2424	2442	1	21	TGAATGAGTTAGAACCCT	(((....(((((((((((&)))).))))))).....)))	-15.1	0.999355	ENSMUST00000023024	Tef	thyrotroph embryonic factor [Source:MGI Symbol;Acc:MGI:98663]	REFSEQ_MRNA_ACC
miR-541	NM_019712	969	988	1	20	GGCTATATAAAGAAACCCT	(((((.....((((.((((&)))).)))).....)))))	-16.1	0.9972	ENSMUST00000023036	Rbx1	ring-box 1 [Source:MGI Symbol;Acc:MGI:1891829]	REFSEQ_MRNA_ACC
miR-541	NM_133167	591	628	0	20	GACCTTTTACATGAACTCTCAGGACCCAGAATGCCTT	((((....((((..............((((((.((((&)))).)))))))))).))))	-18.63	0.998565	ENSMUST00000023072	Parvb	parvin, beta [Source:MGI Symbol;Acc:MGI:2153063]	REFSEQ_MRNA_ACC
miR-541	NM_027052	1875	1900	0	22	GCAGCTAACCTGGAAGTATCCACTT	(..((((((.....((.((((.(((&))))))).))...))))))..)	-12.7	0.999079	ENSMUST00000023101	Slc38a4	solute carrier family 38, member 4 [Source:MGI Symbol;Acc:MGI:1916604]	REFSEQ_MRNA_ACC
miR-541	NM_019980	584	627	0	23	TGTGAAGGGTCTCCTTTCTCATACAGTTTCTGGGAACTCCCTT	(((((..................(((..((..((((.((((((&))))))))))))..))).)))))	-15.11	0.998565	ENSMUST00000023143	Litaf	LPS-induced TN factor [Source:MGI Symbol;Acc:MGI:1929512]	REFSEQ_MRNA_ACC
miR-541	NM_007470	795	820	1	22	GTGAAAAAAAAAATTTAGAATCCCT	((((..((......(((((((((((&)))))))))))..))..))))	-21.4	0.995872	ENSMUST00000023207	Apod	apolipoprotein D [Source:MGI Symbol;Acc:MGI:88056]	REFSEQ_MRNA_ACC
miR-541	NM_011838	3248	3289	1	18	CCAGCAAGGAAATGAAATCCACTTTTATGACACATCTCCCT	((((((.((((.........................(((((&)))))))))..))))))	-14.41	0.999173	ENSMUST00000023259	Lynx1	Ly6/neurotoxin 1 [Source:MGI Symbol;Acc:MGI:1345180]	REFSEQ_MRNA_ACC
miR-541	NM_008099	893	941	1	21	TGTCCACATGAGAGAACTAACACATACCTTTTCTCTGTGAGCATCCCT	((.((((((.(((.............................((((((&))))))))).)))).)).))	-15.95	0.999503	ENSMUST00000023339	Gcsam	germinal center associated, signaling and motility [Source:MGI Symbol;Acc:MGI:102969]	REFSEQ_MRNA_ACC
miR-541	NM_010818	10	28	1	20	GAAATTATACAGAACCCT	((....((((((((((((&)))).))))).)))...))	-13.8	0.999406	ENSMUST00000023341	Cd200	CD200 antigen [Source:MGI Symbol;Acc:MGI:1196990]	REFSEQ_MRNA_ACC
miR-541	NM_010818	10	28	1	20	GAAATTATACAGAACCCT	((....((((((((((((&)))).))))).)))...))	-13.8	0.999406	ENSMUST00000023341	Cd200	CD200 antigen [Source:MGI Symbol;Acc:MGI:1196990]	REFSEQ_MRNA_ACC
miR-541	NM_026402	716	771	1	25	AGTGTGATATCTTCCCTTGTCTTCCATTTTGTTTACATCATCTAAGAATATCCCT	((((((((..........................(((((.....(((..((((((&))))))))))))))..))))))))	-20.09	0.991236	ENSMUST00000023343	Atg3	autophagy related 3 [Source:MGI Symbol;Acc:MGI:1915091]	REFSEQ_MRNA_ACC
miR-541	NM_177326	1496	1521	1	23	TGCAACCATAGGAAAGAAAATCCCT	((..((((......(((..((((((&))))))))).....))))..))	-15	0.999308	ENSMUST00000023467	Pak2	p21 (RAC1) activated kinase 2 [Source:MGI Symbol;Acc:MGI:1339984]	REFSEQ_MRNA_ACC
miR-541	NM_170599	1415	1439	0	22	GTGACTATCCTGCCTTAATCACTT	(((((((......(..((((.(((&))).))))..)....)))))))	-11.8	0.999126	ENSMUST00000023478	Igsf11	immunoglobulin superfamily, member 11 [Source:MGI Symbol;Acc:MGI:2388477]	REFSEQ_MRNA_ACC
miR-541	NM_134111	497	527	1	21	TGACAGAATGTAAAAGGACACAGAAGCCCT	((((............(((((((((.((((&)))).))))).)))).))))	-16.92	0.995629	ENSMUST00000023537	Eaf2	ELL associated factor 2 [Source:MGI Symbol;Acc:MGI:2146616]	REFSEQ_MRNA_ACC
miR-541	NM_175111	918	944	1	20	GACTGGCCTTGAATTCAAGATCCTCT	(((..((.......(((..((((.((&))))))..))).))..)))	-16.7	0.993503	ENSMUST00000023555	Hspbap1	Hspb associated protein 1 [Source:MGI Symbol;Acc:MGI:1913917]	REFSEQ_MRNA_ACC
miR-541	NM_001025192	1758	1776	0	20	GACTAAGCAGAATAATGT	((((((.((((((....(&)....))))))...))))))	-11.5	0.995616	ENSMUST00000023572	Cxadr	coxsackie virus and adenovirus receptor [Source:MGI Symbol;Acc:MGI:1201679]	REFSEQ_MRNA_ACC
miR-541	NM_001025192	1758	1776	0	20	GACTAAGCAGAATAATGT	((((((.((((((....(&)....))))))...))))))	-11.5	0.995616	ENSMUST00000023572	Cxadr	coxsackie virus and adenovirus receptor [Source:MGI Symbol;Acc:MGI:1201679]	REFSEQ_MRNA_ACC
miR-541	NM_009988	310	360	0	20	GGCGAGTAAGTCAGATGTCCTATAACATCATTATGGGTCAAAATCCCCGT	(((.((...((((((...........................(((((..(&).))))))))))).)).)))	-11.72	0.995856	ENSMUST00000023572	Cxadr	coxsackie virus and adenovirus receptor [Source:MGI Symbol;Acc:MGI:1201679]	REFSEQ_MRNA_ACC
miR-541	NM_009988	310	360	0	20	GGCGAGTAAGTCAGATGTCCTATAACATCATTATGGGTCAAAATCCCCGT	(((.((...((((((...........................(((((..(&).))))))))))).)).)))	-11.72	0.995856	ENSMUST00000023572	Cxadr	coxsackie virus and adenovirus receptor [Source:MGI Symbol;Acc:MGI:1201679]	REFSEQ_MRNA_ACC
miR-541	NM_019413	814	838	1	20	GACCAATTGAGTAAAGACATCCCT	(((((((.......(((.((((((&)))))))))...)))))))	-20.4	0.991313	ENSMUST00000023600	Robo1	roundabout guidance receptor 1 [Source:MGI Symbol;Acc:MGI:1274781]	REFSEQ_MRNA_ACC
miR-541	NM_011782	1559	1621	1	22	GTGACCATACCAAATGTGCCTACTGTGAAAGATTTGCATAGAAGGATTTTGAGAAATCCTCT	(((((((............................((((....(((.........((((.((&))))))))).)))))))))))	-15.28	0.999241	ENSMUST00000023611	Adamts5	a disintegrin-like and metallopeptidase (reprolysin type) with thrombospondin type 1 motif, 5 (aggrecanase-2) [Source:MGI Symbol;Acc:MGI:1346321]	REFSEQ_MRNA_ACC
miR-541	NM_011782	1559	1621	1	22	GTGACCATACCAAATGTGCCTACTGTGAAAGATTTGCATAGAAGGATTTTGAGAAATCCTCT	(((((((............................((((....(((.........((((.((&))))))))).)))))))))))	-15.28	0.999241	ENSMUST00000023611	Adamts5	a disintegrin-like and metallopeptidase (reprolysin type) with thrombospondin type 1 motif, 5 (aggrecanase-2) [Source:MGI Symbol;Acc:MGI:1346321]	REFSEQ_MRNA_ACC
miR-541	NM_177717	389	440	1	24	GTGAGGACCATGCATCCCTTGTCCTGGCTAAAAGAAGACTCTCTAATCCCT	(((..(((((.(((((............................(((((((&)))))))..)))))))))).)))	-20.81	0.999689	ENSMUST00000023714	Krt90	keratin 90 [Source:MGI Symbol;Acc:MGI:3045312]	REFSEQ_MRNA_ACC
miR-541	NM_021530	3830	3865	0	21	TGACCACTCCAAGACTCCTTATTATTAAATGCCTT	((((((................((((((((.((((&)))).))).))))).))))))	-12.53	0.999308	ENSMUST00000023776	Slc4a8	solute carrier family 4 (anion exchanger), member 8 [Source:MGI Symbol;Acc:MGI:1928745]	REFSEQ_MRNA_ACC
miR-541	NM_021530	6748	6791	1	22	GTGACAAACATGAGAAGGCACAGCAGTAGCAAGAAGCATCCCT	(((((.(((((.(((......................((((((&))))))))).))))).)))))	-22.74	0.998942	ENSMUST00000023776	Slc4a8	solute carrier family 4 (anion exchanger), member 8 [Source:MGI Symbol;Acc:MGI:1928745]	REFSEQ_MRNA_ACC
miR-541	NM_010211	586	621	0	22	GTGACTTTTCCCCCATACTAACATTTGACTCCCTT	((((((.............((((((.((.((((((&)))))).)).))))))))))))	-22.01	0.993112	ENSMUST00000023854	Fhl1	four and a half LIM domains 1 [Source:MGI Symbol;Acc:MGI:1298387]	REFSEQ_MRNA_ACC
miR-541	NM_010211	586	621	0	22	GTGACTTTTCCCCCATACTAACATTTGACTCCCTT	((((((.............((((((.((.((((((&)))))).)).))))))))))))	-22.01	0.993112	ENSMUST00000023854	Fhl1	four and a half LIM domains 1 [Source:MGI Symbol;Acc:MGI:1298387]	REFSEQ_MRNA_ACC
miR-541	NM_001077361	657	692	0	22	GTGACTTTTCCCCCATACTAACATTTGACTCCCTT	((((((.............((((((.((.((((((&)))))).)).))))))))))))	-22.01	0.993112	ENSMUST00000023854	Fhl1	four and a half LIM domains 1 [Source:MGI Symbol;Acc:MGI:1298387]	REFSEQ_MRNA_ACC
miR-541	NM_001077361	657	692	0	22	GTGACTTTTCCCCCATACTAACATTTGACTCCCTT	((((((.............((((((.((.((((((&)))))).)).))))))))))))	-22.01	0.993112	ENSMUST00000023854	Fhl1	four and a half LIM domains 1 [Source:MGI Symbol;Acc:MGI:1298387]	REFSEQ_MRNA_ACC
miR-541	NM_001077362	586	621	0	22	GTGACTTTTCCCCCATACTAACATTTGACTCCCTT	((((((.............((((((.((.((((((&)))))).)).))))))))))))	-22.01	0.993112	ENSMUST00000023854	Fhl1	four and a half LIM domains 1 [Source:MGI Symbol;Acc:MGI:1298387]	REFSEQ_MRNA_ACC
miR-541	NM_001077362	586	621	0	22	GTGACTTTTCCCCCATACTAACATTTGACTCCCTT	((((((.............((((((.((.((((((&)))))).)).))))))))))))	-22.01	0.993112	ENSMUST00000023854	Fhl1	four and a half LIM domains 1 [Source:MGI Symbol;Acc:MGI:1298387]	REFSEQ_MRNA_ACC
miR-541	NM_026603	43	106	1	20	GGCCAGCAGAGGAGAGGCCTTTCAGAATATATACATATGTACATTTGTGTGTATATATACCCT	((((((((.............(((((..............................((.((((&)))))))))))))))))))	-17.12	0.999057	ENSMUST00000023869	Denr	density-regulated protein [Source:MGI Symbol;Acc:MGI:1915434]	REFSEQ_MRNA_ACC
miR-541	NM_026603	43	106	1	20	GGCCAGCAGAGGAGAGGCCTTTCAGAATATATACATATGTACATTTGTGTGTATATATACCCT	((((((((.............(((((..............................((.((((&)))))))))))))))))))	-17.12	0.999057	ENSMUST00000023869	Denr	density-regulated protein [Source:MGI Symbol;Acc:MGI:1915434]	REFSEQ_MRNA_ACC
miR-541	NM_013513	74	116	0	22	GTGGCCAAAAATCAGCTAGATTCACAGAAACCAAAATCCATT	((((((((..(((((...................(((((.((&)).)))))))))).))))))))	-17.9	0.998687	ENSMUST00000023987	Epb42	erythrocyte membrane protein band 4.2 [Source:MGI Symbol;Acc:MGI:95402]	REFSEQ_MRNA_ACC
miR-541	NM_013488	1103	1128	1	22	GGAGCCATTCTGGTTTCAAATCCCT	(..((((........((((((((((&))))))).)))...))))..)	-15.5	0.999642	ENSMUST00000024044	Cd4	CD4 antigen [Source:MGI Symbol;Acc:MGI:88335]	REFSEQ_MRNA_ACC
miR-541	NM_009757	838	870	1	21	TGGCTATAATCTAGAGCTCTACTTTAATCCCT	((((((..(((.(((...........((((((&))))))))))))..))))))	-16	0.999308	ENSMUST00000024049	Bmp15	bone morphogenetic protein 15 [Source:MGI Symbol;Acc:MGI:1316745]	REFSEQ_MRNA_ACC
miR-541	NM_009757	1087	1105	1	19	ATTAACTCAGTTATTTCT	((((((((((..((..((&))..)).)))).))))))	-11.3	0.996496	ENSMUST00000024049	Bmp15	bone morphogenetic protein 15 [Source:MGI Symbol;Acc:MGI:1316745]	REFSEQ_MRNA_ACC
miR-541	NM_198421	1797	1834	1	25	AGTGAAAAGGACTGGATTGCACCTCACCTGAAACCCT	((((.....(((..(....((........(((.((((&)))).)))))...)..))).))))	-14.3	0.99216	ENSMUST00000024779	Usp49	ubiquitin specific peptidase 49 [Source:MGI Symbol;Acc:MGI:2685391]	REFSEQ_MRNA_ACC
miR-541	NM_198421	1797	1834	1	25	AGTGAAAAGGACTGGATTGCACCTCACCTGAAACCCT	((((.....(((..(....((........(((.((((&)))).)))))...)..))).))))	-14.3	0.99216	ENSMUST00000024779	Usp49	ubiquitin specific peptidase 49 [Source:MGI Symbol;Acc:MGI:2685391]	REFSEQ_MRNA_ACC
miR-541	NM_198421	1797	1834	1	25	AGTGAAAAGGACTGGATTGCACCTCACCTGAAACCCT	((((.....(((..(....((........(((.((((&)))).)))))...)..))).))))	-14.3	0.99216	ENSMUST00000024779	Usp49	ubiquitin specific peptidase 49 [Source:MGI Symbol;Acc:MGI:2685391]	REFSEQ_MRNA_ACC
miR-541	NM_016859	1035	1076	0	23	TGTGAAACACTACCTCACCAAAAACAACAACAAAAACCCTT	(((((...................(((((.((.((.(((((&))))).)).)).))))).)))))	-16.25	0.997177	ENSMUST00000024783	Bysl	bystin-like [Source:MGI Symbol;Acc:MGI:1858419]	REFSEQ_MRNA_ACC
miR-541	NM_153166	1931	1981	0	24	GTGGATCATGGTTTCTTCATCTCTCAACAAACATCTACTGAGAATCCATT	((((((((......................(((((.....(((((((.((&)).))))))))))))))))).)))	-16.74	0.993582	ENSMUST00000024805	Cpne5	copine V [Source:MGI Symbol;Acc:MGI:2385908]	REFSEQ_MRNA_ACC
miR-541	NM_009593	248	284	0	23	TGTGGGATTCAAAATACAACTGGCATAGAATGCCAT	((((..............((..(((((((((.((.(&).)).)))))).)))..))))))	-15.03	0.994239	ENSMUST00000024829	Abcg1	ATP binding cassette subfamily G member 1 [Source:MGI Symbol;Acc:MGI:107704]	REFSEQ_MRNA_ACC
miR-541	NM_145491	1949	2003	0	23	TGTGGAGATTTGATGGCTTGTTCTTTTCTTCAAATCCACATCTGTGAAACCCTT	(((((..............................(((((((...(((.(((((&))))).))).))))).)))))))	-17.41	0.996205	ENSMUST00000024956	Rhoq	ras homolog family member Q [Source:MGI Symbol;Acc:MGI:1931553]	REFSEQ_MRNA_ACC
miR-541	NM_145491	1949	2003	0	23	TGTGGAGATTTGATGGCTTGTTCTTTTCTTCAAATCCACATCTGTGAAACCCTT	(((((..............................(((((((...(((.(((((&))))).))).))))).)))))))	-17.41	0.996205	ENSMUST00000024956	Rhoq	ras homolog family member Q [Source:MGI Symbol;Acc:MGI:1931553]	REFSEQ_MRNA_ACC
miR-541	NM_198937	1448	1494	1	21	TGACCATGGCTTTATCAACCAAAGAGTTTTCCTCTTCAGATGCCCT	((((((...........................(.(((((..((((&))))..))))).).))))))	-17.79	0.995856	ENSMUST00000024981	Jpt2	Jupiter microtubule associated homolog 2 [Source:MGI Symbol;Acc:MGI:1196260]	REFSEQ_MRNA_ACC
miR-541	NM_028190	709	755	0	22	GTGAAGCCCAAATAGAAAGGATCACTGAATAGGAGTTGCTTCCCTT	((((...((((.(((((.......................((((((&)))))))))))...))))))))	-15.3	0.994998	ENSMUST00000025023	Luc7l	Luc7-like [Source:MGI Symbol;Acc:MGI:1914228]	REFSEQ_MRNA_ACC
miR-541	NM_026505	839	875	0	22	GTGACAAAAGGAGTGTTTTATCAGCTTCATCCGCTT	(((((.............((((((....((((.(((&))))))).))))))...)))))	-15.49	0.999308	ENSMUST00000025075	Bambi	BMP and activin membrane-bound inhibitor [Source:MGI Symbol;Acc:MGI:1915260]	REFSEQ_MRNA_ACC
miR-541	NM_026505	839	875	0	22	GTGACAAAAGGAGTGTTTTATCAGCTTCATCCGCTT	(((((.............((((((....((((.(((&))))))).))))))...)))))	-15.49	0.999308	ENSMUST00000025075	Bambi	BMP and activin membrane-bound inhibitor [Source:MGI Symbol;Acc:MGI:1915260]	REFSEQ_MRNA_ACC
miR-541	NM_026092	111	129	1	20	GAAAGTAAACATTTCCCT	((.....(((((((((((&)))))....))))))..))	-11.3	0.998163	ENSMUST00000025076	Lyzl1	lysozyme-like 1 [Source:MGI Symbol;Acc:MGI:1914578]	REFSEQ_MRNA_ACC
miR-541	NM_153058	903	931	1	22	GTCCTCCAATTCACATTAAGGAATCCAT	((...(((....(((((..(((((((.(&).)))))))))))))))..))	-13	0.993105	ENSMUST00000025127	Mapre2	microtubule-associated protein, RP/EB family, member 2 [Source:MGI Symbol;Acc:MGI:106271]	REFSEQ_MRNA_ACC
miR-541	NM_020576	45	84	0	23	TGGCTGCCCGCTTAGAATCTCAATTTTCCCTAATCCCTT	((...(((.(((((((................(((((((&)))))))))))).)).)))..))	-15.49	0.998188	ENSMUST00000025273	Psors1c2	psoriasis susceptibility 1 candidate 2 (human) [Source:MGI Symbol;Acc:MGI:1930025]	REFSEQ_MRNA_ACC
miR-541	NM_008378	1305	1345	0	20	GATCCACATCCTCACTTGGTATTTTAAATAGGAATCCAGT	((((.(((((....................(((((((..(&)..)))))))))))).))))	-16.25	0.993688	ENSMUST00000025290	Impact	impact, RWD domain protein [Source:MGI Symbol;Acc:MGI:1098233]	REFSEQ_MRNA_ACC
miR-541	NM_008378	1632	1650	0	19	ACTGGATTAGAATTTCTT	((..(((((((((..(((&)))..)))))))).)..))	-15	0.995759	ENSMUST00000025290	Impact	impact, RWD domain protein [Source:MGI Symbol;Acc:MGI:1098233]	REFSEQ_MRNA_ACC
miR-541	NM_178920	1701	1735	1	23	TGTGCCATAAAGATACATTGTACGTGGAATCACT	(((((((..............((((((((((.((&)).)))))).))))))).))))	-14.63	0.994914	ENSMUST00000025356	Mal2	mal, T cell differentiation protein 2 [Source:MGI Symbol;Acc:MGI:2146021]	REFSEQ_MRNA_ACC
miR-541	NM_008540	584	658	1	24	GTGTGCATATTGACAATTCCTTACAATTATCAGTCAAAGAAATGCCATTTAAAATTACAATTTTTTTAATCCCT	(((((...((..(((......................(((............................((((((&)))))))))..)))..)))))))	-14.03	0.999862	ENSMUST00000025393	Smad4	SMAD family member 4 [Source:MGI Symbol;Acc:MGI:894293]	REFSEQ_MRNA_ACC
miR-541	NM_010307	3770	3809	1	22	GATGACCAAGTCTGCTATTGAGTAGACAACTGTTTCCCT	(.((((((((((...................(..(((((&)))))..).))).))))))))	-15.95	0.995942	ENSMUST00000025402	Gnal	guanine nucleotide binding protein, alpha stimulating, olfactory type [Source:MGI Symbol;Acc:MGI:95774]	REFSEQ_MRNA_ACC
miR-541	NM_010728	528	563	1	22	GATGGCGATATATGTATTCAGATAGTTACATCCCT	(.((((((((.......(((((.......((((((&)))))))))))))))).))))	-14.12	0.993112	ENSMUST00000025409	Lox	lysyl oxidase [Source:MGI Symbol;Acc:MGI:96817]	REFSEQ_MRNA_ACC
miR-541	NM_010728	528	563	1	22	GATGGCGATATATGTATTCAGATAGTTACATCCCT	(.((((((((.......(((((.......((((((&)))))))))))))))).))))	-14.12	0.993112	ENSMUST00000025409	Lox	lysyl oxidase [Source:MGI Symbol;Acc:MGI:96817]	REFSEQ_MRNA_ACC
miR-541	NM_026440	2336	2373	1	22	GTTCCCAACACACATATCAAGTGGCTTAGAACTACCT	((..((((((...............((((((...(((&)))..))))))))))))..))	-14.86	0.996988	ENSMUST00000025427	Rnmt	RNA (guanine-7-) methyltransferase [Source:MGI Symbol;Acc:MGI:1915147]	REFSEQ_MRNA_ACC
miR-541	NM_010754	100	126	0	23	TGAGGTCTCATCAGTTAAAGCACCTT	((.(..(.((((((......(.((((&)))))...))))))..)..).))	-14.4	0.993229	ENSMUST00000025453	Smad2	SMAD family member 2 [Source:MGI Symbol;Acc:MGI:108051]	REFSEQ_MRNA_ACC
miR-541	NM_026302	974	997	0	20	GACAAATTAACTGTCAATCCCTT	(((....((((.(((((((((((&)))))))..)))))))))))	-15.2	0.997224	ENSMUST00000025505	Dctn4	dynactin 4 [Source:MGI Symbol;Acc:MGI:1914915]	REFSEQ_MRNA_ACC
miR-541	NM_026302	1581	1601	0	22	GTGATTTTCTGTAATCCCAT	((((((.((.(.((((((.(&).))))))).))....))))))	-13.8	0.995548	ENSMUST00000025505	Dctn4	dynactin 4 [Source:MGI Symbol;Acc:MGI:1914915]	REFSEQ_MRNA_ACC
miR-541	NM_198295	354	375	1	19	ACCTACTATATCAATTCTCCT	(((....((((((..((.(((&)))))...)))))).)))	-11.5	0.998958	ENSMUST00000025515	Tmx3	thioredoxin-related transmembrane protein 3 [Source:MGI Symbol;Acc:MGI:2442418]	REFSEQ_MRNA_ACC
miR-541	NM_177407	3100	3132	1	24	GTGAACTTGAATGACCACTGCTCAAACTTTCT	(((........((((((..(((((.(.(..((&))..).).))).)))))))))))	-12.5	0.991186	ENSMUST00000025519	Camk2a	calcium/calmodulin-dependent protein kinase II alpha [Source:MGI Symbol;Acc:MGI:88256]	REFSEQ_MRNA_ACC
miR-541	NM_177407	3100	3132	1	24	GTGAACTTGAATGACCACTGCTCAAACTTTCT	(((........((((((..(((((.(.(..((&))..).).))).)))))))))))	-12.5	0.991186	ENSMUST00000025519	Camk2a	calcium/calmodulin-dependent protein kinase II alpha [Source:MGI Symbol;Acc:MGI:88256]	REFSEQ_MRNA_ACC
miR-541	NM_008139	389	436	1	21	TGACCAAAACGAAGCTGATTTTTCTTCTTCCTGCTCCTTCCCTCCCT	(((((((...(((.............................(((((&)))))))).....)))))))	-14.05	0.993857	ENSMUST00000025541	Gnaq	guanine nucleotide binding protein, alpha q polypeptide [Source:MGI Symbol;Acc:MGI:95776]	REFSEQ_MRNA_ACC
miR-541	NM_008139	389	436	1	21	TGACCAAAACGAAGCTGATTTTTCTTCTTCCTGCTCCTTCCCTCCCT	(((((((...(((.............................(((((&)))))))).....)))))))	-14.05	0.993857	ENSMUST00000025541	Gnaq	guanine nucleotide binding protein, alpha q polypeptide [Source:MGI Symbol;Acc:MGI:95776]	REFSEQ_MRNA_ACC
miR-541	NM_008139	2472	2519	1	22	GTGGCCTTTATTAGAAAGGCAGTTTTAGAAGCTATTTGTGATCCACT	((((((..(((((((.........................((((.((&)))))))))))))..))))))	-20.01	0.999241	ENSMUST00000025541	Gnaq	guanine nucleotide binding protein, alpha q polypeptide [Source:MGI Symbol;Acc:MGI:95776]	REFSEQ_MRNA_ACC
miR-541	NM_008139	2472	2519	1	22	GTGGCCTTTATTAGAAAGGCAGTTTTAGAAGCTATTTGTGATCCACT	((((((..(((((((.........................((((.((&)))))))))))))..))))))	-20.01	0.999241	ENSMUST00000025541	Gnaq	guanine nucleotide binding protein, alpha q polypeptide [Source:MGI Symbol;Acc:MGI:95776]	REFSEQ_MRNA_ACC
miR-541	NM_001033174	1065	1092	1	21	TGGTTTTTTTATATCACCTGTCTCCCT	((..(.....((((((...(..(((((&)))))..))))))).)..))	-11.4	0.994998	ENSMUST00000025590	Osbp	oxysterol binding protein [Source:MGI Symbol;Acc:MGI:97447]	REFSEQ_MRNA_ACC
miR-541	NM_019437	981	1063	1	21	TGACCAGGCACTTAAACATAATTTAAAAGTCCTTGTAGCTTCAGAACCGGATAAGTTCCAGTTGCATATCTCTATATCTCCT	((((((.(((..............................(((((..............................(((.(((&))))))))))))))))))))	-13.42	0.999503	ENSMUST00000025617	Rfk	riboflavin kinase [Source:MGI Symbol;Acc:MGI:1914688]	REFSEQ_MRNA_ACC
miR-541	NM_177034	1587	1604	1	22	GTATGAATATAATCCCT	((((.((((((((((((&)))))))...))))).)).))	-13.1	0.998814	ENSMUST00000025830	Apba1	amyloid beta (A4) precursor protein binding, family A, member 1 [Source:MGI Symbol;Acc:MGI:1860297]	REFSEQ_MRNA_ACC
miR-541	NM_026003	564	595	1	22	GTGACAAATGTACAGTAGTTAGATATCACCT	(((((.(((........((((((.(((.(((&))))))))))))))).)))))	-16.4	0.995548	ENSMUST00000025862	Smarca2	SWI/SNF related, matrix associated, actin dependent regulator of chromatin, subfamily a, member 2 [Source:MGI Symbol;Acc:MGI:99603]	REFSEQ_MRNA_ACC
miR-541	NM_007600	683	706	1	21	TGGTCATTTTCAAGGGAATGCCT	((..((....((..(((((.(((&))).)))))..)).))..))	-15.1	0.998068	ENSMUST00000025891	Capn1	calpain 1 [Source:MGI Symbol;Acc:MGI:88263]	REFSEQ_MRNA_ACC
miR-541	NM_139269	484	525	1	25	AGTGCTTTCCTGGCGAGCATGCAGTTTTAGGTTCAATCCCT	((((......((((.(((((.(((..........(((((((&))))))))))))))).))))))))	-21.1	0.996424	ENSMUST00000025925	Plaat3	phospholipase A and acyltransferase 3 [Source:MGI Symbol;Acc:MGI:2179715]	REFSEQ_MRNA_ACC
miR-541	NM_139269	484	525	1	25	AGTGCTTTCCTGGCGAGCATGCAGTTTTAGGTTCAATCCCT	((((......((((.(((((.(((..........(((((((&))))))))))))))).))))))))	-21.1	0.996424	ENSMUST00000025925	Plaat3	phospholipase A and acyltransferase 3 [Source:MGI Symbol;Acc:MGI:2179715]	REFSEQ_MRNA_ACC
miR-541	NM_139269	484	525	1	25	AGTGCTTTCCTGGCGAGCATGCAGTTTTAGGTTCAATCCCT	((((......((((.(((((.(((..........(((((((&))))))))))))))).))))))))	-21.1	0.996424	ENSMUST00000025925	Plaat3	phospholipase A and acyltransferase 3 [Source:MGI Symbol;Acc:MGI:2179715]	REFSEQ_MRNA_ACC
miR-541	NM_139269	635	651	1	21	TGGCTTACATATCCCT	(((((.((((((((((&))))))....)))).)))))	-16.1	0.993112	ENSMUST00000025925	Plaat3	phospholipase A and acyltransferase 3 [Source:MGI Symbol;Acc:MGI:2179715]	REFSEQ_MRNA_ACC
miR-541	NM_139269	635	651	1	21	TGGCTTACATATCCCT	(((((.((((((((((&))))))....)))).)))))	-16.1	0.993112	ENSMUST00000025925	Plaat3	phospholipase A and acyltransferase 3 [Source:MGI Symbol;Acc:MGI:2179715]	REFSEQ_MRNA_ACC
miR-541	NM_139269	635	651	1	21	TGGCTTACATATCCCT	(((((.((((((((((&))))))....)))).)))))	-16.1	0.993112	ENSMUST00000025925	Plaat3	phospholipase A and acyltransferase 3 [Source:MGI Symbol;Acc:MGI:2179715]	REFSEQ_MRNA_ACC
miR-541	NM_139269	2179	2197	1	20	GATCCAGCAACTTTTTCT	((.((((((.(..(..((&))..)....).))))))))	-11.7	0.991212	ENSMUST00000025925	Plaat3	phospholipase A and acyltransferase 3 [Source:MGI Symbol;Acc:MGI:2179715]	REFSEQ_MRNA_ACC
miR-541	NM_139269	2179	2197	1	20	GATCCAGCAACTTTTTCT	((.((((((.(..(..((&))..)....).))))))))	-11.7	0.991212	ENSMUST00000025925	Plaat3	phospholipase A and acyltransferase 3 [Source:MGI Symbol;Acc:MGI:2179715]	REFSEQ_MRNA_ACC
miR-541	NM_139269	2179	2197	1	20	GATCCAGCAACTTTTTCT	((.((((((.(..(..((&))..)....).))))))))	-11.7	0.991212	ENSMUST00000025925	Plaat3	phospholipase A and acyltransferase 3 [Source:MGI Symbol;Acc:MGI:2179715]	REFSEQ_MRNA_ACC
miR-541	NM_133352	4080	4124	1	24	GTGTAGGCTGTATTCCAGTTGGCTTTTTAGTAATAGAAATCCCT	((((.(((((.((..(((...................(((((((&))))))))))..)))))))))))	-16.7	0.999566	ENSMUST00000025989	Tm9sf3	transmembrane 9 superfamily member 3 [Source:MGI Symbol;Acc:MGI:1914262]	REFSEQ_MRNA_ACC
miR-541	NM_173740	143	169	1	25	AGTGGTAACAGTCCAAAGAATCACCT	((((.(((((......((((((.(((&)))))))))..)))))....))))	-16.2	0.996085	ENSMUST00000026013	Maoa	monoamine oxidase A [Source:MGI Symbol;Acc:MGI:96915]	REFSEQ_MRNA_ACC
miR-541	NM_027654	525	566	0	23	TGTCTCCTGTTAGAAATGGCTCTTCTTAACTAACATCCCTT	(((..((.((((((....................(((((((&)))))))))))))...))..)))	-14.65	0.999241	ENSMUST00000026032	Pcgf6	polycomb group ring finger 6 [Source:MGI Symbol;Acc:MGI:1918291]	REFSEQ_MRNA_ACC
miR-541	NM_027654	810	837	1	20	GACTTCATTGTAAACATTACTTTGCCT	((((........(((((((...(.(((&))).)...)))))))))))	-11.6	0.996454	ENSMUST00000026032	Pcgf6	polycomb group ring finger 6 [Source:MGI Symbol;Acc:MGI:1918291]	REFSEQ_MRNA_ACC
miR-541	NM_028115	108	153	0	21	TGATTGGATTCAGATAAATAAGTTTTCTGAATTTGATCTTCCCTT	((((..(..(((((.........................((((((&)))))).)))))..)..))))	-17.27	0.998849	ENSMUST00000026072	Trub1	TruB pseudouridine (psi) synthase family member 1 [Source:MGI Symbol;Acc:MGI:1919383]	REFSEQ_MRNA_ACC
miR-541	NM_028115	108	153	0	21	TGATTGGATTCAGATAAATAAGTTTTCTGAATTTGATCTTCCCTT	((((..(..(((((.........................((((((&)))))).)))))..)..))))	-17.27	0.998849	ENSMUST00000026073	Trub1	TruB pseudouridine (psi) synthase family member 1 [Source:MGI Symbol;Acc:MGI:1919383]	REFSEQ_MRNA_ACC
miR-541	NM_172523	594	628	1	19	GCTGGCATTAGTTTTCTGTTATAACCACTCACCT	((..(((((((.................((.(((&)))))..)))))))..))	-13.41	0.99477	ENSMUST00000026084	Slc18a2	solute carrier family 18 (vesicular monoamine), member 2 [Source:MGI Symbol;Acc:MGI:106677]	REFSEQ_MRNA_ACC
miR-541	NM_013886	661	686	1	19	GCCAATACAATTTGAGCCAATCCCT	(((((((.....(.((..(((((((&))))))))).))))))))	-14.2	0.999224	ENSMUST00000026094	Hdgfl3	HDGF like 3 [Source:MGI Symbol;Acc:MGI:1352760]	REFSEQ_MRNA_ACC
miR-541	NM_013886	661	686	1	19	GCCAATACAATTTGAGCCAATCCCT	(((((((.....(.((..(((((((&))))))))).))))))))	-14.2	0.999224	ENSMUST00000026094	Hdgfl3	HDGF like 3 [Source:MGI Symbol;Acc:MGI:1352760]	REFSEQ_MRNA_ACC
miR-541	NM_010324	239	262	0	21	TGGCTATGAGATGTAATCACCTT	((((((......(.((((.((((&)))))))))......))))))	-12.3	0.999308	ENSMUST00000026196	Got1	glutamic-oxaloacetic transaminase 1, soluble [Source:MGI Symbol;Acc:MGI:95791]	REFSEQ_MRNA_ACC
miR-541	NM_007700	512	553	0	25	AGTGTTCTTCATGGCATCACATGGAGTCAGATGAATCCCAT	(((((...(((..((((((.............(((((((.(&).))))))))))))))))..)))))	-17.51	0.991313	ENSMUST00000026217	Chuk	conserved helix-loop-helix ubiquitous kinase [Source:MGI Symbol;Acc:MGI:99484]	REFSEQ_MRNA_ACC
miR-541	NM_007700	512	553	0	25	AGTGTTCTTCATGGCATCACATGGAGTCAGATGAATCCCAT	(((((...(((..((((((.............(((((((.(&).))))))))))))))))..)))))	-17.51	0.991313	ENSMUST00000026217	Chuk	conserved helix-loop-helix ubiquitous kinase [Source:MGI Symbol;Acc:MGI:99484]	REFSEQ_MRNA_ACC
miR-541	NM_009128	174	193	0	19	GCTAAGCTCATCTTCCCTT	(((((..(((...((((((&))))))...)))..)))))	-13.2	0.994632	ENSMUST00000026221	Scd2	stearoyl-Coenzyme A desaturase 2 [Source:MGI Symbol;Acc:MGI:98240]	REFSEQ_MRNA_ACC
miR-541	NM_007870	139	180	0	23	TGGAACCAAGCTGGGAGGAGAGTCTTCTGTTACATCACCTT	((..(((((..(.(((.................(((.((((&)))))))))).)..)))))..))	-12.42	0.995542	ENSMUST00000026315	Dnase1l3	deoxyribonuclease 1-like 3 [Source:MGI Symbol;Acc:MGI:1314633]	REFSEQ_MRNA_ACC
miR-541	NM_008600	1255	1277	0	18	CCAAACATCAAACTCTCCACTT	((.(((((((.....(((.(((&))))))...)))))))))	-12.3	0.998545	ENSMUST00000026455	Mip	major intrinsic protein of lens fiber [Source:MGI Symbol;Acc:MGI:96990]	REFSEQ_MRNA_ACC
miR-541	NM_010565	58	112	1	23	TGTTCCCACTTCTGTCCAGAATGGAAACACCTTTCTAAGCATGCAGACATCCCT	(((..(((..............................((((.((((.((((((&)))))))))))))))))..)))	-17.81	0.999294	ENSMUST00000026472	Inhbc	inhibin beta-C [Source:MGI Symbol;Acc:MGI:105932]	REFSEQ_MRNA_ACC
miR-541	NM_027721	310	334	1	25	AGTGGATTCCAATAGAGAATCACT	((((....((((((.((((((.((&)).))))))..))))))...))))	-18.8	0.995571	ENSMUST00000026486	Katnal2	katanin p60 subunit A-like 2 [Source:MGI Symbol;Acc:MGI:1924234]	REFSEQ_MRNA_ACC
miR-541	NM_001079849	179	201	1	19	GCCAAAATAAACTTTATTCCCT	(((((............(((((&)))))........)))))	-11.25	0.995275	ENSMUST00000026520	Paip1	polyadenylate binding protein-interacting protein 1 [Source:MGI Symbol;Acc:MGI:2384993]	REFSEQ_MRNA_ACC
miR-541	NM_001079849	1242	1285	1	21	TGAGCCTACAAAATTAACAAATACAGTAATTTTTAGAATCCAT	(((.((.(((......................(((((((((.(&).)))))))))))).)))))	-12.74	0.998221	ENSMUST00000026520	Paip1	polyadenylate binding protein-interacting protein 1 [Source:MGI Symbol;Acc:MGI:2384993]	REFSEQ_MRNA_ACC
miR-541	NM_001079849	2750	2805	1	25	GGTGGTCTTTGACTAGATTTTAGCAGATGGAAAGAATGTAAGCTTGTGTATGCCT	((((.....(((((((.......((((......................((.(((&))).))))))...)))))))))))	-12.14	0.995942	ENSMUST00000026520	Paip1	polyadenylate binding protein-interacting protein 1 [Source:MGI Symbol;Acc:MGI:2384993]	REFSEQ_MRNA_ACC
miR-541	NM_145457	179	201	1	19	GCCAAAATAAACTTTATTCCCT	(((((............(((((&)))))........)))))	-11.25	0.995275	ENSMUST00000026520	Paip1	polyadenylate binding protein-interacting protein 1 [Source:MGI Symbol;Acc:MGI:2384993]	REFSEQ_MRNA_ACC
miR-541	NM_145457	179	201	1	19	GCCAAAATAAACTTTATTCCCT	(((((............(((((&)))))........)))))	-11.25	0.995275	ENSMUST00000026520	Paip1	polyadenylate binding protein-interacting protein 1 [Source:MGI Symbol;Acc:MGI:2384993]	REFSEQ_MRNA_ACC
miR-541	NM_145457	1242	1285	1	21	TGAGCCTACAAAATTAACAAATACAGTAATTTTTAGAATCCAT	(((.((.(((......................(((((((((.(&).)))))))))))).)))))	-12.74	0.998221	ENSMUST00000026520	Paip1	polyadenylate binding protein-interacting protein 1 [Source:MGI Symbol;Acc:MGI:2384993]	REFSEQ_MRNA_ACC
miR-541	NM_145457	1242	1285	1	21	TGAGCCTACAAAATTAACAAATACAGTAATTTTTAGAATCCAT	(((.((.(((......................(((((((((.(&).)))))))))))).)))))	-12.74	0.998221	ENSMUST00000026520	Paip1	polyadenylate binding protein-interacting protein 1 [Source:MGI Symbol;Acc:MGI:2384993]	REFSEQ_MRNA_ACC
miR-541	NM_145457	2750	2805	1	25	GGTGGTCTTTGACTAGATTTTAGCAGATGGAAAGAATGTAAGCTTGTGTATGCCT	((((.....(((((((.......((((......................((.(((&))).))))))...)))))))))))	-12.14	0.995942	ENSMUST00000026520	Paip1	polyadenylate binding protein-interacting protein 1 [Source:MGI Symbol;Acc:MGI:2384993]	REFSEQ_MRNA_ACC
miR-541	NM_145457	2750	2805	1	25	GGTGGTCTTTGACTAGATTTTAGCAGATGGAAAGAATGTAAGCTTGTGTATGCCT	((((.....(((((((.......((((......................((.(((&))).))))))...)))))))))))	-12.14	0.995942	ENSMUST00000026520	Paip1	polyadenylate binding protein-interacting protein 1 [Source:MGI Symbol;Acc:MGI:2384993]	REFSEQ_MRNA_ACC
miR-541	NM_177469	1453	1501	0	20	GGCTAGCAGGCAGAGCTGATATTCATAAGCTCCTCTGTGATATCCCTT	((((((((..((((...........................(((((((&))))))))))).))))))))	-21.82	0.996931	ENSMUST00000026548	Adgra1	adhesion G protein-coupled receptor A1 [Source:MGI Symbol;Acc:MGI:1277167]	REFSEQ_MRNA_ACC
miR-541	NM_026522	1014	1046	1	21	TGACCTTAACCTACTGGAATAGAGGTATCCCT	(((((............((((..((.((((((&)))))).))..)))))))))	-17	0.999308	ENSMUST00000026586	Chid1	chitinase domain containing 1 [Source:MGI Symbol;Acc:MGI:1915288]	REFSEQ_MRNA_ACC
miR-541	NM_026522	1014	1046	1	21	TGACCTTAACCTACTGGAATAGAGGTATCCCT	(((((............((((..((.((((((&)))))).))..)))))))))	-17	0.999308	ENSMUST00000026586	Chid1	chitinase domain containing 1 [Source:MGI Symbol;Acc:MGI:1915288]	REFSEQ_MRNA_ACC
miR-541	NM_007623	169	226	1	22	GTGGCCACTGACTTAAAAGCTACCTGCTTGGACATAGCATCCTTTCTACACATCCCT	(((((((.............................(((((..........((((((&))))))...))))))))))))	-17.97	0.999262	ENSMUST00000026662	Cbx2	chromobox 2 [Source:MGI Symbol;Acc:MGI:88289]	REFSEQ_MRNA_ACC
miR-541	NM_007520	216	236	1	21	TGACCAGGTAATAATCTCCT	(((((((((...((((.(((&)))))))...)).)))))))	-14.5	0.995058	ENSMUST00000026703	Bach1	BTB and CNC homology 1, basic leucine zipper transcription factor 1 [Source:MGI Symbol;Acc:MGI:894680]	REFSEQ_MRNA_ACC
miR-541	NM_007520	216	236	1	21	TGACCAGGTAATAATCTCCT	(((((((((...((((.(((&)))))))...)).)))))))	-14.5	0.995058	ENSMUST00000026703	Bach1	BTB and CNC homology 1, basic leucine zipper transcription factor 1 [Source:MGI Symbol;Acc:MGI:894680]	REFSEQ_MRNA_ACC
miR-541	NM_007520	1139	1192	1	23	TGTAGACCTCAGCAGTGGAAACAAAACCTTGTTTATACAGGTCCAATATCCCT	(((.((((..((((..(((............................((((((&)))))))))..)))))))))))	-16.88	0.999399	ENSMUST00000026703	Bach1	BTB and CNC homology 1, basic leucine zipper transcription factor 1 [Source:MGI Symbol;Acc:MGI:894680]	REFSEQ_MRNA_ACC
miR-541	NM_007520	1139	1192	1	23	TGTAGACCTCAGCAGTGGAAACAAAACCTTGTTTATACAGGTCCAATATCCCT	(((.((((..((((..(((............................((((((&)))))))))..)))))))))))	-16.88	0.999399	ENSMUST00000026703	Bach1	BTB and CNC homology 1, basic leucine zipper transcription factor 1 [Source:MGI Symbol;Acc:MGI:894680]	REFSEQ_MRNA_ACC
miR-541	NM_007520	2501	2548	1	22	GTGGGTAATAATAGAAATATATTGCATAGCATTATACATGTATGCCT	((((.(((((.((((..........................((.(((&))).)))))).))))).))))	-12.96	0.991252	ENSMUST00000026703	Bach1	BTB and CNC homology 1, basic leucine zipper transcription factor 1 [Source:MGI Symbol;Acc:MGI:894680]	REFSEQ_MRNA_ACC
miR-541	NM_007520	2501	2548	1	22	GTGGGTAATAATAGAAATATATTGCATAGCATTATACATGTATGCCT	((((.(((((.((((..........................((.(((&))).)))))).))))).))))	-12.96	0.991252	ENSMUST00000026703	Bach1	BTB and CNC homology 1, basic leucine zipper transcription factor 1 [Source:MGI Symbol;Acc:MGI:894680]	REFSEQ_MRNA_ACC
miR-541	NM_010267	216	239	1	21	TGACTTACTTCTAATCTATCCCT	(((((.((.((......((((((&))))))...)).)).)))))	-16.3	0.999875	ENSMUST00000026879	Gdap1	ganglioside-induced differentiation-associated-protein 1 [Source:MGI Symbol;Acc:MGI:1338002]	REFSEQ_MRNA_ACC
miR-541	NM_010267	216	239	1	21	TGACTTACTTCTAATCTATCCCT	(((((.((.((......((((((&))))))...)).)).)))))	-16.3	0.999875	ENSMUST00000026879	Gdap1	ganglioside-induced differentiation-associated-protein 1 [Source:MGI Symbol;Acc:MGI:1338002]	REFSEQ_MRNA_ACC
miR-541	NM_010267	2105	2209	1	24	GTGTGCCAGTGTTCAAGGCGAGGCATCCAAGCCTCTTCAATGTTTTATAGGTAGGTATTCTTGACATTAGTGCTTTAAAAATATTTGTCTAGTGATAAAACCCT	(((((.........................(((.............................((((((((...........................((.((((&)))).))))))))))))))))))	-12.18	0.998773	ENSMUST00000026879	Gdap1	ganglioside-induced differentiation-associated-protein 1 [Source:MGI Symbol;Acc:MGI:1338002]	REFSEQ_MRNA_ACC
miR-541	NM_010267	2105	2209	1	24	GTGTGCCAGTGTTCAAGGCGAGGCATCCAAGCCTCTTCAATGTTTTATAGGTAGGTATTCTTGACATTAGTGCTTTAAAAATATTTGTCTAGTGATAAAACCCT	(((((.........................(((.............................((((((((...........................((.((((&)))).))))))))))))))))))	-12.18	0.998773	ENSMUST00000026879	Gdap1	ganglioside-induced differentiation-associated-protein 1 [Source:MGI Symbol;Acc:MGI:1338002]	REFSEQ_MRNA_ACC
miR-541	NM_027748	664	716	0	24	GTGTGCATCCCATCGACTTGTATAAAACTCTTGATACTAAGGAGAATCCCCT	(((((.(((.((((............................((((((((.(&).))))))))))))..))))))))	-18.38	0.999418	ENSMUST00000026888	Taf3	TATA-box binding protein associated factor 3 [Source:MGI Symbol;Acc:MGI:2388097]	REFSEQ_MRNA_ACC
miR-541	NM_026917	3815	3843	1	24	GTGTGGTCTCTGTAGAACATGATCACCT	(((((..(....((((.....(((.(((&)))))))))).....)..)))))	-17.4	0.997718	ENSMUST00000026892	Zdhhc3	zinc finger, DHHC domain containing 3 [Source:MGI Symbol;Acc:MGI:1926134]	REFSEQ_MRNA_ACC
miR-541	NM_013770	625	646	1	21	TGGTCAGTTTTGCTGAACCCT	((..(((..((...(((((((&)))).))).))..)))..))	-12.9	0.992836	ENSMUST00000026899	Slc25a10	solute carrier family 25 (mitochondrial carrier, dicarboxylate transporter), member 10 [Source:MGI Symbol;Acc:MGI:1353497]	REFSEQ_MRNA_ACC
miR-541	NM_010164	916	957	0	22	GTGTCAACAAGGATTTTATTTTCTTAGTCTTTTATCCCATT	(((((((((.(((....................(((((.((&))))))))))..)))))).)))	-13.85	0.999808	ENSMUST00000027066	Eya1	EYA transcriptional coactivator and phosphatase 1 [Source:MGI Symbol;Acc:MGI:109344]	REFSEQ_MRNA_ACC
miR-541	NM_011770	969	1017	0	25	AGTGTAATTAGGCGAACAGTAGGGGGAATTCCCACTCTAAGAACCCTT	(((((.....(((.((((.....................(((((((((&))))).))))..)))).))))))))	-17.4	0.990976	ENSMUST00000027146	Ikzf2	IKAROS family zinc finger 2 [Source:MGI Symbol;Acc:MGI:1342541]	REFSEQ_MRNA_ACC
miR-541	NM_011770	969	1017	0	25	AGTGTAATTAGGCGAACAGTAGGGGGAATTCCCACTCTAAGAACCCTT	(((((.....(((.((((.....................(((((((((&))))).))))..)))).))))))))	-17.4	0.990976	ENSMUST00000027146	Ikzf2	IKAROS family zinc finger 2 [Source:MGI Symbol;Acc:MGI:1342541]	REFSEQ_MRNA_ACC
miR-541	NM_025683	984	1020	1	21	TGTCCTATAATTGTTAGAACAGGAATTTTTTTCCCT	((.((......((((((((............(((((&)))))))))))))..)).))	-12.9	0.99468	ENSMUST00000027157	Rpe	ribulose-5-phosphate-3-epimerase [Source:MGI Symbol;Acc:MGI:1913896]	REFSEQ_MRNA_ACC
miR-541	NM_025683	1716	1737	0	19	ACCTTATATATCTAATCCCAT	(((....(((((.((((((.(&).))))))..))))).)))	-12.6	0.999025	ENSMUST00000027157	Rpe	ribulose-5-phosphate-3-epimerase [Source:MGI Symbol;Acc:MGI:1913896]	REFSEQ_MRNA_ACC
miR-541	NM_017480	392	427	0	21	TGGCCACCATCTGTCCTCATTTTTCAGATTCCATT	((((((.((..............(((((.(((.((&)).))).))))))).))))))	-15.33	0.994239	ENSMUST00000027162	Icos	inducible T cell co-stimulator [Source:MGI Symbol;Acc:MGI:1858745]	REFSEQ_MRNA_ACC
miR-541	NM_007642	598	635	1	21	TGACCATTTTTAATCACATTGACTCATGGAATGGCCT	((((((.........(((((.......(((((..(((&))).))))))))))))))))	-12.21	0.994239	ENSMUST00000027165	Cd28	CD28 antigen [Source:MGI Symbol;Acc:MGI:88327]	REFSEQ_MRNA_ACC
miR-541	NM_007642	598	635	1	21	TGACCATTTTTAATCACATTGACTCATGGAATGGCCT	((((((.........(((((.......(((((..(((&))).))))))))))))))))	-12.21	0.994239	ENSMUST00000027165	Cd28	CD28 antigen [Source:MGI Symbol;Acc:MGI:88327]	REFSEQ_MRNA_ACC
miR-541	NM_007642	3241	3274	1	20	GACTTAACACATTCTATTCATACTATTTTCCCT	(((.(((((((.................(((((&)))))...)).))))))))	-11.85	0.994656	ENSMUST00000027165	Cd28	CD28 antigen [Source:MGI Symbol;Acc:MGI:88327]	REFSEQ_MRNA_ACC
miR-541	NM_007642	3241	3274	1	20	GACTTAACACATTCTATTCATACTATTTTCCCT	(((.(((((((.................(((((&)))))...)).))))))))	-11.85	0.994656	ENSMUST00000027165	Cd28	CD28 antigen [Source:MGI Symbol;Acc:MGI:88327]	REFSEQ_MRNA_ACC
miR-541	NM_011200	1510	1546	1	20	GACCAGTTTTCTCATTTTTAAGTTCATTACATGCCT	((((((..................(((((.((.(((&))).))..)))))))))))	-12.46	0.99868	ENSMUST00000027232	Ptp4a1	protein tyrosine phosphatase 4a1 [Source:MGI Symbol;Acc:MGI:1277096]	REFSEQ_MRNA_ACC
miR-541	NM_145517	496	516	0	19	ACCAATTAAGAGAATAACTT	((((((....(((((..(((&)))..)))))...))))))	-12.9	0.99873	ENSMUST00000027266	Ormdl1	ORM1-like 1 (S. cerevisiae) [Source:MGI Symbol;Acc:MGI:2181669]	REFSEQ_MRNA_ACC
miR-541	NM_198006	855	875	1	23	TGAAGCTATGAGGATTCCCT	((..((((...(((.(((((&))))).))).....))))..))	-14.1	0.990976	ENSMUST00000027286	Coa5	cytochrome C oxidase assembly factor 5 [Source:MGI Symbol;Acc:MGI:1923428]	REFSEQ_MRNA_ACC
miR-541	NM_172971	611	627	1	20	GTCCAACACATTACCT	(.((((((((...(((&))).....)).)))))).)	-12.6	0.991212	ENSMUST00000027287	Inpp4a	inositol polyphosphate-4-phosphatase, type I [Source:MGI Symbol;Acc:MGI:1931123]	REFSEQ_MRNA_ACC
miR-541	NM_030266	939	958	0	21	TGATGGTTAAGTCTCCCTT	((((.(...((..((((((&))))))..)).....).))))	-12.5	0.996308	ENSMUST00000027287	Inpp4a	inositol polyphosphate-4-phosphatase, type I [Source:MGI Symbol;Acc:MGI:1931123]	REFSEQ_MRNA_ACC
miR-541	NM_026503	14	34	1	17	CAACTGCAGAATCATTACCT	((((..(((((((....(((&))))))))))..))))	-14.8	0.992196	ENSMUST00000027338	Sdhaf4	succinate dehydrogenase complex assembly factor 4 [Source:MGI Symbol;Acc:MGI:1915252]	REFSEQ_MRNA_ACC
miR-541	NM_026846	225	276	0	25	GGTGCTAACCAGACTCAATCCCTACAGCCTTTTTCATCATGTTACTCCCTT	((((...(((((......................(((((.(....((((((&))))))..)))))))))))..))))	-15.64	0.991219	ENSMUST00000027394	Zfand2b	zinc finger, AN1 type domain 2B [Source:MGI Symbol;Acc:MGI:1916068]	REFSEQ_MRNA_ACC
miR-541	NM_007936	2593	2639	1	20	GGCTAAAATCTAGTCAAATCTACTAAACAGCTTTGAGCTGTTCCCT	((((((.(((.((............................(((((&)))))..))))).))))))	-13.61	0.996942	ENSMUST00000027451	Epha4	Eph receptor A4 [Source:MGI Symbol;Acc:MGI:98277]	REFSEQ_MRNA_ACC
miR-541	NM_019867	201	243	0	22	GTGAAAAGCTAAGTACTTAGGCAGTATTACACCACCTCCCTT	((((..(((..((.......................((((((&))))))..))...)))..))))	-12.91	0.995856	ENSMUST00000027477	Ngef	neuronal guanine nucleotide exchange factor [Source:MGI Symbol;Acc:MGI:1858414]	REFSEQ_MRNA_ACC
miR-541	NM_019867	201	243	0	22	GTGAAAAGCTAAGTACTTAGGCAGTATTACACCACCTCCCTT	((((..(((..((.......................((((((&))))))..))...)))..))))	-12.91	0.995856	ENSMUST00000027477	Ngef	neuronal guanine nucleotide exchange factor [Source:MGI Symbol;Acc:MGI:1858414]	REFSEQ_MRNA_ACC
miR-541	NM_022320	188	223	1	20	GACCACATATCTCCCATTCCAGATCTAGAAACCCT	(((((.(((((...............((((.((((&)))).))))))))))))))	-18.46	0.994866	ENSMUST00000027489	Gpr35	G protein-coupled receptor 35 [Source:MGI Symbol;Acc:MGI:1929509]	REFSEQ_MRNA_ACC
miR-541	NM_012000	2514	2548	0	21	TGACCGGTATGGAAAATCAAAAACGTTCTCCCTT	(((((..(((((((..............((((((&)))))))))).)))..)))))	-17.73	0.994239	ENSMUST00000027554	Cln8	CLN8 transmembrane ER and ERGIC protein [Source:MGI Symbol;Acc:MGI:1349447]	REFSEQ_MRNA_ACC
miR-541	NM_012000	2514	2548	0	21	TGACCGGTATGGAAAATCAAAAACGTTCTCCCTT	(((((..(((((((..............((((((&)))))))))).)))..)))))	-17.73	0.994239	ENSMUST00000027554	Cln8	CLN8 transmembrane ER and ERGIC protein [Source:MGI Symbol;Acc:MGI:1349447]	REFSEQ_MRNA_ACC
miR-541	NM_012000	2514	2548	0	21	TGACCGGTATGGAAAATCAAAAACGTTCTCCCTT	(((((..(((((((..............((((((&)))))))))).)))..)))))	-17.73	0.994239	ENSMUST00000027554	Cln8	CLN8 transmembrane ER and ERGIC protein [Source:MGI Symbol;Acc:MGI:1349447]	REFSEQ_MRNA_ACC
miR-541	NM_018750	1684	1702	0	22	GTGGAAAGTCATTCCCTT	((((...((((.((((((&))))))...)))).....))))	-15.3	0.991219	ENSMUST00000027688	Rassf5	Ras association (RalGDS/AF-6) domain family member 5 [Source:MGI Symbol;Acc:MGI:1926375]	REFSEQ_MRNA_ACC
miR-541	NM_144530	645	693	1	22	GTGCCTCAGGGGTCCCCTGAAACTAATTTTCTATTTCTGGGATTCCCT	(((((...((.(((.........................(((.(((((&))))).)))))).)))).)))	-14.51	0.993503	ENSMUST00000027736	Zc3h11a	zinc finger CCCH type containing 11A [Source:MGI Symbol;Acc:MGI:1917829]	REFSEQ_MRNA_ACC
miR-541	NM_011273	15	36	1	20	GAGTAACATCCTTGGTTTTCT	((.(((((((...(..(..((&))..)..).))))))).))	-14.3	0.99189	ENSMUST00000027741	Xpr1	xenotropic and polytropic retrovirus receptor 1 [Source:MGI Symbol;Acc:MGI:97932]	REFSEQ_MRNA_ACC
miR-541	NM_026626	683	700	1	19	ACCTATTCAGAATATCT	(((...(((((((..((&))..)))))))....)))	-12.8	0.998244	ENSMUST00000027775	Efcab2	EF-hand calcium binding domain 2 [Source:MGI Symbol;Acc:MGI:1915476]	REFSEQ_MRNA_ACC
miR-541	NM_026171	90	130	0	19	ACCAATGATCCTTTTTTTTTTTTTTTAAATCAGAACCAGT	((((((......................(((((((((..(&)..)).)))))))))))))	-11.44	0.996528	ENSMUST00000027797	Nvl	nuclear VCP-like [Source:MGI Symbol;Acc:MGI:1914709]	REFSEQ_MRNA_ACC
miR-541	NM_026171	90	130	0	19	ACCAATGATCCTTTTTTTTTTTTTTTAAATCAGAACCAGT	((((((......................(((((((((..(&)..)).)))))))))))))	-11.44	0.996528	ENSMUST00000027797	Nvl	nuclear VCP-like [Source:MGI Symbol;Acc:MGI:1914709]	REFSEQ_MRNA_ACC
miR-541	NM_011346	509	559	0	23	TGTGAGTGACAGCCACTGTAGCTGTTCACATTAACCTTCCCCATCTCCTT	(((((.(((((..........................((...(((.((((&)))))))...))))))).)))))	-12.16	0.99216	ENSMUST00000027871	Sell	selectin, lymphocyte [Source:MGI Symbol;Acc:MGI:98279]	REFSEQ_MRNA_ACC
miR-541	NM_011346	593	630	1	23	TGATGGCCACCAAACATCAAAGAAGGGAAAATCTCCT	((.((((((....((((((..........((((.(((&))))))).))))))))))))))	-16.3	0.993112	ENSMUST00000027871	Sell	selectin, lymphocyte [Source:MGI Symbol;Acc:MGI:98279]	REFSEQ_MRNA_ACC
miR-541	NM_011345	543	595	0	22	GTGAATATAACATGTTAAGACTGCTAGGCAGACATATTGGCTTTATCCCCAT	((((...((((((...............((((............(((((..(&).))))))))))))))).))))	-11.76	0.994998	ENSMUST00000027874	Sele	selectin, endothelial cell [Source:MGI Symbol;Acc:MGI:98278]	REFSEQ_MRNA_ACC
miR-541	NM_011127	1989	2037	0	22	GTATTTGGCGTATAAGATTCACTTTTAGCACATACTTGTTCTTCCCTT	((..(..((((...(((.........................((((((&)))))).))).))))..)..))	-14.77	0.997324	ENSMUST00000027878	Prrx1	paired related homeobox 1 [Source:MGI Symbol;Acc:MGI:97712]	REFSEQ_MRNA_ACC
miR-541	NM_175686	2145	2193	0	22	GTATTTGGCGTATAAGATTCACTTTTAGCACATACTTGTTCTTCCCTT	((..(..((((...(((.........................((((((&)))))).))).))))..)..))	-14.77	0.997324	ENSMUST00000027878	Prrx1	paired related homeobox 1 [Source:MGI Symbol;Acc:MGI:97712]	REFSEQ_MRNA_ACC
miR-541	NM_008976	4774	4810	1	20	GACCAGCTCTCTGAAGTTCATTTTTAATTTTACCCT	(((((((..((.(((.................((((&)))).))).)).)))))))	-17.17	0.991954	ENSMUST00000027898	Ptpn14	protein tyrosine phosphatase, non-receptor type 14 [Source:MGI Symbol;Acc:MGI:102467]	REFSEQ_MRNA_ACC
miR-541	NM_008976	5560	5612	0	23	TGGAGCCATTTTTTTAGACTCAAAGGTTGTAAAGTTTTATTGCAATCTCCTT	((..((((.....(((((..........................(((.((((&))))))))))))...))))..))	-11.86	0.999262	ENSMUST00000027898	Ptpn14	protein tyrosine phosphatase, non-receptor type 14 [Source:MGI Symbol;Acc:MGI:102467]	REFSEQ_MRNA_ACC
miR-541	NM_007498	557	580	1	20	GAGTTTCATCAGATCTGATTTCT	((.(..(((((((....((..((&))..)))))))))..).))	-14.9	0.995195	ENSMUST00000027941	Atf3	activating transcription factor 3 [Source:MGI Symbol;Acc:MGI:109384]	REFSEQ_MRNA_ACC
miR-541	NM_007498	557	580	1	20	GAGTTTCATCAGATCTGATTTCT	((.(..(((((((....((..((&))..)))))))))..).))	-14.9	0.995195	ENSMUST00000027941	Atf3	activating transcription factor 3 [Source:MGI Symbol;Acc:MGI:109384]	REFSEQ_MRNA_ACC
miR-541	NM_022724	225	287	0	22	GTGAACTATGTATAAATCACTGTTTGCTTACTTGAGAAGTCGGAATAGACAATTATTCCCTT	(((.(((............................((.(((((((...........((((((&))))))))))))).))))))))	-13.78	0.998858	ENSMUST00000027956	Suv39h2	suppressor of variegation 3-9 2 [Source:MGI Symbol;Acc:MGI:1890396]	REFSEQ_MRNA_ACC
miR-541	NM_022724	225	287	0	22	GTGAACTATGTATAAATCACTGTTTGCTTACTTGAGAAGTCGGAATAGACAATTATTCCCTT	(((.(((............................((.(((((((...........((((((&))))))))))))).))))))))	-13.78	0.998858	ENSMUST00000027956	Suv39h2	suppressor of variegation 3-9 2 [Source:MGI Symbol;Acc:MGI:1890396]	REFSEQ_MRNA_ACC
miR-541	NM_025626	618	639	0	21	TGAACTAACTGTAATTCCCTT	((.((((((......((((((&)))))).......))))))))	-14.92	0.998163	ENSMUST00000027965	Fam107b	family with sequence similarity 107, member B [Source:MGI Symbol;Acc:MGI:1913790]	REFSEQ_MRNA_ACC
miR-541	NM_025626	1038	1063	0	24	GGATGGTCACAAGTTTCTTTCCCTT	(..((..((...(((....((((((&))))))....)))..))..))..)	-15.2	0.994998	ENSMUST00000027965	Fam107b	family with sequence similarity 107, member B [Source:MGI Symbol;Acc:MGI:1913790]	REFSEQ_MRNA_ACC
miR-541	NM_175400	107	158	1	22	GTGACCCTAGGTCGGTTTATGAGTGGATGCAATTAATAAAATGAAATCCAT	((((((..(.(((((.............................(((((.(&).)))))))))).).))))))	-15.95	0.999732	ENSMUST00000027973	Sephs1	selenophosphate synthetase 1 [Source:MGI Symbol;Acc:MGI:1923580]	REFSEQ_MRNA_ACC
miR-541	NM_175400	1657	1689	1	22	GTGGTCTGCAAAATAAAACATGTTGGAACCCT	(((..(.(((............(..(((((((&)))).)))..)))).)..)))	-17.4	0.996857	ENSMUST00000027973	Sephs1	selenophosphate synthetase 1 [Source:MGI Symbol;Acc:MGI:1923580]	REFSEQ_MRNA_ACC
miR-541	NM_010476	2440	2479	1	23	TGTGAATTTTTCTTCACACCACACCAGCTCGTATCTCCT	(((((..................((((((((.(((.(((&))))))..))).))))))))))	-14.46	0.995629	ENSMUST00000027989	Hsd17b7	hydroxysteroid (17-beta) dehydrogenase 7 [Source:MGI Symbol;Acc:MGI:1330808]	REFSEQ_MRNA_ACC
miR-541	NM_033652	1669	1709	0	20	GACCATCATCAGAGCCATGACTATGCCCACATATCCACTT	(((((.(((((((...................((((.(((&)))))))))))))).)))))	-21.1	0.998837	ENSMUST00000028003	Lmx1a	LIM homeobox transcription factor 1 alpha [Source:MGI Symbol;Acc:MGI:1888519]	REFSEQ_MRNA_ACC
miR-541	NM_033652	1669	1709	0	20	GACCATCATCAGAGCCATGACTATGCCCACATATCCACTT	(((((.(((((((...................((((.(((&)))))))))))))).)))))	-21.1	0.998837	ENSMUST00000028003	Lmx1a	LIM homeobox transcription factor 1 alpha [Source:MGI Symbol;Acc:MGI:1888519]	REFSEQ_MRNA_ACC
miR-541	NM_001038621	4056	4101	0	22	GTGATTACAGTCAGCTGTCATGTGTATCAGTCTTAATTTCCTCTT	(((((((..(((((........................(((.(((&))))))..)))))..)))))))	-14.87	0.99534	ENSMUST00000028049	Rabgap1l	RAB GTPase activating protein 1-like [Source:MGI Symbol;Acc:MGI:1352507]	REFSEQ_MRNA_ACC
miR-541	NM_001038621	4056	4101	0	22	GTGATTACAGTCAGCTGTCATGTGTATCAGTCTTAATTTCCTCTT	(((((((..(((((........................(((.(((&))))))..)))))..)))))))	-14.87	0.99534	ENSMUST00000028049	Rabgap1l	RAB GTPase activating protein 1-like [Source:MGI Symbol;Acc:MGI:1352507]	REFSEQ_MRNA_ACC
miR-541	NM_001038621	4693	4732	1	21	TGACCATAAAATCAACATTAGCCATCAGCCTCTTCCTCT	((((((................((((((.....(((.((&)))))..)))))).))))))	-16.03	0.996785	ENSMUST00000028049	Rabgap1l	RAB GTPase activating protein 1-like [Source:MGI Symbol;Acc:MGI:1352507]	REFSEQ_MRNA_ACC
miR-541	NM_001038621	4693	4732	1	21	TGACCATAAAATCAACATTAGCCATCAGCCTCTTCCTCT	((((((................((((((.....(((.((&)))))..)))))).))))))	-16.03	0.996785	ENSMUST00000028049	Rabgap1l	RAB GTPase activating protein 1-like [Source:MGI Symbol;Acc:MGI:1352507]	REFSEQ_MRNA_ACC
miR-541	NM_001038621	4056	4101	0	22	GTGATTACAGTCAGCTGTCATGTGTATCAGTCTTAATTTCCTCTT	(((((((..(((((........................(((.(((&))))))..)))))..)))))))	-14.87	0.99534	ENSMUST00000028052	Rabgap1l	RAB GTPase activating protein 1-like [Source:MGI Symbol;Acc:MGI:1352507]	REFSEQ_MRNA_ACC
miR-541	NM_001038621	4056	4101	0	22	GTGATTACAGTCAGCTGTCATGTGTATCAGTCTTAATTTCCTCTT	(((((((..(((((........................(((.(((&))))))..)))))..)))))))	-14.87	0.99534	ENSMUST00000028052	Rabgap1l	RAB GTPase activating protein 1-like [Source:MGI Symbol;Acc:MGI:1352507]	REFSEQ_MRNA_ACC
miR-541	NM_001038621	4693	4732	1	21	TGACCATAAAATCAACATTAGCCATCAGCCTCTTCCTCT	((((((................((((((.....(((.((&)))))..)))))).))))))	-16.03	0.996785	ENSMUST00000028052	Rabgap1l	RAB GTPase activating protein 1-like [Source:MGI Symbol;Acc:MGI:1352507]	REFSEQ_MRNA_ACC
miR-541	NM_001038621	4693	4732	1	21	TGACCATAAAATCAACATTAGCCATCAGCCTCTTCCTCT	((((((................((((((.....(((.((&)))))..)))))).))))))	-16.03	0.996785	ENSMUST00000028052	Rabgap1l	RAB GTPase activating protein 1-like [Source:MGI Symbol;Acc:MGI:1352507]	REFSEQ_MRNA_ACC
miR-541	NM_008961	1065	1101	0	23	TGTGATTTGGTACCCAAGACAAATCTTTAATCCCTT	(((((........((((.....(((...((((((((&))))))))..))).)))))))))	-17.2	0.997051	ENSMUST00000028063	Pter	phosphotriesterase related [Source:MGI Symbol;Acc:MGI:107372]	REFSEQ_MRNA_ACC
miR-541	NM_007552	443	476	0	24	GTGCAGCCACGTCACTGTGAATAACAATTTCTT	(((..(((((((((...........(((..(((&)))..))).)))))).)))..)))	-15.2	0.994239	ENSMUST00000028071	Bmi1	Bmi1 polycomb ring finger oncogene [Source:MGI Symbol;Acc:MGI:88174]	REFSEQ_MRNA_ACC
miR-541	NM_011958	1106	1149	0	22	GTACCTCATAGTTAAAACTTTCTTCATTCACAGCCTTTCCCTT	(((((.(((.....................(((....((((((&))))))..))))))..))).))	-11.59	0.995856	ENSMUST00000028098	Orc4	origin recognition complex, subunit 4 [Source:MGI Symbol;Acc:MGI:1347043]	REFSEQ_MRNA_ACC
miR-541	NM_011958	1106	1149	0	22	GTACCTCATAGTTAAAACTTTCTTCATTCACAGCCTTTCCCTT	(((((.(((.....................(((....((((((&))))))..))))))..))).))	-11.59	0.995856	ENSMUST00000028098	Orc4	origin recognition complex, subunit 4 [Source:MGI Symbol;Acc:MGI:1347043]	REFSEQ_MRNA_ACC
miR-541	NM_011958	1106	1149	0	22	GTACCTCATAGTTAAAACTTTCTTCATTCACAGCCTTTCCCTT	(((((.(((.....................(((....((((((&))))))..))))))..))).))	-11.59	0.995856	ENSMUST00000028098	Orc4	origin recognition complex, subunit 4 [Source:MGI Symbol;Acc:MGI:1347043]	REFSEQ_MRNA_ACC
miR-541	NM_008449	1544	1575	0	21	TGACTTAATTTATTTGTTAGATGTTGCCCTT	(((((.........(((((((.....(((((&)))))..)))))))..)))))	-13.8	0.995172	ENSMUST00000028102	Kif5c	kinesin family member 5C [Source:MGI Symbol;Acc:MGI:1098269]	REFSEQ_MRNA_ACC
miR-541	NM_008859	855	888	0	21	TGACTCTTCTAAGATAAAGAAAACCAATCCCTT	(((((......(((............(((((((&))))))))))......)))))	-13.7	0.999853	ENSMUST00000028118	Prkcq	protein kinase C, theta [Source:MGI Symbol;Acc:MGI:97601]	REFSEQ_MRNA_ACC
miR-541	NM_178693	580	617	1	20	GACTTTTGACATCAGCTGAGGAACAGCAGCAATCCCT	((((...((((((((...............(((((((&)))))))))))))))))))	-21.36	0.999051	ENSMUST00000028137	Coq4	coenzyme Q4 [Source:MGI Symbol;Acc:MGI:1098826]	REFSEQ_MRNA_ACC
miR-541	NM_022887	2276	2321	1	22	GTGCCCAGGAGAAGAGCTAAGTGCATATTTCTATGTAATATCCCT	(((.((((.(..(((........................((((((&)))))))))..).)))).)))	-17.75	0.999503	ENSMUST00000028155	Tsc1	TSC complex subunit 1 [Source:MGI Symbol;Acc:MGI:1929183]	REFSEQ_MRNA_ACC
miR-541	NM_022887	3322	3369	0	18	TTGGTGTCAGAATGAAATTAATGGGGGCAGAGAGGTGTCCTTCCCTT	(..(..((((((.............................((((((&))))))))))))..)..)	-15.65	0.994984	ENSMUST00000028155	Tsc1	TSC complex subunit 1 [Source:MGI Symbol;Acc:MGI:1929183]	REFSEQ_MRNA_ACC
miR-541	NM_022887	3845	3861	1	18	CCAAATCAGATGCCAT	((((((((((..((.(&).))..)))))).))))	-11.3	0.997249	ENSMUST00000028155	Tsc1	TSC complex subunit 1 [Source:MGI Symbol;Acc:MGI:1929183]	REFSEQ_MRNA_ACC
miR-541	NM_001033369	2351	2372	1	23	TGTTGCTGAACTGTAATCCCT	(((.((..(.....(((((((&)))))))......)..)).)))	-14.8	0.999889	ENSMUST00000028178	Acvr1c	activin A receptor, type IC [Source:MGI Symbol;Acc:MGI:2661081]	REFSEQ_MRNA_ACC
miR-541	NM_133673	1441	1479	0	24	GTGGTAGAATGGCTATTTTTATAACACGGAAATGCCTT	(((......((((((........((((((.(((.((((&)))).)))))).))))))))))))	-14.3	0.994914	ENSMUST00000028199	Tor1b	torsin family 1, member B [Source:MGI Symbol;Acc:MGI:1353605]	REFSEQ_MRNA_ACC
miR-541	NM_027552	752	798	1	23	TGTGCATGCCATGATTACAGAAACTAGAAGATACATCAGATCACCT	((((...((((.....................((((((((((.(((&)))))).)))))))))))))))	-19.59	0.999126	ENSMUST00000028223	Kynu	kynureninase [Source:MGI Symbol;Acc:MGI:1918039]	REFSEQ_MRNA_ACC
miR-541	NM_027552	752	798	1	23	TGTGCATGCCATGATTACAGAAACTAGAAGATACATCAGATCACCT	((((...((((.....................((((((((((.(((&)))))).)))))))))))))))	-19.59	0.999126	ENSMUST00000028223	Kynu	kynureninase [Source:MGI Symbol;Acc:MGI:1918039]	REFSEQ_MRNA_ACC
miR-541	NM_026697	1533	1560	1	24	GTGTTAAAATACACATTTTAAATCCCT	((((.(...((.(((((...(((((((&)))))))..))))))).).))))	-14.8	0.999647	ENSMUST00000028238	Rab14	RAB14, member RAS oncogene family [Source:MGI Symbol;Acc:MGI:1915615]	REFSEQ_MRNA_ACC
miR-541	NM_026434	827	859	0	21	TGATCAATCTAAATAGAAAAGCAGAATTTCTT	((((((((.............((((((..(((&)))..))))))..))))))))	-17.16	0.994654	ENSMUST00000028251	Rbm18	RNA binding motif protein 18 [Source:MGI Symbol;Acc:MGI:1915139]	REFSEQ_MRNA_ACC
miR-541	NM_001037098	2621	2652	1	25	AGGAAAACCAATTTAAAAAACCAGACTCCCT	((....((((((.........((((.(((((&))))).))))..))))))....))	-16.1	0.999554	ENSMUST00000028300	Nacc2	nucleus accumbens associated 2, BEN and BTB (POZ) domain containing [Source:MGI Symbol;Acc:MGI:1915241]	REFSEQ_MRNA_ACC
miR-541	NM_001037098	2621	2652	1	25	AGGAAAACCAATTTAAAAAACCAGACTCCCT	((....((((((.........((((.(((((&))))).))))..))))))....))	-16.1	0.999554	ENSMUST00000028300	Nacc2	nucleus accumbens associated 2, BEN and BTB (POZ) domain containing [Source:MGI Symbol;Acc:MGI:1915241]	REFSEQ_MRNA_ACC
miR-541	NM_026495	2621	2652	1	25	AGGAAAACCAATTTAAAAAACCAGACTCCCT	((....((((((.........((((.(((((&))))).))))..))))))....))	-16.1	0.999554	ENSMUST00000028300	Nacc2	nucleus accumbens associated 2, BEN and BTB (POZ) domain containing [Source:MGI Symbol;Acc:MGI:1915241]	REFSEQ_MRNA_ACC
miR-541	NM_026495	2621	2652	1	25	AGGAAAACCAATTTAAAAAACCAGACTCCCT	((....((((((.........((((.(((((&))))).))))..))))))....))	-16.1	0.999554	ENSMUST00000028300	Nacc2	nucleus accumbens associated 2, BEN and BTB (POZ) domain containing [Source:MGI Symbol;Acc:MGI:1915241]	REFSEQ_MRNA_ACC
miR-541	NM_024181	785	815	0	24	GTGTCTTCCTGATATTGACATATTTCCCTT	((((.........((..((((...((((((&)))))).....))))..)).))))	-15.4	0.994998	ENSMUST00000028392	Dnajc10	DnaJ heat shock protein family (Hsp40) member C10 [Source:MGI Symbol;Acc:MGI:1914111]	REFSEQ_MRNA_ACC
miR-541	NM_028521	61	102	0	18	CCAATATTAGAACCTTTAAAAATGTGAGAGGTTTTCCTCTT	((((((((((((......................(((.(((&))))))))))))))))))	-15.34	0.991514	ENSMUST00000028494	Phospho2	phosphatase, orphan 2 [Source:MGI Symbol;Acc:MGI:1920623]	REFSEQ_MRNA_ACC
miR-541	NM_008045	249	304	0	25	GGTGTGGGGGGCTTTCCTGTTCAACTATCTTAAGAACCTTCTAGAGCAATCCCTT	(((((((.............(((((.(((...............((.((((((((&)))))))))))))))))))))))))	-18.57	0.996921	ENSMUST00000028533	Fshb	follicle stimulating hormone beta [Source:MGI Symbol;Acc:MGI:95582]	REFSEQ_MRNA_ACC
miR-541	NM_133648	141	163	1	18	CCAGCAGAAACAAATAATCCCT	((((((....((...(((((((&))))))).)).))))))	-15.5	0.999922	ENSMUST00000028549	Slc12a6	solute carrier family 12, member 6 [Source:MGI Symbol;Acc:MGI:2135960]	REFSEQ_MRNA_ACC
miR-541	NM_133648	2027	2061	0	20	GGCCAAATGTTTCTAGAGGGAAGAGGAAGACCTT	((((((..................((((..((((&))))..))))....))))))	-14.75	0.993678	ENSMUST00000028549	Slc12a6	solute carrier family 12, member 6 [Source:MGI Symbol;Acc:MGI:2135960]	REFSEQ_MRNA_ACC
miR-541	NM_023876	2514	2552	0	20	GACCATCAGATTTTAATAGCCACGAGACAAGATCACTT	((((((((((.....................(((.(((&))).))))))))...)))))	-11.59	0.99342	ENSMUST00000028588	Elp4	elongator acetyltransferase complex subunit 4 [Source:MGI Symbol;Acc:MGI:1925016]	REFSEQ_MRNA_ACC
miR-541	NM_023876	2514	2552	0	20	GACCATCAGATTTTAATAGCCACGAGACAAGATCACTT	((((((((((.....................(((.(((&))).))))))))...)))))	-11.59	0.99342	ENSMUST00000028588	Elp4	elongator acetyltransferase complex subunit 4 [Source:MGI Symbol;Acc:MGI:1925016]	REFSEQ_MRNA_ACC
miR-541	NM_178695	916	991	0	22	GTGGCTAGCCACAGGAACTGAACCAGGAACCTCTAAATTCAGTCTCAAAATTTAAGATAGGTGGGTGAATGCCTT	(((((((((.............................(((.........................((((.((((&)))).))))))).)))))))))	-14.82	0.994702	ENSMUST00000028593	Prrg4	proline rich Gla (G-carboxyglutamic acid) 4 (transmembrane) [Source:MGI Symbol;Acc:MGI:2442211]	REFSEQ_MRNA_ACC
miR-541	NM_178695	1628	1674	0	23	TGTGCTAAGCACATGCTGTACAATTAAGCCAAACTCTGTCTCCCTT	((((.......................(((((..((.(..((((((&))))))..).))..)))))))))	-16.3	0.996785	ENSMUST00000028593	Prrg4	proline rich Gla (G-carboxyglutamic acid) 4 (transmembrane) [Source:MGI Symbol;Acc:MGI:2442211]	REFSEQ_MRNA_ACC
miR-541	NM_212433	3081	3121	1	23	TGGAACTGAAGTCAGTGCTATTAACTGCTGAGCCATCCCT	((..((..(.(((((...................((((((&)))))).))))).)..))..))	-16.25	0.999741	ENSMUST00000028603	Fbxo3	F-box protein 3 [Source:MGI Symbol;Acc:MGI:1929084]	REFSEQ_MRNA_ACC
miR-541	NM_212433	3081	3121	1	23	TGGAACTGAAGTCAGTGCTATTAACTGCTGAGCCATCCCT	((..((..(.(((((...................((((((&)))))).))))).)..))..))	-16.25	0.999741	ENSMUST00000028603	Fbxo3	F-box protein 3 [Source:MGI Symbol;Acc:MGI:1929084]	REFSEQ_MRNA_ACC
miR-541	NM_212433	3081	3121	1	23	TGGAACTGAAGTCAGTGCTATTAACTGCTGAGCCATCCCT	((..((..(.(((((...................((((((&)))))).))))).)..))..))	-16.25	0.999741	ENSMUST00000028603	Fbxo3	F-box protein 3 [Source:MGI Symbol;Acc:MGI:1929084]	REFSEQ_MRNA_ACC
miR-541	NM_025675	1688	1733	1	24	GTGTGGTAGCAATCCTTCACTTACTAATATGTGTTTCGATTCCCT	(((((.................(((((((......((((.(((((&))))).)).))))))))))))))	-16.12	0.997804	ENSMUST00000028640	Dph6	diphthamine biosynthesis 6 [Source:MGI Symbol;Acc:MGI:1913882]	REFSEQ_MRNA_ACC
miR-541	NM_007952	377	405	1	23	TGTAGCTAAACCAGATATGTTATCTCCT	(((..((((..((((......(((.(((&))))))))))...))))..)))	-13.5	0.997177	ENSMUST00000028683	Pdia3	protein disulfide isomerase associated 3 [Source:MGI Symbol;Acc:MGI:95834]	REFSEQ_MRNA_ACC
miR-541	NM_011428	1161	1200	1	24	GTGAGATAAATATCATTACAGCATGTATATTAAATCCCT	(((.(((.(((((((.................(((((((&))))))).))))))).))).)))	-17.47	0.999693	ENSMUST00000028727	Snap25	synaptosomal-associated protein 25 [Source:MGI Symbol;Acc:MGI:98331]	REFSEQ_MRNA_ACC
miR-541	NM_001024856	3737	3759	1	22	GTCCTTGACGTCATTATCCACT	((..(..((((((..((((.((&))))))..))))))..)..))	-17.2	0.998565	ENSMUST00000028740	Ttbk2	tau tubulin kinase 2 [Source:MGI Symbol;Acc:MGI:2155779]	REFSEQ_MRNA_ACC
miR-541	NM_001024856	4607	4636	0	23	TGTAACCAACTGTACTGCTTAAATTTCTT	(((.((((((.......(...(((..(((&)))..)))..)..)))))).)))	-12.7	0.998406	ENSMUST00000028740	Ttbk2	tau tubulin kinase 2 [Source:MGI Symbol;Acc:MGI:2155779]	REFSEQ_MRNA_ACC
miR-541	NM_001024857	3737	3759	1	22	GTCCTTGACGTCATTATCCACT	((..(..((((((..((((.((&))))))..))))))..)..))	-17.2	0.998565	ENSMUST00000028740	Ttbk2	tau tubulin kinase 2 [Source:MGI Symbol;Acc:MGI:2155779]	REFSEQ_MRNA_ACC
miR-541	NM_001024857	4607	4636	0	23	TGTAACCAACTGTACTGCTTAAATTTCTT	(((.((((((.......(...(((..(((&)))..)))..)..)))))).)))	-12.7	0.998406	ENSMUST00000028740	Ttbk2	tau tubulin kinase 2 [Source:MGI Symbol;Acc:MGI:2155779]	REFSEQ_MRNA_ACC
miR-541	NM_080788	3737	3759	1	22	GTCCTTGACGTCATTATCCACT	((..(..((((((..((((.((&))))))..))))))..)..))	-17.2	0.998565	ENSMUST00000028740	Ttbk2	tau tubulin kinase 2 [Source:MGI Symbol;Acc:MGI:2155779]	REFSEQ_MRNA_ACC
miR-541	NM_080788	4607	4636	0	23	TGTAACCAACTGTACTGCTTAAATTTCTT	(((.((((((.......(...(((..(((&)))..)))..)..)))))).)))	-12.7	0.998406	ENSMUST00000028740	Ttbk2	tau tubulin kinase 2 [Source:MGI Symbol;Acc:MGI:2155779]	REFSEQ_MRNA_ACC
miR-541	NM_018824	2718	2786	0	22	GTGACTTTCATTCTCATTTATAAGTTAGACATTCATTCACTAGAACATTTATGCTCAGAATCTTCCTT	((((((.....................((((.......................((((((((..((((&))))))))))))))))))))))	-18.09	0.993874	ENSMUST00000028815	Slc23a2	solute carrier family 23 (nucleobase transporters), member 2 [Source:MGI Symbol;Acc:MGI:1859682]	REFSEQ_MRNA_ACC
miR-541	NM_007553	754	813	0	23	TGTGACTATGTCAGGAAGTGATGATGGCATCTTGTTCTTTCTTAAGCCTATAATCCCTT	((((((((..................(((((....................((((((((&))))))))..)))))))))))))	-18.91	0.999603	ENSMUST00000028836	Bmp2	bone morphogenetic protein 2 [Source:MGI Symbol;Acc:MGI:88177]	REFSEQ_MRNA_ACC
miR-541	NM_021450	551	589	1	20	GACCATTTTCTAAGAGACATTTTATTTAAGAATCAACT	(((((...........(((((.......((((((..((&)).))))))))))))))))	-12.71	0.998609	ENSMUST00000028843	Trpm7	transient receptor potential cation channel, subfamily M, member 7 [Source:MGI Symbol;Acc:MGI:1929996]	REFSEQ_MRNA_ACC
miR-541	NM_008792	538	589	1	23	TGGACAGGCTGAGGAAGTTTAAAAGGCACGAGCTTTGAAAGTTTAATCCCT	(((((..((...(((..............................((((((&)))))))))...))..))).))	-13.91	0.999503	ENSMUST00000028905	Pcsk2	proprotein convertase subtilisin/kexin type 2 [Source:MGI Symbol;Acc:MGI:97512]	REFSEQ_MRNA_ACC
miR-541	NM_008792	1287	1330	0	22	GTGACAGCTGTCAACTTTAAAAGACATCGCTTCATTCCCAGTT	(((((.................(((((((......((((..((&))))))...))))))).)))))	-14.57	0.993688	ENSMUST00000028905	Pcsk2	proprotein convertase subtilisin/kexin type 2 [Source:MGI Symbol;Acc:MGI:97512]	REFSEQ_MRNA_ACC
miR-541	NM_008792	2273	2312	1	19	ACCAACTGTCAAGCTAGTGATGTTTTTTATGATGCCCCT	((((((.((((...................((...((((&))))..))))))))))))	-13.2	0.993654	ENSMUST00000028905	Pcsk2	proprotein convertase subtilisin/kexin type 2 [Source:MGI Symbol;Acc:MGI:97512]	REFSEQ_MRNA_ACC
miR-541	NM_025314	94	149	1	20	GACTCAAATATGAAAAGAAAATCAGAAATAAGACCCTGGGAACCTGAATATCCCT	(((.(((.............((((((.......................((((((&)))))))))))).))))))	-15.64	0.999679	ENSMUST00000028917	Dtd1	D-tyrosyl-tRNA deacylase 1 [Source:MGI Symbol;Acc:MGI:1913294]	REFSEQ_MRNA_ACC
miR-541	NM_008444	245	294	0	22	GTGGACAGCAAGAGAATGACCATGACCTTGCTTTCCTTCTTTCTCCCTT	(((..(((((..((((...........................((((((&))))))))))..)))))..)))	-18.82	0.995132	ENSMUST00000028977	Kif3b	kinesin family member 3B [Source:MGI Symbol;Acc:MGI:107688]	REFSEQ_MRNA_ACC
miR-541	NM_008862	2143	2167	1	21	TGGCAAAAGTGCATAGAATCTCCT	((((......((((((((((.(((&)))))))))).)))..))))	-16.5	0.991313	ENSMUST00000028999	Pkia	protein kinase inhibitor, alpha [Source:MGI Symbol;Acc:MGI:104747]	REFSEQ_MRNA_ACC
miR-541	NM_008862	2143	2167	1	21	TGGCAAAAGTGCATAGAATCTCCT	((((......((((((((((.(((&)))))))))).)))..))))	-16.5	0.991313	ENSMUST00000028999	Pkia	protein kinase inhibitor, alpha [Source:MGI Symbol;Acc:MGI:104747]	REFSEQ_MRNA_ACC
miR-541	NM_201395	1295	1377	0	25	AGTGTTCCAATGGTTTAGTGAGGTAGGAGAGATTTCTCCAGTCTCTGGGTAGAAAATTCTGCCTGCCGTGTTGAATGCCCTT	(((((.(((((.............................(((.............................((((.(((((&))))))))).))))))))..)))))	-13.76	0.99421	ENSMUST00000029061	Sall4	spalt like transcription factor 4 [Source:MGI Symbol;Acc:MGI:2139360]	REFSEQ_MRNA_ACC
miR-541	NM_201396	1295	1377	0	25	AGTGTTCCAATGGTTTAGTGAGGTAGGAGAGATTTCTCCAGTCTCTGGGTAGAAAATTCTGCCTGCCGTGTTGAATGCCCTT	(((((.(((((.............................(((.............................((((.(((((&))))))))).))))))))..)))))	-13.76	0.99421	ENSMUST00000029061	Sall4	spalt like transcription factor 4 [Source:MGI Symbol;Acc:MGI:2139360]	REFSEQ_MRNA_ACC
miR-541	NM_008395	1004	1050	0	21	TGATCTACAATATTTTTCTCTCCCCTAAAAATTGTAGATTTCCCTT	(((((.(((.........................((((..((((((&)))))).)))).))).)))))	-14.17	0.998406	ENSMUST00000029126	Itch	itchy, E3 ubiquitin protein ligase [Source:MGI Symbol;Acc:MGI:1202301]	REFSEQ_MRNA_ACC
miR-541	NM_008395	1518	1545	1	20	GAAATACATGTCATCTCTAGAAGCCCT	((....((...((((...((((.((((&)))).)))))))).)).))	-13.9	0.996534	ENSMUST00000029126	Itch	itchy, E3 ubiquitin protein ligase [Source:MGI Symbol;Acc:MGI:1202301]	REFSEQ_MRNA_ACC
miR-541	NM_013510	3194	3240	0	21	TGAGCAACATCACTCTAGATATCTATTTTTTTTTCAAAAGCACCTT	(((.(((((((.....(((.(((...................((((&))))))))))))))))).)))	-14	0.998605	ENSMUST00000029155	Epb41l1	erythrocyte membrane protein band 4.1 like 1 [Source:MGI Symbol;Acc:MGI:103010]	REFSEQ_MRNA_ACC
miR-541	NM_013510	3194	3240	0	21	TGAGCAACATCACTCTAGATATCTATTTTTTTTTCAAAAGCACCTT	(((.(((((((.....(((.(((...................((((&))))))))))))))))).)))	-14	0.998605	ENSMUST00000029155	Epb41l1	erythrocyte membrane protein band 4.1 like 1 [Source:MGI Symbol;Acc:MGI:103010]	REFSEQ_MRNA_ACC
miR-541	NM_001006664	3194	3240	0	21	TGAGCAACATCACTCTAGATATCTATTTTTTTTTCAAAAGCACCTT	(((.(((((((.....(((.(((...................((((&))))))))))))))))).)))	-14	0.998605	ENSMUST00000029155	Epb41l1	erythrocyte membrane protein band 4.1 like 1 [Source:MGI Symbol;Acc:MGI:103010]	REFSEQ_MRNA_ACC
miR-541	NM_001006664	3194	3240	0	21	TGAGCAACATCACTCTAGATATCTATTTTTTTTTCAAAAGCACCTT	(((.(((((((.....(((.(((...................((((&))))))))))))))))).)))	-14	0.998605	ENSMUST00000029155	Epb41l1	erythrocyte membrane protein band 4.1 like 1 [Source:MGI Symbol;Acc:MGI:103010]	REFSEQ_MRNA_ACC
miR-541	NM_026661	1399	1426	1	25	AGTGCATCTCCCAACAAATGAATTTCT	((((......((((((...((((..((&))..))))...))))))...))))	-17.3	0.994239	ENSMUST00000029158	Aar2	AAR2 splicing factor homolog [Source:MGI Symbol;Acc:MGI:1915545]	REFSEQ_MRNA_ACC
miR-541	NM_009517	3029	3064	1	20	GAGGGCATTAGCTTTTGAAGTTCAGCTAAATCCCT	((.((((((((.................(((((((&)))))))))))))))..))	-14.72	0.999685	ENSMUST00000029199	Zmat3	zinc finger matrin type 3 [Source:MGI Symbol;Acc:MGI:1195270]	REFSEQ_MRNA_ACC
miR-541	NM_011990	84	122	1	23	TGGACTAAAGGAATCAGTTATCTCTATTCATATCCTCT	((((((((....(((((..............((((.((&)))))).))))).)))))).))	-15.26	0.999882	ENSMUST00000029297	Slc7a11	solute carrier family 7 (cationic amino acid transporter, y+ system), member 11 [Source:MGI Symbol;Acc:MGI:1347355]	REFSEQ_MRNA_ACC
miR-541	NM_011990	84	122	1	23	TGGACTAAAGGAATCAGTTATCTCTATTCATATCCTCT	((((((((....(((((..............((((.((&)))))).))))).)))))).))	-15.26	0.999882	ENSMUST00000029297	Slc7a11	solute carrier family 7 (cationic amino acid transporter, y+ system), member 11 [Source:MGI Symbol;Acc:MGI:1347355]	REFSEQ_MRNA_ACC
miR-541	NM_011990	465	499	0	21	TGACTTTGATATTGACATTGGACTCTTTTCCCTT	(((((........(((((..((......((((((&)))))).))..))))))))))	-18.7	0.997887	ENSMUST00000029297	Slc7a11	solute carrier family 7 (cationic amino acid transporter, y+ system), member 11 [Source:MGI Symbol;Acc:MGI:1347355]	REFSEQ_MRNA_ACC
miR-541	NM_011990	465	499	0	21	TGACTTTGATATTGACATTGGACTCTTTTCCCTT	(((((........(((((..((......((((((&)))))).))..))))))))))	-18.7	0.997887	ENSMUST00000029297	Slc7a11	solute carrier family 7 (cationic amino acid transporter, y+ system), member 11 [Source:MGI Symbol;Acc:MGI:1347355]	REFSEQ_MRNA_ACC
miR-541	NM_011990	5642	5670	1	20	GACCAAAACATTCTGTGTCATAATACCT	((((((..........((((.(((.(((&))).))).)))).))))))	-13.8	0.999671	ENSMUST00000029297	Slc7a11	solute carrier family 7 (cationic amino acid transporter, y+ system), member 11 [Source:MGI Symbol;Acc:MGI:1347355]	REFSEQ_MRNA_ACC
miR-541	NM_011990	5642	5670	1	20	GACCAAAACATTCTGTGTCATAATACCT	((((((..........((((.(((.(((&))).))).)))).))))))	-13.8	0.999671	ENSMUST00000029297	Slc7a11	solute carrier family 7 (cationic amino acid transporter, y+ system), member 11 [Source:MGI Symbol;Acc:MGI:1347355]	REFSEQ_MRNA_ACC
miR-541	NM_053089	1133	1173	0	20	GACCAGCTTCTTTTTCCTGCAGTTACAAATGTAATTTCTT	(((((((.((....................(.(((..(((&)))..)))).)).)))))))	-14	0.999149	ENSMUST00000029303	Naa15	N(alpha)-acetyltransferase 15, NatA auxiliary subunit [Source:MGI Symbol;Acc:MGI:1922088]	REFSEQ_MRNA_ACC
miR-541	NM_026435	120	173	0	22	GCGGCCGCTTGTCCCTTCCTGTTCATTTTTTTCATGGAAAGAGAGAATGCCTT	(.(((((..((((..............................(((((.((((&)))).))))))))).))))).)	-14.41	0.995542	ENSMUST00000029309	Ufm1	ubiquitin-fold modifier 1 [Source:MGI Symbol;Acc:MGI:1915140]	REFSEQ_MRNA_ACC
miR-541	NM_026435	553	579	0	20	GATAGTAGAGATCTTGTGAATCCAGT	(((....((.(((....((((((..(&)..)))))).))).)).)))	-13	0.994998	ENSMUST00000029309	Ufm1	ubiquitin-fold modifier 1 [Source:MGI Symbol;Acc:MGI:1915140]	REFSEQ_MRNA_ACC
miR-541	NM_178726	1906	1937	0	20	GACTCAACAGCCTATACAGTCAACTTCCCTT	(((.(((((..........(((...((((((&))))))...)))))))))))	-16.7	0.99235	ENSMUST00000029355	Ppm1l	protein phosphatase 1 (formerly 2C)-like [Source:MGI Symbol;Acc:MGI:2139740]	REFSEQ_MRNA_ACC
miR-541	NM_009738	2066	2102	0	22	GTGGCACTGTAATTATCCATTACAAATCCATCCCTT	(((((................(((.....(((((((&))))))).....)))..)))))	-14.57	0.999372	ENSMUST00000029367	Bche	butyrylcholinesterase [Source:MGI Symbol;Acc:MGI:894278]	REFSEQ_MRNA_ACC
miR-541	NM_009738	3204	3272	0	22	GTGAAGGATTAGGTTTTATACAGTTTATCTACTTCAGCATTCCAGATTCTGAGTCTTAAAATTCCCTT	((((.............................(((((((..((((................((((((&)))))).)))))))))))))))	-15.98	0.998515	ENSMUST00000029367	Bche	butyrylcholinesterase [Source:MGI Symbol;Acc:MGI:894278]	REFSEQ_MRNA_ACC
miR-541	NM_008536	411	436	1	23	TGTGAATGAGTCTCTAAGAAACCCT	(((((....(((....((((.((((&)))).))))))).....)))))	-15.5	0.995629	ENSMUST00000029376	Tm4sf1	transmembrane 4 superfamily member 1 [Source:MGI Symbol;Acc:MGI:104678]	REFSEQ_MRNA_ACC
miR-541	NM_030685	1415	1461	1	25	GGTCATGACTGTTGTCTGCCTCTTTTCACCCTGTAAGTGAATCCCT	(((..(((((..((((......................((((((((&)))))))).))))..))))).)))	-17.8	0.9993	ENSMUST00000029385	Serp1	stress-associated endoplasmic reticulum protein 1 [Source:MGI Symbol;Acc:MGI:92638]	REFSEQ_MRNA_ACC
miR-541	NM_030685	1415	1461	1	25	GGTCATGACTGTTGTCTGCCTCTTTTCACCCTGTAAGTGAATCCCT	(((..(((((..((((......................((((((((&)))))))).))))..))))).)))	-17.8	0.9993	ENSMUST00000029385	Serp1	stress-associated endoplasmic reticulum protein 1 [Source:MGI Symbol;Acc:MGI:92638]	REFSEQ_MRNA_ACC
miR-541	NM_030685	1552	1600	0	22	GTGCCTTATTTCCTTTGAATCAAATCATTCCATACCAGAATTTCCCTT	(((((..........................(((.(((((..((((((&))))))))))).))).)).)))	-15.43	0.997925	ENSMUST00000029385	Serp1	stress-associated endoplasmic reticulum protein 1 [Source:MGI Symbol;Acc:MGI:92638]	REFSEQ_MRNA_ACC
miR-541	NM_030685	1552	1600	0	22	GTGCCTTATTTCCTTTGAATCAAATCATTCCATACCAGAATTTCCCTT	(((((..........................(((.(((((..((((((&))))))))))).))).)).)))	-15.43	0.997925	ENSMUST00000029385	Serp1	stress-associated endoplasmic reticulum protein 1 [Source:MGI Symbol;Acc:MGI:92638]	REFSEQ_MRNA_ACC
miR-541	NM_026155	366	424	0	24	GTGTTCCAAGCACAATATTACAACTTTTCGAACTGTAAATCTTAGAGTGAATCCTCTT	((((.....((.((((((((............................((((((.(((&))))))))))))))))))).))))	-14.68	0.992675	ENSMUST00000029414	Ssr3	signal sequence receptor, gamma [Source:MGI Symbol;Acc:MGI:1914687]	REFSEQ_MRNA_ACC
miR-541	NM_053170	2131	2180	0	24	GTGTGTTCCATAAAGGCATTCTCATGTTACTTGTTGTTTTGTTTCCCTT	(((((..(((.....(((((....................(..((((((&))))))..).)))))))).)))))	-17.5	0.994239	ENSMUST00000029444	Trim33	tripartite motif-containing 33 [Source:MGI Symbol;Acc:MGI:2137357]	REFSEQ_MRNA_ACC
miR-541	NM_053170	2131	2180	0	24	GTGTGTTCCATAAAGGCATTCTCATGTTACTTGTTGTTTTGTTTCCCTT	(((((..(((.....(((((....................(..((((((&))))))..).)))))))).)))))	-17.5	0.994239	ENSMUST00000029444	Trim33	tripartite motif-containing 33 [Source:MGI Symbol;Acc:MGI:2137357]	REFSEQ_MRNA_ACC
miR-541	NM_001079830	2131	2180	0	24	GTGTGTTCCATAAAGGCATTCTCATGTTACTTGTTGTTTTGTTTCCCTT	(((((..(((.....(((((....................(..((((((&))))))..).)))))))).)))))	-17.5	0.994239	ENSMUST00000029444	Trim33	tripartite motif-containing 33 [Source:MGI Symbol;Acc:MGI:2137357]	REFSEQ_MRNA_ACC
miR-541	NM_001079830	2131	2180	0	24	GTGTGTTCCATAAAGGCATTCTCATGTTACTTGTTGTTTTGTTTCCCTT	(((((..(((.....(((((....................(..((((((&))))))..).)))))))).)))))	-17.5	0.994239	ENSMUST00000029444	Trim33	tripartite motif-containing 33 [Source:MGI Symbol;Acc:MGI:2137357]	REFSEQ_MRNA_ACC
miR-541	NM_010937	170	188	1	20	GACCTCTTCAGAATAACT	((((...(((((((..((&))..)))))))....))))	-18.2	0.995868	ENSMUST00000029445	Nras	neuroblastoma ras oncogene [Source:MGI Symbol;Acc:MGI:97376]	REFSEQ_MRNA_ACC
miR-541	NM_010937	864	898	0	22	GTAGACTATCACCTATAAATATTTGGAATATCTT	((.(((((.((...........(..((((..(((&)))..))))..))).)))))))	-11.3	0.991252	ENSMUST00000029445	Nras	neuroblastoma ras oncogene [Source:MGI Symbol;Acc:MGI:97376]	REFSEQ_MRNA_ACC
miR-541	NM_010937	3088	3111	0	20	GACAAATGTTTGTTTTCCCCCTT	(((.((((((........(((((&))))).....)))))).)))	-11.52	0.991212	ENSMUST00000029445	Nras	neuroblastoma ras oncogene [Source:MGI Symbol;Acc:MGI:97376]	REFSEQ_MRNA_ACC
miR-541	NM_144901	450	479	0	20	GACCATATGAAGGTAGAATATATTACCTT	(((((........((((((......((((&)))).))))))....)))))	-13.5	0.996194	ENSMUST00000029446	Csde1	cold shock domain containing E1, RNA binding [Source:MGI Symbol;Acc:MGI:92356]	REFSEQ_MRNA_ACC
miR-541	NM_009814	518	592	0	24	GTGTGGGCATTGCCATCATTTCTGGAATATTAGGATGATGAGTGGGGGTCATCTAGCTCTATGAACATCCCATT	((((((.((....(((((..................((............................(((((.((&)))))))))))))).)).))))))	-13.54	0.998755	ENSMUST00000029454	Casq2	calsequestrin 2 [Source:MGI Symbol;Acc:MGI:1309469]	REFSEQ_MRNA_ACC
miR-541	NM_009814	745	777	0	22	GTGAGCTGTCCCATTCTGAGTTAAAATCGCTT	((((......(((......((((.((((.(((&))).)))).))))..)))))))	-11.8	0.997192	ENSMUST00000029454	Casq2	calsequestrin 2 [Source:MGI Symbol;Acc:MGI:1309469]	REFSEQ_MRNA_ACC
miR-541	NM_009602	1984	2010	0	22	GTGACAGGTCTTCCTGTTATCACCTT	(((((....(.((..(..(((.((((&))))))).).)).)...)))))	-12.7	0.990976	ENSMUST00000029562	Chrnb2	cholinergic receptor, nicotinic, beta polypeptide 2 (neuronal) [Source:MGI Symbol;Acc:MGI:87891]	REFSEQ_MRNA_ACC
miR-541	NM_023624	3295	3322	0	19	GCCTACAATATGCATCATGAATAGCTT	(((........((((((.((((..(((&)))..)))))))))).)))	-12.2	0.996628	ENSMUST00000029632	Lrat	lecithin-retinol acyltransferase (phosphatidylcholine-retinol-O-acyltransferase) [Source:MGI Symbol;Acc:MGI:1891259]	REFSEQ_MRNA_ACC
miR-541	NM_023624	3295	3322	0	19	GCCTACAATATGCATCATGAATAGCTT	(((........((((((.((((..(((&)))..)))))))))).)))	-12.2	0.996628	ENSMUST00000029632	Lrat	lecithin-retinol acyltransferase (phosphatidylcholine-retinol-O-acyltransferase) [Source:MGI Symbol;Acc:MGI:1891259]	REFSEQ_MRNA_ACC
miR-541	NM_023624	4140	4177	1	23	TGTTTTCATTTTATCAGAACCTATTTCTTACTTCCCT	(((..(((...((((((((.............(((((&))))))))))))).)))..)))	-17.01	0.998652	ENSMUST00000029632	Lrat	lecithin-retinol acyltransferase (phosphatidylcholine-retinol-O-acyltransferase) [Source:MGI Symbol;Acc:MGI:1891259]	REFSEQ_MRNA_ACC
miR-541	NM_023624	4140	4177	1	23	TGTTTTCATTTTATCAGAACCTATTTCTTACTTCCCT	(((..(((...((((((((.............(((((&))))))))))))).)))..)))	-17.01	0.998652	ENSMUST00000029632	Lrat	lecithin-retinol acyltransferase (phosphatidylcholine-retinol-O-acyltransferase) [Source:MGI Symbol;Acc:MGI:1891259]	REFSEQ_MRNA_ACC
miR-541	NM_177662	577	619	0	23	TGTGCACCAAGATGAAACAACGATGCACAAAGAGAATCCCAT	((((.(((((.((...................((((((((.(&).)))))))).)).)))))))))	-17.55	0.997685	ENSMUST00000029649	Ctso	cathepsin O [Source:MGI Symbol;Acc:MGI:2139628]	REFSEQ_MRNA_ACC
miR-541	NM_008227	228	266	0	24	GTGTATCCACTGCCAAGTAGAAATAACTCGAAGCCCTT	((((..(((................(((((((.(((((&))))).))).)).)))))..))))	-14.39	0.990976	ENSMUST00000029686	Hcn3	hyperpolarization-activated, cyclic nucleotide-gated K+ 3 [Source:MGI Symbol;Acc:MGI:1298211]	REFSEQ_MRNA_ACC
miR-541	NM_028044	711	737	0	22	GTTTCTCAGCATAAACTTATCCCATT	((..(.((((((......(((((.((&)))))))....)))))))..))	-13.3	0.999859	ENSMUST00000029773	Cnn3	calponin 3, acidic [Source:MGI Symbol;Acc:MGI:1919244]	REFSEQ_MRNA_ACC
miR-541	NM_025416	137	171	1	22	GTAGGCCACAGATAACTCAGCAGTTAAGAACCCT	((.(((((...........(((....((((((((&)))).))))..))))))))))	-17.2	0.990976	ENSMUST00000029794	Them5	thioesterase superfamily member 5 [Source:MGI Symbol;Acc:MGI:1913448]	REFSEQ_MRNA_ACC
miR-541	NM_011932	1168	1194	1	22	GTAGATCAAATCTTCGTGAAATCCAT	((.((((((....(((.(.(((((.(&).)))))))))..))))))))	-11.8	0.997802	ENSMUST00000029806	Dapp1	dual adaptor for phosphotyrosine and 3-phosphoinositides 1 [Source:MGI Symbol;Acc:MGI:1347063]	REFSEQ_MRNA_ACC
miR-541	NM_011932	1168	1194	1	22	GTAGATCAAATCTTCGTGAAATCCAT	((.((((((....(((.(.(((((.(&).)))))))))..))))))))	-11.8	0.997802	ENSMUST00000029806	Dapp1	dual adaptor for phosphotyrosine and 3-phosphoinositides 1 [Source:MGI Symbol;Acc:MGI:1347063]	REFSEQ_MRNA_ACC
miR-541	NM_027288	474	503	0	21	TGATTACTATCTTTAGGTAGGATTCCCTT	((((((.((((........(((.((((((&)))))).))))))).))))))	-15.9	0.997802	ENSMUST00000029814	Manba	mannosidase, beta A, lysosomal [Source:MGI Symbol;Acc:MGI:88175]	REFSEQ_MRNA_ACC
miR-541	NM_021382	479	530	1	20	GGCTTTTCAAGAAAATTTATGTCATAAAATAAAAACTTTCAGAAATTCCCT	((((.............................(((..((((((..(((((&))))))))))).)))))))	-15.05	0.998849	ENSMUST00000029822	Tacr3	tachykinin receptor 3 [Source:MGI Symbol;Acc:MGI:892968]	REFSEQ_MRNA_ACC
miR-541	NM_021382	1205	1233	1	24	GTCTGTACTTAGTCAAGAGAAAATCCCT	((.((.(((..(((.(((....((((((&))))))))))))...))))).))	-14.8	0.993112	ENSMUST00000029822	Tacr3	tachykinin receptor 3 [Source:MGI Symbol;Acc:MGI:892968]	REFSEQ_MRNA_ACC
miR-541	NM_007824	183	228	0	20	GAGCAACGTCTTTTGTTTTTATTTTCAAAATGAAGATATTCCAAT	((.(((((((.......................(((...(((..(&)..))).)))))))))).))	-11.4	0.998029	ENSMUST00000029905	Cyp7a1	cytochrome P450, family 7, subfamily a, polypeptide 1 [Source:MGI Symbol;Acc:MGI:106091]	REFSEQ_MRNA_ACC
miR-541	NM_007824	2320	2346	0	25	AGTGTTTTCCTCCACTGTTCTCCCTT	(((((...((..((......((((((&))))))......))..))..)))))	-15.5	0.993355	ENSMUST00000029905	Cyp7a1	cytochrome P450, family 7, subfamily a, polypeptide 1 [Source:MGI Symbol;Acc:MGI:106091]	REFSEQ_MRNA_ACC
miR-541	NM_026534	276	298	0	20	GATGAAATGAACAGAACCCCTT	(((.((.....(((((.(((((&))))).)))))...)).)))	-15.6	0.997518	ENSMUST00000029907	Ubxn2b	UBX domain protein 2B [Source:MGI Symbol;Acc:MGI:1915303]	REFSEQ_MRNA_ACC
miR-541	NM_026534	276	298	0	20	GATGAAATGAACAGAACCCCTT	(((.((.....(((((.(((((&))))).)))))...)).)))	-15.6	0.997518	ENSMUST00000029907	Ubxn2b	UBX domain protein 2B [Source:MGI Symbol;Acc:MGI:1915303]	REFSEQ_MRNA_ACC
miR-541	NM_026534	751	785	1	22	GTGAAAATTACCAGCAAGATGTTTGTGTTTCCCT	((((......(((((((((..........(((((&))))).)))..))))))))))	-16.9	0.994239	ENSMUST00000029907	Ubxn2b	UBX domain protein 2B [Source:MGI Symbol;Acc:MGI:1915303]	REFSEQ_MRNA_ACC
miR-541	NM_026534	751	785	1	22	GTGAAAATTACCAGCAAGATGTTTGTGTTTCCCT	((((......(((((((((..........(((((&))))).)))..))))))))))	-16.9	0.994239	ENSMUST00000029907	Ubxn2b	UBX domain protein 2B [Source:MGI Symbol;Acc:MGI:1915303]	REFSEQ_MRNA_ACC
miR-541	NM_026534	1831	1853	0	23	TGTGTAACAGAAATAATCCCGT	(((((((((...(.((((((.(&).)))))).)..)))))..))))	-11.6	0.995548	ENSMUST00000029907	Ubxn2b	UBX domain protein 2B [Source:MGI Symbol;Acc:MGI:1915303]	REFSEQ_MRNA_ACC
miR-541	NM_026534	1831	1853	0	23	TGTGTAACAGAAATAATCCCGT	(((((((((...(.((((((.(&).)))))).)..)))))..))))	-11.6	0.995548	ENSMUST00000029907	Ubxn2b	UBX domain protein 2B [Source:MGI Symbol;Acc:MGI:1915303]	REFSEQ_MRNA_ACC
miR-541	NM_026534	3512	3541	1	25	AGTGTTTTTATCCATTATATGGAATGCCT	(((((......(((.(((.((((((.(((&))).))))))))).)))..)))))	-16.3	0.999447	ENSMUST00000029907	Ubxn2b	UBX domain protein 2B [Source:MGI Symbol;Acc:MGI:1915303]	REFSEQ_MRNA_ACC
miR-541	NM_026534	3512	3541	1	25	AGTGTTTTTATCCATTATATGGAATGCCT	(((((......(((.(((.((((((.(((&))).))))))))).)))..)))))	-16.3	0.999447	ENSMUST00000029907	Ubxn2b	UBX domain protein 2B [Source:MGI Symbol;Acc:MGI:1915303]	REFSEQ_MRNA_ACC
miR-541	NM_010945	135	170	0	22	GTGACTTCATTCAGAGCCATTTGTTGTCATCCATT	((((((....(((((.............((((.((&)).)))))))))....))))))	-15.91	0.994998	ENSMUST00000029910	Nsmaf	neutral sphingomyelinase (N-SMase) activation associated factor [Source:MGI Symbol;Acc:MGI:1341864]	REFSEQ_MRNA_ACC
miR-541	NM_026742	702	729	1	19	ACCAGTAGAAGTATAGAATAAATCCCT	(((((((..((.........(((((((&)))))))))..)))))))	-13.6	0.999957	ENSMUST00000029925	Ndufaf4	NADH:ubiquinone oxidoreductase complex assembly factor 4 [Source:MGI Symbol;Acc:MGI:1915743]	REFSEQ_MRNA_ACC
miR-541	NM_026742	702	729	1	19	ACCAGTAGAAGTATAGAATAAATCCCT	(((((((..((.........(((((((&)))))))))..)))))))	-13.6	0.999957	ENSMUST00000029925	Ndufaf4	NADH:ubiquinone oxidoreductase complex assembly factor 4 [Source:MGI Symbol;Acc:MGI:1915743]	REFSEQ_MRNA_ACC
miR-541	NM_026742	1999	2022	1	23	TGGATAGCAAGATTAAAATCCCT	(((((..(((.((((.(((((((&))))))).)))).)))))).))	-16.8	0.99864	ENSMUST00000029925	Ndufaf4	NADH:ubiquinone oxidoreductase complex assembly factor 4 [Source:MGI Symbol;Acc:MGI:1915743]	REFSEQ_MRNA_ACC
miR-541	NM_026742	1999	2022	1	23	TGGATAGCAAGATTAAAATCCCT	(((((..(((.((((.(((((((&))))))).)))).)))))).))	-16.8	0.99864	ENSMUST00000029925	Ndufaf4	NADH:ubiquinone oxidoreductase complex assembly factor 4 [Source:MGI Symbol;Acc:MGI:1915743]	REFSEQ_MRNA_ACC
miR-541	NM_001004025	213	232	1	20	GATACACCCAGAAATCCCT	((((((..(((.(((((((&)))))))))).)))..)))	-15.8	0.99797	ENSMUST00000029991	Ppp3r2	protein phosphatase 3, regulatory subunit B, alpha isoform (calcineurin B, type II) [Source:MGI Symbol;Acc:MGI:107171]	REFSEQ_MRNA_ACC
miR-541	NM_001004025	213	232	1	20	GATACACCCAGAAATCCCT	((((((..(((.(((((((&)))))))))).)))..)))	-15.8	0.99797	ENSMUST00000029991	Ppp3r2	protein phosphatase 3, regulatory subunit B, alpha isoform (calcineurin B, type II) [Source:MGI Symbol;Acc:MGI:107171]	REFSEQ_MRNA_ACC
miR-541	NM_019445	512	536	0	22	GTTGCTCTCTATGATATTTCCCTT	((.(((..(...((....((((((&)))))).))....)..))).))	-12.1	0.994998	ENSMUST00000030039	Fmn2	formin 2 [Source:MGI Symbol;Acc:MGI:1859252]	REFSEQ_MRNA_ACC
miR-541	NM_027238	1458	1514	1	25	AGTGAGTTTGATAACTATGGCCTTGCACATGGATTACAATACCTCTAGTATCCGCT	((((.............(((((..(((................((.((.((((.((&)))))).))))))).)))))))))	-12.7	0.995629	ENSMUST00000030205	Ttc39b	tetratricopeptide repeat domain 39B [Source:MGI Symbol;Acc:MGI:1917113]	REFSEQ_MRNA_ACC
miR-541	NM_027238	1458	1514	1	25	AGTGAGTTTGATAACTATGGCCTTGCACATGGATTACAATACCTCTAGTATCCGCT	((((.............(((((..(((................((.((.((((.((&)))))).))))))).)))))))))	-12.7	0.995629	ENSMUST00000030205	Ttc39b	tetratricopeptide repeat domain 39B [Source:MGI Symbol;Acc:MGI:1917113]	REFSEQ_MRNA_ACC
miR-541	NM_027238	4079	4098	0	20	GGCACAATTTATTTCCCTT	(((.((((.....((((((&)))))).......)))))))	-14.2	0.994998	ENSMUST00000030205	Ttc39b	tetratricopeptide repeat domain 39B [Source:MGI Symbol;Acc:MGI:1917113]	REFSEQ_MRNA_ACC
miR-541	NM_027238	4079	4098	0	20	GGCACAATTTATTTCCCTT	(((.((((.....((((((&)))))).......)))))))	-14.2	0.994998	ENSMUST00000030205	Ttc39b	tetratricopeptide repeat domain 39B [Source:MGI Symbol;Acc:MGI:1917113]	REFSEQ_MRNA_ACC
miR-541	NM_027238	4265	4299	0	20	GACCGGTATCAGTAAGTAATATAAAATAACCCAT	((((..((((((.................(((.(&).)))...))))))..))))	-16.15	0.996848	ENSMUST00000030205	Ttc39b	tetratricopeptide repeat domain 39B [Source:MGI Symbol;Acc:MGI:1917113]	REFSEQ_MRNA_ACC
miR-541	NM_027238	4265	4299	0	20	GACCGGTATCAGTAAGTAATATAAAATAACCCAT	((((..((((((.................(((.(&).)))...))))))..))))	-16.15	0.996848	ENSMUST00000030205	Ttc39b	tetratricopeptide repeat domain 39B [Source:MGI Symbol;Acc:MGI:1917113]	REFSEQ_MRNA_ACC
miR-541	NM_028754	228	249	1	20	GGTCTTTGCTTTCTAATCCCT	(..(...((..((.(((((((&)))))))..)).)).)..)	-14.3	0.999881	ENSMUST00000030346	Czib	CXXC motif containing zinc binding protein [Source:MGI Symbol;Acc:MGI:1921348]	REFSEQ_MRNA_ACC
miR-541	NM_028754	228	249	1	20	GGTCTTTGCTTTCTAATCCCT	(..(...((..((.(((((((&)))))))..)).)).)..)	-14.3	0.999881	ENSMUST00000030347	Czib	CXXC motif containing zinc binding protein [Source:MGI Symbol;Acc:MGI:1921348]	REFSEQ_MRNA_ACC
miR-541	NM_025617	4508	4539	0	19	ACCAACTTCAGATTCAGCAAATTGAAGACTT	((((((.(((((.((.............(((&))).)).))))).))))))	-14.54	0.994316	ENSMUST00000030362	Tceanc2	transcription elongation factor A (SII) N-terminal and central domain containing 2 [Source:MGI Symbol;Acc:MGI:1913776]	REFSEQ_MRNA_ACC
miR-541	NM_025617	4508	4539	0	19	ACCAACTTCAGATTCAGCAAATTGAAGACTT	((((((.(((((.((.............(((&))).)).))))).))))))	-14.54	0.994316	ENSMUST00000030362	Tceanc2	transcription elongation factor A (SII) N-terminal and central domain containing 2 [Source:MGI Symbol;Acc:MGI:1913776]	REFSEQ_MRNA_ACC
miR-541	NM_028457	204	238	1	20	GACAGATATACATCAGTGCAGCAAAGGTATCCCT	(((......(((((((............((((((&)))))).)))))))..)))	-18.22	0.998427	ENSMUST00000030375	Exo5	exonuclease 5 [Source:MGI Symbol;Acc:MGI:1920422]	REFSEQ_MRNA_ACC
miR-541	NM_019783	575	609	0	20	GGCTTTCAACATCTAGATTGTCACTAATCCTCTT	(((...(((((((.(((.........((((.(((&))))))))))))))))))))	-15.3	0.991313	ENSMUST00000030393	P3h1	prolyl 3-hydroxylase 1 [Source:MGI Symbol;Acc:MGI:1888921]	REFSEQ_MRNA_ACC
miR-541	NM_001042411	575	609	0	20	GGCTTTCAACATCTAGATTGTCACTAATCCTCTT	(((...(((((((.(((.........((((.(((&))))))))))))))))))))	-15.3	0.991313	ENSMUST00000030393	P3h1	prolyl 3-hydroxylase 1 [Source:MGI Symbol;Acc:MGI:1888921]	REFSEQ_MRNA_ACC
miR-541	NM_009861	330	360	1	20	GACTAATTCAGATTGTCAAAGCTGCTCCCT	((((((((((((.............(((((&))))).))))).)))))))	-18.64	0.992732	ENSMUST00000030417	Cdc42	cell division cycle 42 [Source:MGI Symbol;Acc:MGI:106211]	REFSEQ_MRNA_ACC
miR-541	NM_007939	1558	1589	0	23	TGTGGTTCCCATCCTGAGTCTGGAATCACTT	((((..(..((((........((((((.(((&))).))))))))))..)..))))	-16	0.9964	ENSMUST00000030420	Epha8	Eph receptor A8 [Source:MGI Symbol;Acc:MGI:109378]	REFSEQ_MRNA_ACC
miR-541	NM_181585	845	881	0	24	GTGTGGTGTTTCTTTAAAGAAATGTTTGAAACCCTT	((((((..............((((((.(((.(((((&))))).))).))))))..))))))	-16.49	0.997802	ENSMUST00000030464	Pik3r3	phosphoinositide-3-kinase regulatory subunit 3 [Source:MGI Symbol;Acc:MGI:109277]	REFSEQ_MRNA_ACC
miR-541	NM_181585	1542	1577	1	23	TGGGGGCCAAAATAAAGATGAATATGACTTTCCCT	((..((((((.....(((............(((((&))))).)))....)))))).))	-16.32	0.995856	ENSMUST00000030464	Pik3r3	phosphoinositide-3-kinase regulatory subunit 3 [Source:MGI Symbol;Acc:MGI:109277]	REFSEQ_MRNA_ACC
miR-541	NM_181585	1796	1820	1	20	GGCTATTTGTTGATTGGAATACCT	(((((.......((..((((.(((&))).))))..))..)))))	-13.1	0.996205	ENSMUST00000030464	Pik3r3	phosphoinositide-3-kinase regulatory subunit 3 [Source:MGI Symbol;Acc:MGI:109277]	REFSEQ_MRNA_ACC
miR-541	NM_181585	2079	2098	0	20	GTCCTATATTCTTTCCCTT	(.((.(((((...((((((&))))))....))))).)).)	-13.7	0.99543	ENSMUST00000030464	Pik3r3	phosphoinositide-3-kinase regulatory subunit 3 [Source:MGI Symbol;Acc:MGI:109277]	REFSEQ_MRNA_ACC
miR-541	NM_011527	194	241	0	22	GTGAAGTAGTAGGTACTTTTTCTGAAGATGGCACGGTCTTCTCCCTT	((((........................((((((((.....((((((&))))))..))).))))).))))	-13.41	0.994124	ENSMUST00000030489	Tal1	T cell acute lymphocytic leukemia 1 [Source:MGI Symbol;Acc:MGI:98480]	REFSEQ_MRNA_ACC
miR-541	NM_011527	194	241	0	22	GTGAAGTAGTAGGTACTTTTTCTGAAGATGGCACGGTCTTCTCCCTT	((((........................((((((((.....((((((&))))))..))).))))).))))	-13.41	0.994124	ENSMUST00000030489	Tal1	T cell acute lymphocytic leukemia 1 [Source:MGI Symbol;Acc:MGI:98480]	REFSEQ_MRNA_ACC
miR-541	NM_025647	285	332	0	23	TGTGCCTTCGGTGAGTTAATTTTTTTTAGTATGCATGTATATCCCTT	((((((.((((.............................(((((((&))))))).))))....)).))))	-15.31	0.9998	ENSMUST00000030491	Cmpk1	cytidine monophosphate (UMP-CMP) kinase 1 [Source:MGI Symbol;Acc:MGI:1913838]	REFSEQ_MRNA_ACC
miR-541	NM_025647	995	1041	1	21	TGGTCAGAAAAAATAATAAATATATCTTATAAATGTTTGATTCCCT	((..((..........................(((((.((.(((((&))))).)).)))))))..))	-12.36	0.999927	ENSMUST00000030491	Cmpk1	cytidine monophosphate (UMP-CMP) kinase 1 [Source:MGI Symbol;Acc:MGI:1913838]	REFSEQ_MRNA_ACC
miR-541	NM_008974	135	157	1	20	GGCAAACGATAAAGAAATCCCT	(((.((((....((.(((((((&)))))))))..)))).)))	-15.6	0.99902	ENSMUST00000030578	Ptp4a2	protein tyrosine phosphatase 4a2 [Source:MGI Symbol;Acc:MGI:1277117]	REFSEQ_MRNA_ACC
miR-541	NM_008974	135	157	1	20	GGCAAACGATAAAGAAATCCCT	(((.((((....((.(((((((&)))))))))..)))).)))	-15.6	0.99902	ENSMUST00000030578	Ptp4a2	protein tyrosine phosphatase 4a2 [Source:MGI Symbol;Acc:MGI:1277117]	REFSEQ_MRNA_ACC
miR-541	NM_008974	254	278	1	20	GATTGAATTATTTCAAAATCTCCT	(((..(......(((.((((.(((&))))))).)))..)..)))	-13	0.999402	ENSMUST00000030578	Ptp4a2	protein tyrosine phosphatase 4a2 [Source:MGI Symbol;Acc:MGI:1277117]	REFSEQ_MRNA_ACC
miR-541	NM_008974	254	278	1	20	GATTGAATTATTTCAAAATCTCCT	(((..(......(((.((((.(((&))))))).)))..)..)))	-13	0.999402	ENSMUST00000030578	Ptp4a2	protein tyrosine phosphatase 4a2 [Source:MGI Symbol;Acc:MGI:1277117]	REFSEQ_MRNA_ACC
miR-541	NM_015733	1331	1370	1	22	GTGGCAGTAATGTCTTCAGTTAGTTCCTTGCCATCACCT	(((((..(((((((..................(((.(((&))))))...))))))))))))	-12.2	0.998427	ENSMUST00000030747	Casp9	caspase 9 [Source:MGI Symbol;Acc:MGI:1277950]	REFSEQ_MRNA_ACC
miR-541	NM_020570	1185	1253	0	23	TGTGTCAAGCTGACATAAAACTAGCCGGCACAGAGTACCTGTAGGAAGAAGGCTTTAGAAAATCCCTT	((((...................(((((((((((...........................(((((((&))))))))))).)))))))))))	-19.42	0.998188	ENSMUST00000030773	Xrcc2	X-ray repair complementing defective repair in Chinese hamster cells 2 [Source:MGI Symbol;Acc:MGI:1927345]	REFSEQ_MRNA_ACC
miR-541	NM_207682	2180	2210	1	20	GATCAAAGGTCGCTTTTAAACTGAATCACT	((((((..((((..........(((((.((&)).))))))))).))))))	-12.6	0.999308	ENSMUST00000030806	Kif1b	kinesin family member 1B [Source:MGI Symbol;Acc:MGI:108426]	REFSEQ_MRNA_ACC
miR-541	NM_207682	3670	3728	1	20	GGCCATTTATGAAGTAGATATTTGAGCTCTTTAAAAAAAAAAATTTAAGAGAGCCCCT	(((((............(((((...........................(((..((((&))))..)))))))))))))	-12.22	0.993864	ENSMUST00000030806	Kif1b	kinesin family member 1B [Source:MGI Symbol;Acc:MGI:108426]	REFSEQ_MRNA_ACC
miR-541	NM_001039554	719	773	0	22	GTGATCACAATACTGCCTTCAAACATCCTCAGTCAAAAACCAAAAGATCCCCTT	(((((((...............(((((.................(((..(((((&)))))..)))))))))))))))	-17.78	0.995942	ENSMUST00000030840	Angptl7	angiopoietin-like 7 [Source:MGI Symbol;Acc:MGI:3605801]	REFSEQ_MRNA_ACC
miR-541	NM_053090	3793	3820	1	22	GTACTTTATACATCAAGTGTTTCCTCT	(((((....((((((...(..(((.((&)))))..))))))).))).))	-11.9	0.995393	ENSMUST00000030849	Fam126a	family with sequence similarity 126, member A [Source:MGI Symbol;Acc:MGI:2149839]	REFSEQ_MRNA_ACC
miR-541	NM_011278	523	583	0	22	GTGACCTATGATTCCGCCTGAAACTCATCATTGGTGTGCAGTGTTTTCTGCAAATCCAGT	((((((......................(((..(..................(((((..(&)..))))))..)))..))))))	-13.51	0.991442	ENSMUST00000030992	Rnf4	ring finger protein 4 [Source:MGI Symbol;Acc:MGI:1201691]	REFSEQ_MRNA_ACC
miR-541	NM_001081105	521	562	1	21	TGACCATAAACTGATCTCTGTAATTCATCTTCCATTTCCCT	((((((...................((((.......(((((&)))))....)))).))))))	-16.55	0.997324	ENSMUST00000031106	Rhoh	ras homolog family member H [Source:MGI Symbol;Acc:MGI:1921984]	REFSEQ_MRNA_ACC
miR-541	NM_011578	1198	1216	1	19	ACCAACTTAAGATTCCAT	((((((...(((.(((.(&).))).)))...))))))	-14	0.998163	ENSMUST00000031224	Tgfbr3	transforming growth factor, beta receptor III [Source:MGI Symbol;Acc:MGI:104637]	REFSEQ_MRNA_ACC
miR-541	NM_011578	1699	1721	0	20	GACTAGAGTCTTTAAATCACTT	((((((.(((....((((.(((&))).))))..))).))))))	-12.4	0.997802	ENSMUST00000031224	Tgfbr3	transforming growth factor, beta receptor III [Source:MGI Symbol;Acc:MGI:104637]	REFSEQ_MRNA_ACC
miR-541	NM_030239	812	854	1	25	GGTCTAAGCCCTAAACGTCTACAGAGATACTTGCTCATCCCT	(((....(((...((((((...(((...........((((((&))))))))))))))))))...)))	-13.3	0.9964	ENSMUST00000031239	Abcg3	ATP binding cassette subfamily G member 3 [Source:MGI Symbol;Acc:MGI:1351624]	REFSEQ_MRNA_ACC
miR-541	NM_133919	4039	4057	1	22	GTGATAATGAGAATCACT	(((((.((.((((((.((&)).)))))).))....)))))	-15.8	0.998589	ENSMUST00000031256	Aff1	AF4/FMR2 family, member 1 [Source:MGI Symbol;Acc:MGI:1100819]	REFSEQ_MRNA_ACC
miR-541	NM_001080798	4039	4057	1	22	GTGATAATGAGAATCACT	(((((.((.((((((.((&)).)))))).))....)))))	-15.8	0.998589	ENSMUST00000031256	Aff1	AF4/FMR2 family, member 1 [Source:MGI Symbol;Acc:MGI:1100819]	REFSEQ_MRNA_ACC
miR-541	NM_027978	439	475	0	24	GTGTGCTTTATTTTATTCCTCACTAAGAATCTCCTT	(((((............((..((..((((((.((((&))))))))))...)).)).)))))	-17.62	0.999838	ENSMUST00000031262	Coq2	coenzyme Q2 4-hydroxybenzoate polyprenyltransferase [Source:MGI Symbol;Acc:MGI:1919133]	REFSEQ_MRNA_ACC
miR-541	NM_008926	113	137	1	20	GACAATTACAGAAAAGGAAACCCT	(((....(((.....((((.((((&)))).))))..)))..)))	-15.4	0.996205	ENSMUST00000031277	Prkg2	protein kinase, cGMP-dependent, type II [Source:MGI Symbol;Acc:MGI:108173]	REFSEQ_MRNA_ACC
miR-541	NM_010203	1086	1113	1	24	GTGTGTAGCTGAAGGAGATGAATCACT	(((((..((..(.......(((((.((&)).))))).....)..)))))))	-14.8	0.99421	ENSMUST00000031280	Fgf5	fibroblast growth factor 5 [Source:MGI Symbol;Acc:MGI:95519]	REFSEQ_MRNA_ACC
miR-541	NM_023785	347	369	0	23	TGAGATTATAATTACATCCCTT	((.(((((..((((.(((((((&)))))))..))))..))))).))	-13.4	0.994023	ENSMUST00000031319	Ppbp	pro-platelet basic protein [Source:MGI Symbol;Acc:MGI:1888712]	REFSEQ_MRNA_ACC
miR-541	NM_023785	549	572	1	23	TGTTTTTCCAATGTCTTATCCCT	(((....((((((((..((((((&))))))...))))))))..)))	-19.8	0.995289	ENSMUST00000031319	Ppbp	pro-platelet basic protein [Source:MGI Symbol;Acc:MGI:1888712]	REFSEQ_MRNA_ACC
miR-541	NM_007950	3219	3251	1	19	GCCATTGCACTTTGTAAATCTGTAGAATCGCT	((((..(((.............(((((((.((&)).))))))).)))))))	-11.84	0.999614	ENSMUST00000031324	Ereg	epiregulin [Source:MGI Symbol;Acc:MGI:107508]	REFSEQ_MRNA_ACC
miR-541	NM_007941	1800	1845	0	23	TGCTGACTTCATAGCCTATTTAAAAATATATTTACAGATTCCCTT	((.(((((.(((......................((((.((((((&)))))).)))))))..)))))))	-17.84	0.999952	ENSMUST00000031378	Stx2	syntaxin 2 [Source:MGI Symbol;Acc:MGI:108059]	REFSEQ_MRNA_ACC
miR-541	NM_011854	320	345	1	18	CTAACAGTCAATTAAGCTGAACCCT	((((((.(((........(((((((&)))).))))))))))))	-12.6	0.999451	ENSMUST00000031542	Oasl2	2'-5' oligoadenylate synthetase-like 2 [Source:MGI Symbol;Acc:MGI:1344390]	REFSEQ_MRNA_ACC
miR-541	NM_026263	149	193	1	23	TGTTTCTAACGTTCACTATTTAAGATTGTAAATAGGTTTCTCCT	(((..((((((((.....................((..((.(((&)))))..))))))))))..)))	-12.69	0.995358	ENSMUST00000031547	4930519G04Rik	RIKEN cDNA 4930519G04 gene [Source:MGI Symbol;Acc:MGI:1914843]	REFSEQ_MRNA_ACC
miR-541	NM_001033767	330	407	0	22	GTGATTATGTATCCACATTACCTAGATAAAGGGGATCAGATATGTATAAATAAACTGATAGCTAAAAACTATCCCCT	(((((((.........................(.((((((..............................(((((.(&).))))))))))).))))))))	-12.52	0.998333	ENSMUST00000031549	Gm4951	predicted gene 4951 [Source:MGI Symbol;Acc:MGI:3644953]	REFSEQ_MRNA_ACC
miR-541	NM_001033767	330	407	0	22	GTGATTATGTATCCACATTACCTAGATAAAGGGGATCAGATATGTATAAATAAACTGATAGCTAAAAACTATCCCCT	(((((((.........................(.((((((..............................(((((.(&).))))))))))).))))))))	-12.52	0.998333	ENSMUST00000031549	Gm4951	predicted gene 4951 [Source:MGI Symbol;Acc:MGI:3644953]	REFSEQ_MRNA_ACC
miR-541	NM_023625	983	1037	1	22	GTGCCTTGATTCTGCTTTTCATCAGCCCACTCATCTCTCTGTCCATTTATCCCT	(((((..............((((((.......................((((((&)))))).))))))..)).)))	-16.54	0.998969	ENSMUST00000031597	Plbd2	phospholipase B domain containing 2 [Source:MGI Symbol;Acc:MGI:1919022]	REFSEQ_MRNA_ACC
miR-541	NM_001033313	232	276	1	22	GTAACCATTTGAATGTTTCTGCTGTTTTTAGAATTTGGAACCCT	((.((((...........................(..(((((((&)))).)))..)...)))).))	-13.71	0.999	ENSMUST00000031627	Pdap1	PDGFA associated protein 1 [Source:MGI Symbol;Acc:MGI:2448536]	REFSEQ_MRNA_ACC
miR-541	NM_001033313	1305	1337	1	22	GTGATAGCCTTTTAACAACGCCCTAATGCCCT	(((((..........(((((.(..(((.((((&)))))))..).))))))))))	-13.8	0.994193	ENSMUST00000031627	Pdap1	PDGFA associated protein 1 [Source:MGI Symbol;Acc:MGI:2448536]	REFSEQ_MRNA_ACC
miR-541	NM_173007	691	717	1	18	TCAGCAACAGAACTTTTAAATTCCGT	((((((.(((((.........(((.(&).)))))))).))))))	-12.2	0.996982	ENSMUST00000031678	Tspan12	tetraspanin 12 [Source:MGI Symbol;Acc:MGI:1889818]	REFSEQ_MRNA_ACC
miR-541	NM_173007	691	717	1	18	TCAGCAACAGAACTTTTAAATTCCGT	((((((.(((((.........(((.(&).)))))))).))))))	-12.2	0.996982	ENSMUST00000031678	Tspan12	tetraspanin 12 [Source:MGI Symbol;Acc:MGI:1889818]	REFSEQ_MRNA_ACC
miR-541	NM_028459	1810	1833	1	24	GTGGAGAAAACATTTTCATGCCT	(((..(..((((((...((.(((&))).))...))))))..)..)))	-14.4	0.994239	ENSMUST00000031695	Wasl	Wiskott-Aldrich syndrome-like (human) [Source:MGI Symbol;Acc:MGI:1920428]	REFSEQ_MRNA_ACC
miR-541	NM_031998	5	49	1	23	TGTGTTGTTTACTCAAATAAATGCCCCCCTCCTTTCGGAACCCT	((((..........................((..((((((((((&)))).))))))....)).))))	-14.43	0.999445	ENSMUST00000031810	Cep41	centrosomal protein 41 [Source:MGI Symbol;Acc:MGI:1891414]	REFSEQ_MRNA_ACC
miR-541	NM_023670	282	306	1	22	GTGCTAATTTTTCTTAATATCCCT	((((((((...((.....((((((&))))))...)).))))).)))	-16.4	0.998913	ENSMUST00000031838	Igf2bp3	insulin-like growth factor 2 mRNA binding protein 3 [Source:MGI Symbol;Acc:MGI:1890359]	REFSEQ_MRNA_ACC
miR-541	NM_007624	436	479	1	23	TGTTTTTAACTGAAGATGAAAATACAAGTTGATGAGATTCCCT	(((..(((((.....................((.(((.(((((&))))).))).)))))))..)))	-12.89	0.998791	ENSMUST00000031862	Cbx3	chromobox 3 [Source:MGI Symbol;Acc:MGI:108515]	REFSEQ_MRNA_ACC
miR-541	NM_008098	903	956	1	22	GTGAGCCAGCCTTCGTTGTGTTTGGAGAATGAAGAATATTCTTTGGAATGCCT	((((.(((((..((..............................(((((.(((&))).))))))).)))))))))	-17.91	0.996205	ENSMUST00000031866	Mtpn	myotrophin [Source:MGI Symbol;Acc:MGI:99445]	REFSEQ_MRNA_ACC
miR-541	NM_008098	903	956	1	22	GTGAGCCAGCCTTCGTTGTGTTTGGAGAATGAAGAATATTCTTTGGAATGCCT	((((.(((((..((..............................(((((.(((&))).))))))).)))))))))	-17.91	0.996205	ENSMUST00000031866	Mtpn	myotrophin [Source:MGI Symbol;Acc:MGI:99445]	REFSEQ_MRNA_ACC
miR-541	NM_008098	988	1051	0	22	GTGCACCAAAGGTATCACTGGGGTGAGATGTACTGTATTTGGACAGATGGGACCTCATCCCTT	(((.(((((..((..............................((((.........(((((((&))))))))))))).))))))))	-15.21	0.998427	ENSMUST00000031866	Mtpn	myotrophin [Source:MGI Symbol;Acc:MGI:99445]	REFSEQ_MRNA_ACC
miR-541	NM_008098	988	1051	0	22	GTGCACCAAAGGTATCACTGGGGTGAGATGTACTGTATTTGGACAGATGGGACCTCATCCCTT	(((.(((((..((..............................((((.........(((((((&))))))))))))).))))))))	-15.21	0.998427	ENSMUST00000031866	Mtpn	myotrophin [Source:MGI Symbol;Acc:MGI:99445]	REFSEQ_MRNA_ACC
miR-541	NM_008098	3243	3281	0	21	TGACTAACTTGAGATTTTAATACCATTTTATCCTACTT	((((((((.(.(((...............((((..(((&)))))))))).).))))))))	-13.06	0.998652	ENSMUST00000031866	Mtpn	myotrophin [Source:MGI Symbol;Acc:MGI:99445]	REFSEQ_MRNA_ACC
miR-541	NM_008098	3243	3281	0	21	TGACTAACTTGAGATTTTAATACCATTTTATCCTACTT	((((((((.(.(((...............((((..(((&)))))))))).).))))))))	-13.06	0.998652	ENSMUST00000031866	Mtpn	myotrophin [Source:MGI Symbol;Acc:MGI:99445]	REFSEQ_MRNA_ACC
miR-541	NM_172892	674	713	0	20	GACCACAGTATTAACTGATATTACATCTACTTCTCCATT	(((((.................(((((....((.((.((&))))))....))))))))))	-11.52	0.993864	ENSMUST00000031868	Slc13a4	solute carrier family 13 (sodium/sulfate symporters), member 4 [Source:MGI Symbol;Acc:MGI:2442367]	REFSEQ_MRNA_ACC
miR-541	NM_028099	4753	4790	0	21	TGAACTAACTTCCATATGCTATATAGTGGTCTCCCTT	((.((((((.((...............((..((((((&))))))..)))).))))))))	-14.06	0.996297	ENSMUST00000032071	Dusp11	dual specificity phosphatase 11 (RNA/RNP complex 1-interacting) [Source:MGI Symbol;Acc:MGI:1919352]	REFSEQ_MRNA_ACC
miR-541	NM_028099	4753	4790	0	21	TGAACTAACTTCCATATGCTATATAGTGGTCTCCCTT	((.((((((.((...............((..((((((&))))))..)))).))))))))	-14.06	0.996297	ENSMUST00000032071	Dusp11	dual specificity phosphatase 11 (RNA/RNP complex 1-interacting) [Source:MGI Symbol;Acc:MGI:1919352]	REFSEQ_MRNA_ACC
miR-541	NM_133940	393	461	0	23	TGTGATCTGGCTTTTAATTCCAAACGTGTAGAAAGCAAGCCCGACTTGAACAGCCTTCTCATCCACTT	(((((((...............(((((.((((............................((((.(((&)))))))))))))))))))))))	-12.64	0.998188	ENSMUST00000032094	Fbxl14	F-box and leucine-rich repeat protein 14 [Source:MGI Symbol;Acc:MGI:2141676]	REFSEQ_MRNA_ACC
miR-541	NM_133940	1289	1312	0	23	TGTGGCTTTAAAACAAATCGCTT	(((((((........((((.(((&))).))))........)))))))	-13.49	0.999845	ENSMUST00000032094	Fbxl14	F-box and leucine-rich repeat protein 14 [Source:MGI Symbol;Acc:MGI:2141676]	REFSEQ_MRNA_ACC
miR-541	NM_009313	335	366	0	20	GACCTATTTGCCTGGAACATCTGTCTTTCTT	((((...........((((((.(..(..(((&)))..)..).))))))))))	-13.8	0.99439	ENSMUST00000032122	Tacr1	tachykinin receptor 1 [Source:MGI Symbol;Acc:MGI:98475]	REFSEQ_MRNA_ACC
miR-541	NM_009313	335	366	0	20	GACCTATTTGCCTGGAACATCTGTCTTTCTT	((((...........((((((.(..(..(((&)))..)..).))))))))))	-13.8	0.99439	ENSMUST00000032122	Tacr1	tachykinin receptor 1 [Source:MGI Symbol;Acc:MGI:98475]	REFSEQ_MRNA_ACC
miR-541	NM_133717	3222	3258	0	20	GGCCTCTGGGGCAATAGAAGTTTAATCTCTTCCCTT	((((.....((((.(((((...........((((((&))))))))))).))))))))	-16.4	0.99235	ENSMUST00000032134	Rab43	RAB43, member RAS oncogene family [Source:MGI Symbol;Acc:MGI:1917084]	REFSEQ_MRNA_ACC
miR-541	NM_133717	3222	3258	0	20	GGCCTCTGGGGCAATAGAAGTTTAATCTCTTCCCTT	((((.....((((.(((((...........((((((&))))))))))).))))))))	-16.4	0.99235	ENSMUST00000032134	Rab43	RAB43, member RAS oncogene family [Source:MGI Symbol;Acc:MGI:1917084]	REFSEQ_MRNA_ACC
miR-541	NM_001039394	3222	3258	0	20	GGCCTCTGGGGCAATAGAAGTTTAATCTCTTCCCTT	((((.....((((.(((((...........((((((&))))))))))).))))))))	-16.4	0.99235	ENSMUST00000032134	Rab43	RAB43, member RAS oncogene family [Source:MGI Symbol;Acc:MGI:1917084]	REFSEQ_MRNA_ACC
miR-541	NM_001039394	3222	3258	0	20	GGCCTCTGGGGCAATAGAAGTTTAATCTCTTCCCTT	((((.....((((.(((((...........((((((&))))))))))).))))))))	-16.4	0.99235	ENSMUST00000032134	Rab43	RAB43, member RAS oncogene family [Source:MGI Symbol;Acc:MGI:1917084]	REFSEQ_MRNA_ACC
miR-541	NM_001039394	3222	3258	0	20	GGCCTCTGGGGCAATAGAAGTTTAATCTCTTCCCTT	((((.....((((.(((((...........((((((&))))))))))).))))))))	-16.4	0.99235	ENSMUST00000032134	Rab43	RAB43, member RAS oncogene family [Source:MGI Symbol;Acc:MGI:1917084]	REFSEQ_MRNA_ACC
miR-541	NM_133717	3222	3258	0	20	GGCCTCTGGGGCAATAGAAGTTTAATCTCTTCCCTT	((((.....((((.(((((...........((((((&))))))))))).))))))))	-16.4	0.99235	ENSMUST00000032135	Rab43	RAB43, member RAS oncogene family [Source:MGI Symbol;Acc:MGI:1917084]	REFSEQ_MRNA_ACC
miR-541	NM_133717	3222	3258	0	20	GGCCTCTGGGGCAATAGAAGTTTAATCTCTTCCCTT	((((.....((((.(((((...........((((((&))))))))))).))))))))	-16.4	0.99235	ENSMUST00000032135	Rab43	RAB43, member RAS oncogene family [Source:MGI Symbol;Acc:MGI:1917084]	REFSEQ_MRNA_ACC
miR-541	NM_001039394	3222	3258	0	20	GGCCTCTGGGGCAATAGAAGTTTAATCTCTTCCCTT	((((.....((((.(((((...........((((((&))))))))))).))))))))	-16.4	0.99235	ENSMUST00000032135	Rab43	RAB43, member RAS oncogene family [Source:MGI Symbol;Acc:MGI:1917084]	REFSEQ_MRNA_ACC
miR-541	NM_001039394	3222	3258	0	20	GGCCTCTGGGGCAATAGAAGTTTAATCTCTTCCCTT	((((.....((((.(((((...........((((((&))))))))))).))))))))	-16.4	0.99235	ENSMUST00000032135	Rab43	RAB43, member RAS oncogene family [Source:MGI Symbol;Acc:MGI:1917084]	REFSEQ_MRNA_ACC
miR-541	NM_001039394	3222	3258	0	20	GGCCTCTGGGGCAATAGAAGTTTAATCTCTTCCCTT	((((.....((((.(((((...........((((((&))))))))))).))))))))	-16.4	0.99235	ENSMUST00000032135	Rab43	RAB43, member RAS oncogene family [Source:MGI Symbol;Acc:MGI:1917084]	REFSEQ_MRNA_ACC
miR-541	NM_145148	179	211	0	22	GGCACTAACCTATCACTAAGTCAGATCCCGTT	(..((((((..........((((((((((.((&))))))).)))))))))))..)	-15.2	0.991913	ENSMUST00000032146	Frmd4b	FERM domain containing 4B [Source:MGI Symbol;Acc:MGI:2141794]	REFSEQ_MRNA_ACC
miR-541	NM_011999	680	709	0	23	TGTCTCTTTTATCAGCAGTTTGTTCCCTT	(((..((..((((((........((((((&))))))..))))))..))..)))	-15.5	0.994239	ENSMUST00000032248	Clec4a2	C-type lectin domain family 4, member a2 [Source:MGI Symbol;Acc:MGI:1349412]	REFSEQ_MRNA_ACC
miR-541	NM_011374	544	593	0	23	TGATGACTATAGTCCCCTCCACTAGTACGGTTTTAAATAAGAATCACTT	((.((((((..(((.........................((((((.(((&))).)))))))))..))))))))	-12.51	0.999608	ENSMUST00000032421	St8sia1	ST8 alpha-N-acetyl-neuraminide alpha-2,8-sialyltransferase 1 [Source:MGI Symbol;Acc:MGI:106011]	REFSEQ_MRNA_ACC
miR-541	NM_011374	2722	2759	0	23	TGTGTTCCTAAGTAGAAGCCTCTCCAGAATCATCCTT	((((.............(((.(..(((((((..((((&)))))))))))..)..)))))))	-15.31	0.992732	ENSMUST00000032421	St8sia1	ST8 alpha-N-acetyl-neuraminide alpha-2,8-sialyltransferase 1 [Source:MGI Symbol;Acc:MGI:106011]	REFSEQ_MRNA_ACC
miR-541	NM_010058	46	65	1	19	GCTGACCTCAAGAATCACT	((..((.((.((((((.((&)).)))))))).))..))	-14.7	0.999355	ENSMUST00000032570	Dmwd	dystrophia myotonica-containing WD repeat motif [Source:MGI Symbol;Acc:MGI:94907]	REFSEQ_MRNA_ACC
miR-541	NM_010058	209	248	1	21	TGACCTGTTCTCTGAAACATCAGTGTTAACCATATCCCT	(((((..........((((((((..........((((((&)))))).)))))))))))))	-21.5	0.997685	ENSMUST00000032570	Dmwd	dystrophia myotonica-containing WD repeat motif [Source:MGI Symbol;Acc:MGI:94907]	REFSEQ_MRNA_ACC
miR-541	NM_010058	377	398	1	22	GTGTTAAATTATGGAAGCCCT	(((...(((...((((.((((&)))).))))...)))...)))	-14.3	0.997192	ENSMUST00000032570	Dmwd	dystrophia myotonica-containing WD repeat motif [Source:MGI Symbol;Acc:MGI:94907]	REFSEQ_MRNA_ACC
miR-541	NM_183025	233	289	1	23	TGTGTTTAAGTTACACCTCATCATACATTCGTAAATGTATACAAGTGAGAAACCCT	((((..........(((.((((.........................((((.((((&)))).))))))))..)))))))	-14.01	0.999	ENSMUST00000032590	A430033K04Rik	RIKEN cDNA A430033K04 gene [Source:MGI Symbol;Acc:MGI:3583896]	REFSEQ_MRNA_ACC
miR-541	NM_177681	910	928	1	19	ACTGGTAAGTGATTCCCT	(((..((...((.(((((&))))).))...))..)))	-13.1	0.993778	ENSMUST00000032591	Zfp12	zinc finger protein 12 [Source:MGI Symbol;Acc:MGI:99157]	REFSEQ_MRNA_ACC
miR-541	NM_021879	372	404	0	23	TGTGGAAATAGCATTCAGTTTATATATCCCTT	(((((...(((((.((((.......(((((((&))))))).))))))))).)))))	-20.4	0.997953	ENSMUST00000032633	Oca2	oculocutaneous albinism II [Source:MGI Symbol;Acc:MGI:97454]	REFSEQ_MRNA_ACC
miR-541	NM_172742	2173	2204	0	21	TGTTCAACATGTTTTTCAACAAGATCCTCTT	((..((((((.........((..((((.(((&)))))))..))))))))..))	-13.5	0.999872	ENSMUST00000032736	Mtmr10	myotubularin related protein 10 [Source:MGI Symbol;Acc:MGI:2142292]	REFSEQ_MRNA_ACC
miR-541	NM_172742	2173	2204	0	21	TGTTCAACATGTTTTTCAACAAGATCCTCTT	((..((((((.........((..((((.(((&)))))))..))))))))..))	-13.5	0.999872	ENSMUST00000032736	Mtmr10	myotubularin related protein 10 [Source:MGI Symbol;Acc:MGI:2142292]	REFSEQ_MRNA_ACC
miR-541	NM_175124	880	923	0	20	GGTCCACATCCCACCTTTGCAAAAATCCCATGAGCTTTCCCTT	(..(.(((((......................((...((((((&))))))..))))))).)..)	-14.14	0.993207	ENSMUST00000032775	Lrrc28	leucine rich repeat containing 28 [Source:MGI Symbol;Acc:MGI:1915689]	REFSEQ_MRNA_ACC
miR-541	NM_001033713	96	122	0	23	TGTACATGCATACATATATATCCCTT	(((((......((((....(((((((&)))))))....))))..)).)))	-13.2	0.999842	ENSMUST00000032776	Mef2a	myocyte enhancer factor 2A [Source:MGI Symbol;Acc:MGI:99532]	REFSEQ_MRNA_ACC
miR-541	NM_001033713	856	885	1	23	TGATGACTATATATAAAATTATATCCACT	((.((((((.((((........((((.((&))))))....))))))))))))	-11.6	0.999484	ENSMUST00000032776	Mef2a	myocyte enhancer factor 2A [Source:MGI Symbol;Acc:MGI:99532]	REFSEQ_MRNA_ACC
miR-541	NM_009982	425	464	0	24	GTGTGTTTACAAGAATTTTTGTCACCTACTTCTTCCCTT	(((((..................(((.((.((.((((((&))))))....)).)).))))))))	-17.16	0.996769	ENSMUST00000032779	Ctsc	cathepsin C [Source:MGI Symbol;Acc:MGI:109553]	REFSEQ_MRNA_ACC
miR-541	NM_009982	911	932	1	21	TGACAATACCTAGTGAACCCT	((((...((.....(((((((&)))).)))....))..))))	-12.4	0.997563	ENSMUST00000032779	Ctsc	cathepsin C [Source:MGI Symbol;Acc:MGI:109553]	REFSEQ_MRNA_ACC
miR-541	NM_001013786	992	1011	0	19	ACTGGCTTCATATCCACTT	((..((.(((.((((.(((&)))))))..))).))..))	-13.1	0.996534	ENSMUST00000032820	Zscan26	zinc finger and SCAN domain containing 26 [Source:MGI Symbol;Acc:MGI:3531417]	REFSEQ_MRNA_ACC
miR-541	NM_001031814	1250	1286	1	25	AGTTTACCTGGCATTTGGGTATGCTCAGTAATGCCT	(((.(..(..(((...........((((.(((.(((&))).))))))))))..)..).)))	-13.5	0.990976	ENSMUST00000032891	Smg1	SMG1 homolog, phosphatidylinositol 3-kinase-related kinase (C. elegans) [Source:MGI Symbol;Acc:MGI:1919742]	REFSEQ_MRNA_ACC
miR-541	NM_029339	66	89	1	21	TGATCAAATAAATACTCTTCCCT	(((((((....((.....(((((&))))).....)).)))))))	-14.1	0.999493	ENSMUST00000032956	Sgf29	SAGA complex associated factor 29 [Source:MGI Symbol;Acc:MGI:1922815]	REFSEQ_MRNA_ACC
miR-541	NM_025408	1328	1390	0	22	GTGGCCATTAGACAAACACACCTTTTATAAAAGCAAGACATGCCAAAACATAAGAAGACCTT	(((((((..............................((((...........((((..((((&))))..)))).)))))))))))	-16.61	0.99477	ENSMUST00000033020	Acer3	alkaline ceramidase 3 [Source:MGI Symbol;Acc:MGI:1913440]	REFSEQ_MRNA_ACC
miR-541	NM_020606	2899	2949	1	22	GTAAGTAACACAGAATTCAAAAAGCAAAAGGATGTCTGATTAAAAACCCT	((.(.(((((((((((..............................((((&)))))))))).))))).).))	-14.61	0.999206	ENSMUST00000033030	Parva	parvin, alpha [Source:MGI Symbol;Acc:MGI:1931144]	REFSEQ_MRNA_ACC
miR-541	NM_020606	2899	2949	1	22	GTAAGTAACACAGAATTCAAAAAGCAAAAGGATGTCTGATTAAAAACCCT	((.(.(((((((((((..............................((((&)))))))))).))))).).))	-14.61	0.999206	ENSMUST00000033030	Parva	parvin, alpha [Source:MGI Symbol;Acc:MGI:1931144]	REFSEQ_MRNA_ACC
miR-541	NM_138589	323	372	0	19	ACCAGCAATGCTGAGACGGAATCATCAAAAGCTTTCTGGTTGTTTCCTT	(((((((.........(((((((......................((((&))))))))))).)))))))	-12.74	0.992922	ENSMUST00000033158	Ubfd1	ubiquitin family domain containing 1 [Source:MGI Symbol;Acc:MGI:107301]	REFSEQ_MRNA_ACC
miR-541	NM_138589	323	372	0	19	ACCAGCAATGCTGAGACGGAATCATCAAAAGCTTTCTGGTTGTTTCCTT	(((((((.........(((((((......................((((&))))))))))).)))))))	-12.74	0.992922	ENSMUST00000033158	Ubfd1	ubiquitin family domain containing 1 [Source:MGI Symbol;Acc:MGI:107301]	REFSEQ_MRNA_ACC
miR-541	NM_138589	1515	1553	0	23	TGTGAGCCAATTAATGACAATATTTATGCCCTTCCCTT	(((((.(((((....((...............((((((&)))))).))....))))))))))	-16.69	0.994998	ENSMUST00000033158	Ubfd1	ubiquitin family domain containing 1 [Source:MGI Symbol;Acc:MGI:107301]	REFSEQ_MRNA_ACC
miR-541	NM_138589	1515	1553	0	23	TGTGAGCCAATTAATGACAATATTTATGCCCTTCCCTT	(((((.(((((....((...............((((((&)))))).))....))))))))))	-16.69	0.994998	ENSMUST00000033158	Ubfd1	ubiquitin family domain containing 1 [Source:MGI Symbol;Acc:MGI:107301]	REFSEQ_MRNA_ACC
miR-541	NM_025301	1656	1686	0	21	TGACATGTTTTTTGTAAATCTTTATCCCTT	((((.............(((...(((((((&)))))))...)))....))))	-13.13	0.999826	ENSMUST00000033170	Mrpl17	mitochondrial ribosomal protein L17 [Source:MGI Symbol;Acc:MGI:1351608]	REFSEQ_MRNA_ACC
miR-541	NM_025301	1656	1686	0	21	TGACATGTTTTTTGTAAATCTTTATCCCTT	((((.............(((...(((((((&)))))))...)))....))))	-13.13	0.999826	ENSMUST00000033170	Mrpl17	mitochondrial ribosomal protein L17 [Source:MGI Symbol;Acc:MGI:1351608]	REFSEQ_MRNA_ACC
miR-541	NM_025301	2613	2629	1	20	GAGTAACTGTATCCCT	((.((((.(.((((((&)))))).)....)))).))	-14.5	0.999451	ENSMUST00000033170	Mrpl17	mitochondrial ribosomal protein L17 [Source:MGI Symbol;Acc:MGI:1351608]	REFSEQ_MRNA_ACC
miR-541	NM_025301	2613	2629	1	20	GAGTAACTGTATCCCT	((.((((.(.((((((&)))))).)....)))).))	-14.5	0.999451	ENSMUST00000033170	Mrpl17	mitochondrial ribosomal protein L17 [Source:MGI Symbol;Acc:MGI:1351608]	REFSEQ_MRNA_ACC
miR-541	NM_025301	3058	3087	1	21	TGAAATACAACATTGCTTTATAGTTCCCT	(((....(((((((.......((.(((((&)))))..))))))))).)))	-14.51	0.99768	ENSMUST00000033170	Mrpl17	mitochondrial ribosomal protein L17 [Source:MGI Symbol;Acc:MGI:1351608]	REFSEQ_MRNA_ACC
miR-541	NM_025301	3058	3087	1	21	TGAAATACAACATTGCTTTATAGTTCCCT	(((....(((((((.......((.(((((&)))))..))))))))).)))	-14.51	0.99768	ENSMUST00000033170	Mrpl17	mitochondrial ribosomal protein L17 [Source:MGI Symbol;Acc:MGI:1351608]	REFSEQ_MRNA_ACC
miR-541	NM_025301	4108	4171	1	24	GTGTGGAAATGCTAAGGCATTTCAGTATCCAAGACCAAAAAAAAAAAAAAAAAAAAATCCTCT	(((((.....((((..(((..((((..............................(((((.((&)))))))))))))))))))))))	-13.61	0.998608	ENSMUST00000033170	Mrpl17	mitochondrial ribosomal protein L17 [Source:MGI Symbol;Acc:MGI:1351608]	REFSEQ_MRNA_ACC
miR-541	NM_025301	4108	4171	1	24	GTGTGGAAATGCTAAGGCATTTCAGTATCCAAGACCAAAAAAAAAAAAAAAAAAAAATCCTCT	(((((.....((((..(((..((((..............................(((((.((&)))))))))))))))))))))))	-13.61	0.998608	ENSMUST00000033170	Mrpl17	mitochondrial ribosomal protein L17 [Source:MGI Symbol;Acc:MGI:1351608]	REFSEQ_MRNA_ACC
miR-541	NM_025301	4703	4744	1	20	GTCTTTTATCAGATACATGGACGGCAAATATTCTATCTCCT	(.((..(((((((.....................(((.(((&)))))))))))))..)).)	-13.09	0.999763	ENSMUST00000033170	Mrpl17	mitochondrial ribosomal protein L17 [Source:MGI Symbol;Acc:MGI:1351608]	REFSEQ_MRNA_ACC
miR-541	NM_025301	4703	4744	1	20	GTCTTTTATCAGATACATGGACGGCAAATATTCTATCTCCT	(.((..(((((((.....................(((.(((&)))))))))))))..)).)	-13.09	0.999763	ENSMUST00000033170	Mrpl17	mitochondrial ribosomal protein L17 [Source:MGI Symbol;Acc:MGI:1351608]	REFSEQ_MRNA_ACC
miR-541	NM_145586	459	495	1	22	GTGGCCTTTTAAAACCTGAAAATCTGTCTTAACCCT	((((((...................(((..((((((&)))).))..)))...))))))	-14.25	0.999503	ENSMUST00000033210	Tmem159	transmembrane protein 159 [Source:MGI Symbol;Acc:MGI:1925752]	REFSEQ_MRNA_ACC
miR-541	NM_009806	752	783	0	21	TGACTAAGTTGTAAACCTATGCACATCCCTT	(((((((..........(((.((.(((((((&)))))))..))))))))))))	-13.7	0.991313	ENSMUST00000033321	Cask	calcium/calmodulin-dependent serine protein kinase (MAGUK family) [Source:MGI Symbol;Acc:MGI:1309489]	REFSEQ_MRNA_ACC
miR-541	NM_009806	752	783	0	21	TGACTAAGTTGTAAACCTATGCACATCCCTT	(((((((..........(((.((.(((((((&)))))))..))))))))))))	-13.7	0.991313	ENSMUST00000033321	Cask	calcium/calmodulin-dependent serine protein kinase (MAGUK family) [Source:MGI Symbol;Acc:MGI:1309489]	REFSEQ_MRNA_ACC
miR-541	NM_009806	2070	2116	0	25	GGTGTGGGAAAAAAAAGAACCATTCCTCCCTCTGGTAGAATCCCTT	(((((((....................((..(...(((((((((((&)))))))))))..)..)))))))))	-23.35	0.998902	ENSMUST00000033321	Cask	calcium/calmodulin-dependent serine protein kinase (MAGUK family) [Source:MGI Symbol;Acc:MGI:1309489]	REFSEQ_MRNA_ACC
miR-541	NM_009806	2070	2116	0	25	GGTGTGGGAAAAAAAAGAACCATTCCTCCCTCTGGTAGAATCCCTT	(((((((....................((..(...(((((((((((&)))))))))))..)..)))))))))	-23.35	0.998902	ENSMUST00000033321	Cask	calcium/calmodulin-dependent serine protein kinase (MAGUK family) [Source:MGI Symbol;Acc:MGI:1309489]	REFSEQ_MRNA_ACC
miR-541	NM_009806	4816	4867	0	24	GTGTGTATCTATTTACATGCCTTAGCACATGCCCTCCCATCCCAACCCCTT	(((((.........................(((....((((..((.(((((&))))).))..))))..))))))))	-14.61	0.998019	ENSMUST00000033321	Cask	calcium/calmodulin-dependent serine protein kinase (MAGUK family) [Source:MGI Symbol;Acc:MGI:1309489]	REFSEQ_MRNA_ACC
miR-541	NM_009806	4816	4867	0	24	GTGTGTATCTATTTACATGCCTTAGCACATGCCCTCCCATCCCAACCCCTT	(((((.........................(((....((((..((.(((((&))))).))..))))..))))))))	-14.61	0.998019	ENSMUST00000033321	Cask	calcium/calmodulin-dependent serine protein kinase (MAGUK family) [Source:MGI Symbol;Acc:MGI:1309489]	REFSEQ_MRNA_ACC
miR-541	NM_133669	578	637	0	23	TGTGGTCATGGCATATGTAGTCCCAGGCTACTTGGGATGCCTAAGTGGAAGAATCACTT	((((..((...........(((...........................((((((.(((&))).)))))))))..))..))))	-12.44	0.998969	ENSMUST00000033372	Rp2	retinitis pigmentosa 2 homolog [Source:MGI Symbol;Acc:MGI:1277953]	REFSEQ_MRNA_ACC
miR-541	NM_133669	578	637	0	23	TGTGGTCATGGCATATGTAGTCCCAGGCTACTTGGGATGCCTAAGTGGAAGAATCACTT	((((..((...........(((...........................((((((.(((&))).)))))))))..))..))))	-12.44	0.998969	ENSMUST00000033372	Rp2	retinitis pigmentosa 2 homolog [Source:MGI Symbol;Acc:MGI:1277953]	REFSEQ_MRNA_ACC
miR-541	NM_133990	492	526	0	23	TGTGGCTATTAAAATGCATTATCATTATCCACTT	((((((((...........(((((..((((.(((&)))))))..))))).))))))))	-17.8	0.993607	ENSMUST00000033418	Il13ra1	interleukin 13 receptor, alpha 1 [Source:MGI Symbol;Acc:MGI:105052]	REFSEQ_MRNA_ACC
miR-541	NM_138604	334	392	0	20	GACAAAGGAAGTCTTCTGCTCACCCTTCCTTAAAGATCAGATAAACTTGTCATCCCTT	(((.............................((.((((((..........(((((((&))))))))))))).)).)))	-15.41	0.999537	ENSMUST00000033494	Otud5	OTU domain containing 5 [Source:MGI Symbol;Acc:MGI:1859615]	REFSEQ_MRNA_ACC
miR-541	NM_138604	334	392	0	20	GACAAAGGAAGTCTTCTGCTCACCCTTCCTTAAAGATCAGATAAACTTGTCATCCCTT	(((.............................((.((((((..........(((((((&))))))))))))).)).)))	-15.41	0.999537	ENSMUST00000033494	Otud5	OTU domain containing 5 [Source:MGI Symbol;Acc:MGI:1859615]	REFSEQ_MRNA_ACC
miR-541	NM_026126	652	668	0	23	TGTGCCAAATCCCATT	(((((((((((((.((&)))))))).......))).))))	-12.21	0.993112	ENSMUST00000033541	Fundc2	FUN14 domain containing 2 [Source:MGI Symbol;Acc:MGI:1914641]	REFSEQ_MRNA_ACC
miR-541	NM_026126	845	886	1	23	TGCAATCTCCATCAGAAATATTGCTTAATATAAAAATCCAT	((..(((..(((((((...................((((.(&).)))))))))))..)))..))	-11.5	0.998546	ENSMUST00000033541	Fundc2	FUN14 domain containing 2 [Source:MGI Symbol;Acc:MGI:1914641]	REFSEQ_MRNA_ACC
miR-541	NM_026126	1407	1429	0	22	GTGATTTCCCCAAGTATCCATT	((((((..(...((.((((.((&)).)))).))...)..))))))	-12.6	0.995748	ENSMUST00000033541	Fundc2	FUN14 domain containing 2 [Source:MGI Symbol;Acc:MGI:1914641]	REFSEQ_MRNA_ACC
miR-541	NM_019989	988	1024	1	23	TGTGTCAACACATCCGTCCAAGTAGAAAGAATCACT	((((((((((.................((((((.((&)).))))))..)))))).))))	-14.51	0.999308	ENSMUST00000033598	Sh3bgrl	SH3-binding domain glutamic acid-rich protein like [Source:MGI Symbol;Acc:MGI:1930849]	REFSEQ_MRNA_ACC
miR-541	NM_001033600	1775	1826	0	25	GGTGTTTTTTTTTTTTTTTTTTTAAGGCTTTTCCAATATATGTATCCCATT	(((((...........................(((((((....(((((.((&)))))))....)))))))..)))))	-14.55	0.999807	ENSMUST00000033634	Acsl4	acyl-CoA synthetase long-chain family member 4 [Source:MGI Symbol;Acc:MGI:1354713]	REFSEQ_MRNA_ACC
miR-541	NM_019477	1775	1826	0	25	GGTGTTTTTTTTTTTTTTTTTTTAAGGCTTTTCCAATATATGTATCCCATT	(((((...........................(((((((....(((((.((&)))))))....)))))))..)))))	-14.55	0.999807	ENSMUST00000033634	Acsl4	acyl-CoA synthetase long-chain family member 4 [Source:MGI Symbol;Acc:MGI:1354713]	REFSEQ_MRNA_ACC
miR-541	NM_207625	1775	1826	0	25	GGTGTTTTTTTTTTTTTTTTTTTAAGGCTTTTCCAATATATGTATCCCATT	(((((...........................(((((((....(((((.((&)))))))....)))))))..)))))	-14.55	0.999807	ENSMUST00000033634	Acsl4	acyl-CoA synthetase long-chain family member 4 [Source:MGI Symbol;Acc:MGI:1354713]	REFSEQ_MRNA_ACC
miR-541	NM_008778	379	400	0	20	GAACCTCTTTCAAAATCCCTT	(.(((....(((.((((((((&)))))))).)))....))))	-17.4	0.997329	ENSMUST00000033640	Pak3	p21 (RAC1) activated kinase 3 [Source:MGI Symbol;Acc:MGI:1339656]	REFSEQ_MRNA_ACC
miR-541	NM_008778	379	400	0	20	GAACCTCTTTCAAAATCCCTT	(.(((....(((.((((((((&)))))))).)))....))))	-17.4	0.997329	ENSMUST00000033640	Pak3	p21 (RAC1) activated kinase 3 [Source:MGI Symbol;Acc:MGI:1339656]	REFSEQ_MRNA_ACC
miR-541	NM_010025	1111	1145	0	20	GGCCAATTCAATAGAATCAGGTTTTTGATACCTT	(((((((....(((((((............((((&)))))))))))..)))))))	-16.5	0.99364	ENSMUST00000033642	Dcx	doublecortin [Source:MGI Symbol;Acc:MGI:1277171]	REFSEQ_MRNA_ACC
miR-541	NM_010025	2097	2147	0	23	TGGGCCAGATCCTCCAGCACACTCTATGTTGTTCTTTGAGCAAATCCCAT	((((((((......(((.........................((((((.(&).)))))))))...)))))).))	-12.01	0.998969	ENSMUST00000033642	Dcx	doublecortin [Source:MGI Symbol;Acc:MGI:1277171]	REFSEQ_MRNA_ACC
miR-541	NM_010025	5458	5491	0	23	TGTGAGGTACTTCCTCCTCTTTTGGAATCCGTT	(((((..........((....(..((((((.((&)).))))))..)....)))))))	-16.9	0.998755	ENSMUST00000033642	Dcx	doublecortin [Source:MGI Symbol;Acc:MGI:1277171]	REFSEQ_MRNA_ACC
miR-541	NM_177130	839	898	1	25	AGTGTGTATTTAAAACCCCTGTGCCGATGATGATATTGGTAGATGTAGACGGAATCCCT	((((((................((((((.....................((((((((((&))))))))))..))))))))))))	-22.79	0.99837	ENSMUST00000033643	Glt28d2	glycosyltransferase 28 domain containing 2 [Source:MGI Symbol;Acc:MGI:2443773]	REFSEQ_MRNA_ACC
miR-541	NM_177130	1171	1207	0	23	TGTGCTTTTCTTGCTAATTTCCATATTGAATTTCTT	((((........((((((.((......((((..(((&)))..)))).)).))))))))))	-12.5	0.998398	ENSMUST00000033643	Glt28d2	glycosyltransferase 28 domain containing 2 [Source:MGI Symbol;Acc:MGI:2443773]	REFSEQ_MRNA_ACC
miR-541	NM_011302	2318	2364	1	20	GACCAGCCAAGGCTATGTAGTGAGACTGTCTCAAAAATCAATCCAT	(((((((.............................((((((((.(&).))))..)))))))))))	-11.75	0.99477	ENSMUST00000033650	Rs1	retinoschisis (X-linked, juvenile) 1 (human) [Source:MGI Symbol;Acc:MGI:1336189]	REFSEQ_MRNA_ACC
miR-541	NM_011302	2815	2847	1	20	GACTATTCTTATCACCCCCAAGAGAATCCTCT	(((((....((((.........(((((((.((&))))))))))))).)))))	-15.7	0.999126	ENSMUST00000033650	Rs1	retinoschisis (X-linked, juvenile) 1 (human) [Source:MGI Symbol;Acc:MGI:1336189]	REFSEQ_MRNA_ACC
miR-541	NM_011302	4294	4324	1	24	GTGTTAGGATATATATATAAAAGAAACCCT	((((...(((....((((...((((.((((&)))).)))).))))..)))))))	-16.2	0.992252	ENSMUST00000033650	Rs1	retinoschisis (X-linked, juvenile) 1 (human) [Source:MGI Symbol;Acc:MGI:1336189]	REFSEQ_MRNA_ACC
miR-541	NM_010832	551	599	0	22	GTGGCAAAAGAGAACTTACAGCTATGCATTGCTTGTAGCAGTTCCCTT	(((((.............((((................(((.((((((&))))))..)))..)))))))))	-15.38	0.996942	ENSMUST00000033725	Msl3	MSL complex subunit 3 [Source:MGI Symbol;Acc:MGI:1341851]	REFSEQ_MRNA_ACC
miR-541	NM_010832	551	599	0	22	GTGGCAAAAGAGAACTTACAGCTATGCATTGCTTGTAGCAGTTCCCTT	(((((.............((((................(((.((((((&))))))..)))..)))))))))	-15.38	0.996942	ENSMUST00000033725	Msl3	MSL complex subunit 3 [Source:MGI Symbol;Acc:MGI:1341851]	REFSEQ_MRNA_ACC
miR-541	NM_011907	168	190	0	20	GGCTTCCATCTTTCATCCCATT	((((..((((....(((((.((&)))))))...))))..))))	-15.5	0.994193	ENSMUST00000033738	Trex2	three prime repair exonuclease 2 [Source:MGI Symbol;Acc:MGI:1346343]	REFSEQ_MRNA_ACC
miR-541	NM_008363	2	23	1	23	TGTTCACTCTGACAAATCCCT	(((.....(..((((((((((&)))))))....)))..)..)))	-12.9	0.999907	ENSMUST00000033769	Irak1	interleukin-1 receptor-associated kinase 1 [Source:MGI Symbol;Acc:MGI:107420]	REFSEQ_MRNA_ACC
miR-541	NM_011123	235	298	1	22	GTGACTCCCCAGCTGCAAGTCGCAGAGGAGTGAAAGCTCTAATTGATTTTGCAAGCATCTCCT	((((....(((((.........((((..............................(((.(((&))))))))))..)))))))))	-13.31	0.993503	ENSMUST00000033800	Plp1	proteolipid protein (myelin) 1 [Source:MGI Symbol;Acc:MGI:97623]	REFSEQ_MRNA_ACC
miR-541	NM_029413	233	257	1	21	TGACTTCATGTCATCTCTTCTCCT	(((((......((((...((.(((&)))))....))))..)))))	-12.2	0.992061	ENSMUST00000033811	Morc4	microrchidia 4 [Source:MGI Symbol;Acc:MGI:1922996]	REFSEQ_MRNA_ACC
miR-541	NM_008664	470	511	1	23	TGTGATTTCTATGCCAACATCCTGCCTACCTACATATCCCT	((((........(((((((((..............((((((&))))))...)))))))))))))	-20.53	0.995265	ENSMUST00000033842	Myom2	myomesin 2 [Source:MGI Symbol;Acc:MGI:1328358]	REFSEQ_MRNA_ACC
miR-541	NM_181325	521	549	1	23	TGTGGTATATTAAAGCTAAAATATCCCT	(((((.((((((..........((((((&))))))..))))))...)))))	-12.1	0.999808	ENSMUST00000033871	Slc25a15	solute carrier family 25 (mitochondrial carrier ornithine transporter), member 15 [Source:MGI Symbol;Acc:MGI:1342274]	REFSEQ_MRNA_ACC
miR-541	NM_153592	372	397	0	25	AGTGTACTCCACAGTTCTCTCCCTT	(((((...(((((......((((((&))))))......))).))..)))))	-17.1	0.993235	ENSMUST00000033873	Erlin2	ER lipid raft associated 2 [Source:MGI Symbol;Acc:MGI:2387215]	REFSEQ_MRNA_ACC
miR-541	NM_015802	143	162	0	20	GGTCTATATCATAGACCTT	(..(.((((((.(..((((&))))..)..)))))).)..)	-13.2	0.994628	ENSMUST00000033923	Dlc1	deleted in liver cancer 1 [Source:MGI Symbol;Acc:MGI:1354949]	REFSEQ_MRNA_ACC
miR-541	NM_175091	1029	1078	0	21	TGGCCTTTATTTTGAGTAGTATTCATCAAATACTTTAGAAAGATCCCTT	(((((..........................((.(((((...(((((((&)))))))))))).)).)))))	-15.93	0.999759	ENSMUST00000033929	Tnks	tankyrase, TRF1-interacting ankyrin-related ADP-ribose polymerase [Source:MGI Symbol;Acc:MGI:1341087]	REFSEQ_MRNA_ACC
miR-541	NM_175091	2300	2347	1	20	GGCTGACAGCTGTTTACCTTCTTGTATGTGCATTATGTAGAACTCCT	(((..(((.............................(((((..(((&)))..))))).)))..)))	-17.01	0.99342	ENSMUST00000033929	Tnks	tankyrase, TRF1-interacting ankyrin-related ADP-ribose polymerase [Source:MGI Symbol;Acc:MGI:1341087]	REFSEQ_MRNA_ACC
miR-541	NM_145592	25	49	1	23	TGTGTTCACACAGAATCAATCCCT	((((..((((((((....((((((&)))))))))).))).)..))))	-18.7	0.996085	ENSMUST00000033936	Dkk4	dickkopf WNT signaling pathway inhibitor 4 [Source:MGI Symbol;Acc:MGI:2385299]	REFSEQ_MRNA_ACC
miR-541	NM_145592	300	344	1	20	GGCGAGCATGTTACACTCAGCACATAAATAAAGCCCAATCTCCT	(((.((((........((((................((((.(((&))))))))))))))).)))	-12.79	0.99216	ENSMUST00000033936	Dkk4	dickkopf WNT signaling pathway inhibitor 4 [Source:MGI Symbol;Acc:MGI:2385299]	REFSEQ_MRNA_ACC
miR-541	NM_013834	1702	1753	0	25	GGTAGTGACCTAATTAACTTCATGTTTAGTAGTCCTATTATCTTAACCCTT	(((.((((((............................((((..(((((((&))))).))..))))..)))))))))	-16.71	0.990963	ENSMUST00000033952	Sfrp1	secreted frizzled-related protein 1 [Source:MGI Symbol;Acc:MGI:892014]	REFSEQ_MRNA_ACC
miR-541	NM_178804	1128	1178	1	21	TGGCCAGTAAGAAGTAGATGTTTTACAAATTAATTAATAAACATTTCCCT	(((((((((.....((((...........................(((((&))))).)))).)))))))))	-14.19	0.992147	ENSMUST00000033967	Slit2	slit guidance ligand 2 [Source:MGI Symbol;Acc:MGI:1315205]	REFSEQ_MRNA_ACC
miR-541	NM_001083906	106	141	0	25	AGTTGGTCGGCAGTTTCTCAAGTTTAAAATCCCAT	(((((..(((((...........(((.((((((.(&).)))))).))))))))..)).)))	-13.9	0.996085	ENSMUST00000034031	Nr3c2	nuclear receptor subfamily 3, group C, member 2 [Source:MGI Symbol;Acc:MGI:99459]	REFSEQ_MRNA_ACC
miR-541	NM_030198	1642	1661	1	20	GACATGCATTAAAATGCCT	(((..((((((.(((.(((&))).))).))))))..)))	-15.6	0.998261	ENSMUST00000034094	Gins3	GINS complex subunit 3 (Psf3 homolog) [Source:MGI Symbol;Acc:MGI:1926083]	REFSEQ_MRNA_ACC
miR-541	NM_030198	1642	1661	1	20	GACATGCATTAAAATGCCT	(((..((((((.(((.(((&))).))).))))))..)))	-15.6	0.998261	ENSMUST00000034094	Gins3	GINS complex subunit 3 (Psf3 homolog) [Source:MGI Symbol;Acc:MGI:1926083]	REFSEQ_MRNA_ACC
miR-541	NM_029736	961	1004	0	25	AGATGTTCACAACATCTCTTAAGAAATCAAATCCTATCGCCTT	((.(((...(((((((...................(((.((((&)))))))...)))))))...)))))	-13.55	0.999722	ENSMUST00000034111	Slc10a7	solute carrier family 10 (sodium/bile acid cotransporter family), member 7 [Source:MGI Symbol;Acc:MGI:1924025]	REFSEQ_MRNA_ACC
miR-541	NM_027758	236	270	0	20	GACCAAACTGTCAGTGAAATGTGTATTATAACTT	((((((...(((((.............((..(((&)))..)).))))).))))))	-13.74	0.996194	ENSMUST00000034145	Tbc1d9	TBC1 domain family, member 9 [Source:MGI Symbol;Acc:MGI:1918560]	REFSEQ_MRNA_ACC
miR-541	NM_028018	1075	1112	0	23	TGTGTCTTATAGCTCTAGCTGCTAATAAAGATCCCAT	((((................(((((((.(((((((.(&).))))).))..)))))))))))	-12.89	0.998165	ENSMUST00000034164	Ist1	increased sodium tolerance 1 homolog (yeast) [Source:MGI Symbol;Acc:MGI:1919205]	REFSEQ_MRNA_ACC
miR-541	NM_009137	668	704	1	20	GACTCCATCAGTAAAAGGAATCTTTCTCCCATCCCT	((((.((((((...................((((((&)))))).))))))..))))	-17.75	0.998969	ENSMUST00000034231	Ccl22	chemokine (C-C motif) ligand 22 [Source:MGI Symbol;Acc:MGI:1306779]	REFSEQ_MRNA_ACC
miR-541	NM_009137	762	780	1	20	GATCAACTGTGAAACCCT	(((((((...(((.((((&)))).)))....)))))))	-18.4	0.998188	ENSMUST00000034231	Ccl22	chemokine (C-C motif) ligand 22 [Source:MGI Symbol;Acc:MGI:1306779]	REFSEQ_MRNA_ACC
miR-541	NM_009137	1673	1701	0	22	GTGGCTGGGGGAGATTTTATAATCCCTT	(((((..(.(.(((.......(((((((&))))))))))..).)..)))))	-19.31	0.998837	ENSMUST00000034231	Ccl22	chemokine (C-C motif) ligand 22 [Source:MGI Symbol;Acc:MGI:1306779]	REFSEQ_MRNA_ACC
miR-541	NM_008187	65	95	1	20	GACCATGCAAAAACATTTAAATAATCCACT	(((((.......(((((.....(((((.((&)))))))..))))))))))	-14.31	0.998608	ENSMUST00000034249	Cfap20	cilia and flagella associated protein 20 [Source:MGI Symbol;Acc:MGI:107428]	REFSEQ_MRNA_ACC
miR-541	NM_145624	1610	1642	0	22	GTGGCCATGTATTTTTGTCATTAAAATCACTT	(((((((...........(((((.((((.(((&))).)))).))))).)))))))	-16.9	0.999301	ENSMUST00000034259	Zfp709	zinc finger protein 709 [Source:MGI Symbol;Acc:MGI:2384299]	REFSEQ_MRNA_ACC
miR-541	NM_026160	242	285	1	22	GTTGCCAATAAAAAGATCAAGTTATTTTGACATTTTTCTCCCT	((.(((((((...(((......................(((((&))))).)))..))))))).))	-15.9	0.998333	ENSMUST00000034270	Map1lc3b	microtubule-associated protein 1 light chain 3 beta [Source:MGI Symbol;Acc:MGI:1914693]	REFSEQ_MRNA_ACC
miR-541	NM_010926	914	935	0	24	GTTTGGTTAAGAATATCCCTT	((.((..(((.(..(((((((&))))))).....).)))..)).))	-12.4	0.997224	ENSMUST00000034277	Emc8	ER membrane protein complex subunit 8 [Source:MGI Symbol;Acc:MGI:1343095]	REFSEQ_MRNA_ACC
miR-541	NM_010926	914	935	0	24	GTTTGGTTAAGAATATCCCTT	((.((..(((.(..(((((((&))))))).....).)))..)).))	-12.4	0.997224	ENSMUST00000034277	Emc8	ER membrane protein complex subunit 8 [Source:MGI Symbol;Acc:MGI:1343095]	REFSEQ_MRNA_ACC
miR-541	NM_145608	345	367	0	19	GCCAAGAAATAATTATTCCCTT	(((((...((......((((((&)))))).....)).)))))	-11.6	0.999283	ENSMUST00000034316	Map3k21	mitogen-activated protein kinase kinase kinase 21 [Source:MGI Symbol;Acc:MGI:2385307]	REFSEQ_MRNA_ACC
miR-541	NM_020028	753	770	0	18	TCAACATGAAATCCCAT	(((((((.(((((((.(&).)))))).).)))))))	-13.7	0.995543	ENSMUST00000034325	Lpar2	lysophosphatidic acid receptor 2 [Source:MGI Symbol;Acc:MGI:1858422]	REFSEQ_MRNA_ACC
miR-541	NM_020028	800	824	0	20	GACTAGGCTGTTCTTGAATCCATT	(((((.((...((..((((((.((&)).)))))).)).)))))))	-14.1	0.993112	ENSMUST00000034325	Lpar2	lysophosphatidic acid receptor 2 [Source:MGI Symbol;Acc:MGI:1858422]	REFSEQ_MRNA_ACC
miR-541	NM_133792	1243	1266	0	22	GTTTCTGATGCTGGACTTCCCTT	((..(..(((..(((..((((((&)))))).)))..)))..)..))	-16.5	0.99235	ENSMUST00000034377	Pla2g15	phospholipase A2, group XV [Source:MGI Symbol;Acc:MGI:2178076]	REFSEQ_MRNA_ACC
miR-541	NM_026665	453	489	1	21	TGATCAATCATAAATTCACTTAAGTCAGTTATCCAT	((((((((...............(((((..((((.(&).)))).)))))))))))))	-13.76	0.994654	ENSMUST00000034398	Cep57	centrosomal protein 57 [Source:MGI Symbol;Acc:MGI:1915551]	REFSEQ_MRNA_ACC
miR-541	NM_025558	1097	1112	1	20	GATTAGCAAATTTCT	(((((((((((..((&))..)))....))))))))	-11.9	0.994654	ENSMUST00000034400	Cyb5b	cytochrome b5 type B [Source:MGI Symbol;Acc:MGI:1913677]	REFSEQ_MRNA_ACC
miR-541	NM_025558	1097	1112	1	20	GATTAGCAAATTTCT	(((((((((((..((&))..)))....))))))))	-11.9	0.994654	ENSMUST00000034400	Cyb5b	cytochrome b5 type B [Source:MGI Symbol;Acc:MGI:1913677]	REFSEQ_MRNA_ACC
miR-541	NM_025558	1097	1112	1	20	GATTAGCAAATTTCT	(((((((((((..((&))..)))....))))))))	-11.9	0.994654	ENSMUST00000034400	Cyb5b	cytochrome b5 type B [Source:MGI Symbol;Acc:MGI:1913677]	REFSEQ_MRNA_ACC
miR-541	NM_018736	82	126	0	25	AGTCTGGGCTTATATTTTATCGTTTTCTGAACGGTGACTCCCTT	(((...((((.(((((...................((.((((((&)))))).)).))))).))))..)))	-14.65	0.999308	ENSMUST00000034405	Mre11a	MRE11A homolog A, double strand break repair nuclease [Source:MGI Symbol;Acc:MGI:1100512]	REFSEQ_MRNA_ACC
miR-541	NM_026955	1028	1066	1	21	TGAACCACATGGTATAACTCCGGTTCCACAGAATGCCT	((.(((((((..................((((((.(((&))).)))))))))).)))))	-14.96	0.999201	ENSMUST00000034413	Vstm5	V-set and transmembrane domain containing 5 [Source:MGI Symbol;Acc:MGI:1916387]	REFSEQ_MRNA_ACC
miR-541	NM_178027	1275	1296	1	21	TGACTAGAATTACCATCTCCT	(((((((.((((..(((.(((&))))))..)))).)))))))	-14.7	0.991313	ENSMUST00000034470	Vps26b	VPS26 retromer complex component B [Source:MGI Symbol;Acc:MGI:1917656]	REFSEQ_MRNA_ACC
miR-541	NM_021424	375	408	0	18	CCAACACTGGAATTTGTTTGTGTTCTCTCCGTT	((((((..((((...............(((.((&)).)))))))..))))))	-13.26	0.995549	ENSMUST00000034510	Nectin1	nectin cell adhesion molecule 1 [Source:MGI Symbol;Acc:MGI:1926483]	REFSEQ_MRNA_ACC
miR-541	NM_021424	375	408	0	18	CCAACACTGGAATTTGTTTGTGTTCTCTCCGTT	((((((..((((...............(((.((&)).)))))))..))))))	-13.26	0.995549	ENSMUST00000034510	Nectin1	nectin cell adhesion molecule 1 [Source:MGI Symbol;Acc:MGI:1926483]	REFSEQ_MRNA_ACC
miR-541	NM_001038642	1611	1664	0	23	TGTGGGTTAAAAAAAAAAGTAAGGAGACATGCCTGGGATCATTAGAATCCCTT	((((..........................(((......((((((((((((((&))))))))))))))..)))))))	-22.56	0.99837	ENSMUST00000034534	Ets1	E26 avian leukemia oncogene 1, 5' domain [Source:MGI Symbol;Acc:MGI:95455]	REFSEQ_MRNA_ACC
miR-541	NM_001038642	1611	1664	0	23	TGTGGGTTAAAAAAAAAAGTAAGGAGACATGCCTGGGATCATTAGAATCCCTT	((((..........................(((......((((((((((((((&))))))))))))))..)))))))	-22.56	0.99837	ENSMUST00000034534	Ets1	E26 avian leukemia oncogene 1, 5' domain [Source:MGI Symbol;Acc:MGI:95455]	REFSEQ_MRNA_ACC
miR-541	NM_011808	1611	1664	0	23	TGTGGGTTAAAAAAAAAAGTAAGGAGACATGCCTGGGATCATTAGAATCCCTT	((((..........................(((......((((((((((((((&))))))))))))))..)))))))	-22.56	0.99837	ENSMUST00000034534	Ets1	E26 avian leukemia oncogene 1, 5' domain [Source:MGI Symbol;Acc:MGI:95455]	REFSEQ_MRNA_ACC
miR-541	NM_011808	1611	1664	0	23	TGTGGGTTAAAAAAAAAAGTAAGGAGACATGCCTGGGATCATTAGAATCCCTT	((((..........................(((......((((((((((((((&))))))))))))))..)))))))	-22.56	0.99837	ENSMUST00000034534	Ets1	E26 avian leukemia oncogene 1, 5' domain [Source:MGI Symbol;Acc:MGI:95455]	REFSEQ_MRNA_ACC
miR-541	NM_013479	371	391	0	22	GAAACTGGAAGGAATCCCTT	(..((..(..((((((((((&))))))))))....)..))..)	-18.1	0.997729	ENSMUST00000034709	Bcl2l10	Bcl2-like 10 [Source:MGI Symbol;Acc:MGI:1330841]	REFSEQ_MRNA_ACC
miR-541	NM_009022	323	344	0	21	TGGTCATGTATCTATCGCCTT	((..((...(((.(((.((((&)))))))...)))..))..))	-11.9	0.996534	ENSMUST00000034723	Aldh1a2	aldehyde dehydrogenase family 1, subfamily A2 [Source:MGI Symbol;Acc:MGI:107928]	REFSEQ_MRNA_ACC
miR-541	NM_010890	125	147	1	20	GACCAGAGGACAGTTTATCCAT	((((((....(((...((((.(&).)))).)))...))))))	-14.5	0.994124	ENSMUST00000034740	Nedd4	neural precursor cell expressed, developmentally down-regulated 4 [Source:MGI Symbol;Acc:MGI:97297]	REFSEQ_MRNA_ACC
miR-541	NM_029784	194	209	1	17	CAACGTTATTTCCCT	((((((((..(((((&)))))...))))))))	-16.6	0.991361	ENSMUST00000034749	Fam81a	family with sequence similarity 81, member A [Source:MGI Symbol;Acc:MGI:1924136]	REFSEQ_MRNA_ACC
miR-541	NM_029784	194	209	1	17	CAACGTTATTTCCCT	((((((((..(((((&)))))...))))))))	-16.6	0.991361	ENSMUST00000034749	Fam81a	family with sequence similarity 81, member A [Source:MGI Symbol;Acc:MGI:1924136]	REFSEQ_MRNA_ACC
miR-541	NM_029784	1395	1435	1	24	GTGCAAGGACTCAGGAAAATCAAAAGCATTTTCTATTTCT	(((....((((.............((((((....((..((&))..))...)))))))))).)))	-11.81	0.998056	ENSMUST00000034749	Fam81a	family with sequence similarity 81, member A [Source:MGI Symbol;Acc:MGI:1924136]	REFSEQ_MRNA_ACC
miR-541	NM_029784	1395	1435	1	24	GTGCAAGGACTCAGGAAAATCAAAAGCATTTTCTATTTCT	(((....((((.............((((((....((..((&))..))...)))))))))).)))	-11.81	0.998056	ENSMUST00000034749	Fam81a	family with sequence similarity 81, member A [Source:MGI Symbol;Acc:MGI:1924136]	REFSEQ_MRNA_ACC
miR-541	NM_007810	229	253	0	20	GACCAATCCTACAATATATACCTT	(((((((....((..((...((((&)))).))..))..)))))))	-12.9	0.994467	ENSMUST00000034811	Cyp19a1	cytochrome P450, family 19, subfamily a, polypeptide 1 [Source:MGI Symbol;Acc:MGI:88587]	REFSEQ_MRNA_ACC
miR-541	NM_028748	2242	2265	1	23	TGATACCAAACACGCCAATCCCT	((..(((.((((....(((((((&)))))))....)))))))..))	-14.2	0.999099	ENSMUST00000034817	Paqr5	progestin and adipoQ receptor family member V [Source:MGI Symbol;Acc:MGI:1921340]	REFSEQ_MRNA_ACC
miR-541	NM_028748	2242	2265	1	23	TGATACCAAACACGCCAATCCCT	((..(((.((((....(((((((&)))))))....)))))))..))	-14.2	0.999099	ENSMUST00000034817	Paqr5	progestin and adipoQ receptor family member V [Source:MGI Symbol;Acc:MGI:1921340]	REFSEQ_MRNA_ACC
miR-541	NM_133718	949	995	0	22	GTGACTGAGTATAATATTCCAGAAAAATTTGAAATCCTAATTTCTT	(((((..(.........................(((..(((..(((&)))..)))..))).)..)))))	-13.17	0.992749	ENSMUST00000034878	Tmem30a	transmembrane protein 30A [Source:MGI Symbol;Acc:MGI:106402]	REFSEQ_MRNA_ACC
miR-541	NM_177583	987	1036	1	20	GACCAAATTTCAAGCTGGCATGGAACTTTTCATCTTCAGCAGTTCGCCT	((((((..............................((.(((.((.(((&)))))..))).))))))))	-13.11	0.991442	ENSMUST00000034934	Aph1b	aph1 homolog B, gamma secretase subunit [Source:MGI Symbol;Acc:MGI:3522097]	REFSEQ_MRNA_ACC
miR-541	NM_177583	987	1036	1	20	GACCAAATTTCAAGCTGGCATGGAACTTTTCATCTTCAGCAGTTCGCCT	((((((..............................((.(((.((.(((&)))))..))).))))))))	-13.11	0.991442	ENSMUST00000034934	Aph1b	aph1 homolog B, gamma secretase subunit [Source:MGI Symbol;Acc:MGI:3522097]	REFSEQ_MRNA_ACC
miR-541	NM_178711	205	232	0	23	TGTGAGCTATGGGAAAGTGAAACCCTT	(((((.(((.........(((.(((((&))))).)))......))))))))	-14.76	0.994866	ENSMUST00000034941	Plscr4	phospholipid scramblase 4 [Source:MGI Symbol;Acc:MGI:2143267]	REFSEQ_MRNA_ACC
miR-541	NM_178711	976	1019	1	20	GACCAGCAGACTTGTACTAAGGACAGTGTATGTATGAATCACT	((((((((...........................(((((.((&)).)))))...))))))))	-16.41	0.998337	ENSMUST00000034941	Plscr4	phospholipid scramblase 4 [Source:MGI Symbol;Acc:MGI:2143267]	REFSEQ_MRNA_ACC
miR-541	NM_008615	1026	1050	1	21	TGACTAGAAACAGCCTTAACTCCT	(((((((...(((....((..(((&)))..)))))...)))))))	-12.8	0.994633	ENSMUST00000034989	Me1	malic enzyme 1, NADP(+)-dependent, cytosolic [Source:MGI Symbol;Acc:MGI:97043]	REFSEQ_MRNA_ACC
miR-541	NM_011851	543	590	1	21	TGTTCAAGGTCAGACATCTCCAAATAATACATCTAAGATCTGTACCT	((..(((.((((((.(((..........................(((&)))))))))))).)))..))	-13.06	0.993622	ENSMUST00000034992	Nt5e	5' nucleotidase, ecto [Source:MGI Symbol;Acc:MGI:99782]	REFSEQ_MRNA_ACC
miR-541	NM_011851	1082	1124	0	19	GCCAACACGGCTCTCATTCAAGTCACACATGTACAATCCAAT	((((((((((........................(((((..(&)..)))))))).)))))))	-11.25	0.991432	ENSMUST00000034992	Nt5e	5' nucleotidase, ecto [Source:MGI Symbol;Acc:MGI:99782]	REFSEQ_MRNA_ACC
miR-541	NM_009371	76	114	0	21	TGACTGATGCTTCTGGAAAACCAAGGACTTGCTCCCTT	((((..((...((.((((..............((((((&)))))))))))).))..))))	-14.93	0.994421	ENSMUST00000035014	Tgfbr2	transforming growth factor, beta receptor II [Source:MGI Symbol;Acc:MGI:98729]	REFSEQ_MRNA_ACC
miR-541	NM_009371	76	114	0	21	TGACTGATGCTTCTGGAAAACCAAGGACTTGCTCCCTT	((((..((...((.((((..............((((((&)))))))))))).))..))))	-14.93	0.994421	ENSMUST00000035014	Tgfbr2	transforming growth factor, beta receptor II [Source:MGI Symbol;Acc:MGI:98729]	REFSEQ_MRNA_ACC
miR-541	NM_138756	250	301	0	23	TGTTCACCAGCTCCAGTTTGTTTTACTGGTTTATGACATTCAGAATACAGT	(((..((((((............................(((((((.(..(&)..).))))))).)))))).)))	-12.05	0.992922	ENSMUST00000035024	Slc25a36	solute carrier family 25, member 36 [Source:MGI Symbol;Acc:MGI:1924909]	REFSEQ_MRNA_ACC
miR-541	NM_138756	1540	1564	1	23	TGTCACCAATGAAGTTTAATCCCT	(((.((((((..((...(((((((&)))))))))...)))))).)))	-17.3	0.998726	ENSMUST00000035024	Slc25a36	solute carrier family 25, member 36 [Source:MGI Symbol;Acc:MGI:1924909]	REFSEQ_MRNA_ACC
miR-541	NM_022319	1155	1178	1	18	TCAGCGTTGGCTTGTAAATGCCT	(((((((..(......(((.(((&))).))))..)))))))	-13.2	0.9992	ENSMUST00000035027	Clstn2	calsyntenin 2 [Source:MGI Symbol;Acc:MGI:1929897]	REFSEQ_MRNA_ACC
miR-541	NM_019815	805	861	0	22	GTGAATTAGTTTCAGCCTTACATATAGAAAAAGCTGGGGAAAAAAAAGCATCCCTT	(((...........(((..((((.((((.....................(((((((&))))))))))))))).))))))	-15.39	0.999436	ENSMUST00000035048	Cldn18	claudin 18 [Source:MGI Symbol;Acc:MGI:1929209]	REFSEQ_MRNA_ACC
miR-541	NM_008633	1564	1590	1	23	TGTGATAATCTTGACACTGAATCCCT	(((((.....(..((((.((((((((&)))))))).).)))..))))))	-21.1	0.996631	ENSMUST00000035055	Map4	microtubule-associated protein 4 [Source:MGI Symbol;Acc:MGI:97178]	REFSEQ_MRNA_ACC
miR-541	NM_011562	22	70	1	22	GTGCCATAGCAAAGATGTCATTCATCTTGATGCTCACAGTGAATCCCT	((((((.............................(((..((((((((&))))))))...)))))).)))	-19.15	0.999814	ENSMUST00000035075	Tdgf1	teratocarcinoma-derived growth factor 1 [Source:MGI Symbol;Acc:MGI:98658]	REFSEQ_MRNA_ACC
miR-541	NM_172456	306	331	0	22	GTATTCAACAGAAGTCATCCAGGGT	((..((((((..((..((((....(&)..)))).))..))))))..))	-11.5	0.992205	ENSMUST00000035094	Exog	endo/exonuclease (5'-3'), endonuclease G-like [Source:MGI Symbol;Acc:MGI:2143333]	REFSEQ_MRNA_ACC
miR-541	NM_173781	1067	1118	0	23	TGTGTCCTCACCTCTGGCGTGGTACGTTTGAAATCTTTGTATGAATACCTT	((((.((..((.((............................((((.((((&)))).)))).)).)).)).))))	-11.55	0.996857	ENSMUST00000035155	Rab6b	RAB6B, member RAS oncogene family [Source:MGI Symbol;Acc:MGI:107283]	REFSEQ_MRNA_ACC
miR-541	NM_009275	185	203	0	18	CCATATTCTTTCTCCCTT	(((...((....((((((&))))))....))...)))	-11.9	0.998135	ENSMUST00000035157	Srprb	signal recognition particle receptor, B subunit [Source:MGI Symbol;Acc:MGI:102964]	REFSEQ_MRNA_ACC
miR-541	NM_009275	1684	1737	0	25	GGTGCTCATCAAAAAAACCTTTCAGTTAGAAAATGTGTTCGCTGGCCTCCCTT	((((...(((((............(((((((................((((((&))))))))))))).)))))..))))	-14.31	0.994633	ENSMUST00000035157	Srprb	signal recognition particle receptor, B subunit [Source:MGI Symbol;Acc:MGI:102964]	REFSEQ_MRNA_ACC
miR-541	NM_009275	1875	1898	1	22	GGAACCAGGTTAGTAGAATGCCT	(..(((((.....((((((.(((&))).))))))...)))))..)	-16.9	0.999079	ENSMUST00000035157	Srprb	signal recognition particle receptor, B subunit [Source:MGI Symbol;Acc:MGI:102964]	REFSEQ_MRNA_ACC
miR-541	NM_007853	779	801	0	19	GCTAGCCTTAGTGGAATTTCTT	((((((.....((((((..(((&)))..))))))..))))))	-13.5	0.996628	ENSMUST00000035295	Degs1	delta(4)-desaturase, sphingolipid 1 [Source:MGI Symbol;Acc:MGI:1097711]	REFSEQ_MRNA_ACC
miR-541	NM_001001986	463	494	1	23	TGTGTCTGTCTAATCAGAAGGATGGATCCCT	((((.(((....((((((.......((((((&))))))))))))..))).))))	-19.51	0.991913	ENSMUST00000035346	Nol4l	nucleolar protein 4-like [Source:MGI Symbol;Acc:MGI:1918765]	REFSEQ_MRNA_ACC
miR-541	NM_001001986	463	494	1	23	TGTGTCTGTCTAATCAGAAGGATGGATCCCT	((((.(((....((((((.......((((((&))))))))))))..))).))))	-19.51	0.991913	ENSMUST00000035346	Nol4l	nucleolar protein 4-like [Source:MGI Symbol;Acc:MGI:1918765]	REFSEQ_MRNA_ACC
miR-541	NM_001001986	1646	1675	1	23	TGTGGTCTTTCACATGGCCTACAATGCCT	((((..(....((((.(.....(((.(((&))).))).).)))).)..))))	-12.7	0.99216	ENSMUST00000035346	Nol4l	nucleolar protein 4-like [Source:MGI Symbol;Acc:MGI:1918765]	REFSEQ_MRNA_ACC
miR-541	NM_001001986	1646	1675	1	23	TGTGGTCTTTCACATGGCCTACAATGCCT	((((..(....((((.(.....(((.(((&))).))).).)))).)..))))	-12.7	0.99216	ENSMUST00000035346	Nol4l	nucleolar protein 4-like [Source:MGI Symbol;Acc:MGI:1918765]	REFSEQ_MRNA_ACC
miR-541	NM_001001986	1927	1976	1	23	TGTGAAAATGTTGAAAATTGGCAGAGACAATCGCCACCCTAGAATTTCT	((((............................(((((..((((((..((&))..))))))..)).)))))))	-13.98	0.995856	ENSMUST00000035346	Nol4l	nucleolar protein 4-like [Source:MGI Symbol;Acc:MGI:1918765]	REFSEQ_MRNA_ACC
miR-541	NM_001001986	1927	1976	1	23	TGTGAAAATGTTGAAAATTGGCAGAGACAATCGCCACCCTAGAATTTCT	((((............................(((((..((((((..((&))..))))))..)).)))))))	-13.98	0.995856	ENSMUST00000035346	Nol4l	nucleolar protein 4-like [Source:MGI Symbol;Acc:MGI:1918765]	REFSEQ_MRNA_ACC
miR-541	NM_001001986	4052	4089	0	21	TGCACTGATGTCATAAGTATGTGGAATCCTTTTCCTT	((.((..(((((..........((((((.....((((&)))))))))))))))..))))	-12.9	0.99653	ENSMUST00000035346	Nol4l	nucleolar protein 4-like [Source:MGI Symbol;Acc:MGI:1918765]	REFSEQ_MRNA_ACC
miR-541	NM_001001986	4052	4089	0	21	TGCACTGATGTCATAAGTATGTGGAATCCTTTTCCTT	((.((..(((((..........((((((.....((((&)))))))))))))))..))))	-12.9	0.99653	ENSMUST00000035346	Nol4l	nucleolar protein 4-like [Source:MGI Symbol;Acc:MGI:1918765]	REFSEQ_MRNA_ACC
miR-541	NM_175565	657	698	0	25	AGTGAAGAAGAAATATTTACTGATTACATTTCTTTTCCCTT	((((................((((((((((.....((((((&))))))....))))).)))))))))	-15.69	0.998398	ENSMUST00000035484	Cdv3	carnitine deficiency-associated gene expressed in ventricle 3 [Source:MGI Symbol;Acc:MGI:2448759]	REFSEQ_MRNA_ACC
miR-541	NM_175565	2537	2589	0	20	GACTTCATTTGGGCACCAGAAACGTTAACACCTTGAGCCACAAACTTCCCTT	((((.......((((.(((((.........................((((((&))))))))))).))))))))	-15.72	0.993355	ENSMUST00000035484	Cdv3	carnitine deficiency-associated gene expressed in ventricle 3 [Source:MGI Symbol;Acc:MGI:2448759]	REFSEQ_MRNA_ACC
miR-541	NM_175833	1686	1738	0	20	GACTTCATTTGGGCACCAGAAACGTTAACACCTTGAGCCACAAACTTCCCTT	((((.......((((.(((((.........................((((((&))))))))))).))))))))	-15.72	0.992372	ENSMUST00000035484	Cdv3	carnitine deficiency-associated gene expressed in ventricle 3 [Source:MGI Symbol;Acc:MGI:2448759]	REFSEQ_MRNA_ACC
miR-541	NM_175833	1686	1738	0	20	GACTTCATTTGGGCACCAGAAACGTTAACACCTTGAGCCACAAACTTCCCTT	((((.......((((.(((((.........................((((((&))))))))))).))))))))	-15.72	0.992372	ENSMUST00000035484	Cdv3	carnitine deficiency-associated gene expressed in ventricle 3 [Source:MGI Symbol;Acc:MGI:2448759]	REFSEQ_MRNA_ACC
miR-541	NM_001024955	875	916	0	23	TGTTACCCGTTTCAAATACACCTTTGGAATAAGCTTCCCTT	(((.(((((((....................((..((((((&))))))..))))))..))).)))	-12.35	0.994998	ENSMUST00000035532	Pik3r1	phosphoinositide-3-kinase regulatory subunit 1 [Source:MGI Symbol;Acc:MGI:97583]	REFSEQ_MRNA_ACC
miR-541	NM_001024955	875	916	0	23	TGTTACCCGTTTCAAATACACCTTTGGAATAAGCTTCCCTT	(((.(((((((....................((..((((((&))))))..))))))..))).)))	-12.35	0.994998	ENSMUST00000035532	Pik3r1	phosphoinositide-3-kinase regulatory subunit 1 [Source:MGI Symbol;Acc:MGI:97583]	REFSEQ_MRNA_ACC
miR-541	NM_001024955	875	916	0	23	TGTTACCCGTTTCAAATACACCTTTGGAATAAGCTTCCCTT	(((.(((((((....................((..((((((&))))))..))))))..))).)))	-12.35	0.994998	ENSMUST00000035532	Pik3r1	phosphoinositide-3-kinase regulatory subunit 1 [Source:MGI Symbol;Acc:MGI:97583]	REFSEQ_MRNA_ACC
miR-541	NM_001024955	2684	2740	0	24	GTGTCAGAAGGCAGGAGTCATTGAGTTATAGCACACCTGTCCTACTGAATGCCCTT	((((.....(((....((((..........................((((.(((((&)))))))))))))....)))))))	-13.96	0.99216	ENSMUST00000035532	Pik3r1	phosphoinositide-3-kinase regulatory subunit 1 [Source:MGI Symbol;Acc:MGI:97583]	REFSEQ_MRNA_ACC
miR-541	NM_001024955	2684	2740	0	24	GTGTCAGAAGGCAGGAGTCATTGAGTTATAGCACACCTGTCCTACTGAATGCCCTT	((((.....(((....((((..........................((((.(((((&)))))))))))))....)))))))	-13.96	0.99216	ENSMUST00000035532	Pik3r1	phosphoinositide-3-kinase regulatory subunit 1 [Source:MGI Symbol;Acc:MGI:97583]	REFSEQ_MRNA_ACC
miR-541	NM_001024955	2684	2740	0	24	GTGTCAGAAGGCAGGAGTCATTGAGTTATAGCACACCTGTCCTACTGAATGCCCTT	((((.....(((....((((..........................((((.(((((&)))))))))))))....)))))))	-13.96	0.99216	ENSMUST00000035532	Pik3r1	phosphoinositide-3-kinase regulatory subunit 1 [Source:MGI Symbol;Acc:MGI:97583]	REFSEQ_MRNA_ACC
miR-541	NM_001077495	875	916	0	23	TGTTACCCGTTTCAAATACACCTTTGGAATAAGCTTCCCTT	(((.(((((((....................((..((((((&))))))..))))))..))).)))	-12.35	0.994998	ENSMUST00000035532	Pik3r1	phosphoinositide-3-kinase regulatory subunit 1 [Source:MGI Symbol;Acc:MGI:97583]	REFSEQ_MRNA_ACC
miR-541	NM_001077495	875	916	0	23	TGTTACCCGTTTCAAATACACCTTTGGAATAAGCTTCCCTT	(((.(((((((....................((..((((((&))))))..))))))..))).)))	-12.35	0.994998	ENSMUST00000035532	Pik3r1	phosphoinositide-3-kinase regulatory subunit 1 [Source:MGI Symbol;Acc:MGI:97583]	REFSEQ_MRNA_ACC
miR-541	NM_001077495	875	916	0	23	TGTTACCCGTTTCAAATACACCTTTGGAATAAGCTTCCCTT	(((.(((((((....................((..((((((&))))))..))))))..))).)))	-12.35	0.994998	ENSMUST00000035532	Pik3r1	phosphoinositide-3-kinase regulatory subunit 1 [Source:MGI Symbol;Acc:MGI:97583]	REFSEQ_MRNA_ACC
miR-541	NM_001077495	2684	2740	0	24	GTGTCAGAAGGCAGGAGTCATTGAGTTATAGCACACCTGTCCTACTGAATGCCCTT	((((.....(((....((((..........................((((.(((((&)))))))))))))....)))))))	-13.96	0.99216	ENSMUST00000035532	Pik3r1	phosphoinositide-3-kinase regulatory subunit 1 [Source:MGI Symbol;Acc:MGI:97583]	REFSEQ_MRNA_ACC
miR-541	NM_001077495	2684	2740	0	24	GTGTCAGAAGGCAGGAGTCATTGAGTTATAGCACACCTGTCCTACTGAATGCCCTT	((((.....(((....((((..........................((((.(((((&)))))))))))))....)))))))	-13.96	0.99216	ENSMUST00000035532	Pik3r1	phosphoinositide-3-kinase regulatory subunit 1 [Source:MGI Symbol;Acc:MGI:97583]	REFSEQ_MRNA_ACC
miR-541	NM_001077495	2684	2740	0	24	GTGTCAGAAGGCAGGAGTCATTGAGTTATAGCACACCTGTCCTACTGAATGCCCTT	((((.....(((....((((..........................((((.(((((&)))))))))))))....)))))))	-13.96	0.99216	ENSMUST00000035532	Pik3r1	phosphoinositide-3-kinase regulatory subunit 1 [Source:MGI Symbol;Acc:MGI:97583]	REFSEQ_MRNA_ACC
miR-541	NM_172558	98	139	0	23	TGTGATCCAACTGACAGATGAGGGTGAAGTTTGAATCCATT	(((((.(((((.................(((.((((((.((&)).)))))).)))))))))))))	-16.82	0.993112	ENSMUST00000035604	Gemin5	gem nuclear organelle associated protein 5 [Source:MGI Symbol;Acc:MGI:2449311]	REFSEQ_MRNA_ACC
miR-541	NM_024290	2343	2364	0	21	TGAATAAATACATCACCCCTT	(((......((((((.(((((&)))))....))))))...)))	-12.9	0.997183	ENSMUST00000035742	Tnfrsf23	tumor necrosis factor receptor superfamily, member 23 [Source:MGI Symbol;Acc:MGI:1930269]	REFSEQ_MRNA_ACC
miR-541	NM_008013	551	579	1	24	GTGGTAGCATAATATATGTCTCTTCCCT	(((...((.((((((........(((((&))))).....))))))))..)))	-12.82	0.994239	ENSMUST00000035799	Fgl2	fibrinogen-like protein 2 [Source:MGI Symbol;Acc:MGI:103266]	REFSEQ_MRNA_ACC
miR-541	NM_198429	1758	1796	0	23	TGTGTCAGCTATCTTTGTAGTTAGGAGATGAATCCAAT	(((((((((.(((................((((((..(&)..)))))).)))))))).))))	-14.33	0.998547	ENSMUST00000035800	Nfatc1	nuclear factor of activated T cells, cytoplasmic, calcineurin dependent 1 [Source:MGI Symbol;Acc:MGI:102469]	REFSEQ_MRNA_ACC
miR-541	NM_144887	482	504	0	25	AGGGGGATTTTATTCTTCCCTT	((...((((....((.((((((&))))))....))....))))...))	-11.5	0.994998	ENSMUST00000035840	Zdhhc5	zinc finger, DHHC domain containing 5 [Source:MGI Symbol;Acc:MGI:1923573]	REFSEQ_MRNA_ACC
miR-541	NM_144887	1106	1150	1	19	ACCAACAAGGAATAAAATAAATCCTGATCTAACCAGTCCCCCCT	(((((((.(((((...........................((((&)))))))))..)))))))	-15.32	0.991996	ENSMUST00000035840	Zdhhc5	zinc finger, DHHC domain containing 5 [Source:MGI Symbol;Acc:MGI:1923573]	REFSEQ_MRNA_ACC
miR-541	NM_178045	303	344	1	24	GTGTATTTCCAGCTTGAGAGAGCTGTATAGCACCTATCCCT	((((....(((((.(.(((................((((((&))))))))).).)))))..))))	-19.19	0.999186	ENSMUST00000035842	Rassf4	Ras association (RalGDS/AF-6) domain family member 4 [Source:MGI Symbol;Acc:MGI:2386853]	REFSEQ_MRNA_ACC
miR-541	NM_178045	903	925	0	20	GACAAAAGGCTTCTAATCCCTT	(((....(((.((.((((((((&))))))))..)).))).)))	-16.8	0.995834	ENSMUST00000035842	Rassf4	Ras association (RalGDS/AF-6) domain family member 4 [Source:MGI Symbol;Acc:MGI:2386853]	REFSEQ_MRNA_ACC
miR-541	NM_178045	3269	3318	0	24	GTGAAGACCAGGGTCTAAGGAACAAAACCACAGAAAAGGGAAATTACTT	(((..((((((.(((.......................((.(((..(((&)))..)))))))).)))))).)))	-13.8	0.994239	ENSMUST00000035842	Rassf4	Ras association (RalGDS/AF-6) domain family member 4 [Source:MGI Symbol;Acc:MGI:2386853]	REFSEQ_MRNA_ACC
miR-541	NM_178045	4988	5006	0	19	GCCTAATCTCAATCCCTT	(((..(((..((((((((&))))))))..)))...)))	-16.2	0.999811	ENSMUST00000035842	Rassf4	Ras association (RalGDS/AF-6) domain family member 4 [Source:MGI Symbol;Acc:MGI:2386853]	REFSEQ_MRNA_ACC
miR-541	NM_001039546	2984	3010	0	20	GACCATGAAAAAGATGTAAATGCCTT	(((((......(((.....((.((((&)))).))))).....)))))	-12.6	0.993864	ENSMUST00000035889	Myo6	myosin VI [Source:MGI Symbol;Acc:MGI:104785]	REFSEQ_MRNA_ACC
miR-541	NM_139063	61	83	0	19	ACCAACCATGTAGTCTCTCCTT	((((((....(((..((.((((&))))))..)))..))))))	-14	0.994632	ENSMUST00000035899	Bloc1s5	biogenesis of lysosomal organelles complex-1, subunit 5, muted [Source:MGI Symbol;Acc:MGI:2178598]	REFSEQ_MRNA_ACC
miR-541	NM_139063	61	83	0	19	ACCAACCATGTAGTCTCTCCTT	((((((....(((..((.((((&))))))..)))..))))))	-14	0.994632	ENSMUST00000035899	Bloc1s5	biogenesis of lysosomal organelles complex-1, subunit 5, muted [Source:MGI Symbol;Acc:MGI:2178598]	REFSEQ_MRNA_ACC
miR-541	NM_007818	123	148	1	21	TGGTTAAAGATTCAGTACATCCACT	((..(((....((((...((((.((&)))))).))))..)))..))	-12.3	0.997762	ENSMUST00000035918	Cyp3a11	cytochrome P450, family 3, subfamily a, polypeptide 11 [Source:MGI Symbol;Acc:MGI:88609]	REFSEQ_MRNA_ACC
miR-541	NM_029955	61	129	1	24	GTGTTCTGACCTCCACATGCAAACCATGGCACACAAGTCATCAGTACAAATGAACTATAGATCTCCCT	((((...((((...........................((((((...................(((((&)))))..))))))..))))))))	-17.65	0.991442	ENSMUST00000036025	Ccdc93	coiled-coil domain containing 93 [Source:MGI Symbol;Acc:MGI:1918079]	REFSEQ_MRNA_ACC
miR-541	NM_029955	61	129	1	24	GTGTTCTGACCTCCACATGCAAACCATGGCACACAAGTCATCAGTACAAATGAACTATAGATCTCCCT	((((...((((...........................((((((...................(((((&)))))..))))))..))))))))	-17.65	0.991442	ENSMUST00000036025	Ccdc93	coiled-coil domain containing 93 [Source:MGI Symbol;Acc:MGI:1918079]	REFSEQ_MRNA_ACC
miR-541	NM_015802	143	162	0	20	GGTCTATATCATAGACCTT	(..(.((((((.(..((((&))))..)..)))))).)..)	-13.2	0.994628	ENSMUST00000036104	Dlc1	deleted in liver cancer 1 [Source:MGI Symbol;Acc:MGI:1354949]	REFSEQ_MRNA_ACC
miR-541	NM_177732	1143	1184	1	19	GCCTTCATCATGTGGATGTAGTTGCTGCTCTTTGTATCCCT	(((..(((((.........................((((((&))))))..)))))..)))	-14.03	0.999183	ENSMUST00000036195	Slc35d1	solute carrier family 35 (UDP-glucuronic acid/UDP-N-acetylgalactosamine dual transporter), member D1 [Source:MGI Symbol;Acc:MGI:2140361]	REFSEQ_MRNA_ACC
miR-541	NM_144819	252	290	1	21	TGGCTGAATCACTATGCCACCTAGAATATGAATCGCCT	((((..(((((..................(((((.(((&)))))))))))).)..))))	-14.66	0.99216	ENSMUST00000036206	Ccdc92	coiled-coil domain containing 92 [Source:MGI Symbol;Acc:MGI:106485]	REFSEQ_MRNA_ACC
miR-541	NM_008314	153	182	1	21	TGACCATGTGTTGGAAGTTGTATTCACCT	((((((.(..(..(((.......((.(((&))))))))..)..)))))))	-16.21	0.997303	ENSMUST00000036227	Htr5a	5-hydroxytryptamine (serotonin) receptor 5A [Source:MGI Symbol;Acc:MGI:96283]	REFSEQ_MRNA_ACC
miR-541	NM_008314	153	182	1	21	TGACCATGTGTTGGAAGTTGTATTCACCT	((((((.(..(..(((.......((.(((&))))))))..)..)))))))	-16.21	0.997303	ENSMUST00000036227	Htr5a	5-hydroxytryptamine (serotonin) receptor 5A [Source:MGI Symbol;Acc:MGI:96283]	REFSEQ_MRNA_ACC
miR-541	NM_001039586	239	268	1	21	TGGCCAGTCACAGTTCTCATTTTCTCCCT	(((((((.(((((...........(((((&)))))..))).)))))))))	-17.42	0.991467	ENSMUST00000036382	Glyctk	glycerate kinase [Source:MGI Symbol;Acc:MGI:2444085]	REFSEQ_MRNA_ACC
miR-541	NM_001039586	239	268	1	21	TGGCCAGTCACAGTTCTCATTTTCTCCCT	(((((((.(((((...........(((((&)))))..))).)))))))))	-17.42	0.991467	ENSMUST00000036382	Glyctk	glycerate kinase [Source:MGI Symbol;Acc:MGI:2444085]	REFSEQ_MRNA_ACC
miR-541	NM_001039586	2012	2061	0	25	AGTGAAAGCCAGCCTAGGCAACTAAGAGAGATCCCATTTTAAAGACCTT	((((...((((((...((.......................((..((((&))))..))))...))))))..))))	-12.3	0.997338	ENSMUST00000036382	Glyctk	glycerate kinase [Source:MGI Symbol;Acc:MGI:2444085]	REFSEQ_MRNA_ACC
miR-541	NM_001039586	2012	2061	0	25	AGTGAAAGCCAGCCTAGGCAACTAAGAGAGATCCCATTTTAAAGACCTT	((((...((((((...((.......................((..((((&))))..))))...))))))..))))	-12.3	0.997338	ENSMUST00000036382	Glyctk	glycerate kinase [Source:MGI Symbol;Acc:MGI:2444085]	REFSEQ_MRNA_ACC
miR-541	NM_174846	239	268	1	21	TGGCCAGTCACAGTTCTCATTTTCTCCCT	(((((((.(((((...........(((((&)))))..))).)))))))))	-17.42	0.991467	ENSMUST00000036382	Glyctk	glycerate kinase [Source:MGI Symbol;Acc:MGI:2444085]	REFSEQ_MRNA_ACC
miR-541	NM_174846	239	268	1	21	TGGCCAGTCACAGTTCTCATTTTCTCCCT	(((((((.(((((...........(((((&)))))..))).)))))))))	-17.42	0.991467	ENSMUST00000036382	Glyctk	glycerate kinase [Source:MGI Symbol;Acc:MGI:2444085]	REFSEQ_MRNA_ACC
miR-541	NM_174846	2012	2061	0	25	AGTGAAAGCCAGCCTAGGCAACTAAGAGAGATCCCATTTTAAAGACCTT	((((...((((((...((.......................((..((((&))))..))))...))))))..))))	-12.3	0.997338	ENSMUST00000036382	Glyctk	glycerate kinase [Source:MGI Symbol;Acc:MGI:2444085]	REFSEQ_MRNA_ACC
miR-541	NM_174846	2012	2061	0	25	AGTGAAAGCCAGCCTAGGCAACTAAGAGAGATCCCATTTTAAAGACCTT	((((...((((((...((.......................((..((((&))))..))))...))))))..))))	-12.3	0.997338	ENSMUST00000036382	Glyctk	glycerate kinase [Source:MGI Symbol;Acc:MGI:2444085]	REFSEQ_MRNA_ACC
miR-541	NM_053158	160	189	0	20	GAAAAATGTCAGTTTCTAAAAATCCCGTT	((..((((((((........((((((.((&))))))))))))))))..))	-14.7	0.996698	ENSMUST00000036437	Mrpl1	mitochondrial ribosomal protein L1 [Source:MGI Symbol;Acc:MGI:2137202]	REFSEQ_MRNA_ACC
miR-541	NM_053158	160	189	0	20	GAAAAATGTCAGTTTCTAAAAATCCCGTT	((..((((((((........((((((.((&))))))))))))))))..))	-14.7	0.996698	ENSMUST00000036437	Mrpl1	mitochondrial ribosomal protein L1 [Source:MGI Symbol;Acc:MGI:2137202]	REFSEQ_MRNA_ACC
miR-541	NM_026236	523	583	1	21	TGACCATGTTGGGCTACTTTTGAAATGCCACGTCTCAGCTGTGCTCTTGTAGGAAGACCT	((((((.......................(((((.................((((..(((&)))..)))))))))))))))	-15.32	0.991442	ENSMUST00000036561	Wdr48	WD repeat domain 48 [Source:MGI Symbol;Acc:MGI:1914811]	REFSEQ_MRNA_ACC
miR-541	NM_001033532	248	277	0	22	GTGTCCTTTTGGAAAACATTAAAACCCTT	(((.((........(((((((.(((((((&))))).)).))))))))).)))	-16.1	0.997224	ENSMUST00000036619	AW554918	expressed sequence AW554918 [Source:MGI Symbol;Acc:MGI:2147376]	REFSEQ_MRNA_ACC
miR-541	NM_145458	685	734	0	22	GTGAATCTGGCATCTATAGTAATCACTTCTGATTTGATTTATCCAACTT	((((..(..(((((..........................((((..(((&)))))))...)))))..)))))	-14.05	0.993864	ENSMUST00000036682	Pxk	PX domain containing serine/threonine kinase [Source:MGI Symbol;Acc:MGI:1289230]	REFSEQ_MRNA_ACC
miR-541	NM_173422	3317	3339	1	20	GATGGACACATTTAAGAACCCT	(((.((((......((((((((&)))).))))..)))).)))	-16	0.997192	ENSMUST00000036737	Colec10	collectin sub-family member 10 [Source:MGI Symbol;Acc:MGI:3606482]	REFSEQ_MRNA_ACC
miR-541	NM_144797	485	519	0	20	GACCAGGATCTGAGACTAGTATTACATCCATCTT	((((((.(((.((............((((..(((&))))))))).))).))))))	-15.4	0.994239	ENSMUST00000036742	Metrnl	meteorin, glial cell differentiation regulator-like [Source:MGI Symbol;Acc:MGI:2384806]	REFSEQ_MRNA_ACC
miR-541	NM_144797	703	741	1	21	TGACCCTGAGTTTCCCCAAATGCACACATCAAATCCCT	(((((....................(((((((((((((&))))))).)))))).)))))	-19.7	0.999689	ENSMUST00000036742	Metrnl	meteorin, glial cell differentiation regulator-like [Source:MGI Symbol;Acc:MGI:2384806]	REFSEQ_MRNA_ACC
miR-541	NM_025717	513	556	1	24	GTGGTACAGCATTTGCTGAAATTTAGCCTTGTTTTATTCCACT	(((...(((((((....(((.................(((.((&)))))))).)))))))....)))	-12.32	0.995942	ENSMUST00000036744	Rbm4b	RNA binding motif protein 4B [Source:MGI Symbol;Acc:MGI:1913954]	REFSEQ_MRNA_ACC
miR-541	NM_175217	121	176	0	22	GTGACAACAAGACCACCTTTTGAATCCCCAACAAGGAAGAAAACATTTAGCCCTT	((((.......................((((((.((((............(((((&))))).))))..))))))))))	-16.62	0.993229	ENSMUST00000037048	Mmd2	monocyte to macrophage differentiation-associated 2 [Source:MGI Symbol;Acc:MGI:1922354]	REFSEQ_MRNA_ACC
miR-541	NM_030228	1741	1760	0	19	ACCAGAACAAGAAACCCTT	(((((....((((.(((((&))))).))))....)))))	-16.5	0.999127	ENSMUST00000037146	Gas2l1	growth arrest-specific 2 like 1 [Source:MGI Symbol;Acc:MGI:1926176]	REFSEQ_MRNA_ACC
miR-541	NM_030228	1741	1760	0	19	ACCAGAACAAGAAACCCTT	(((((....((((.(((((&))))).))))....)))))	-16.5	0.999127	ENSMUST00000037146	Gas2l1	growth arrest-specific 2 like 1 [Source:MGI Symbol;Acc:MGI:1926176]	REFSEQ_MRNA_ACC
miR-541	NM_144560	381	400	0	19	ACCAGAACAAGAAACCCTT	(((((....((((.(((((&))))).))))....)))))	-16.5	0.999127	ENSMUST00000037146	Gas2l1	growth arrest-specific 2 like 1 [Source:MGI Symbol;Acc:MGI:1926176]	REFSEQ_MRNA_ACC
miR-541	NM_001039056	991	1017	1	22	GTGTCTTAAGAATTAGACAGTTCCCT	(((.((.....((((((....(((((&))))).))))))...)).)))	-17.5	0.994239	ENSMUST00000037154	Kcnj15	potassium inwardly-rectifying channel, subfamily J, member 15 [Source:MGI Symbol;Acc:MGI:1310000]	REFSEQ_MRNA_ACC
miR-541	NM_001039056	2916	2956	0	25	AGTTGACTGGTTTGAAACTTAACATTTTTCAGAATCCCTT	((((((((..(.................((((((((((((&)))))))))))).)..))))).)))	-24.07	0.998759	ENSMUST00000037154	Kcnj15	potassium inwardly-rectifying channel, subfamily J, member 15 [Source:MGI Symbol;Acc:MGI:1310000]	REFSEQ_MRNA_ACC
miR-541	NM_001039057	991	1017	1	22	GTGTCTTAAGAATTAGACAGTTCCCT	(((.((.....((((((....(((((&))))).))))))...)).)))	-17.5	0.994239	ENSMUST00000037154	Kcnj15	potassium inwardly-rectifying channel, subfamily J, member 15 [Source:MGI Symbol;Acc:MGI:1310000]	REFSEQ_MRNA_ACC
miR-541	NM_001039057	2916	2956	0	25	AGTTGACTGGTTTGAAACTTAACATTTTTCAGAATCCCTT	((((((((..(.................((((((((((((&)))))))))))).)..))))).)))	-24.07	0.998759	ENSMUST00000037154	Kcnj15	potassium inwardly-rectifying channel, subfamily J, member 15 [Source:MGI Symbol;Acc:MGI:1310000]	REFSEQ_MRNA_ACC
miR-541	NM_019664	991	1017	1	22	GTGTCTTAAGAATTAGACAGTTCCCT	(((.((.....((((((....(((((&))))).))))))...)).)))	-17.5	0.994239	ENSMUST00000037154	Kcnj15	potassium inwardly-rectifying channel, subfamily J, member 15 [Source:MGI Symbol;Acc:MGI:1310000]	REFSEQ_MRNA_ACC
miR-541	NM_019664	2916	2956	0	25	AGTTGACTGGTTTGAAACTTAACATTTTTCAGAATCCCTT	((((((((..(.................((((((((((((&)))))))))))).)..))))).)))	-24.07	0.998759	ENSMUST00000037154	Kcnj15	potassium inwardly-rectifying channel, subfamily J, member 15 [Source:MGI Symbol;Acc:MGI:1310000]	REFSEQ_MRNA_ACC
miR-541	NM_207233	74	137	1	22	GTGAATGTCACTCTGCGGCTTCATGACACTTCCTGACATCTCCGTTGGAAAAGACACATCCCT	((((............................(..(((((...........(((...((((((&))))))))))))))..)))))	-16.58	0.998969	ENSMUST00000037286	C1ql2	complement component 1, q subcomponent-like 2 [Source:MGI Symbol;Acc:MGI:3032521]	REFSEQ_MRNA_ACC
miR-541	NM_173761	344	360	1	19	GCCATTTAATATCCCT	((((.(((..((((((&))))))..)))...))))	-14.2	0.999451	ENSMUST00000037299	Ythdf1	YTH N6-methyladenosine RNA binding protein 1 [Source:MGI Symbol;Acc:MGI:1917431]	REFSEQ_MRNA_ACC
miR-541	NM_145952	1843	1901	0	25	AGTGCTTTGAGCCTTTCAGAGCAGCTGACATACTATACTGTTGTATGTTCATTCCCTT	((((...(((.((...((...(((............................((((((&))))))..))).))..)))))))))	-13.71	0.998739	ENSMUST00000037302	Tbc1d12	TBC1D12: TBC1 domain family, member 12 [Source:MGI Symbol;Acc:MGI:2384803]	REFSEQ_MRNA_ACC
miR-541	NM_173390	1303	1357	1	23	TGTGCTTTAGAACCGGGATTAGAGTGTACAACCGTATTTATTTTAATATCACCT	((((.......(((((.((((((........................(((.(((&)))))))))))).)))))))))	-14.66	0.999554	ENSMUST00000037341	Nhsl1	NHS-like 1 [Source:MGI Symbol;Acc:MGI:106390]	REFSEQ_MRNA_ACC
miR-541	NM_173390	1619	1662	1	23	TGTGGCCTCAGAGATTTGTTTTTTTTTTTTTCCTAAATCCGCT	((((((((((((........................((((.((&)))))))))))....)))))))	-16.85	0.992663	ENSMUST00000037341	Nhsl1	NHS-like 1 [Source:MGI Symbol;Acc:MGI:106390]	REFSEQ_MRNA_ACC
miR-541	NM_175540	363	442	0	22	GTAGACCTAAAAAATGGAGTATACAGTATAAATATTGGCATCTGCCTACCATATTGAAGAGAATGAAATACTTTCCCTT	((.((((.............................((((((.................((((..........((((((&))))))))))))))))))))))	-13.37	0.998406	ENSMUST00000037353	Eda2r	ectodysplasin A2 receptor [Source:MGI Symbol;Acc:MGI:2442860]	REFSEQ_MRNA_ACC
miR-541	NM_175540	1334	1356	0	19	GCTTTCTTCAGTCATTTCCCTT	(((..(.((((.....((((((&))))))..)))).)..)))	-14.1	0.997451	ENSMUST00000037353	Eda2r	ectodysplasin A2 receptor [Source:MGI Symbol;Acc:MGI:2442860]	REFSEQ_MRNA_ACC
miR-541	NM_001038999	3482	3525	0	22	GTGGAATGTCAGTTAAATTTTAAGAAAAGGAGATAAATGCCTT	((((((((((((.......................(((.((((&)))).)))))))))))..))))	-12.4	0.999457	ENSMUST00000037380	Atp8a1	ATPase, aminophospholipid transporter (APLT), class I, type 8A, member 1 [Source:MGI Symbol;Acc:MGI:1330848]	REFSEQ_MRNA_ACC
miR-541	NM_001038999	3482	3525	0	22	GTGGAATGTCAGTTAAATTTTAAGAAAAGGAGATAAATGCCTT	((((((((((((.......................(((.((((&)))).)))))))))))..))))	-12.4	0.999457	ENSMUST00000037380	Atp8a1	ATPase, aminophospholipid transporter (APLT), class I, type 8A, member 1 [Source:MGI Symbol;Acc:MGI:1330848]	REFSEQ_MRNA_ACC
miR-541	NM_009727	3482	3525	0	22	GTGGAATGTCAGTTAAATTTTAAGAAAAGGAGATAAATGCCTT	((((((((((((.......................(((.((((&)))).)))))))))))..))))	-12.4	0.999457	ENSMUST00000037380	Atp8a1	ATPase, aminophospholipid transporter (APLT), class I, type 8A, member 1 [Source:MGI Symbol;Acc:MGI:1330848]	REFSEQ_MRNA_ACC
miR-541	NM_009727	3482	3525	0	22	GTGGAATGTCAGTTAAATTTTAAGAAAAGGAGATAAATGCCTT	((((((((((((.......................(((.((((&)))).)))))))))))..))))	-12.4	0.999457	ENSMUST00000037380	Atp8a1	ATPase, aminophospholipid transporter (APLT), class I, type 8A, member 1 [Source:MGI Symbol;Acc:MGI:1330848]	REFSEQ_MRNA_ACC
miR-541	NM_001080928	3122	3173	1	23	TGTGTCCAACCACAGAAAAATTCCAATGCAGTTTTTAATAATTAATCCACT	((((.(((((..((((............................((((.((&))))))))))..))))).))))	-18.08	0.999109	ENSMUST00000037618	Rbpj	recombination signal binding protein for immunoglobulin kappa J region [Source:MGI Symbol;Acc:MGI:96522]	REFSEQ_MRNA_ACC
miR-541	NM_001080928	3122	3173	1	23	TGTGTCCAACCACAGAAAAATTCCAATGCAGTTTTTAATAATTAATCCACT	((((.(((((..((((............................((((.((&))))))))))..))))).))))	-18.08	0.999109	ENSMUST00000037618	Rbpj	recombination signal binding protein for immunoglobulin kappa J region [Source:MGI Symbol;Acc:MGI:96522]	REFSEQ_MRNA_ACC
miR-541	NM_001080927	3122	3173	1	23	TGTGTCCAACCACAGAAAAATTCCAATGCAGTTTTTAATAATTAATCCACT	((((.(((((..((((............................((((.((&))))))))))..))))).))))	-18.08	0.999109	ENSMUST00000037618	Rbpj	recombination signal binding protein for immunoglobulin kappa J region [Source:MGI Symbol;Acc:MGI:96522]	REFSEQ_MRNA_ACC
miR-541	NM_001080927	3122	3173	1	23	TGTGTCCAACCACAGAAAAATTCCAATGCAGTTTTTAATAATTAATCCACT	((((.(((((..((((............................((((.((&))))))))))..))))).))))	-18.08	0.999109	ENSMUST00000037618	Rbpj	recombination signal binding protein for immunoglobulin kappa J region [Source:MGI Symbol;Acc:MGI:96522]	REFSEQ_MRNA_ACC
miR-541	NM_009035	3122	3173	1	23	TGTGTCCAACCACAGAAAAATTCCAATGCAGTTTTTAATAATTAATCCACT	((((.(((((..((((............................((((.((&))))))))))..))))).))))	-18.08	0.999109	ENSMUST00000037618	Rbpj	recombination signal binding protein for immunoglobulin kappa J region [Source:MGI Symbol;Acc:MGI:96522]	REFSEQ_MRNA_ACC
miR-541	NM_009035	3122	3173	1	23	TGTGTCCAACCACAGAAAAATTCCAATGCAGTTTTTAATAATTAATCCACT	((((.(((((..((((............................((((.((&))))))))))..))))).))))	-18.08	0.999109	ENSMUST00000037618	Rbpj	recombination signal binding protein for immunoglobulin kappa J region [Source:MGI Symbol;Acc:MGI:96522]	REFSEQ_MRNA_ACC
miR-541	NM_025512	16	47	1	19	GCCAGCAGAATCCTTATAAGCAGAAACCACT	(((((((.............(((((.((.((&)))).))))).)))))))	-16.34	0.992588	ENSMUST00000037839	Zfand1	zinc finger, AN1-type domain 1 [Source:MGI Symbol;Acc:MGI:1913611]	REFSEQ_MRNA_ACC
miR-541	NM_008562	965	987	1	20	GATGTAAGACATTTGATCCCCT	(((....((((((.((..((((&))))..)).)))))).)))	-15.8	0.994239	ENSMUST00000037947	Mcl1	myeloid cell leukemia sequence 1 [Source:MGI Symbol;Acc:MGI:101769]	REFSEQ_MRNA_ACC
miR-541	NM_172525	730	787	0	22	GTGGTCCAGGAAAGATGCTGTTTTTCAGAAGTTTTTAAATTTGATACATTTCCTCTT	((((.((((.(.............((((((....................(((.(((&))))))))))))).))))))))	-13.56	0.998163	ENSMUST00000037958	Arhgap29	Rho GTPase activating protein 29 [Source:MGI Symbol;Acc:MGI:2443818]	REFSEQ_MRNA_ACC
miR-541	NM_172525	1129	1173	0	24	GTATGACCTTGTTATATTTGATAAATATATGTATATATCCACTT	((.(((((.....(((((.((...............((((.(((&))))))))).))))).))))).))	-12.96	0.997208	ENSMUST00000037958	Arhgap29	Rho GTPase activating protein 29 [Source:MGI Symbol;Acc:MGI:2443818]	REFSEQ_MRNA_ACC
miR-541	NM_178665	1081	1115	1	24	GTGAAACCAGAGTTTATTATTCTTACAATCCTCT	(((..(((((............(((.(((((.((&))))))).)))..)))))..)))	-12.14	0.998608	ENSMUST00000038053	Lpp	LIM domain containing preferred translocation partner in lipoma [Source:MGI Symbol;Acc:MGI:2441849]	REFSEQ_MRNA_ACC
miR-541	NM_178665	1081	1115	1	24	GTGAAACCAGAGTTTATTATTCTTACAATCCTCT	(((..(((((............(((.(((((.((&))))))).)))..)))))..)))	-12.14	0.998608	ENSMUST00000038053	Lpp	LIM domain containing preferred translocation partner in lipoma [Source:MGI Symbol;Acc:MGI:2441849]	REFSEQ_MRNA_ACC
miR-541	NM_178665	1217	1238	1	22	GTAAAAATATGCGGAATGCCT	(((..(((((.((((((.(((&))).)))))))))))..).))	-14.6	0.993112	ENSMUST00000038053	Lpp	LIM domain containing preferred translocation partner in lipoma [Source:MGI Symbol;Acc:MGI:2441849]	REFSEQ_MRNA_ACC
miR-541	NM_178665	1217	1238	1	22	GTAAAAATATGCGGAATGCCT	(((..(((((.((((((.(((&))).)))))))))))..).))	-14.6	0.993112	ENSMUST00000038053	Lpp	LIM domain containing preferred translocation partner in lipoma [Source:MGI Symbol;Acc:MGI:2441849]	REFSEQ_MRNA_ACC
miR-541	NM_181545	717	739	0	20	GAAGGACATAAATAATTCCCTT	((..(((((.......((((((&)))))).....)))))..))	-14.9	0.999068	ENSMUST00000038141	Slfn8	schlafen 8 [Source:MGI Symbol;Acc:MGI:2672859]	REFSEQ_MRNA_ACC
miR-541	NM_175255	431	473	0	18	CCAAAAGTCAGTAGACTGTAGAAAAGCTGGAATCCATCCCTT	((((..(((((........................(((((((&))))))).))))).))))	-13.91	0.999502	ENSMUST00000038210	Sec24a	Sec24 related gene family, member A (S. cerevisiae) [Source:MGI Symbol;Acc:MGI:1924621]	REFSEQ_MRNA_ACC
miR-541	NM_172796	10	32	1	23	TGAGACCCTAAGTTCAATCCCT	((.((((....(((.(((((((&)))))))..)))...)))).))	-16.1	0.998073	ENSMUST00000038211	Slfn9	schlafen 9 [Source:MGI Symbol;Acc:MGI:2445121]	REFSEQ_MRNA_ACC
miR-541	NM_172796	716	738	0	20	GAAGGACATAAGTAACTCCCTT	((..(((((.((....((((((&))))))..)).)))))..))	-15.6	0.996628	ENSMUST00000038211	Slfn9	schlafen 9 [Source:MGI Symbol;Acc:MGI:2445121]	REFSEQ_MRNA_ACC
miR-541	NM_029148	28	53	1	20	GGCCAAAAAAGAAGTCTGTTTCCCT	((((((.......(((.(..(((((&)))))..).))).))))))	-18	0.996893	ENSMUST00000038228	Tmx4	thioredoxin-related transmembrane protein 4 [Source:MGI Symbol;Acc:MGI:106558]	REFSEQ_MRNA_ACC
miR-541	NM_029148	28	53	1	20	GGCCAAAAAAGAAGTCTGTTTCCCT	((((((.......(((.(..(((((&)))))..).))).))))))	-18	0.996893	ENSMUST00000038228	Tmx4	thioredoxin-related transmembrane protein 4 [Source:MGI Symbol;Acc:MGI:106558]	REFSEQ_MRNA_ACC
miR-541	NM_198029	1219	1264	1	20	GACAATAACAGACTCTTGGGAGCTGTTTTTTGCAGTATCATCCCT	(((((((.((((...........................((((((&)))))))))).))))).))	-15.22	0.999606	ENSMUST00000038280	Fermt1	fermitin family member 1 [Source:MGI Symbol;Acc:MGI:2443583]	REFSEQ_MRNA_ACC
miR-541	NM_178673	288	335	1	22	GATGACCTAAGCATCATGTCATTCTTTACGGCATTTTTTTTTCCTCT	(.(((((..(((((((.........................(((.((&)))))...)))))))))))))	-14.19	0.995921	ENSMUST00000038364	Fstl5	follistatin-like 5 [Source:MGI Symbol;Acc:MGI:2442179]	REFSEQ_MRNA_ACC
miR-541	NM_007569	344	362	1	21	TGTCTTTCAAAGAACCCT	((.((..((.((((((((&)))).))))..))..)).))	-12.6	0.995629	ENSMUST00000038377	Btg1	BTG anti-proliferation factor 1 [Source:MGI Symbol;Acc:MGI:88215]	REFSEQ_MRNA_ACC
miR-541	NM_177680	592	633	0	24	GTGTTCAGTAGCATGGTTAATGCTATTGTTTAGCCTCCCTT	((((..(.(((((................((((..((((((&))))))..))))))))).).))))	-14.79	0.995748	ENSMUST00000038384	Ythdc1	YTH domain containing 1 [Source:MGI Symbol;Acc:MGI:2443713]	REFSEQ_MRNA_ACC
miR-541	NM_026235	684	708	1	20	GACTAACAGTGTTTGACATCACCT	((((((((......((.(((.(((&))))))))...))))))))	-16.3	0.994199	ENSMUST00000038407	Larp6	La ribonucleoprotein domain family, member 6 [Source:MGI Symbol;Acc:MGI:1914807]	REFSEQ_MRNA_ACC
miR-541	NM_078477	1751	1789	0	21	TGGCCTCTCACCCATATATTTAAATTAAAGAAGCCCTT	(((((.................(((...((((.(((((&))))).))))...))))))))	-13.62	0.999044	ENSMUST00000038558	Klf16	Kruppel-like factor 16 [Source:MGI Symbol;Acc:MGI:2153049]	REFSEQ_MRNA_ACC
miR-541	NM_078477	1751	1789	0	21	TGGCCTCTCACCCATATATTTAAATTAAAGAAGCCCTT	(((((.................(((...((((.(((((&))))).))))...))))))))	-13.62	0.999044	ENSMUST00000038558	Klf16	Kruppel-like factor 16 [Source:MGI Symbol;Acc:MGI:2153049]	REFSEQ_MRNA_ACC
miR-541	NM_053009	1172	1204	1	23	TGTGAATTTATCTTCTTTGCATATATATCCCT	(((((.............((((....((((((&))))))....))))...)))))	-15.69	0.999862	ENSMUST00000038627	Zfp91	zinc finger protein 91 [Source:MGI Symbol;Acc:MGI:104854]	REFSEQ_MRNA_ACC
miR-541	NM_145571	404	430	0	25	AGTGGTGTTCTGTTTCTAAATCCCAT	(((.(((..(....((..((((((.(&).))))))..))....)..))))))	-12.7	0.999308	ENSMUST00000038658	Mob1a	MOB kinase activator 1A [Source:MGI Symbol;Acc:MGI:2442631]	REFSEQ_MRNA_ACC
miR-541	NM_008417	659	699	0	21	TGACCAAATATGAATTGCCAAGTTTCACATTTGTTCCCTT	((((((....................(((((...((((((&))))))....)))))))))))	-17.85	0.996769	ENSMUST00000038695	Kcna2	potassium voltage-gated channel, shaker-related subfamily, member 2 [Source:MGI Symbol;Acc:MGI:96659]	REFSEQ_MRNA_ACC
miR-541	NM_008417	1009	1038	0	22	GTTTTTCACATCAAAAGGCAAAAGCCCTT	((..(..((((((.((........(((((&))))).)).))))))..)..))	-11.5	0.991212	ENSMUST00000038695	Kcna2	potassium voltage-gated channel, shaker-related subfamily, member 2 [Source:MGI Symbol;Acc:MGI:96659]	REFSEQ_MRNA_ACC
miR-541	NM_001004151	1232	1282	1	22	GTAACCAACTTCCTGTCCTCCAGCCAGGTCTATAGAAAGTCACAATGCCT	((.((((((.............................((((.(((.(((&))).))).)))))))))).))	-15.55	0.998969	ENSMUST00000038730	Rtp1	receptor transporter protein 1 [Source:MGI Symbol;Acc:MGI:2685450]	REFSEQ_MRNA_ACC
miR-541	NM_001004151	1817	1851	1	21	TGGCTTTCTCAGAAATCTAGGGCTCACTTTCCCT	(((((..(((((((...............(((((&))))))))))).)..)))))	-16.76	0.992372	ENSMUST00000038730	Rtp1	receptor transporter protein 1 [Source:MGI Symbol;Acc:MGI:2685450]	REFSEQ_MRNA_ACC
miR-541	NM_001004151	2138	2219	0	22	GTGAATCAATAGCTAGGCTATCGCCAGCCTCATCTTTGCTTCTGTGTACTGTTTGTTTGTGAGAATATGTATAGTCCCCTT	(((...................((((((..............................((.(((((..........(((((&)))))))))).)))))))))))	-12.51	0.997506	ENSMUST00000038730	Rtp1	receptor transporter protein 1 [Source:MGI Symbol;Acc:MGI:2685450]	REFSEQ_MRNA_ACC
miR-541	NM_008381	1695	1741	1	25	GGTGTGTGCTGTAAGTCCTCACCTTTAGTTTATTTAATAAATCCCT	((((((.((((...(((......................(((((((&)))))))..)))..))))))))))	-16.15	0.994733	ENSMUST00000038765	Inhbb	inhibin beta-B [Source:MGI Symbol;Acc:MGI:96571]	REFSEQ_MRNA_ACC
miR-541	NM_028940	2157	2185	1	23	TGTATTGCCTTTGTCAGTAAGTTCCTCT	(((...(((..((((((.....(((.((&)))))..))))))..))).)))	-14.5	0.998547	ENSMUST00000038841	Clvs1	clavesin 1 [Source:MGI Symbol;Acc:MGI:1921688]	REFSEQ_MRNA_ACC
miR-541	NM_007651	86	151	1	21	TGACTGGCATTTTGGCTTCTTCTTATTCCATCTTTGACTGGATCTCTGTCTTATACACATCCACT	((((..(((((............................(((................((((.((&))))))))))))))..))))	-13.17	0.996857	ENSMUST00000038845	Cd53	CD53 antigen [Source:MGI Symbol;Acc:MGI:88341]	REFSEQ_MRNA_ACC
miR-541	NM_007651	86	151	1	21	TGACTGGCATTTTGGCTTCTTCTTATTCCATCTTTGACTGGATCTCTGTCTTATACACATCCACT	((((..(((((............................(((................((((.((&))))))))))))))..))))	-13.17	0.996857	ENSMUST00000038845	Cd53	CD53 antigen [Source:MGI Symbol;Acc:MGI:88341]	REFSEQ_MRNA_ACC
miR-541	NM_007651	202	231	0	19	ACCAACTGATAGCAGTAACCATATCCCTT	((((((......(((.......(((((((&))))))).)))..))))))	-16.9	0.999399	ENSMUST00000038845	Cd53	CD53 antigen [Source:MGI Symbol;Acc:MGI:88341]	REFSEQ_MRNA_ACC
miR-541	NM_007651	202	231	0	19	ACCAACTGATAGCAGTAACCATATCCCTT	((((((......(((.......(((((((&))))))).)))..))))))	-16.9	0.999399	ENSMUST00000038845	Cd53	CD53 antigen [Source:MGI Symbol;Acc:MGI:88341]	REFSEQ_MRNA_ACC
miR-541	NM_178778	925	946	1	21	TGGAAGATATTAAAACTCCCT	(((..(((((((.((.(((((&))))))).)))))))..)))	-14.4	0.998425	ENSMUST00000038874	Scai	suppressor of cancer cell invasion [Source:MGI Symbol;Acc:MGI:2443716]	REFSEQ_MRNA_ACC
miR-541	NM_178778	925	946	1	21	TGGAAGATATTAAAACTCCCT	(((..(((((((.((.(((((&))))))).)))))))..)))	-14.4	0.998425	ENSMUST00000038874	Scai	suppressor of cancer cell invasion [Source:MGI Symbol;Acc:MGI:2443716]	REFSEQ_MRNA_ACC
miR-541	NM_178778	2846	2870	1	22	GTTTCTGGTGTCTTAAGAATCACT	((..(..(..((...((((((.((&)).))))))))..)..)..))	-14.3	0.999399	ENSMUST00000038874	Scai	suppressor of cancer cell invasion [Source:MGI Symbol;Acc:MGI:2443716]	REFSEQ_MRNA_ACC
miR-541	NM_178778	2846	2870	1	22	GTTTCTGGTGTCTTAAGAATCACT	((..(..(..((...((((((.((&)).))))))))..)..)..))	-14.3	0.999399	ENSMUST00000038874	Scai	suppressor of cancer cell invasion [Source:MGI Symbol;Acc:MGI:2443716]	REFSEQ_MRNA_ACC
miR-541	NM_178778	3520	3543	0	18	CCATCATGTAATAGAATTCCCTT	(((.(((....(((((.((((((&)))))))))))))).)))	-15.5	0.998258	ENSMUST00000038874	Scai	suppressor of cancer cell invasion [Source:MGI Symbol;Acc:MGI:2443716]	REFSEQ_MRNA_ACC
miR-541	NM_178778	3520	3543	0	18	CCATCATGTAATAGAATTCCCTT	(((.(((....(((((.((((((&)))))))))))))).)))	-15.5	0.998258	ENSMUST00000038874	Scai	suppressor of cancer cell invasion [Source:MGI Symbol;Acc:MGI:2443716]	REFSEQ_MRNA_ACC
miR-541	NM_178778	7006	7056	0	23	TGAAACTAGCATTAGTAACCATTATAAAATGTCAAATGATGTTATCCCTT	((..(((((((((((............................(((((((&))))))).)))))))))))..))	-19.35	0.998315	ENSMUST00000038874	Scai	suppressor of cancer cell invasion [Source:MGI Symbol;Acc:MGI:2443716]	REFSEQ_MRNA_ACC
miR-541	NM_178778	7006	7056	0	23	TGAAACTAGCATTAGTAACCATTATAAAATGTCAAATGATGTTATCCCTT	((..(((((((((((............................(((((((&))))))).)))))))))))..))	-19.35	0.998315	ENSMUST00000038874	Scai	suppressor of cancer cell invasion [Source:MGI Symbol;Acc:MGI:2443716]	REFSEQ_MRNA_ACC
miR-541	NM_080644	976	1029	0	23	TGTGAACATCTGGACGTTGCCAACTTAATCCTAATATGGGAAAGCATCCGCTT	(((((.........................(((((((.(((....((((.(((&)))))))))).))))))))))))	-15.11	0.999126	ENSMUST00000039071	Cacng5	calcium channel, voltage-dependent, gamma subunit 5 [Source:MGI Symbol;Acc:MGI:2157946]	REFSEQ_MRNA_ACC
miR-541	NM_177780	4009	4066	0	25	GGTGGGTTCAGAGTCAAGCCATCAGTTGTTAGCTGCGAAAGAAATGGTTTTCCTCTT	((((...((((........((((((.........................(((.(((&))))))..))))))))))...))))	-12.63	0.993355	ENSMUST00000039135	Dock5	dedicator of cytokinesis 5 [Source:MGI Symbol;Acc:MGI:2652871]	REFSEQ_MRNA_ACC
miR-541	NM_177780	4009	4066	0	25	GGTGGGTTCAGAGTCAAGCCATCAGTTGTTAGCTGCGAAAGAAATGGTTTTCCTCTT	((((...((((........((((((.........................(((.(((&))))))..))))))))))...))))	-12.63	0.993355	ENSMUST00000039135	Dock5	dedicator of cytokinesis 5 [Source:MGI Symbol;Acc:MGI:2652871]	REFSEQ_MRNA_ACC
miR-541	NM_177780	4313	4353	1	20	GATGAATAAAATGAGAACATGGAGTTTATGGCTTTTCCCT	(((.(((...((.((((..................(((((&))))))))).))))).)))	-12.06	0.994866	ENSMUST00000039135	Dock5	dedicator of cytokinesis 5 [Source:MGI Symbol;Acc:MGI:2652871]	REFSEQ_MRNA_ACC
miR-541	NM_177780	4313	4353	1	20	GATGAATAAAATGAGAACATGGAGTTTATGGCTTTTCCCT	(((.(((...((.((((..................(((((&))))))))).))))).)))	-12.06	0.994866	ENSMUST00000039135	Dock5	dedicator of cytokinesis 5 [Source:MGI Symbol;Acc:MGI:2652871]	REFSEQ_MRNA_ACC
miR-541	NM_009914	121	157	0	20	GACCTGTAAACACACATAATAACTGCAGAATATCTT	((((................(((..((((((..(((&)))..))))))..)))))))	-12.59	0.999252	ENSMUST00000039171	Ccr3	chemokine (C-C motif) receptor 3 [Source:MGI Symbol;Acc:MGI:104616]	REFSEQ_MRNA_ACC
miR-541	NM_009914	980	1029	1	23	TGTGTTTCTATCATTATCTATATGTTCATTATTCTGGCACACAGACCCT	((((.............................(..(((..((((((((&))))..)))).)))..).))))	-14.81	0.993864	ENSMUST00000039171	Ccr3	chemokine (C-C motif) receptor 3 [Source:MGI Symbol;Acc:MGI:104616]	REFSEQ_MRNA_ACC
miR-541	NM_172587	1156	1191	0	23	TGTGATCCACAGTTTGATTTTAGTGACAATCACTT	(((((((.(((........((((....((((.(((&))).))))))))))).)))))))	-12.8	0.998218	ENSMUST00000039318	Cdc14b	CDC14 cell division cycle 14B [Source:MGI Symbol;Acc:MGI:2441808]	REFSEQ_MRNA_ACC
miR-541	NM_172587	1156	1191	0	23	TGTGATCCACAGTTTGATTTTAGTGACAATCACTT	(((((((.(((........((((....((((.(((&))).))))))))))).)))))))	-12.8	0.998218	ENSMUST00000039318	Cdc14b	CDC14 cell division cycle 14B [Source:MGI Symbol;Acc:MGI:2441808]	REFSEQ_MRNA_ACC
miR-541	NM_175429	224	266	1	22	GTGAAAGCTGTGCATCAGTATAGATAGTAGAGGTAAATTTCT	((((.......(((((((.................(((..((&))..))))))))))...))))	-14.82	0.998082	ENSMUST00000039424	Kctd12b	potassium channel tetramerisation domain containing 12b [Source:MGI Symbol;Acc:MGI:2444667]	REFSEQ_MRNA_ACC
miR-541	NM_175429	3093	3121	1	22	GTGACTCTCTAGAATGTTGCTATCACCT	((((((......(((((((..(((.(((&))))))..)))))))))))))	-14.3	0.99441	ENSMUST00000039424	Kctd12b	potassium channel tetramerisation domain containing 12b [Source:MGI Symbol;Acc:MGI:2444667]	REFSEQ_MRNA_ACC
miR-541	NM_181392	564	611	0	25	AGTGGGAAAGAGAGAGAAACATTGCTTTGCATCTTTAGTTTTCCCTT	((((...................(((..(((((...((...((((((&))))))..))))))).)))..))))	-14.6	0.994239	ENSMUST00000039487	Gtf2h5	general transcription factor IIH, polypeptide 5 [Source:MGI Symbol;Acc:MGI:107227]	REFSEQ_MRNA_ACC
miR-541	NM_181392	564	611	0	25	AGTGGGAAAGAGAGAGAAACATTGCTTTGCATCTTTAGTTTTCCCTT	((((...................(((..(((((...((...((((((&))))))..))))))).)))..))))	-14.6	0.994239	ENSMUST00000039487	Gtf2h5	general transcription factor IIH, polypeptide 5 [Source:MGI Symbol;Acc:MGI:107227]	REFSEQ_MRNA_ACC
miR-541	NM_175188	264	310	0	22	GTGATGGACATGTGATACGCCTTCAAGTAGTGCAGAGGAATCCCTT	(((((.(((((.........................((((((((((&)))))))))).))))).)))))	-24.87	0.996625	ENSMUST00000039540	Marchf1	membrane associated ring-CH-type finger 1 [Source:MGI Symbol;Acc:MGI:1920175]	REFSEQ_MRNA_ACC
miR-541	NM_175188	264	310	0	22	GTGATGGACATGTGATACGCCTTCAAGTAGTGCAGAGGAATCCCTT	(((((.(((((.........................((((((((((&)))))))))).))))).)))))	-24.87	0.996625	ENSMUST00000039540	Marchf1	membrane associated ring-CH-type finger 1 [Source:MGI Symbol;Acc:MGI:1920175]	REFSEQ_MRNA_ACC
miR-541	NM_001033209	1445	1464	1	20	GAGTAAAGACAAGATCCCT	((.(((...((..((((((&))))))..))...))).))	-15.9	0.99988	ENSMUST00000039610	Xylb	xylulokinase homolog (H. influenzae) [Source:MGI Symbol;Acc:MGI:2142985]	REFSEQ_MRNA_ACC
miR-541	NM_172641	185	215	1	20	GACACGGCAGACATCATTCAGTAAATCCCT	(((.(((((........((((..(((((((&)))))))))))))))))))	-19.6	0.996424	ENSMUST00000039666	Plekhs1	pleckstrin homology domain containing, family S member 1 [Source:MGI Symbol;Acc:MGI:2443041]	REFSEQ_MRNA_ACC
miR-541	NM_181402	18	63	1	22	GTGGTCAGAGCTTTGCTCTCTCATTACAGGAGGATTTGATCCTCT	(((..((..................(((...(((....((((.((&)))))))))..)))))..)))	-13.36	0.996494	ENSMUST00000039680	Parp11	poly (ADP-ribose) polymerase family, member 11 [Source:MGI Symbol;Acc:MGI:2141505]	REFSEQ_MRNA_ACC
miR-541	NM_181402	1336	1380	0	25	AGGATAGCCATTCATTCAGCTTTGTAAACCATCAGATTCTCCTT	((..(..(((...................(((((((.((.((((&)))))).))))))).)))..)..))	-16.85	0.993688	ENSMUST00000039680	Parp11	poly (ADP-ribose) polymerase family, member 11 [Source:MGI Symbol;Acc:MGI:2141505]	REFSEQ_MRNA_ACC
miR-541	NM_001038701	1797	1830	0	24	GTGTGAGGGACAGTTACTGATTTTTATACCCTT	((((((..((((......((.....((.(((((&)))))))))...))))..))))))	-16.1	0.993112	ENSMUST00000039697	Gabrb3	gamma-aminobutyric acid (GABA) A receptor, subunit beta 3 [Source:MGI Symbol;Acc:MGI:95621]	REFSEQ_MRNA_ACC
miR-541	NM_001038701	2005	2065	0	22	GTGGCCTTATCATTGTAACATGTTAAAAGAATACAAATGTTTGCAAAGACCTTATCCCTT	((((((....((((.............(((.......................(((((((&))))))))))))))..))))))	-16.51	0.999759	ENSMUST00000039697	Gabrb3	gamma-aminobutyric acid (GABA) A receptor, subunit beta 3 [Source:MGI Symbol;Acc:MGI:95621]	REFSEQ_MRNA_ACC
miR-541	NM_008071	1797	1830	0	24	GTGTGAGGGACAGTTACTGATTTTTATACCCTT	((((((..((((......((.....((.(((((&)))))))))...))))..))))))	-16.1	0.993112	ENSMUST00000039697	Gabrb3	gamma-aminobutyric acid (GABA) A receptor, subunit beta 3 [Source:MGI Symbol;Acc:MGI:95621]	REFSEQ_MRNA_ACC
miR-541	NM_008071	2005	2065	0	22	GTGGCCTTATCATTGTAACATGTTAAAAGAATACAAATGTTTGCAAAGACCTTATCCCTT	((((((....((((.............(((.......................(((((((&))))))))))))))..))))))	-16.51	0.999759	ENSMUST00000039697	Gabrb3	gamma-aminobutyric acid (GABA) A receptor, subunit beta 3 [Source:MGI Symbol;Acc:MGI:95621]	REFSEQ_MRNA_ACC
miR-541	NM_177407	3100	3132	1	24	GTGAACTTGAATGACCACTGCTCAAACTTTCT	(((........((((((..(((((.(.(..((&))..).).))).)))))))))))	-12.5	0.991186	ENSMUST00000039904	Camk2a	calcium/calmodulin-dependent protein kinase II alpha [Source:MGI Symbol;Acc:MGI:88256]	REFSEQ_MRNA_ACC
miR-541	NM_177407	3100	3132	1	24	GTGAACTTGAATGACCACTGCTCAAACTTTCT	(((........((((((..(((((.(.(..((&))..).).))).)))))))))))	-12.5	0.991186	ENSMUST00000039904	Camk2a	calcium/calmodulin-dependent protein kinase II alpha [Source:MGI Symbol;Acc:MGI:88256]	REFSEQ_MRNA_ACC
miR-541	NM_001025608	2017	2055	1	24	GTGTGTTTCCATTTTTTTGTAGTTGTCTATAAATCCAT	(((((...(((............((((....(((((.(&).)))))..)))).))).)))))	-11.62	0.998946	ENSMUST00000039939	Szrd1	SUZ RNA binding domain containing 1 [Source:MGI Symbol;Acc:MGI:1098672]	REFSEQ_MRNA_ACC
miR-541	NM_207669	593	614	0	21	TGATTTTAAAACACATCCCTT	(((((.........(((((((&))))))).........)))))	-12.07	0.999826	ENSMUST00000039978	Gabpb1	GA repeat binding protein, beta 1 [Source:MGI Symbol;Acc:MGI:95611]	REFSEQ_MRNA_ACC
miR-541	NM_021439	1026	1056	0	21	TGCCCAACACAAGAAATGACAGAAACCCTT	((.((((((..........(((((.(((((&))))).))))).)))))).))	-17.7	0.993112	ENSMUST00000040110	Chst11	carbohydrate sulfotransferase 11 [Source:MGI Symbol;Acc:MGI:1927166]	REFSEQ_MRNA_ACC
miR-541	NM_021439	1026	1056	0	21	TGCCCAACACAAGAAATGACAGAAACCCTT	((.((((((..........(((((.(((((&))))).))))).)))))).))	-17.7	0.993112	ENSMUST00000040110	Chst11	carbohydrate sulfotransferase 11 [Source:MGI Symbol;Acc:MGI:1927166]	REFSEQ_MRNA_ACC
miR-541	NM_178897	2147	2182	0	22	GTGATCACTACAGGTAGATTTGTATTCATCCACTT	(((((((..(((..((((.........((((.(((&))))))))))).))))))))))	-17.3	0.991313	ENSMUST00000040213	Tyw1	tRNA-yW synthesizing protein 1 homolog (S. cerevisiae) [Source:MGI Symbol;Acc:MGI:2141161]	REFSEQ_MRNA_ACC
miR-541	NM_001015876	209	274	1	22	GTGACAGTCACCTGAATTTTTACAGTTTGGGTTTTATTTTAGTAATTTTCCTAAGTGCTATCCCT	(((((...((............................((((.................((((((&)))))).))))))...)))))	-13.05	0.999899	ENSMUST00000040213	Tyw1	tRNA-yW synthesizing protein 1 homolog (S. cerevisiae) [Source:MGI Symbol;Acc:MGI:2141161]	REFSEQ_MRNA_ACC
miR-541	NM_015791	1602	1651	0	23	TGTTTGCCAATAATACAATTTTAAATACTTATTTTGTATTCAAGCCCTT	(((..(((((((...........................(((..(((((&)))))....)))))))))).)))	-12.12	0.996819	ENSMUST00000040218	Fbxo8	F-box protein 8 [Source:MGI Symbol;Acc:MGI:1354696]	REFSEQ_MRNA_ACC
miR-541	NM_015791	1602	1651	0	23	TGTTTGCCAATAATACAATTTTAAATACTTATTTTGTATTCAAGCCCTT	(((..(((((((...........................(((..(((((&)))))....)))))))))).)))	-12.12	0.996819	ENSMUST00000040218	Fbxo8	F-box protein 8 [Source:MGI Symbol;Acc:MGI:1354696]	REFSEQ_MRNA_ACC
miR-541	NM_015791	1602	1651	0	23	TGTTTGCCAATAATACAATTTTAAATACTTATTTTGTATTCAAGCCCTT	(((..(((((((...........................(((..(((((&)))))....)))))))))).)))	-12.12	0.996819	ENSMUST00000040218	Fbxo8	F-box protein 8 [Source:MGI Symbol;Acc:MGI:1354696]	REFSEQ_MRNA_ACC
miR-541	NM_172787	579	601	0	20	GACCTTTCTTTGAATCCACATT	((((..((...((((((...((&)).)))))).))....))))	-14	0.995049	ENSMUST00000040219	L3mbtl3	L3MBTL3 histone methyl-lysine binding protein [Source:MGI Symbol;Acc:MGI:2143628]	REFSEQ_MRNA_ACC
miR-541	NM_011804	1380	1422	0	22	GTGACTTCTCAGTAAAAACCCACTAAGCAGCAAGAATCCAGT	((((((...................((((...(((((((..(&)..)))))))..))))))))))	-17.9	0.998407	ENSMUST00000040298	Creg1	cellular repressor of E1A-stimulated genes 1 [Source:MGI Symbol;Acc:MGI:1344382]	REFSEQ_MRNA_ACC
miR-541	NM_175389	1939	1959	0	20	GACCAAAATAACCCTCCCTT	((((((........((((((&))))))........))))))	-16.99	0.991442	ENSMUST00000040321	Trmt10a	tRNA methyltransferase 10A [Source:MGI Symbol;Acc:MGI:1920421]	REFSEQ_MRNA_ACC
miR-541	NM_133764	1145	1167	1	21	TGACTATTTATTTGGTCTCCCT	((((((.....(..(..(((((&)))))..)..)...))))))	-16.3	0.997616	ENSMUST00000040361	Atp6v0e2	ATPase, H+ transporting, lysosomal V0 subunit E2 [Source:MGI Symbol;Acc:MGI:1923502]	REFSEQ_MRNA_ACC
miR-541	NM_145823	444	480	1	23	TGTGGTTAAATAATCTCACAGATAGCAAGAACCCCT	((((..(((...(((............((((.((((&)))).))))))).)))..))))	-16.1	0.997518	ENSMUST00000040380	Pitpnc1	phosphatidylinositol transfer protein, cytoplasmic 1 [Source:MGI Symbol;Acc:MGI:1919045]	REFSEQ_MRNA_ACC
miR-541	NM_145823	444	480	1	23	TGTGGTTAAATAATCTCACAGATAGCAAGAACCCCT	((((..(((...(((............((((.((((&)))).))))))).)))..))))	-16.1	0.997518	ENSMUST00000040380	Pitpnc1	phosphatidylinositol transfer protein, cytoplasmic 1 [Source:MGI Symbol;Acc:MGI:1919045]	REFSEQ_MRNA_ACC
miR-541	NM_172758	1330	1377	1	20	GGCTTAGCATCCAGACTTGCTGAATTGTTGTTCTCCCATCCATCCCT	(((.((((((.((((..........................((((((&)))))))))))))))))))	-18.36	0.999082	ENSMUST00000040481	Slc38a7	solute carrier family 38, member 7 [Source:MGI Symbol;Acc:MGI:2679005]	REFSEQ_MRNA_ACC
miR-541	NM_010758	427	457	0	24	GTCTGTCCATGTTATTTATTGCTATCCCTT	((.((.(((.......(((((..(((((((&)))))))..))))).))).)).))	-14.7	0.99441	ENSMUST00000040548	Mag	myelin-associated glycoprotein [Source:MGI Symbol;Acc:MGI:96912]	REFSEQ_MRNA_ACC
miR-541	NM_001081326	2822	2875	0	22	GTGAAACATTGGGACAAAATTCAGCCCCTCATCTTCAAATCAGAAATCCTCTT	((((................(((((.............(((((.(((((.(((&))))))))))))))))))))))	-15.2	0.995629	ENSMUST00000040603	Agl	amylo-1,6-glucosidase, 4-alpha-glucanotransferase [Source:MGI Symbol;Acc:MGI:1924809]	REFSEQ_MRNA_ACC
miR-541	NM_172509	441	460	1	21	TGGCCAAAGAAGAAAGCCT	(((((((...((((..(((&)))..))))....)))))))	-16	0.991467	ENSMUST00000040616	Kctd7	potassium channel tetramerisation domain containing 7 [Source:MGI Symbol;Acc:MGI:2442265]	REFSEQ_MRNA_ACC
miR-541	NM_172509	441	460	1	21	TGGCCAAAGAAGAAAGCCT	(((((((...((((..(((&)))..))))....)))))))	-16	0.991467	ENSMUST00000040616	Kctd7	potassium channel tetramerisation domain containing 7 [Source:MGI Symbol;Acc:MGI:2442265]	REFSEQ_MRNA_ACC
miR-541	NM_001033288	247	281	1	23	TGGTCACAGCATACATGTCTATACTAGAATCACT	((....((((((............(((((((.((&)).)))))))))))))....))	-12.5	0.999659	ENSMUST00000040695	Sbspon	somatomedin B and thrombospondin, type 1 domain containing [Source:MGI Symbol;Acc:MGI:2684952]	REFSEQ_MRNA_ACC
miR-541	NM_001081039	628	647	1	21	TGAAAATATTTTTCTCCCT	(((.((((((....(((((&)))))....))))))..)))	-13	0.998398	ENSMUST00000040700	Dock9	dedicator of cytokinesis 9 [Source:MGI Symbol;Acc:MGI:106321]	REFSEQ_MRNA_ACC
miR-541	NM_172416	120	161	0	20	GACCTATAATTTATTCTGAATAAGGGTTCTCAAATTCCCTT	((((.(((.....................(((...((((((&))))))...)))))).))))	-13.69	0.999252	ENSMUST00000040718	Ostm1	osteopetrosis associated transmembrane protein 1 [Source:MGI Symbol;Acc:MGI:2655574]	REFSEQ_MRNA_ACC
miR-541	NM_172416	120	161	0	20	GACCTATAATTTATTCTGAATAAGGGTTCTCAAATTCCCTT	((((.(((.....................(((...((((((&))))))...)))))).))))	-13.69	0.999252	ENSMUST00000040718	Ostm1	osteopetrosis associated transmembrane protein 1 [Source:MGI Symbol;Acc:MGI:2655574]	REFSEQ_MRNA_ACC
miR-541	NM_145469	2599	2632	1	23	TGTGCTACAATACTTTCGTTACAAAAAATCCCT	((((.......(((..(((((.....(((((((&))))))).)))))..)))))))	-14.01	0.999862	ENSMUST00000040791	Nipal2	NIPA-like domain containing 2 [Source:MGI Symbol;Acc:MGI:1924488]	REFSEQ_MRNA_ACC
miR-541	NM_013905	1289	1340	0	22	GTGACCCAGAAAGTGCTTGTGAATAGGTCAAGAAGTGATAAAGACTCCCTT	((((((..............................((((.(((.((((((&)))))).)))..))))))))))	-19.01	0.999399	ENSMUST00000040821	Heyl	hairy/enhancer-of-split related with YRPW motif-like [Source:MGI Symbol;Acc:MGI:1860511]	REFSEQ_MRNA_ACC
miR-541	NM_133928	320	341	0	21	TGATCCATTTTGGTATCCCTT	(((((.((.(..(.(((((((&))))))).)..).)).)))))	-17.1	0.991313	ENSMUST00000040835	Chchd4	coiled-coil-helix-coiled-coil-helix domain containing 4 [Source:MGI Symbol;Acc:MGI:1919420]	REFSEQ_MRNA_ACC
miR-541	NM_172553	330	376	0	23	TGTGATAGATTGATTTATGCTTGTTCTGTATAACAAGAAATCCCTT	((((((........................(((((((.((((((((&))))))))))..)))))))))))	-16.65	0.999855	ENSMUST00000040859	Alx1	ALX homeobox 1 [Source:MGI Symbol;Acc:MGI:104621]	REFSEQ_MRNA_ACC
miR-541	NM_172553	330	376	0	23	TGTGATAGATTGATTTATGCTTGTTCTGTATAACAAGAAATCCCTT	((((((........................(((((((.((((((((&))))))))))..)))))))))))	-16.65	0.999855	ENSMUST00000040859	Alx1	ALX homeobox 1 [Source:MGI Symbol;Acc:MGI:104621]	REFSEQ_MRNA_ACC
miR-541	NM_172420	988	1014	0	22	GTATTACAACATTCCATCTTTCCCTT	((....(((((((.......((((((&))))))....)))))))...))	-14.2	0.998404	ENSMUST00000040863	Ppp1r1c	protein phosphatase 1, regulatory inhibitor subunit 1C [Source:MGI Symbol;Acc:MGI:1923185]	REFSEQ_MRNA_ACC
miR-541	NM_029537	532	556	1	23	TGTTTCCTTTTTATCACTATGCCT	(((..((....(((((..((.(((&))).))..)))))..))..)))	-13.3	0.992574	ENSMUST00000040865	Tmem98	transmembrane protein 98 [Source:MGI Symbol;Acc:MGI:1923457]	REFSEQ_MRNA_ACC
miR-541	NM_029738	112	142	1	18	CCAACAAAGATGTTCTTTTGTCTATCTCCT	((((((.(((.............(((.(((&)))))))))..))))))	-12.11	0.999524	ENSMUST00000040881	Cluap1	clusterin associated protein 1 [Source:MGI Symbol;Acc:MGI:1924029]	REFSEQ_MRNA_ACC
miR-541	NM_001081086	50	72	0	20	GACTTACTGTTGAACCTCCCTT	((((.((....(((..((((((&)))))))))....)).))))	-15.2	0.993576	ENSMUST00000040915	Ppig	peptidyl-prolyl isomerase G (cyclophilin G) [Source:MGI Symbol;Acc:MGI:2445173]	REFSEQ_MRNA_ACC
miR-541	NM_001081086	376	401	0	24	GTGTTTCTTTTGATACAAATCCCTT	((((.....(..(((((((((((((&)))))))).)).)))..)..))))	-15.7	0.999175	ENSMUST00000040915	Ppig	peptidyl-prolyl isomerase G (cyclophilin G) [Source:MGI Symbol;Acc:MGI:2445173]	REFSEQ_MRNA_ACC
miR-541	NM_001081086	2761	2785	1	23	TGGAACCTTTTACAGCAAATTTCT	((..(((....(((.(((((..((&))..))).)).))).)))..))	-12	0.991477	ENSMUST00000040915	Ppig	peptidyl-prolyl isomerase G (cyclophilin G) [Source:MGI Symbol;Acc:MGI:2445173]	REFSEQ_MRNA_ACC
miR-541	NM_001081086	3116	3162	1	20	GGCCAAAGAGGAAGAAGTGTTAAGGTTTTACTCATTTGCTCTCCCT	((((((...((((............................(((((&)))))))))....))))))	-16.18	0.997338	ENSMUST00000040915	Ppig	peptidyl-prolyl isomerase G (cyclophilin G) [Source:MGI Symbol;Acc:MGI:2445173]	REFSEQ_MRNA_ACC
miR-541	NM_033080	224	259	1	20	GTTGAACATTGGAAAGTGGTCTCCTGCCATCCTCT	(.(.(((((..((...............((((.((&))))))))..))))).).)	-11.86	0.994845	ENSMUST00000040962	Nudt19	nudix (nucleoside diphosphate linked moiety X)-type motif 19 [Source:MGI Symbol;Acc:MGI:94203]	REFSEQ_MRNA_ACC
miR-541	NM_007602	575	595	0	19	ACCATCTTGAAAGAACCCTT	((((.(.....(((((((((&))))).))))...).))))	-13.8	0.996534	ENSMUST00000040971	Capn5	calpain 5 [Source:MGI Symbol;Acc:MGI:1100859]	REFSEQ_MRNA_ACC
miR-541	NM_177386	196	242	1	20	GCACCAGCAGCTCTGATAGTATTGTGAAAGTTCTGAGACCTTCCCT	(.(((((((........................(.(((...(((((&))))).))).)))))))))	-15.45	0.993857	ENSMUST00000041105	Sfmbt2	Scm-like with four mbt domains 2 [Source:MGI Symbol;Acc:MGI:2447794]	REFSEQ_MRNA_ACC
miR-541	NM_177386	196	242	1	20	GCACCAGCAGCTCTGATAGTATTGTGAAAGTTCTGAGACCTTCCCT	(.(((((((........................(.(((...(((((&))))).))).)))))))))	-15.45	0.993857	ENSMUST00000041105	Sfmbt2	Scm-like with four mbt domains 2 [Source:MGI Symbol;Acc:MGI:2447794]	REFSEQ_MRNA_ACC
miR-541	NM_177386	462	491	0	23	TGTGATTTAGAGTCACCTCCTATCCCATT	(((((((....((((......(((((.((&)))))))..))))...)))))))	-14.3	0.995058	ENSMUST00000041105	Sfmbt2	Scm-like with four mbt domains 2 [Source:MGI Symbol;Acc:MGI:2447794]	REFSEQ_MRNA_ACC
miR-541	NM_177386	462	491	0	23	TGTGATTTAGAGTCACCTCCTATCCCATT	(((((((....((((......(((((.((&)))))))..))))...)))))))	-14.3	0.995058	ENSMUST00000041105	Sfmbt2	Scm-like with four mbt domains 2 [Source:MGI Symbol;Acc:MGI:2447794]	REFSEQ_MRNA_ACC
miR-541	NM_173413	15	35	1	21	TGAGAGACTGCAGAATACCT	(((..(((..((((((.(((&))).))))))..)))..)))	-15	0.992321	ENSMUST00000041139	Rab8b	RAB8B, member RAS oncogene family [Source:MGI Symbol;Acc:MGI:2442982]	REFSEQ_MRNA_ACC
miR-541	NM_173413	15	35	1	21	TGAGAGACTGCAGAATACCT	(((..(((..((((((.(((&))).))))))..)))..)))	-15	0.992321	ENSMUST00000041139	Rab8b	RAB8B, member RAS oncogene family [Source:MGI Symbol;Acc:MGI:2442982]	REFSEQ_MRNA_ACC
miR-541	NM_173413	2666	2704	0	22	GTGAAATGTACTGTAACTAAGTAGCATGTGAATCAGTT	((((.................((((((..(((((..((&))..)))))..)))))).))))	-11.47	0.998406	ENSMUST00000041139	Rab8b	RAB8B, member RAS oncogene family [Source:MGI Symbol;Acc:MGI:2442982]	REFSEQ_MRNA_ACC
miR-541	NM_173413	2666	2704	0	22	GTGAAATGTACTGTAACTAAGTAGCATGTGAATCAGTT	((((.................((((((..(((((..((&))..)))))..)))))).))))	-11.47	0.998406	ENSMUST00000041139	Rab8b	RAB8B, member RAS oncogene family [Source:MGI Symbol;Acc:MGI:2442982]	REFSEQ_MRNA_ACC
miR-541	NM_022424	864	919	0	20	GACCTTGTGCATACTAAGCAAATATTCTACTGTTGCGCTATATAACCAATCCCTT	((((....((((....((.............................((((((((&)))))))))).)))).))))	-15.25	0.999779	ENSMUST00000041266	Fndc4	fibronectin type III domain containing 4 [Source:MGI Symbol;Acc:MGI:1917195]	REFSEQ_MRNA_ACC
miR-541	NM_019496	1688	1720	0	25	AGTTTGGTATTTCTTCATCCACAGAATCCATT	(((.(((....((..((((...(((((((.((&)).)))))))))))..))))).)))	-12.3	0.997953	ENSMUST00000041317	Ammecr1	Alport syndrome, mental retardation, midface hypoplasia and elliptocytosis chromosomal region gene 1 [Source:MGI Symbol;Acc:MGI:1860206]	REFSEQ_MRNA_ACC
miR-541	NM_019496	1688	1720	0	25	AGTTTGGTATTTCTTCATCCACAGAATCCATT	(((.(((....((..((((...(((((((.((&)).)))))))))))..))))).)))	-12.3	0.997953	ENSMUST00000041317	Ammecr1	Alport syndrome, mental retardation, midface hypoplasia and elliptocytosis chromosomal region gene 1 [Source:MGI Symbol;Acc:MGI:1860206]	REFSEQ_MRNA_ACC
miR-541	NM_172865	83	120	0	23	TGTGTTTGCAATTATAACCTTTATCAGTTATTTCATT	((((............(((..((((((..((..(.((&)))..)).))))))..)))))))	-12.3	0.998112	ENSMUST00000041374	Manea	mannosidase, endo-alpha [Source:MGI Symbol;Acc:MGI:2444484]	REFSEQ_MRNA_ACC
miR-541	NM_009282	1318	1367	0	23	TGGGCTGGTTTTTTAAAATAGCTGCAACAGAATTGAGAGGCTTTCCCTT	(((((((................(((.(((((...........((((((&))))))))))).)))))))).))	-13.59	0.994239	ENSMUST00000041418	Stag1	stromal antigen 1 [Source:MGI Symbol;Acc:MGI:1098658]	REFSEQ_MRNA_ACC
miR-541	NM_134163	271	288	1	21	TGAATTATCAGATCCAT	(((..((((((((((.(&).)))).))))))....)))	-11.6	0.991431	ENSMUST00000041495	Mbnl3	muscleblind like splicing factor 3 [Source:MGI Symbol;Acc:MGI:2444912]	REFSEQ_MRNA_ACC
miR-541	NM_134163	933	971	1	22	GTAGCCATTACATTTATTGTGTTACAGGAATCCTATCT	((..(((..(((((............(((((((...((&)))))))))))))))))..))	-14.2	0.996857	ENSMUST00000041495	Mbnl3	muscleblind like splicing factor 3 [Source:MGI Symbol;Acc:MGI:2444912]	REFSEQ_MRNA_ACC
miR-541	NM_134163	2913	2940	1	19	ACCAAATTCTAATCAGATGTGATTTCT	(((((......((((((....((..((&))..)))))))).)))))	-13.1	0.996679	ENSMUST00000041495	Mbnl3	muscleblind like splicing factor 3 [Source:MGI Symbol;Acc:MGI:2444912]	REFSEQ_MRNA_ACC
miR-541	NM_134163	7338	7366	1	23	TGTTCCCAAATGTGGTAATTCATTCCCT	(((..((((..........(((.(((((&)))))...)))..))))..)))	-12.6	0.992061	ENSMUST00000041495	Mbnl3	muscleblind like splicing factor 3 [Source:MGI Symbol;Acc:MGI:2444912]	REFSEQ_MRNA_ACC
miR-541	NM_053087	870	946	1	24	GTGTTGATAGCATATTTGCACATGGGTTAAAAAAAGAAACAGTCGTAGAAATACTTATTAGGGAATCAGTATCCCT	(((.((((.............................((((........................((((.((((((&)))))).)))))))).)))))))	-16.06	0.993323	ENSMUST00000041516	Epgn	epithelial mitogen [Source:MGI Symbol;Acc:MGI:1919170]	REFSEQ_MRNA_ACC
miR-541	NM_145137	11	29	1	18	CTGACGTTGGTAATCACT	(..((((..(.((((.((&)).)))))..))))..)	-13.4	0.996464	ENSMUST00000041550	Mgl2	macrophage galactose N-acetyl-galactosamine specific lectin 2 [Source:MGI Symbol;Acc:MGI:2385729]	REFSEQ_MRNA_ACC
miR-541	NM_025857	185	221	0	22	GTGACTGAGGAGTGAAATGACAGTGTGGAAACCCTT	((((((............((((...(((((.(((((&))))).))))).))))))))))	-19.6	0.991913	ENSMUST00000041551	Aagab	alpha- and gamma-adaptin binding protein [Source:MGI Symbol;Acc:MGI:1914189]	REFSEQ_MRNA_ACC
miR-541	NM_025857	185	221	0	22	GTGACTGAGGAGTGAAATGACAGTGTGGAAACCCTT	((((((............((((...(((((.(((((&))))).))))).))))))))))	-19.6	0.991913	ENSMUST00000041551	Aagab	alpha- and gamma-adaptin binding protein [Source:MGI Symbol;Acc:MGI:1914189]	REFSEQ_MRNA_ACC
miR-541	NM_178617	447	465	1	18	CTGATATGCAGAATATCT	(..((((.((((((..((&))..))))))))))..)	-13.3	0.999174	ENSMUST00000041606	Necab1	N-terminal EF-hand calcium binding protein 1 [Source:MGI Symbol;Acc:MGI:1916602]	REFSEQ_MRNA_ACC
miR-541	NM_178617	447	465	1	18	CTGATATGCAGAATATCT	(..((((.((((((..((&))..))))))))))..)	-13.3	0.999174	ENSMUST00000041606	Necab1	N-terminal EF-hand calcium binding protein 1 [Source:MGI Symbol;Acc:MGI:1916602]	REFSEQ_MRNA_ACC
miR-541	NM_178617	1183	1207	1	23	TGTTTTTTAACAGTTGGAATACCT	(((...((((((.(..((((.(((&))).))))..)))))))..)))	-14.2	0.998083	ENSMUST00000041606	Necab1	N-terminal EF-hand calcium binding protein 1 [Source:MGI Symbol;Acc:MGI:1916602]	REFSEQ_MRNA_ACC
miR-541	NM_178617	1183	1207	1	23	TGTTTTTTAACAGTTGGAATACCT	(((...((((((.(..((((.(((&))).))))..)))))))..)))	-14.2	0.998083	ENSMUST00000041606	Necab1	N-terminal EF-hand calcium binding protein 1 [Source:MGI Symbol;Acc:MGI:1916602]	REFSEQ_MRNA_ACC
miR-541	NM_177310	412	466	0	23	TGTGTCCCTGCATTCCAGTTAACACATTTCAACAGAAAACTCTCTTCATCCCTT	((((.((..((((...................((((...........(((((((&))))))))))))))).)).))))	-17.4	0.999126	ENSMUST00000041609	Xpnpep3	X-prolyl aminopeptidase 3, mitochondrial [Source:MGI Symbol;Acc:MGI:2445217]	REFSEQ_MRNA_ACC
miR-541	NM_177310	412	466	0	23	TGTGTCCCTGCATTCCAGTTAACACATTTCAACAGAAAACTCTCTTCATCCCTT	((((.((..((((...................((((...........(((((((&))))))))))))))).)).))))	-17.4	0.999126	ENSMUST00000041609	Xpnpep3	X-prolyl aminopeptidase 3, mitochondrial [Source:MGI Symbol;Acc:MGI:2445217]	REFSEQ_MRNA_ACC
miR-541	NM_001081092	246	295	0	22	GTGGCCTTCTTGCCAAACAAGCCATATTTAAAGACTGATGGAAGCGCTT	((((((..........................(((...(((((.(.(((&))).).)))))..)))))))))	-13.06	0.991442	ENSMUST00000041618	Taf4	TATA-box binding protein associated factor 4 [Source:MGI Symbol;Acc:MGI:2152346]	REFSEQ_MRNA_ACC
miR-541	NM_001081092	1060	1141	1	24	GTGTGAACTGAACGCTGATCAGTATTTTTTACGACACCCAAGAACTGTTACACCTTTCATTTTATCTTTTAGGAAATCCCT	((((((.........................(((((............................((.....((.(((((((&)))))))))))))))).))))))	-15.55	0.999904	ENSMUST00000041618	Taf4	TATA-box binding protein associated factor 4 [Source:MGI Symbol;Acc:MGI:2152346]	REFSEQ_MRNA_ACC
miR-541	NM_011823	152	168	1	19	GCTTACATTAATCCCT	(((.((((((((((((&))))))..)))))).)))	-15.3	0.994535	ENSMUST00000041708	Gpr34	G protein-coupled receptor 34 [Source:MGI Symbol;Acc:MGI:1346334]	REFSEQ_MRNA_ACC
miR-541	NM_028459	1810	1833	1	24	GTGGAGAAAACATTTTCATGCCT	(((..(..((((((...((.(((&))).))...))))))..)..)))	-14.4	0.994239	ENSMUST00000041737	Wasl	Wiskott-Aldrich syndrome-like (human) [Source:MGI Symbol;Acc:MGI:1920428]	REFSEQ_MRNA_ACC
miR-541	NM_001081371	1111	1141	1	21	TGACCAAAATATTTAAAATTTACAATGCCT	(((((((............(((.(((.(((&))).))).)))..)))))))	-12.54	0.999807	ENSMUST00000041772	Dmxl1	Dmx-like 1 [Source:MGI Symbol;Acc:MGI:2443926]	REFSEQ_MRNA_ACC
miR-541	NM_026380	546	576	1	22	GTGACCTCTGACAAAGGATATATAATCCCT	((((((...((((..(((......((((((&)))))))))..))))))))))	-21.8	0.996085	ENSMUST00000041776	Rgs8	regulator of G-protein signaling 8 [Source:MGI Symbol;Acc:MGI:108408]	REFSEQ_MRNA_ACC
miR-541	NM_026380	546	576	1	22	GTGACCTCTGACAAAGGATATATAATCCCT	((((((...((((..(((......((((((&)))))))))..))))))))))	-21.8	0.996085	ENSMUST00000041776	Rgs8	regulator of G-protein signaling 8 [Source:MGI Symbol;Acc:MGI:108408]	REFSEQ_MRNA_ACC
miR-541	NM_026380	546	576	1	22	GTGACCTCTGACAAAGGATATATAATCCCT	((((((...((((..(((......((((((&)))))))))..))))))))))	-21.8	0.996085	ENSMUST00000041776	Rgs8	regulator of G-protein signaling 8 [Source:MGI Symbol;Acc:MGI:108408]	REFSEQ_MRNA_ACC
miR-541	NM_026380	546	576	1	22	GTGACCTCTGACAAAGGATATATAATCCCT	((((((...((((..(((......((((((&)))))))))..))))))))))	-21.8	0.996085	ENSMUST00000041776	Rgs8	regulator of G-protein signaling 8 [Source:MGI Symbol;Acc:MGI:108408]	REFSEQ_MRNA_ACC
miR-541	NM_011999	680	709	0	23	TGTCTCTTTTATCAGCAGTTTGTTCCCTT	(((..((..((((((........((((((&))))))..))))))..))..)))	-15.5	0.994239	ENSMUST00000041779	Clec4a2	C-type lectin domain family 4, member a2 [Source:MGI Symbol;Acc:MGI:1349412]	REFSEQ_MRNA_ACC
miR-541	NM_013924	1287	1320	1	19	ACCAATTTTCAATTGTTATCTTTCCAAATCCCT	((((((................((..(((((((&)))))))..)).))))))	-14.03	0.999969	ENSMUST00000041782	Abt1	activator of basal transcription 1 [Source:MGI Symbol;Acc:MGI:1353636]	REFSEQ_MRNA_ACC
miR-541	NM_013924	1287	1320	1	19	ACCAATTTTCAATTGTTATCTTTCCAAATCCCT	((((((................((..(((((((&)))))))..)).))))))	-14.03	0.999969	ENSMUST00000041782	Abt1	activator of basal transcription 1 [Source:MGI Symbol;Acc:MGI:1353636]	REFSEQ_MRNA_ACC
miR-541	NM_013924	1287	1320	1	19	ACCAATTTTCAATTGTTATCTTTCCAAATCCCT	((((((................((..(((((((&)))))))..)).))))))	-14.03	0.999969	ENSMUST00000041782	Abt1	activator of basal transcription 1 [Source:MGI Symbol;Acc:MGI:1353636]	REFSEQ_MRNA_ACC
miR-541	NM_001081109	789	820	1	24	GTGCTTTGAAATTCTTTTGGTAGAAATCCCT	(((...(((....((.....(((.(((((((&)))))))))).....))))))))	-13.7	0.998886	ENSMUST00000041804	Lmtk2	lemur tyrosine kinase 2 [Source:MGI Symbol;Acc:MGI:3036247]	REFSEQ_MRNA_ACC
miR-541	NM_054041	1461	1516	1	21	TGACCTGTTGGTCATCAGTTAGAATTGAGAGAGATAAACACTGTTTGTAATCCCT	(((((.......((((((..............................(((((((&)))))))))))))..)))))	-19.51	0.999876	ENSMUST00000042025	Antxr1	anthrax toxin receptor 1 [Source:MGI Symbol;Acc:MGI:1916788]	REFSEQ_MRNA_ACC
miR-541	NM_175358	732	756	1	20	GACCAGGTATAATAGTGAATGCCT	((((((.....((...((((.(((&))).))))..)).))))))	-15.3	0.999308	ENSMUST00000042070	Zdhhc15	zinc finger, DHHC domain containing 15 [Source:MGI Symbol;Acc:MGI:1915336]	REFSEQ_MRNA_ACC
miR-541	NM_175358	2312	2348	1	21	TGATCTCATTAGTTTATAGGCGTTGATAATATCCCT	(((((.((((((..................((((((&)))))).))))))..)))))	-17.11	0.999878	ENSMUST00000042070	Zdhhc15	zinc finger, DHHC domain containing 15 [Source:MGI Symbol;Acc:MGI:1915336]	REFSEQ_MRNA_ACC
miR-541	NM_001081206	428	467	1	23	TGTCTTCCAACCACGTTGTCTGAAGGTCTTTGAAACCCT	(((...(((((..............(((...(((.((((&)))).))).))))))))..)))	-14.03	0.99216	ENSMUST00000042075	Dgki	diacylglycerol kinase, iota [Source:MGI Symbol;Acc:MGI:2443430]	REFSEQ_MRNA_ACC
miR-541	NM_001081206	1307	1322	1	18	CCGGCACAAATTTCT	(((((((((((..((&))..))).)).))))))	-11.7	0.997614	ENSMUST00000042075	Dgki	diacylglycerol kinase, iota [Source:MGI Symbol;Acc:MGI:2443430]	REFSEQ_MRNA_ACC
miR-541	NM_009779	2235	2282	1	24	GTGTGTGTAGTAAGTGCCATTATCCACCCAACTACCAACCAATGCCT	(((((............................((((((.(((.(((&))).))).....)))))))))))	-14.38	0.999338	ENSMUST00000042081	C3ar1	complement component 3a receptor 1 [Source:MGI Symbol;Acc:MGI:1097680]	REFSEQ_MRNA_ACC
miR-541	NM_024272	764	810	0	24	GTGTGTCTTAGATGATGCAGAACTCATTAGCTAACTCAAATGACTT	(((((........................((((((((((((..(((&)))..))).))).)))))))))))	-13.65	0.994239	ENSMUST00000042122	Ssbp2	single-stranded DNA binding protein 2 [Source:MGI Symbol;Acc:MGI:1914220]	REFSEQ_MRNA_ACC
miR-541	NM_024272	1287	1339	0	23	TGTGTCTGACAGTTCAGAAGGGAGTAAAGAAACAGTTTTAATTATCTCCCTT	((((.(..(((..((((((...........................((((((&)))))))))))))))..).))))	-22.32	0.996769	ENSMUST00000042122	Ssbp2	single-stranded DNA binding protein 2 [Source:MGI Symbol;Acc:MGI:1914220]	REFSEQ_MRNA_ACC
miR-541	NM_010871	15	38	1	22	GTTTCTGACAGTTCAGAATACCT	((..(..(((..(((((((.(((&))).))))))))))..)..))	-18.5	0.995308	ENSMUST00000042220	Naip6	NLR family, apoptosis inhibitory protein 6 [Source:MGI Symbol;Acc:MGI:1298222]	REFSEQ_MRNA_ACC
miR-541	NM_010871	1517	1549	0	23	TGTGAAGGACACATCCTATGTCTTCATCCCTT	(((((.........((.(((((...(((((((&)))))))...))))).)))))))	-17.9	0.991313	ENSMUST00000042220	Naip6	NLR family, apoptosis inhibitory protein 6 [Source:MGI Symbol;Acc:MGI:1298222]	REFSEQ_MRNA_ACC
miR-541	NM_010871	2253	2275	0	20	GTCTTTTGCTCTGGTATCCCTT	(.((...((..(((.(((((((&))))))).)))..)).)).)	-13.4	0.999078	ENSMUST00000042220	Naip6	NLR family, apoptosis inhibitory protein 6 [Source:MGI Symbol;Acc:MGI:1298222]	REFSEQ_MRNA_ACC
miR-541	NM_021881	1904	1953	0	22	GTGAACCTTTGAGATCCATTTTGATAAACCTGCTGTCAATGTTTCCCTT	(((.(((........................((.((((..(..((((((&))))))..))))))).))))))	-15.31	0.994998	ENSMUST00000042296	Qk	quaking [Source:MGI Symbol;Acc:MGI:97837]	REFSEQ_MRNA_ACC
miR-541	NM_021881	1904	1953	0	22	GTGAACCTTTGAGATCCATTTTGATAAACCTGCTGTCAATGTTTCCCTT	(((.(((........................((.((((..(..((((((&))))))..))))))).))))))	-15.31	0.994998	ENSMUST00000042296	Qk	quaking [Source:MGI Symbol;Acc:MGI:97837]	REFSEQ_MRNA_ACC
miR-541	NM_177086	465	504	0	23	TGTGGTCTGTAGAAGTTATATAACAAATAGAATACCAGT	((((..(..............((((..((((((.((..(&)..)))))))).)))))..))))	-11.33	0.996194	ENSMUST00000042352	Zmat4	zinc finger, matrin type 4 [Source:MGI Symbol;Acc:MGI:2443497]	REFSEQ_MRNA_ACC
miR-541	NM_177086	465	504	0	23	TGTGGTCTGTAGAAGTTATATAACAAATAGAATACCAGT	((((..(..............((((..((((((.((..(&)..)))))))).)))))..))))	-11.33	0.996194	ENSMUST00000042352	Zmat4	zinc finger, matrin type 4 [Source:MGI Symbol;Acc:MGI:2443497]	REFSEQ_MRNA_ACC
miR-541	NM_212446	1396	1443	0	22	GTACCTGCAAAAGAGCTTAGGACACTTTGCTCATTAAAGCATCCCTT	(((((.(((..(((..........................(((((((&))))))))))..))).))).))	-14.86	0.999241	ENSMUST00000042452	Psmf1	proteasome (prosome, macropain) inhibitor subunit 1 [Source:MGI Symbol;Acc:MGI:1346072]	REFSEQ_MRNA_ACC
miR-541	NM_212446	1396	1443	0	22	GTACCTGCAAAAGAGCTTAGGACACTTTGCTCATTAAAGCATCCCTT	(((((.(((..(((..........................(((((((&))))))))))..))).))).))	-14.86	0.999241	ENSMUST00000042452	Psmf1	proteasome (prosome, macropain) inhibitor subunit 1 [Source:MGI Symbol;Acc:MGI:1346072]	REFSEQ_MRNA_ACC
miR-541	NM_020283	484	528	1	23	TGTGTATAGAATTTGAGATTCTACCAATAATTGATTTTATCCCT	((((..................(((((((...((....((((((&))))))))...)))))))))))	-15.96	0.999881	ENSMUST00000042456	B3galt1	UDP-Gal:betaGlcNAc beta 1,3-galactosyltransferase, polypeptide 1 [Source:MGI Symbol;Acc:MGI:1349403]	REFSEQ_MRNA_ACC
miR-541	NM_020283	1906	1929	0	22	GTCCCATGATCACGTAATCCCTT	((.(((..((((.(.((((((((&)))))))))))))..)))..))	-17.4	0.991397	ENSMUST00000042456	B3galt1	UDP-Gal:betaGlcNAc beta 1,3-galactosyltransferase, polypeptide 1 [Source:MGI Symbol;Acc:MGI:1349403]	REFSEQ_MRNA_ACC
miR-541	NM_178737	942	972	0	21	TGACCATGAGTTAAGTTCTATTATCCCATT	((((((...(((.((.......(((((.((&))))))).)))))..))))))	-12.7	0.997802	ENSMUST00000042485	AW551984	expressed sequence AW551984 [Source:MGI Symbol;Acc:MGI:2143322]	REFSEQ_MRNA_ACC
miR-541	NM_009197	158	201	0	25	GGTGTTCCAAACTCATTAACCAAATTCTCCCCATGAATGCCTT	(((((.((((..(((...................((((.((((&)))).)))))))..))))..)))))	-16.2	0.997518	ENSMUST00000042664	Slc16a2	solute carrier family 16 (monocarboxylic acid transporters), member 2 [Source:MGI Symbol;Acc:MGI:1203732]	REFSEQ_MRNA_ACC
miR-541	NM_001039530	102	152	0	25	GGTGTGTTTCCTCCACAGTGAAAATGAATCTACTTGAGAGCCAATCGCTT	((((((...((..(((((........................((((.(((&))).))))))).))..)).))))))	-16.05	0.999608	ENSMUST00000042665	Parp14	poly (ADP-ribose) polymerase family, member 14 [Source:MGI Symbol;Acc:MGI:1919489]	REFSEQ_MRNA_ACC
miR-541	NM_198865	1148	1195	1	20	GACCAAATGATGGGCTGTACAAGTCTCTGTATGATGTCTTTATCCCT	(((((............................(((((...((((((&))))))...))))))))))	-16.48	0.999681	ENSMUST00000042767	Slitrk5	SLIT and NTRK-like family, member 5 [Source:MGI Symbol;Acc:MGI:2679448]	REFSEQ_MRNA_ACC
miR-541	NM_153794	2	35	1	22	GTGCCTTATTACAGAAAAGCCTACACTATCCCT	(((((......((((............((((((&)))))))))).....)).)))	-15	0.999732	ENSMUST00000042852	Fam210a	family with sequence similarity 210, member A [Source:MGI Symbol;Acc:MGI:1914000]	REFSEQ_MRNA_ACC
miR-541	NM_153794	2	35	1	22	GTGCCTTATTACAGAAAAGCCTACACTATCCCT	(((((......((((............((((((&)))))))))).....)).)))	-15	0.999732	ENSMUST00000042852	Fam210a	family with sequence similarity 210, member A [Source:MGI Symbol;Acc:MGI:1914000]	REFSEQ_MRNA_ACC
miR-541	NM_153794	2	35	1	22	GTGCCTTATTACAGAAAAGCCTACACTATCCCT	(((((......((((............((((((&)))))))))).....)).)))	-15	0.999732	ENSMUST00000042852	Fam210a	family with sequence similarity 210, member A [Source:MGI Symbol;Acc:MGI:1914000]	REFSEQ_MRNA_ACC
miR-541	NM_139146	1568	1617	1	24	GTGGAACAAGCGTTAAAGCTGCAATCTACCACAGTTTGCCAAATCTCCT	(((..((.(((((((..........................((((.(((&))))))).))))))).))..)))	-12.23	0.998427	ENSMUST00000042857	Satb2	special AT-rich sequence binding protein 2 [Source:MGI Symbol;Acc:MGI:2679336]	REFSEQ_MRNA_ACC
miR-541	NM_025278	300	348	0	20	GACCTACATTGTCTAAGCACCGGCAAATTAAAATGTCGAGAATCACTT	((((.(((((............................((((((.(((&))).))))))))))).))))	-15.38	0.999718	ENSMUST00000043148	Gng12	guanine nucleotide binding protein (G protein), gamma 12 [Source:MGI Symbol;Acc:MGI:1336171]	REFSEQ_MRNA_ACC
miR-541	NM_025278	504	526	1	20	GAGTTACATCATTATCCTGACT	((.(.((((((..((((...((&))))))..)))))).).))	-12.8	0.99496	ENSMUST00000043148	Gng12	guanine nucleotide binding protein (G protein), gamma 12 [Source:MGI Symbol;Acc:MGI:1336171]	REFSEQ_MRNA_ACC
miR-541	NM_178065	86	118	0	19	ACCATTAGCCAGAAGATACTGCATGCTCCCTT	((((.((..(((((............((((((&))))))))))).)).))))	-14.9	0.994632	ENSMUST00000043169	Arel1	apoptosis resistant E3 ubiquitin protein ligase 1 [Source:MGI Symbol;Acc:MGI:1915747]	REFSEQ_MRNA_ACC
miR-541	NM_178065	86	118	0	19	ACCATTAGCCAGAAGATACTGCATGCTCCCTT	((((.((..(((((............((((((&))))))))))).)).))))	-14.9	0.994632	ENSMUST00000043169	Arel1	apoptosis resistant E3 ubiquitin protein ligase 1 [Source:MGI Symbol;Acc:MGI:1915747]	REFSEQ_MRNA_ACC
miR-541	NM_178065	86	118	0	19	ACCATTAGCCAGAAGATACTGCATGCTCCCTT	((((.((..(((((............((((((&))))))))))).)).))))	-14.9	0.994632	ENSMUST00000043169	Arel1	apoptosis resistant E3 ubiquitin protein ligase 1 [Source:MGI Symbol;Acc:MGI:1915747]	REFSEQ_MRNA_ACC
miR-541	NM_011382	719	753	0	22	GTGAGTTTTTATTTATACCTTGTATGTCTCCCTT	((((.............((....(((((((((((&))))))....))))).))))))	-11.91	0.998406	ENSMUST00000043208	Six4	sine oculis-related homeobox 4 [Source:MGI Symbol;Acc:MGI:106034]	REFSEQ_MRNA_ACC
miR-541	NM_011382	719	753	0	22	GTGAGTTTTTATTTATACCTTGTATGTCTCCCTT	((((.............((....(((((((((((&))))))....))))).))))))	-11.91	0.998406	ENSMUST00000043208	Six4	sine oculis-related homeobox 4 [Source:MGI Symbol;Acc:MGI:106034]	REFSEQ_MRNA_ACC
miR-541	NM_145513	2101	2127	0	19	ACCATAAGAGAGCATCAGATCCCATT	((((.......((((((((((((.((&))))))).)))))))))))	-17.51	0.993105	ENSMUST00000043235	Tiprl	TIP41, TOR signalling pathway regulator-like (S. cerevisiae) [Source:MGI Symbol;Acc:MGI:1915087]	REFSEQ_MRNA_ACC
miR-541	NM_145513	2101	2127	0	19	ACCATAAGAGAGCATCAGATCCCATT	((((.......((((((((((((.((&))))))).)))))))))))	-17.51	0.993105	ENSMUST00000043235	Tiprl	TIP41, TOR signalling pathway regulator-like (S. cerevisiae) [Source:MGI Symbol;Acc:MGI:1915087]	REFSEQ_MRNA_ACC
miR-541	NM_145513	2494	2528	1	24	GTGGGGAAAGCTGCAAAAACCTGTTTTCATCCCT	(((.((..(((...........(((...((((((&))))))...))))))..)).)))	-12.3	0.998755	ENSMUST00000043235	Tiprl	TIP41, TOR signalling pathway regulator-like (S. cerevisiae) [Source:MGI Symbol;Acc:MGI:1915087]	REFSEQ_MRNA_ACC
miR-541	NM_145513	2494	2528	1	24	GTGGGGAAAGCTGCAAAAACCTGTTTTCATCCCT	(((.((..(((...........(((...((((((&))))))...))))))..)).)))	-12.3	0.998755	ENSMUST00000043235	Tiprl	TIP41, TOR signalling pathway regulator-like (S. cerevisiae) [Source:MGI Symbol;Acc:MGI:1915087]	REFSEQ_MRNA_ACC
miR-541	NM_001077360	731	751	1	20	GACAGTTTACTTAGAACCCT	(((.....((((((((((((&)))).)))))).))..)))	-15.6	0.993112	ENSMUST00000043283	Git2	GIT ArfGAP 2 [Source:MGI Symbol;Acc:MGI:1347053]	REFSEQ_MRNA_ACC
miR-541	NM_019834	731	751	1	20	GACAGTTTACTTAGAACCCT	(((.....((((((((((((&)))).)))))).))..)))	-15.6	0.993112	ENSMUST00000043283	Git2	GIT ArfGAP 2 [Source:MGI Symbol;Acc:MGI:1347053]	REFSEQ_MRNA_ACC
miR-541	NM_009645	1541	1570	1	23	TGAGAAAAATATTAGAAAAAAATATCCCT	((.((..(((((((((.......((((((&)))))))))))))))..)).))	-18.11	0.994498	ENSMUST00000043301	Aicda	activation-induced cytidine deaminase [Source:MGI Symbol;Acc:MGI:1342279]	REFSEQ_MRNA_ACC
miR-541	NM_011828	1701	1750	1	22	GTGTCCTTTGTAGAATTTAATTTCTCTATTAATTCTTCACCTACTCCCT	(((.((....(((((.............................(((((&)))))))))).....)).)))	-14.65	0.991693	ENSMUST00000043325	Hs2st1	heparan sulfate 2-O-sulfotransferase 1 [Source:MGI Symbol;Acc:MGI:1346049]	REFSEQ_MRNA_ACC
miR-541	NM_009183	1658	1702	1	22	GTGATAGAATCTCAGGATAAAAATAACAGTTTCTGAGAATCCAT	(((((...(((........................(((((((.(&).))))))))))....)))))	-12.75	0.9998	ENSMUST00000043336	St8sia4	ST8 alpha-N-acetyl-neuraminide alpha-2,8-sialyltransferase 4 [Source:MGI Symbol;Acc:MGI:106018]	REFSEQ_MRNA_ACC
miR-541	NM_009183	2351	2412	1	24	GTGTGAGATTATTTCATCCTCACACACACACCCTTTCATTTGCCATCACTGCTCAATCCCT	((((((.............................(((.....(((((......(((((((&))))))).))))).)))))))))	-15.85	0.999689	ENSMUST00000043336	St8sia4	ST8 alpha-N-acetyl-neuraminide alpha-2,8-sialyltransferase 4 [Source:MGI Symbol;Acc:MGI:106018]	REFSEQ_MRNA_ACC
miR-541	NM_145512	557	588	0	22	GTGTTCAATGTGGATTCTTTCTCTTGCCCTT	(((..(((((((((............(((((&)))))..))).))))))..)))	-14.84	0.992205	ENSMUST00000043338	Sft2d2	SFT2 domain containing 2 [Source:MGI Symbol;Acc:MGI:1917362]	REFSEQ_MRNA_ACC
miR-541	NM_145512	557	588	0	22	GTGTTCAATGTGGATTCTTTCTCTTGCCCTT	(((..(((((((((............(((((&)))))..))).))))))..)))	-14.84	0.992205	ENSMUST00000043338	Sft2d2	SFT2 domain containing 2 [Source:MGI Symbol;Acc:MGI:1917362]	REFSEQ_MRNA_ACC
miR-541	NM_027860	126	157	1	22	GTGACTGCTAGGTGTTCTATTAGTTATCCCT	((((((...........((((((..((((((&)))))).))))))..))))))	-18.82	0.996085	ENSMUST00000043356	0610010F05Rik	RIKEN cDNA 0610010F05 gene [Source:MGI Symbol;Acc:MGI:1918925]	REFSEQ_MRNA_ACC
miR-541	NM_009649	3543	3577	1	21	TGGCATAGAAGCAGTATATAGATCAGTATCCACT	((((.....((((.........((((.((((.((&)))))).)))))))).))))	-13	0.997192	ENSMUST00000043456	Pakap	paralemmin A kinase anchor protein [Source:MGI Symbol;Acc:MGI:5141924]	REFSEQ_MRNA_ACC
miR-541	NM_009649	3543	3577	1	21	TGGCATAGAAGCAGTATATAGATCAGTATCCACT	((((.....((((.........((((.((((.((&)))))).)))))))).))))	-13	0.997192	ENSMUST00000043456	Pakap	paralemmin A kinase anchor protein [Source:MGI Symbol;Acc:MGI:5141924]	REFSEQ_MRNA_ACC
miR-541	NM_001081133	592	627	1	23	TGTAGGCAACATTGCAGAAACTTGCAGAAATCCCT	(((.(.((((((............(((.(((((((&)))))))))))))))).).)))	-19	0.998273	ENSMUST00000043589	Kif16b	kinesin family member 16B [Source:MGI Symbol;Acc:MGI:1098240]	REFSEQ_MRNA_ACC
miR-541	NM_001081133	592	627	1	23	TGTAGGCAACATTGCAGAAACTTGCAGAAATCCCT	(((.(.((((((............(((.(((((((&)))))))))))))))).).)))	-19	0.998273	ENSMUST00000043589	Kif16b	kinesin family member 16B [Source:MGI Symbol;Acc:MGI:1098240]	REFSEQ_MRNA_ACC
miR-541	NM_001081133	784	837	1	20	GATCATTAACTAAAAAGAGAGAGAGAATTTTCAGTAGTTTATTAATAATCCCT	(((((.........................((((............(((((((&)))))))))))...)))))	-12.59	0.999966	ENSMUST00000043589	Kif16b	kinesin family member 16B [Source:MGI Symbol;Acc:MGI:1098240]	REFSEQ_MRNA_ACC
miR-541	NM_001081133	784	837	1	20	GATCATTAACTAAAAAGAGAGAGAGAATTTTCAGTAGTTTATTAATAATCCCT	(((((.........................((((............(((((((&)))))))))))...)))))	-12.59	0.999966	ENSMUST00000043589	Kif16b	kinesin family member 16B [Source:MGI Symbol;Acc:MGI:1098240]	REFSEQ_MRNA_ACC
miR-541	NM_178654	199	226	0	25	AGTGAACATTGGCCATGGAAATCCATT	((((.....((((((.((.(((((.((&)).))))))).....))))))))))	-12.9	0.993112	ENSMUST00000043812	Pkn2	protein kinase N2 [Source:MGI Symbol;Acc:MGI:109211]	REFSEQ_MRNA_ACC
miR-541	NM_178654	199	226	0	25	AGTGAACATTGGCCATGGAAATCCATT	((((.....((((((.((.(((((.((&)).))))))).....))))))))))	-12.9	0.993112	ENSMUST00000043812	Pkn2	protein kinase N2 [Source:MGI Symbol;Acc:MGI:109211]	REFSEQ_MRNA_ACC
miR-541	NM_026535	1936	1960	1	22	GAAACCAACACAATTATAACCCCT	(..(((((((...(((.((.((((&)))).)).))))))))))..)	-14.1	0.99441	ENSMUST00000043915	Serpina12	serine (or cysteine) peptidase inhibitor, clade A (alpha-1 antiproteinase, antitrypsin), member 12 [Source:MGI Symbol;Acc:MGI:1915304]	REFSEQ_MRNA_ACC
miR-541	NM_177694	2418	2449	1	25	AGTGTTTCTGGACTCCTGGATTTCAATCCCT	(((((.....((((...(.(((..(((((((&)))))))..))).).)))))))))	-17	0.996424	ENSMUST00000043944	Ano5	anoctamin 5 [Source:MGI Symbol;Acc:MGI:3576659]	REFSEQ_MRNA_ACC
miR-541	NM_177694	4647	4675	1	20	GACCACTATACAGACCAAAGATATCCCT	(((((.(((.((((........((((((&))))))))))))).)))))	-20.4	0.998261	ENSMUST00000043944	Ano5	anoctamin 5 [Source:MGI Symbol;Acc:MGI:3576659]	REFSEQ_MRNA_ACC
miR-541	NM_147219	122	144	0	21	TGAAAGCACTTGGAAATTTCTT	(((.((((.(..(.(((..(((&)))..))))..)))))..)))	-12.1	0.993765	ENSMUST00000043961	Abca5	ATP-binding cassette, sub-family A (ABC1), member 5 [Source:MGI Symbol;Acc:MGI:2386607]	REFSEQ_MRNA_ACC
miR-541	NM_147219	122	144	0	21	TGAAAGCACTTGGAAATTTCTT	(((.((((.(..(.(((..(((&)))..))))..)))))..)))	-12.1	0.993765	ENSMUST00000043961	Abca5	ATP-binding cassette, sub-family A (ABC1), member 5 [Source:MGI Symbol;Acc:MGI:2386607]	REFSEQ_MRNA_ACC
miR-541	NM_144914	469	517	1	22	GTGCGCCAGCCTACCAGCAACTATCTGCTTATTTATAGATAAACACCT	(((.((((((....(((........................((..(((&)))..)))))..)))))))))	-11.95	0.998956	ENSMUST00000044002	Tmem184a	transmembrane protein 184a [Source:MGI Symbol;Acc:MGI:2385897]	REFSEQ_MRNA_ACC
miR-541	NM_177343	5480	5522	0	22	GTGACTTCTTGTTTTCCTCCAATAAAGAGAATTAATCACCTT	((((..............((((((.(((......(((.((((&))))))))))..))))))))))	-12.73	0.999945	ENSMUST00000044009	Camk1d	calcium/calmodulin-dependent protein kinase ID [Source:MGI Symbol;Acc:MGI:2442190]	REFSEQ_MRNA_ACC
miR-541	NM_178897	2147	2182	0	22	GTGATCACTACAGGTAGATTTGTATTCATCCACTT	(((((((..(((..((((.........((((.(((&))))))))))).))))))))))	-17.3	0.991313	ENSMUST00000044204	Tyw1	tRNA-yW synthesizing protein 1 homolog (S. cerevisiae) [Source:MGI Symbol;Acc:MGI:2141161]	REFSEQ_MRNA_ACC
miR-541	NM_001015876	209	274	1	22	GTGACAGTCACCTGAATTTTTACAGTTTGGGTTTTATTTTAGTAATTTTCCTAAGTGCTATCCCT	(((((...((............................((((.................((((((&)))))).))))))...)))))	-13.05	0.999899	ENSMUST00000044204	Tyw1	tRNA-yW synthesizing protein 1 homolog (S. cerevisiae) [Source:MGI Symbol;Acc:MGI:2141161]	REFSEQ_MRNA_ACC
miR-541	NM_176972	175	204	0	21	TGGTCGCATCTATAGCTGATTATCCTCTT	((..((((((...........((((.(((&)))))))...))))).)..))	-11.74	0.996991	ENSMUST00000044260	Usp37	ubiquitin specific peptidase 37 [Source:MGI Symbol;Acc:MGI:2442483]	REFSEQ_MRNA_ACC
miR-541	NM_176972	175	204	0	21	TGGTCGCATCTATAGCTGATTATCCTCTT	((..((((((...........((((.(((&)))))))...))))).)..))	-11.74	0.996991	ENSMUST00000044260	Usp37	ubiquitin specific peptidase 37 [Source:MGI Symbol;Acc:MGI:2442483]	REFSEQ_MRNA_ACC
miR-541	NM_026153	253	308	1	22	GTGGCCTGGAGCCACAGTCTCGTGCTTTACTGACAGTTATGTAATTAGATCCACT	((((((.........................((((.........((((((((.((&)))))).))))))))))))))	-14.51	0.998755	ENSMUST00000044324	Ankrd33b	ankyrin repeat domain 33B [Source:MGI Symbol;Acc:MGI:1917904]	REFSEQ_MRNA_ACC
miR-541	NM_001081433	1176	1220	1	19	ACCAGCAGCATTTTGTTTTTGCACTTTGGGTATAATGTATCCCT	(((((((.((............................((((((&))))))..)).)))))))	-14.31	0.999502	ENSMUST00000044359	Ankrd44	ankyrin repeat domain 44 [Source:MGI Symbol;Acc:MGI:3045243]	REFSEQ_MRNA_ACC
miR-541	NM_001081433	2242	2281	0	25	AGTGTTATTGGAGCAATATGATCCTAGTGAGTTTCCCTT	(((((..............((((...((.((..((((((&))))))..)).))...)))))))))	-17.83	0.995748	ENSMUST00000044359	Ankrd44	ankyrin repeat domain 44 [Source:MGI Symbol;Acc:MGI:3045243]	REFSEQ_MRNA_ACC
miR-541	NM_133231	523	553	0	23	TGTGGTATTCCACCAGCTAAATGTTCCCTT	((((.......((((((.......((((((&)))))).......))))))))))	-18.05	0.994998	ENSMUST00000044373	Rfxap	regulatory factor X-associated protein [Source:MGI Symbol;Acc:MGI:2180854]	REFSEQ_MRNA_ACC
miR-541	NM_001003916	54	89	0	22	GTGATAGATGTTCTGATTTTTTTTTAATATCCCTT	(((((.((((((..((............(((((((&))))))))).)))))).)))))	-16.2	0.998626	ENSMUST00000044382	Zc4h2	zinc finger, C4H2 domain containing [Source:MGI Symbol;Acc:MGI:2679294]	REFSEQ_MRNA_ACC
miR-541	NM_001003916	1253	1271	1	16	AACATCAATGATTCCTCT	(((((((..((.(((.((&))))).)))))))))	-12.9	0.99882	ENSMUST00000044382	Zc4h2	zinc finger, C4H2 domain containing [Source:MGI Symbol;Acc:MGI:2679294]	REFSEQ_MRNA_ACC
miR-541	NM_144838	1466	1503	1	20	GACCCAAACAACAACAAAACAGACAATTAGAAAACCT	((((.................(((.(((((((..(((&)))..))))))))))))))	-15.62	0.99738	ENSMUST00000044385	Sgtb	small glutamine-rich tetratricopeptide repeat (TPR)-containing, beta [Source:MGI Symbol;Acc:MGI:2444615]	REFSEQ_MRNA_ACC
miR-541	NM_144838	1466	1503	1	20	GACCCAAACAACAACAAAACAGACAATTAGAAAACCT	((((.................(((.(((((((..(((&)))..))))))))))))))	-15.62	0.99738	ENSMUST00000044385	Sgtb	small glutamine-rich tetratricopeptide repeat (TPR)-containing, beta [Source:MGI Symbol;Acc:MGI:2444615]	REFSEQ_MRNA_ACC
miR-541	NM_011054	260	311	0	23	TGGTACTAGCATCTTCTTTAACACTTCAGGTAACTGAGGCATGAATACCTT	((..(((((((((.............................((((.((((&)))).)))).)))))))))..))	-15.91	0.995279	ENSMUST00000044505	Pde1c	phosphodiesterase 1C [Source:MGI Symbol;Acc:MGI:108413]	REFSEQ_MRNA_ACC
miR-541	NM_001025568	2024	2058	1	23	TGTGAAGCACTTGGGCAGTTGATACAGAATGCCT	(((((.............(..(((((((((.(((&))).)))))).)))..))))))	-18.01	0.998565	ENSMUST00000044505	Pde1c	phosphodiesterase 1C [Source:MGI Symbol;Acc:MGI:108413]	REFSEQ_MRNA_ACC
miR-541	NM_001025568	2024	2058	1	23	TGTGAAGCACTTGGGCAGTTGATACAGAATGCCT	(((((.............(..(((((((((.(((&))).)))))).)))..))))))	-18.01	0.998565	ENSMUST00000044505	Pde1c	phosphodiesterase 1C [Source:MGI Symbol;Acc:MGI:108413]	REFSEQ_MRNA_ACC
miR-541	NM_001025568	2024	2058	1	23	TGTGAAGCACTTGGGCAGTTGATACAGAATGCCT	(((((.............(..(((((((((.(((&))).)))))).)))..))))))	-18.01	0.998565	ENSMUST00000044505	Pde1c	phosphodiesterase 1C [Source:MGI Symbol;Acc:MGI:108413]	REFSEQ_MRNA_ACC
miR-541	NM_001025568	2024	2058	1	23	TGTGAAGCACTTGGGCAGTTGATACAGAATGCCT	(((((.............(..(((((((((.(((&))).)))))).)))..))))))	-18.01	0.998565	ENSMUST00000044505	Pde1c	phosphodiesterase 1C [Source:MGI Symbol;Acc:MGI:108413]	REFSEQ_MRNA_ACC
miR-541	NM_007543	741	766	1	21	TGAGCCTTTCTCCAGAAAATCCACT	(((.((...(..((((..((((.((&))))))))))..)..)))))	-12.1	0.995629	ENSMUST00000044547	Ceacam2	carcinoembryonic antigen-related cell adhesion molecule 2 [Source:MGI Symbol;Acc:MGI:1347246]	REFSEQ_MRNA_ACC
miR-541	NM_007543	1219	1239	0	20	GAAAAGCCTTGGTTTCCCTT	((..(((.(..(..((((((&))))))..)..).)))..))	-16.8	0.991804	ENSMUST00000044547	Ceacam2	carcinoembryonic antigen-related cell adhesion molecule 2 [Source:MGI Symbol;Acc:MGI:1347246]	REFSEQ_MRNA_ACC
miR-541	NM_172699	885	930	1	20	GACAAAGACAATCAGAAGCATTGGTCCTTCTCTTTTATCATCACT	(((...(((.((((((.......................(((.((&)).)))))))))))).)))	-11.4	0.995856	ENSMUST00000044564	Foxj3	forkhead box J3 [Source:MGI Symbol;Acc:MGI:2443432]	REFSEQ_MRNA_ACC
miR-541	NM_172699	1609	1632	1	25	AGTGTTGTCTTGAATGAATCCCT	(((((..((......((((((((&)))))))).......))..)))))	-18.72	0.999542	ENSMUST00000044564	Foxj3	forkhead box J3 [Source:MGI Symbol;Acc:MGI:2443432]	REFSEQ_MRNA_ACC
miR-541	NM_021878	86	113	0	21	TGCACTAGCTCTAAAGAAGAATTTCTT	((.((((((........(((((..(((&)))..)))))...))))))))	-13.8	0.998958	ENSMUST00000044608	Jarid2	jumonji, AT rich interactive domain 2 [Source:MGI Symbol;Acc:MGI:104813]	REFSEQ_MRNA_ACC
miR-541	NM_198164	1742	1763	0	20	GACTTTTTTTTTTAATCCCTT	((((.....((..((((((((&))))))))..))....))))	-15.5	0.999922	ENSMUST00000044672	Cdk19	cyclin-dependent kinase 19 [Source:MGI Symbol;Acc:MGI:1925584]	REFSEQ_MRNA_ACC
miR-541	NM_001025612	1320	1367	0	23	TGTGGCTTAGGCGCCTTTGGGGAAAAGATTTCCTACTTGAAGCCCTT	(((((((..((((.(.......................(((.(((((&))))).))).).)))))))))))	-14.95	0.998188	ENSMUST00000044711	Snx22	sorting nexin 22 [Source:MGI Symbol;Acc:MGI:2685966]	REFSEQ_MRNA_ACC
miR-541	NM_016911	18	67	0	22	GTGGCTCCTCATCTCTTATTCTATACTACAGTGCCTGTGGGAAGGCCTT	((((((...((((..........................((((..((((&))))..))))))))..))))))	-16.26	0.995132	ENSMUST00000044789	Srpx	sushi-repeat-containing protein [Source:MGI Symbol;Acc:MGI:1858306]	REFSEQ_MRNA_ACC
miR-541	NM_172426	717	734	1	19	GCCAAAAAGAATCACCT	(((((..((((((.(((&)))))))))....)))))	-16.7	0.996895	ENSMUST00000044990	Slc24a2	solute carrier family 24 (sodium/potassium/calcium exchanger), member 2 [Source:MGI Symbol;Acc:MGI:1923626]	REFSEQ_MRNA_ACC
miR-541	NM_001083312	1833	1856	1	17	CAGCATTGGTTAATCCAGCCAAT	((((((..(..(((((......(&).))))))..))))))	-11.3	0.998197	ENSMUST00000045097	Gbp7	guanylate binding protein 7 [Source:MGI Symbol;Acc:MGI:2444421]	REFSEQ_MRNA_ACC
miR-541	NM_001083312	1833	1856	1	17	CAGCATTGGTTAATCCAGCCAAT	((((((..(..(((((......(&).))))))..))))))	-11.3	0.998197	ENSMUST00000045097	Gbp7	guanylate binding protein 7 [Source:MGI Symbol;Acc:MGI:2444421]	REFSEQ_MRNA_ACC
miR-541	NM_145545	1833	1856	1	17	CAGCATTGGTTAATCCAGCCAAT	((((((..(..(((((......(&).))))))..))))))	-11.3	0.998197	ENSMUST00000045097	Gbp7	guanylate binding protein 7 [Source:MGI Symbol;Acc:MGI:2444421]	REFSEQ_MRNA_ACC
miR-541	NM_145545	1833	1856	1	17	CAGCATTGGTTAATCCAGCCAAT	((((((..(..(((((......(&).))))))..))))))	-11.3	0.998197	ENSMUST00000045097	Gbp7	guanylate binding protein 7 [Source:MGI Symbol;Acc:MGI:2444421]	REFSEQ_MRNA_ACC
miR-541	NM_027166	1311	1335	1	22	GTTTCCAAGTGAAGGAAATCGCCT	((..((((.....((.((((.(((&)))))))))....))))..))	-12.5	0.990976	ENSMUST00000045174	Ypel5	yippee like 5 [Source:MGI Symbol;Acc:MGI:1916937]	REFSEQ_MRNA_ACC
miR-541	NM_139306	3236	3256	0	21	TGGTCAATATTAAAGCCAAT	((..((((((((...((..(&)..))....))))))))..))	-11.4	0.996796	ENSMUST00000045224	Acer2	alkaline ceramidase 2 [Source:MGI Symbol;Acc:MGI:1920932]	REFSEQ_MRNA_ACC
miR-541	NM_139141	864	881	1	20	GAATGTACATCATCCCT	((....(((((((((((&)))))...))))))...))	-14.6	0.996727	ENSMUST00000045228	Zkscan8	zinc finger with KRAB and SCAN domains 8 [Source:MGI Symbol;Acc:MGI:1913815]	REFSEQ_MRNA_ACC
miR-541	NM_139141	864	881	1	20	GAATGTACATCATCCCT	((....(((((((((((&)))))...))))))...))	-14.6	0.996727	ENSMUST00000045228	Zkscan8	zinc finger with KRAB and SCAN domains 8 [Source:MGI Symbol;Acc:MGI:1913815]	REFSEQ_MRNA_ACC
miR-541	NM_139141	2775	2825	1	23	TGCTATCAACATACCACTGGAAAAAATCTCTGAGGTATCAAAGAATTTCT	((..((((((((.............................(((((..((&))..))))).))))))))..))	-14.01	0.995593	ENSMUST00000045228	Zkscan8	zinc finger with KRAB and SCAN domains 8 [Source:MGI Symbol;Acc:MGI:1913815]	REFSEQ_MRNA_ACC
miR-541	NM_139141	2775	2825	1	23	TGCTATCAACATACCACTGGAAAAAATCTCTGAGGTATCAAAGAATTTCT	((..((((((((.............................(((((..((&))..))))).))))))))..))	-14.01	0.995593	ENSMUST00000045228	Zkscan8	zinc finger with KRAB and SCAN domains 8 [Source:MGI Symbol;Acc:MGI:1913815]	REFSEQ_MRNA_ACC
miR-541	NM_139141	6126	6165	0	20	GATCTGCATCATGTAAGCTCAGGTTACTATGATTCCCTT	((((.((((((...................((.((((((&)))))).)))))))).))))	-18.9	0.999615	ENSMUST00000045228	Zkscan8	zinc finger with KRAB and SCAN domains 8 [Source:MGI Symbol;Acc:MGI:1913815]	REFSEQ_MRNA_ACC
miR-541	NM_139141	6126	6165	0	20	GATCTGCATCATGTAAGCTCAGGTTACTATGATTCCCTT	((((.((((((...................((.((((((&)))))).)))))))).))))	-18.9	0.999615	ENSMUST00000045228	Zkscan8	zinc finger with KRAB and SCAN domains 8 [Source:MGI Symbol;Acc:MGI:1913815]	REFSEQ_MRNA_ACC
miR-541	NM_054088	313	344	0	18	CTAGCATGAGATTCCTGGGACAATCCCAATT	(((((((.(((...........(((((..((&)))))))))).)))))))	-12.4	0.993227	ENSMUST00000045289	Pnpla3	patatin-like phospholipase domain containing 3 [Source:MGI Symbol;Acc:MGI:2151796]	REFSEQ_MRNA_ACC
miR-541	NM_001081420	948	1011	0	23	TGTGAATCAGAGAGCCAGGAACATACTTCCAACACACAATGGCACAGAATATACATTCCCATT	(((((.......................((((((..........(((((.......((((.((&))))))))))).)))))))))))	-12.51	0.994239	ENSMUST00000045368	Abitram	actin binding transcription modulator [Source:MGI Symbol;Acc:MGI:2677850]	REFSEQ_MRNA_ACC
miR-541	NM_134079	39	89	1	22	GTGACCACATCCTGAGCGTTCCTCCATAAGAAAGAATAGAGTTATCCTCT	(((((((((((..((............................((((.((&)))))))).))))).))))))	-19.08	0.999659	ENSMUST00000045376	Adk	adenosine kinase [Source:MGI Symbol;Acc:MGI:87930]	REFSEQ_MRNA_ACC
miR-541	NM_138657	491	519	1	23	TGGGAAAGGCATCTGATTCTCATCTCCT	((.((..((((((.((.....(((.(((&)))))))).))))))..)).))	-14.1	0.991913	ENSMUST00000045540	Socs7	suppressor of cytokine signaling 7 [Source:MGI Symbol;Acc:MGI:2651588]	REFSEQ_MRNA_ACC
miR-541	NM_138657	1445	1499	1	22	GTGACAAAGTAAATATCGTCAGTCTTGGGTTTCCTGATGGTGGGGTGAAGCCCT	(((((......(((((((............................(((.((((&)))).)))))))))).)))))	-16.38	0.998427	ENSMUST00000045540	Socs7	suppressor of cytokine signaling 7 [Source:MGI Symbol;Acc:MGI:2651588]	REFSEQ_MRNA_ACC
miR-541	NM_201368	2648	2667	0	20	GTCCGACATATCTCACCTT	(.(((((((...((.((((&)))))).....))))))).)	-14.1	0.992341	ENSMUST00000045550	Xkr8	X-linked Kx blood group related 8 [Source:MGI Symbol;Acc:MGI:2685877]	REFSEQ_MRNA_ACC
miR-541	NM_178142	1201	1248	0	24	GTGTATAGACTGAATAGCCTTTTGGTTTTAAAAGCCAGCAATACCTT	((((...(((..(......................(((.(((.((((&)))).))))))...)..)))))))	-11.51	0.99755	ENSMUST00000045586	Lcorl	ligand dependent nuclear receptor corepressor-like [Source:MGI Symbol;Acc:MGI:2651932]	REFSEQ_MRNA_ACC
miR-541	NM_178142	1201	1248	0	24	GTGTATAGACTGAATAGCCTTTTGGTTTTAAAAGCCAGCAATACCTT	((((...(((..(......................(((.(((.((((&)))).))))))...)..)))))))	-11.51	0.99755	ENSMUST00000045586	Lcorl	ligand dependent nuclear receptor corepressor-like [Source:MGI Symbol;Acc:MGI:2651932]	REFSEQ_MRNA_ACC
miR-541	NM_009112	158	204	0	18	CCAATGGCAGAGAAGCTTCTGAGTTTTATATTGTTTGCATCCCATT	(((((..((((...........................(((((.((&)))))))))))..)))))	-12.42	0.9984	ENSMUST00000045756	S100a10	S100 calcium binding protein A10 (calpactin) [Source:MGI Symbol;Acc:MGI:1339468]	REFSEQ_MRNA_ACC
miR-541	NM_197945	1712	1758	1	21	TGATTGGCGGCTACTCTGGCAACCACTGCCCATTCTTCTAATCCCT	((((..(((...........................((.(((((((&)))))))..)))))..))))	-15.12	0.991666	ENSMUST00000045761	Lzts3	leucine zipper, putative tumor suppressor family member 3 [Source:MGI Symbol;Acc:MGI:2656976]	REFSEQ_MRNA_ACC
miR-541	NM_001038993	2911	2941	1	20	GAATCTGAAATTAGATTTTGTACACTCCCT	((..(..(.((((((..........(((((&))))).)))))).)..)))	-11.9	0.998977	ENSMUST00000045793	Rnf38	ring finger protein 38 [Source:MGI Symbol;Acc:MGI:1920719]	REFSEQ_MRNA_ACC
miR-541	NM_001038993	3290	3319	1	25	AGTGCAATGAATTTTTATTTTTAATCCCT	((((...(((.....((((...(((((((&)))))))..))))....)))))))	-14.3	0.99989	ENSMUST00000045793	Rnf38	ring finger protein 38 [Source:MGI Symbol;Acc:MGI:1920719]	REFSEQ_MRNA_ACC
miR-541	NM_175201	2911	2941	1	20	GAATCTGAAATTAGATTTTGTACACTCCCT	((..(..(.((((((..........(((((&))))).)))))).)..)))	-11.9	0.998977	ENSMUST00000045793	Rnf38	ring finger protein 38 [Source:MGI Symbol;Acc:MGI:1920719]	REFSEQ_MRNA_ACC
miR-541	NM_175201	3290	3319	1	25	AGTGCAATGAATTTTTATTTTTAATCCCT	((((...(((.....((((...(((((((&)))))))..))))....)))))))	-14.3	0.99989	ENSMUST00000045793	Rnf38	ring finger protein 38 [Source:MGI Symbol;Acc:MGI:1920719]	REFSEQ_MRNA_ACC
miR-541	NM_178639	2236	2273	1	21	TGGCCAACTCTCCTCTGATAACTTTTAAACATTCCCT	((((((((((......................(((((&)))))....)).))))))))	-17.07	0.991139	ENSMUST00000045846	Sfxn5	sideroflexin 5 [Source:MGI Symbol;Acc:MGI:2137681]	REFSEQ_MRNA_ACC
miR-541	NM_011861	2006	2028	0	22	GGAACTGGAAAATCCATCCCTT	(..((..(...(((.(((((((&)))))))...))).)..))..)	-14.7	0.99884	ENSMUST00000045896	Pacsin1	protein kinase C and casein kinase substrate in neurons 1 [Source:MGI Symbol;Acc:MGI:1345181]	REFSEQ_MRNA_ACC
miR-541	NM_011861	2006	2028	0	22	GGAACTGGAAAATCCATCCCTT	(..((..(...(((.(((((((&)))))))...))).)..))..)	-14.7	0.99884	ENSMUST00000045896	Pacsin1	protein kinase C and casein kinase substrate in neurons 1 [Source:MGI Symbol;Acc:MGI:1345181]	REFSEQ_MRNA_ACC
miR-541	NM_018881	181	203	1	18	CCAAATTCATCAGTCTCCACAT	((((...((((((..(((...(&).)))..))))))))))	-13.4	0.994628	ENSMUST00000045902	Fmo2	flavin containing monooxygenase 2 [Source:MGI Symbol;Acc:MGI:1916776]	REFSEQ_MRNA_ACC
miR-541	NM_018881	1533	1578	1	20	GGCCAGGATACTGAAGGTTTAAGTAAATAGCTCTTCTTTAGCCCT	((((((.((...(((..........................((((&)))).)))..)).))))))	-14.93	0.993654	ENSMUST00000045902	Fmo2	flavin containing monooxygenase 2 [Source:MGI Symbol;Acc:MGI:1916776]	REFSEQ_MRNA_ACC
miR-541	NM_175114	644	676	0	22	GTGATTGATTTTTTCTTTTTTTCCTTCCCATT	(((((..((....((..........((((.((&))))))....)).))..)))))	-11.94	0.992749	ENSMUST00000045903	Trak1	trafficking protein, kinesin binding 1 [Source:MGI Symbol;Acc:MGI:1914345]	REFSEQ_MRNA_ACC
miR-541	NM_175114	644	676	0	22	GTGATTGATTTTTTCTTTTTTTCCTTCCCATT	(((((..((....((..........((((.((&))))))....)).))..)))))	-11.94	0.992749	ENSMUST00000045903	Trak1	trafficking protein, kinesin binding 1 [Source:MGI Symbol;Acc:MGI:1914345]	REFSEQ_MRNA_ACC
miR-541	NM_001037740	279	327	1	20	GACCTGGACAGACTCTTGGAAACCTGCTTTAATCTTGCCTAGAACCCT	((((..((((.............................(((((((((&)))).))))).))))))))	-15.01	0.996307	ENSMUST00000046028	Strip2	striatin interacting protein 2 [Source:MGI Symbol;Acc:MGI:2444363]	REFSEQ_MRNA_ACC
miR-541	NM_177204	279	327	1	20	GACCTGGACAGACTCTTGGAAACCTGCTTTAATCTTGCCTAGAACCCT	((((..((((.............................(((((((((&)))).))))).))))))))	-15.01	0.996307	ENSMUST00000046028	Strip2	striatin interacting protein 2 [Source:MGI Symbol;Acc:MGI:2444363]	REFSEQ_MRNA_ACC
miR-541	NM_144810	772	790	1	19	ATTGGCATCTTTATCCCT	((..(((((...((((((&))))))...)))))..))	-19.6	0.999451	ENSMUST00000046071	Klhdc8a	kelch domain containing 8A [Source:MGI Symbol;Acc:MGI:2442630]	REFSEQ_MRNA_ACC
miR-541	NM_144861	436	460	0	20	GACTAAATGTTTCAACTTCACCTT	((((((.....(((...((.((((&))))))...)))..))))))	-13.3	0.998958	ENSMUST00000046206	Rprd1a	regulation of nuclear pre-mRNA domain containing 1A [Source:MGI Symbol;Acc:MGI:2385066]	REFSEQ_MRNA_ACC
miR-541	NM_144861	2693	2747	0	23	TGTGATAGCTGCTCACAGCGTTCTGAATCAGGGTTTCTCTGTAAGAAATCCCGT	((((((.........(((((((.....................((.((((((.(&).)))))))))))))))))))))	-14.29	0.998837	ENSMUST00000046206	Rprd1a	regulation of nuclear pre-mRNA domain containing 1A [Source:MGI Symbol;Acc:MGI:2385066]	REFSEQ_MRNA_ACC
miR-541	NM_009425	2285	2337	1	23	TGTGTTGAACGTATACATTCTTTGTCTGCTGTTAATTCTATAGTAATCTCCT	((((.(.(((((............................(((.((((.(((&))))))))))))))).).))))	-12.18	0.998791	ENSMUST00000046383	Tnfsf10	tumor necrosis factor (ligand) superfamily, member 10 [Source:MGI Symbol;Acc:MGI:107414]	REFSEQ_MRNA_ACC
miR-541	NM_030730	3683	3708	1	24	GTGTATCCAAATCGGTGTAATCCCT	((((..(((((((((...(((((((&)))))))))))).))))..))))	-22.2	0.995707	ENSMUST00000046502	Rad54l2	RAD54 like 2 (S. cerevisiae) [Source:MGI Symbol;Acc:MGI:1933196]	REFSEQ_MRNA_ACC
miR-541	NM_020270	155	185	1	24	GTGTGTACGTATATGTATATGTCTATCCCT	(((((..((.........(((((.((((((&))))))...)))))))..)))))	-16.6	0.996085	ENSMUST00000046587	Scamp5	secretory carrier membrane protein 5 [Source:MGI Symbol;Acc:MGI:1928948]	REFSEQ_MRNA_ACC
miR-541	NM_020270	155	185	1	24	GTGTGTACGTATATGTATATGTCTATCCCT	(((((..((.........(((((.((((((&))))))...)))))))..)))))	-16.6	0.996085	ENSMUST00000046587	Scamp5	secretory carrier membrane protein 5 [Source:MGI Symbol;Acc:MGI:1928948]	REFSEQ_MRNA_ACC
miR-541	NM_020270	673	725	1	25	GGTGTCTCAGTTATGTCTGCTTTTAAGACTACCCAGATACCCCCAATCCGCT	(((((.....................(((((..((((........((((.((&))))))))))....))))))))))	-11.39	0.99216	ENSMUST00000046587	Scamp5	secretory carrier membrane protein 5 [Source:MGI Symbol;Acc:MGI:1928948]	REFSEQ_MRNA_ACC
miR-541	NM_020270	673	725	1	25	GGTGTCTCAGTTATGTCTGCTTTTAAGACTACCCAGATACCCCCAATCCGCT	(((((.....................(((((..((((........((((.((&))))))))))....))))))))))	-11.39	0.99216	ENSMUST00000046587	Scamp5	secretory carrier membrane protein 5 [Source:MGI Symbol;Acc:MGI:1928948]	REFSEQ_MRNA_ACC
miR-541	NM_020270	1411	1439	1	20	GGCCTTTCCTTAGTTCTCTTAGAACCCT	((((..............((((((((((&)))).))))))....))))	-13.67	0.998969	ENSMUST00000046587	Scamp5	secretory carrier membrane protein 5 [Source:MGI Symbol;Acc:MGI:1928948]	REFSEQ_MRNA_ACC
miR-541	NM_020270	1411	1439	1	20	GGCCTTTCCTTAGTTCTCTTAGAACCCT	((((..............((((((((((&)))).))))))....))))	-13.67	0.998969	ENSMUST00000046587	Scamp5	secretory carrier membrane protein 5 [Source:MGI Symbol;Acc:MGI:1928948]	REFSEQ_MRNA_ACC
miR-541	NM_145930	325	342	0	17	TAACACAGAATCTCCTT	((((((((((((.((((&))))))))))).)))))	-18	0.993754	ENSMUST00000046633	AW549877	expressed sequence AW549877 [Source:MGI Symbol;Acc:MGI:2146232]	REFSEQ_MRNA_ACC
miR-541	NM_145930	325	342	0	17	TAACACAGAATCTCCTT	((((((((((((.((((&))))))))))).)))))	-18	0.993754	ENSMUST00000046633	AW549877	expressed sequence AW549877 [Source:MGI Symbol;Acc:MGI:2146232]	REFSEQ_MRNA_ACC
miR-541	NM_145930	325	342	0	17	TAACACAGAATCTCCTT	((((((((((((.((((&))))))))))).)))))	-18	0.993754	ENSMUST00000046633	AW549877	expressed sequence AW549877 [Source:MGI Symbol;Acc:MGI:2146232]	REFSEQ_MRNA_ACC
miR-541	NM_145930	3629	3682	0	24	GTCTGGCTGCTGTGCATTATTTCATGTTAAGTCACATATCATGACATCCCCTT	((.((((((..........................((((((.((.((.(((((&))))))))))))))))))))).))	-13.86	0.995571	ENSMUST00000046633	AW549877	expressed sequence AW549877 [Source:MGI Symbol;Acc:MGI:2146232]	REFSEQ_MRNA_ACC
miR-541	NM_145930	3629	3682	0	24	GTCTGGCTGCTGTGCATTATTTCATGTTAAGTCACATATCATGACATCCCCTT	((.((((((..........................((((((.((.((.(((((&))))))))))))))))))))).))	-13.86	0.995571	ENSMUST00000046633	AW549877	expressed sequence AW549877 [Source:MGI Symbol;Acc:MGI:2146232]	REFSEQ_MRNA_ACC
miR-541	NM_145930	3629	3682	0	24	GTCTGGCTGCTGTGCATTATTTCATGTTAAGTCACATATCATGACATCCCCTT	((.((((((..........................((((((.((.((.(((((&))))))))))))))))))))).))	-13.86	0.995571	ENSMUST00000046633	AW549877	expressed sequence AW549877 [Source:MGI Symbol;Acc:MGI:2146232]	REFSEQ_MRNA_ACC
miR-541	NM_028523	1432	1471	1	21	TGAAGCAGCACATCGGATGAAAACACAAACTTGATCCCT	(((..((..((((((((................((((((&)))))))))))))))).)))	-16.59	0.997685	ENSMUST00000046663	Dcbld2	discoidin, CUB and LCCL domain containing 2 [Source:MGI Symbol;Acc:MGI:1920629]	REFSEQ_MRNA_ACC
miR-541	NM_145584	847	898	1	22	GTCGGCCAGAGAGCCACCAAGTCAATCCTCAACAAAAATACCATCTTCCCT	((.((((((...........((((......................(((((&)))))...)))).))))))))	-13.71	0.991442	ENSMUST00000046687	Spon1	spondin 1, (f-spondin) extracellular matrix protein [Source:MGI Symbol;Acc:MGI:2385287]	REFSEQ_MRNA_ACC
miR-541	NM_145584	1311	1355	1	18	TCAACATATCAGAATATGTCCAGCCACATCTATGTACAACCCCT	((((((..(((((((.........................((((&)))))))))))))))))	-15.01	0.997503	ENSMUST00000046687	Spon1	spondin 1, (f-spondin) extracellular matrix protein [Source:MGI Symbol;Acc:MGI:2385287]	REFSEQ_MRNA_ACC
miR-541	NM_013720	495	532	1	20	GACTAAAGCAGAAGGATTGCAAGTTTGTGTCTACCCT	((((((..(((((....................((((&)))).)))))...))))))	-16.4	0.99439	ENSMUST00000046717	Mga	MAX gene associated [Source:MGI Symbol;Acc:MGI:1352483]	REFSEQ_MRNA_ACC
miR-541	NM_013720	4173	4194	1	19	GCTAATTAAAAGTCCTTCCCT	((((((....((....(((((&)))))..))...))))))	-12.1	0.996785	ENSMUST00000046717	Mga	MAX gene associated [Source:MGI Symbol;Acc:MGI:1352483]	REFSEQ_MRNA_ACC
miR-541	NM_010714	371	389	0	20	GTCCAAAAGTATCCACTT	(.((((.((.((((.(((&))))))).))....)))).)	-12.2	0.998033	ENSMUST00000046870	Lhx9	LIM homeobox protein 9 [Source:MGI Symbol;Acc:MGI:1316721]	REFSEQ_MRNA_ACC
miR-541	NM_010714	3008	3033	1	24	GTGCATGATGCTCAAGGAAATCCCT	(((..((((...((.((.(((((((&)))))))))..))...)))))))	-15.9	0.997703	ENSMUST00000046870	Lhx9	LIM homeobox protein 9 [Source:MGI Symbol;Acc:MGI:1316721]	REFSEQ_MRNA_ACC
miR-541	NM_007756	1260	1286	1	20	GACTGCAATACTATTCAGAATGCCCT	(((..(((((....(((((((.((((&)))))))))))))))))))	-18.6	0.993582	ENSMUST00000046892	Cplx1	complexin 1 [Source:MGI Symbol;Acc:MGI:104727]	REFSEQ_MRNA_ACC
miR-541	NM_007756	1260	1286	1	20	GACTGCAATACTATTCAGAATGCCCT	(((..(((((....(((((((.((((&)))))))))))))))))))	-18.6	0.993582	ENSMUST00000046892	Cplx1	complexin 1 [Source:MGI Symbol;Acc:MGI:104727]	REFSEQ_MRNA_ACC
miR-541	NM_022021	479	501	0	23	TGGAGCTGACTTGTAATGCCTT	((..((..((((..(((.((((&)))).)))..)).))..))..))	-13.4	0.990976	ENSMUST00000046948	Cables1	CDK5 and Abl enzyme substrate 1 [Source:MGI Symbol;Acc:MGI:1927065]	REFSEQ_MRNA_ACC
miR-541	NM_177606	716	744	0	25	GGTGTCTTTGGAAACAAAGATATCCCTT	(((((..(..(......(((.(((((((&))))))))))....)..)..)))))	-17.6	0.999126	ENSMUST00000047206	Plekhh2	pleckstrin homology domain containing, family H (with MyTH4 domain) member 2 [Source:MGI Symbol;Acc:MGI:2146813]	REFSEQ_MRNA_ACC
miR-541	NM_172666	552	596	1	22	GTGCATACATGTTACAAACTTAAATTGCCAACATATAAATTACT	(((.......................((((((((...(((..((&))..)))...)))))))))))	-12.6	0.996155	ENSMUST00000047232	Agps	alkylglycerone phosphate synthase [Source:MGI Symbol;Acc:MGI:2443065]	REFSEQ_MRNA_ACC
miR-541	NM_172593	1760	1801	0	24	GTGCTGTGCTAAACTTTGAACCTTGGTTTTTTCGTTCCCTT	(((.((.(((((.....(((...............((((((&))))))))).....))))))))))	-13.26	0.994239	ENSMUST00000047412	Mier3	MIER family member 3 [Source:MGI Symbol;Acc:MGI:2442317]	REFSEQ_MRNA_ACC
miR-541	NM_133886	812	845	1	20	GACTTTCAGCTCCTTGAAAGACTATTAATCCCT	((((.((((.................(((((((&)))))))))))....))))	-14.82	0.99992	ENSMUST00000047431	AU040320	expressed sequence AU040320 [Source:MGI Symbol;Acc:MGI:2140475]	REFSEQ_MRNA_ACC
miR-541	NM_001015046	1739	1778	0	24	GTGTTTTCTTTGAAACTATTACAGGACTCTGGCTCCCTT	((((..((................(((((.(..((((((&))))))..).)).)))))..))))	-13.09	0.994998	ENSMUST00000047488	Rap1gap2	RAP1 GTPase activating protein 2 [Source:MGI Symbol;Acc:MGI:3028623]	REFSEQ_MRNA_ACC
miR-541	NM_175172	1638	1657	1	22	GTGCTGATTTTATATCCCT	((((..((.(((.((((((&))))))..))).))..).)))	-16.7	0.995571	ENSMUST00000047511	Shtn1	shootin 1 [Source:MGI Symbol;Acc:MGI:1918903]	REFSEQ_MRNA_ACC
miR-541	NM_177564	119	144	0	20	GACAGCTTGTCAGACTATTCCCATT	(((....(((((((....((((.((&)))))).)))))))...)))	-15.3	0.992732	ENSMUST00000047560	Dhrs11	dehydrogenase/reductase (SDR family) member 11 [Source:MGI Symbol;Acc:MGI:2652816]	REFSEQ_MRNA_ACC
miR-541	NM_175013	5048	5066	0	19	GCTAATAAACAATCCCTT	(((((((...((((((((&))))))))....)))))))	-14.1	0.99915	ENSMUST00000047666	Pgm5	phosphoglucomutase 5 [Source:MGI Symbol;Acc:MGI:1925668]	REFSEQ_MRNA_ACC
miR-541	NM_175013	5048	5066	0	19	GCTAATAAACAATCCCTT	(((((((...((((((((&))))))))....)))))))	-14.1	0.99915	ENSMUST00000047666	Pgm5	phosphoglucomutase 5 [Source:MGI Symbol;Acc:MGI:1925668]	REFSEQ_MRNA_ACC
miR-541	NM_175013	5048	5066	0	19	GCTAATAAACAATCCCTT	(((((((...((((((((&))))))))....)))))))	-14.1	0.99915	ENSMUST00000047666	Pgm5	phosphoglucomutase 5 [Source:MGI Symbol;Acc:MGI:1925668]	REFSEQ_MRNA_ACC
miR-541	NM_010074	789	839	1	23	TGTGTCACAAATTCTAACATGAAGGAATACTTGCATTAGTTTTTCCTACT	((((........................(((.(((((((....(((..((&)))))..))))))).)))))))	-11.45	0.999493	ENSMUST00000047812	Dpp4	dipeptidylpeptidase 4 [Source:MGI Symbol;Acc:MGI:94919]	REFSEQ_MRNA_ACC
miR-541	NM_197996	1188	1249	1	20	GACCTAAACATTCAGCATAGACAGAAACTCTTGGTGCTCACAGCTGTTTGTGGTCATCCCT	((((..(((((..........((((..............................((((((&)))))))))))))))))))	-15.51	0.998969	ENSMUST00000047883	Tspan15	tetraspanin 15 [Source:MGI Symbol;Acc:MGI:1917673]	REFSEQ_MRNA_ACC
miR-541	NM_178892	1721	1752	0	20	GATCTATTCAGAATATGTTGCTTATCCTCTT	((((...(((((...........((((.(((&))))))))))))....))))	-13	0.999224	ENSMUST00000047906	Tiparp	TCDD-inducible poly(ADP-ribose) polymerase [Source:MGI Symbol;Acc:MGI:2159210]	REFSEQ_MRNA_ACC
miR-541	NM_183191	1002	1035	0	22	GTGAATAGATAATTAAAAGAAGCCTTTTCCCTT	((((.....((((....((((......((((((&))))))))))...)))).))))	-13.9	0.998821	ENSMUST00000048134	Plch1	phospholipase C, eta 1 [Source:MGI Symbol;Acc:MGI:2683547]	REFSEQ_MRNA_ACC
miR-541	NM_133942	267	313	0	22	GTGACTTTGAAATTTTAAATAACAATTTAAAACATTAAAATTTCTT	((((((........................(((((((.(((..(((&)))..))).)))))))))))))	-17.55	0.999582	ENSMUST00000048180	Plekha1	pleckstrin homology domain containing, family A (phosphoinositide binding specific) member 1 [Source:MGI Symbol;Acc:MGI:2442213]	REFSEQ_MRNA_ACC
miR-541	NM_133942	267	313	0	22	GTGACTTTGAAATTTTAAATAACAATTTAAAACATTAAAATTTCTT	((((((........................(((((((.(((..(((&)))..))).)))))))))))))	-17.55	0.999582	ENSMUST00000048180	Plekha1	pleckstrin homology domain containing, family A (phosphoinositide binding specific) member 1 [Source:MGI Symbol;Acc:MGI:2442213]	REFSEQ_MRNA_ACC
miR-541	NM_001081119	1721	1743	0	20	GTCCTGTTTTCATTAATCCCTT	(.((.....(((..((((((((&)))))))).)))....)).)	-14.6	0.999797	ENSMUST00000048216	Abhd13	abhydrolase domain containing 13 [Source:MGI Symbol;Acc:MGI:1916154]	REFSEQ_MRNA_ACC
miR-541	NM_025729	3316	3334	1	20	GACCTTGAATGAATCCAT	((((......((((((.(&).)))))).......))))	-13.32	0.999681	ENSMUST00000048250	Tab3	TGF-beta activated kinase 1/MAP3K7 binding protein 3 [Source:MGI Symbol;Acc:MGI:1913974]	REFSEQ_MRNA_ACC
miR-541	NM_027238	1458	1514	1	25	AGTGAGTTTGATAACTATGGCCTTGCACATGGATTACAATACCTCTAGTATCCGCT	((((.............(((((..(((................((.((.((((.((&)))))).))))))).)))))))))	-12.7	0.995629	ENSMUST00000048274	Ttc39b	tetratricopeptide repeat domain 39B [Source:MGI Symbol;Acc:MGI:1917113]	REFSEQ_MRNA_ACC
miR-541	NM_027238	1458	1514	1	25	AGTGAGTTTGATAACTATGGCCTTGCACATGGATTACAATACCTCTAGTATCCGCT	((((.............(((((..(((................((.((.((((.((&)))))).))))))).)))))))))	-12.7	0.995629	ENSMUST00000048274	Ttc39b	tetratricopeptide repeat domain 39B [Source:MGI Symbol;Acc:MGI:1917113]	REFSEQ_MRNA_ACC
miR-541	NM_027238	4079	4098	0	20	GGCACAATTTATTTCCCTT	(((.((((.....((((((&)))))).......)))))))	-14.2	0.994998	ENSMUST00000048274	Ttc39b	tetratricopeptide repeat domain 39B [Source:MGI Symbol;Acc:MGI:1917113]	REFSEQ_MRNA_ACC
miR-541	NM_027238	4079	4098	0	20	GGCACAATTTATTTCCCTT	(((.((((.....((((((&)))))).......)))))))	-14.2	0.994998	ENSMUST00000048274	Ttc39b	tetratricopeptide repeat domain 39B [Source:MGI Symbol;Acc:MGI:1917113]	REFSEQ_MRNA_ACC
miR-541	NM_027238	4265	4299	0	20	GACCGGTATCAGTAAGTAATATAAAATAACCCAT	((((..((((((.................(((.(&).)))...))))))..))))	-16.15	0.996848	ENSMUST00000048274	Ttc39b	tetratricopeptide repeat domain 39B [Source:MGI Symbol;Acc:MGI:1917113]	REFSEQ_MRNA_ACC
miR-541	NM_027238	4265	4299	0	20	GACCGGTATCAGTAAGTAATATAAAATAACCCAT	((((..((((((.................(((.(&).)))...))))))..))))	-16.15	0.996848	ENSMUST00000048274	Ttc39b	tetratricopeptide repeat domain 39B [Source:MGI Symbol;Acc:MGI:1917113]	REFSEQ_MRNA_ACC
miR-541	NM_172514	1318	1377	1	20	GACTAACCTTTAGTTATGTCTACATAGTTGTTTCTAGAGAGGTTGAAGGAAGAAGACCT	(((((((..........(((..............................((((..(((&)))..))))))))))))))	-12.81	0.99614	ENSMUST00000048372	Tmem71	transmembrane protein 71 [Source:MGI Symbol;Acc:MGI:2146049]	REFSEQ_MRNA_ACC
miR-541	NM_015824	1298	1354	0	25	GGTGTCACTGTTGATTAACTACAATTAGATGCACATTTAGATCCTTAAAATCCCTT	(((((.......(((((((....((((((....................(((((((&)))))))))))))))))))))))))	-17.36	0.997953	ENSMUST00000048706	Orc3	origin recognition complex, subunit 3 [Source:MGI Symbol;Acc:MGI:1354944]	REFSEQ_MRNA_ACC
miR-541	NM_015824	1298	1354	0	25	GGTGTCACTGTTGATTAACTACAATTAGATGCACATTTAGATCCTTAAAATCCCTT	(((((.......(((((((....((((((....................(((((((&)))))))))))))))))))))))))	-17.36	0.997953	ENSMUST00000048706	Orc3	origin recognition complex, subunit 3 [Source:MGI Symbol;Acc:MGI:1354944]	REFSEQ_MRNA_ACC
miR-541	NM_025875	822	859	0	20	GATCCTGTCTCAAGAAAAAAAGACATTGCTATCCCTT	((((.................(((((((..(((((((&)))))))..)))))))))))	-15.92	0.999126	ENSMUST00000048915	Rbm8a	RNA binding motif protein 8a [Source:MGI Symbol;Acc:MGI:1913129]	REFSEQ_MRNA_ACC
miR-541	NM_025875	822	859	0	20	GATCCTGTCTCAAGAAAAAAAGACATTGCTATCCCTT	((((.................(((((((..(((((((&)))))))..)))))))))))	-15.92	0.999126	ENSMUST00000048915	Rbm8a	RNA binding motif protein 8a [Source:MGI Symbol;Acc:MGI:1913129]	REFSEQ_MRNA_ACC
miR-541	NM_146148	911	986	0	22	GCGACCTAATTAAGGTTTCTGTTGCTATGAGAAAACATCACAAGCAAAAGCAACTGGGGAGAAAAGGAATAACTT	(.((((...........................((((((..........................(((((..(((&)))..))))))))))))))).)	-11.88	0.995856	ENSMUST00000048947	C8a	complement component 8, alpha polypeptide [Source:MGI Symbol;Acc:MGI:2668347]	REFSEQ_MRNA_ACC
miR-541	NM_146148	911	986	0	22	GCGACCTAATTAAGGTTTCTGTTGCTATGAGAAAACATCACAAGCAAAAGCAACTGGGGAGAAAAGGAATAACTT	(.((((...........................((((((..........................(((((..(((&)))..))))))))))))))).)	-11.88	0.995856	ENSMUST00000048947	C8a	complement component 8, alpha polypeptide [Source:MGI Symbol;Acc:MGI:2668347]	REFSEQ_MRNA_ACC
miR-541	NM_146148	1723	1772	0	25	AGTGCCTACCACATGGCAAATTATTAGCATCATCATTGTTATTCCCATT	((((...((((...............((((((..........((((.((&))))))...))))))))))..))))	-12.48	0.998547	ENSMUST00000048947	C8a	complement component 8, alpha polypeptide [Source:MGI Symbol;Acc:MGI:2668347]	REFSEQ_MRNA_ACC
miR-541	NM_146148	1723	1772	0	25	AGTGCCTACCACATGGCAAATTATTAGCATCATCATTGTTATTCCCATT	((((...((((...............((((((..........((((.((&))))))...))))))))))..))))	-12.48	0.998547	ENSMUST00000048947	C8a	complement component 8, alpha polypeptide [Source:MGI Symbol;Acc:MGI:2668347]	REFSEQ_MRNA_ACC
miR-541	NM_001081176	93	155	0	25	AGTGTTCTGTATCCAACTCTTGAGAACGACTTTGTGTTTACAGCCCATGACCTTACTCCCTT	(((((.......(((((...(.((((..............................((((((&)))))))))).).)))))..)))))	-16.81	0.997159	ENSMUST00000048993	Polr3g	polymerase (RNA) III (DNA directed) polypeptide G [Source:MGI Symbol;Acc:MGI:1914736]	REFSEQ_MRNA_ACC
miR-541	NM_001081176	93	155	0	25	AGTGTTCTGTATCCAACTCTTGAGAACGACTTTGTGTTTACAGCCCATGACCTTACTCCCTT	(((((.......(((((...(.((((..............................((((((&)))))))))).).)))))..)))))	-16.81	0.997159	ENSMUST00000048993	Polr3g	polymerase (RNA) III (DNA directed) polypeptide G [Source:MGI Symbol;Acc:MGI:1914736]	REFSEQ_MRNA_ACC
miR-541	NM_001081176	1694	1713	0	20	GGCCAAACAAGATTCCATT	((((((...(((.(((.((&)).))).)))....))))))	-14.4	0.995748	ENSMUST00000048993	Polr3g	polymerase (RNA) III (DNA directed) polypeptide G [Source:MGI Symbol;Acc:MGI:1914736]	REFSEQ_MRNA_ACC
miR-541	NM_001081176	1694	1713	0	20	GGCCAAACAAGATTCCATT	((((((...(((.(((.((&)).))).)))....))))))	-14.4	0.995748	ENSMUST00000048993	Polr3g	polymerase (RNA) III (DNA directed) polypeptide G [Source:MGI Symbol;Acc:MGI:1914736]	REFSEQ_MRNA_ACC
miR-541	NM_172772	4065	4137	1	25	AGTGTCAAGACCAGGAATATTTATTTGAGCATAGCAAATGCACTTTACAAATCTGTTTTCCCAGTATCCTCT	(((((...(((((...............((((.............................(((.((((.((&)))))).)))))))))))))))))	-15.31	0.997177	ENSMUST00000049031	Mindy2	MINDY lysine 48 deubiquitinase 2 [Source:MGI Symbol;Acc:MGI:2443086]	REFSEQ_MRNA_ACC
miR-541	NM_172772	4065	4137	1	25	AGTGTCAAGACCAGGAATATTTATTTGAGCATAGCAAATGCACTTTACAAATCTGTTTTCCCAGTATCCTCT	(((((...(((((...............((((.............................(((.((((.((&)))))).)))))))))))))))))	-15.31	0.997177	ENSMUST00000049031	Mindy2	MINDY lysine 48 deubiquitinase 2 [Source:MGI Symbol;Acc:MGI:2443086]	REFSEQ_MRNA_ACC
miR-541	NM_198169	1862	1900	0	19	ATCAGCTTCAGAATTAGTTCATAGCACTCCTTCCCAGT	((((((.((((((..................((((..(&).)))))))))).))))))	-12.96	0.991212	ENSMUST00000049032	Gmeb2	glucocorticoid modulatory element binding protein 2 [Source:MGI Symbol;Acc:MGI:2652836]	REFSEQ_MRNA_ACC
miR-541	NM_198169	1862	1900	0	19	ATCAGCTTCAGAATTAGTTCATAGCACTCCTTCCCAGT	((((((.((((((..................((((..(&).)))))))))).))))))	-12.96	0.991212	ENSMUST00000049032	Gmeb2	glucocorticoid modulatory element binding protein 2 [Source:MGI Symbol;Acc:MGI:2652836]	REFSEQ_MRNA_ACC
miR-541	NM_172662	771	829	1	22	GTGAAGTCCTCTCATCCATAAAATGAACACGAGATACTTGTTTTAAAATTTTTTCCCT	((((...((...((((...............(((...................(((((&))))).)))))))..))))))	-12.81	0.993864	ENSMUST00000049051	Gtdc1	glycosyltransferase-like domain containing 1 [Source:MGI Symbol;Acc:MGI:2444269]	REFSEQ_MRNA_ACC
miR-541	NM_178764	4047	4073	0	20	GAGCATACAAGTAGCACAAATCCCTT	((.((.(((..(((....((((((((&))))))))))).))))).))	-14.8	0.996379	ENSMUST00000049053	Fam168a	family with sequence similarity 168, member A [Source:MGI Symbol;Acc:MGI:2442372]	REFSEQ_MRNA_ACC
miR-541	NM_178764	4047	4073	0	20	GAGCATACAAGTAGCACAAATCCCTT	((.((.(((..(((....((((((((&))))))))))).))))).))	-14.8	0.996379	ENSMUST00000049053	Fam168a	family with sequence similarity 168, member A [Source:MGI Symbol;Acc:MGI:2442372]	REFSEQ_MRNA_ACC
miR-541	NM_028712	2193	2234	0	19	GCTGATGTCTGAAGAGTCTTAACTAAGGAATTTACTCCCTT	((..(((((.(((......................((((((&))))))))).)))))..))	-15.04	0.996714	ENSMUST00000049064	Rap2b	RAP2B, member of RAS oncogene family [Source:MGI Symbol;Acc:MGI:1921262]	REFSEQ_MRNA_ACC
miR-541	NM_028712	2193	2234	0	19	GCTGATGTCTGAAGAGTCTTAACTAAGGAATTTACTCCCTT	((..(((((.(((......................((((((&))))))))).)))))..))	-15.04	0.996714	ENSMUST00000049064	Rap2b	RAP2B, member of RAS oncogene family [Source:MGI Symbol;Acc:MGI:1921262]	REFSEQ_MRNA_ACC
miR-541	NM_146062	2131	2175	0	22	GTGAGAACACTTGTACGTTTTGGCATTGAGTCTTTCCATCCCTT	((((...............(..(((((((........(((((((&))))))))).)))))..)))))	-15.06	0.999441	ENSMUST00000049122	Pphln1	periphilin 1 [Source:MGI Symbol;Acc:MGI:1917029]	REFSEQ_MRNA_ACC
miR-541	NM_146062	2200	2259	0	24	GTGTGCTGCGCAATGCCGGTCACTTCAGTAATACCACAAGCGATTTTCCTTCTTCCCTT	(((((.........(((((.((..((((.........................((((((&))))))..))))))))))))))))	-17.73	0.991219	ENSMUST00000049122	Pphln1	periphilin 1 [Source:MGI Symbol;Acc:MGI:1917029]	REFSEQ_MRNA_ACC
miR-541	NM_001083114	2131	2175	0	22	GTGAGAACACTTGTACGTTTTGGCATTGAGTCTTTCCATCCCTT	((((...............(..(((((((........(((((((&))))))))).)))))..)))))	-15.06	0.999441	ENSMUST00000049122	Pphln1	periphilin 1 [Source:MGI Symbol;Acc:MGI:1917029]	REFSEQ_MRNA_ACC
miR-541	NM_001083114	2200	2259	0	24	GTGTGCTGCGCAATGCCGGTCACTTCAGTAATACCACAAGCGATTTTCCTTCTTCCCTT	(((((.........(((((.((..((((.........................((((((&))))))..))))))))))))))))	-17.73	0.991219	ENSMUST00000049122	Pphln1	periphilin 1 [Source:MGI Symbol;Acc:MGI:1917029]	REFSEQ_MRNA_ACC
miR-541	NM_175363	2131	2175	0	22	GTGAGAACACTTGTACGTTTTGGCATTGAGTCTTTCCATCCCTT	((((...............(..(((((((........(((((((&))))))))).)))))..)))))	-15.06	0.999441	ENSMUST00000049122	Pphln1	periphilin 1 [Source:MGI Symbol;Acc:MGI:1917029]	REFSEQ_MRNA_ACC
miR-541	NM_175363	2200	2259	0	24	GTGTGCTGCGCAATGCCGGTCACTTCAGTAATACCACAAGCGATTTTCCTTCTTCCCTT	(((((.........(((((.((..((((.........................((((((&))))))..))))))))))))))))	-17.73	0.991219	ENSMUST00000049122	Pphln1	periphilin 1 [Source:MGI Symbol;Acc:MGI:1917029]	REFSEQ_MRNA_ACC
miR-541	NM_153542	1294	1336	1	24	GTGTATCCTAAAAGAAACCTTGCCTATTCCGCTTTCATCCCT	((((..((....(((.....................((((((&)))))))))......))..))))	-13.89	0.999503	ENSMUST00000049242	Lrrc20	leucine rich repeat containing 20 [Source:MGI Symbol;Acc:MGI:2387182]	REFSEQ_MRNA_ACC
miR-541	NM_172833	922	972	0	25	AGTGGTTTAGACATCTAAAAAAGTCTTAAGAGTGTGGTGGTGCATGCCTT	((((.....((((((..........................(.((.((((&)))).)).).)))))).....))))	-11.93	0.995856	ENSMUST00000049248	Malt1	MALT1 paracaspase [Source:MGI Symbol;Acc:MGI:2445027]	REFSEQ_MRNA_ACC
miR-541	NM_008516	635	665	1	20	GGCAATAGAAATATGTATATCAGATTTTCT	(((.............((((((((.(..((&))..).))))))))..)))	-14.36	0.993238	ENSMUST00000049285	Lrrn1	leucine rich repeat protein 1, neuronal [Source:MGI Symbol;Acc:MGI:106038]	REFSEQ_MRNA_ACC
miR-541	NM_019747	2716	2739	1	21	TGACAAAGTTTCTATGAAGCCCT	((((......((...(((.((((&)))).))).)).....))))	-13.3	0.997682	ENSMUST00000049393	Zfp113	zinc finger protein 113 [Source:MGI Symbol;Acc:MGI:1929116]	REFSEQ_MRNA_ACC
miR-541	NM_019747	2716	2739	1	21	TGACAAAGTTTCTATGAAGCCCT	((((......((...(((.((((&)))).))).)).....))))	-13.3	0.997682	ENSMUST00000049393	Zfp113	zinc finger protein 113 [Source:MGI Symbol;Acc:MGI:1929116]	REFSEQ_MRNA_ACC
miR-541	NM_020588	417	441	0	22	GTGAATATTTTTTTCTTTTCCCTT	((((.........((...((((((&))))))....))......))))	-12.46	0.998849	ENSMUST00000049470	Tmem183a	transmembrane protein 183A [Source:MGI Symbol;Acc:MGI:1914729]	REFSEQ_MRNA_ACC
miR-541	NM_020588	417	441	0	22	GTGAATATTTTTTTCTTTTCCCTT	((((.........((...((((((&))))))....))......))))	-12.46	0.998849	ENSMUST00000049470	Tmem183a	transmembrane protein 183A [Source:MGI Symbol;Acc:MGI:1914729]	REFSEQ_MRNA_ACC
miR-541	NM_001033275	4703	4757	0	22	GTGACCGCTTCTTCTAAAAGTTGATTAAGAGATCGCAACAGCCTATATGCCATT	(((((((...........................(((.(((.....((.((.((&)))).)).))).))))))))))	-12.42	0.995942	ENSMUST00000049484	Gxylt1	glucoside xylosyltransferase 1 [Source:MGI Symbol;Acc:MGI:2684933]	REFSEQ_MRNA_ACC
miR-541	NM_173016	803	835	1	22	GTTACCAACTACTATTTTAAAGCTCCTTCCCT	((.((((((.............(....(((((&)))))....)..)))))).))	-14.86	0.995856	ENSMUST00000049509	Vat1l	vesicle amine transport protein 1 like [Source:MGI Symbol;Acc:MGI:2142534]	REFSEQ_MRNA_ACC
miR-541	NM_173016	1667	1697	1	22	GTGCCAGTCAGATTCTTATTTTCCATCCCT	((((((((((((............((((((&))))))))))))..))).)))	-20.3	0.993112	ENSMUST00000049509	Vat1l	vesicle amine transport protein 1 like [Source:MGI Symbol;Acc:MGI:2142534]	REFSEQ_MRNA_ACC
miR-541	NM_146194	1128	1166	0	23	TGTTGATCGGTGCTTTCTGTAAATACATCTTATCGCTT	((.((((((...............(((((..(((.(((&))).)))...)))))))))))))	-13.56	0.996297	ENSMUST00000049537	Picalm	phosphatidylinositol binding clathrin assembly protein [Source:MGI Symbol;Acc:MGI:2385902]	REFSEQ_MRNA_ACC
miR-541	NM_001079513	2564	2584	1	20	GATAAAAACAAATGAACCCT	(((...((((...(((((((&)))).)))...)))).)))	-13.8	0.999106	ENSMUST00000049740	Zbtb33	zinc finger and BTB domain containing 33 [Source:MGI Symbol;Acc:MGI:1927290]	REFSEQ_MRNA_ACC
miR-541	NM_020256	2564	2584	1	20	GATAAAAACAAATGAACCCT	(((...((((...(((((((&)))).)))...)))).)))	-13.8	0.999106	ENSMUST00000049740	Zbtb33	zinc finger and BTB domain containing 33 [Source:MGI Symbol;Acc:MGI:1927290]	REFSEQ_MRNA_ACC
miR-541	NM_178691	51	78	1	22	GTTTTCCAATAAGCTATTCATAACCCT	((...((((((......(((.((((((&)))).)).)))))))))..))	-12.1	0.999062	ENSMUST00000049813	Yod1	YOD1 deubiquitinase [Source:MGI Symbol;Acc:MGI:2442596]	REFSEQ_MRNA_ACC
miR-541	NM_178691	292	346	0	22	GTGGCTTTAGCTTATAGAAGAAAACATCATATTTTAGGTAATGTGGAAAGCCTT	((((((................((((((................((((..((((&))))..))))))))))))))))	-14.68	0.999096	ENSMUST00000049813	Yod1	YOD1 deubiquitinase [Source:MGI Symbol;Acc:MGI:2442596]	REFSEQ_MRNA_ACC
miR-541	NM_153092	1383	1430	0	24	GTTTGCCCCAGCAAAACATCATCCAAACAATTTTCCAAAGAACCCTT	((.((..((((((.........................(((((((((&))))).))))..)))))).)).))	-14.83	0.999615	ENSMUST00000049887	Nupl2	nucleoporin like 2 [Source:MGI Symbol;Acc:MGI:2387631]	REFSEQ_MRNA_ACC
miR-541	NM_153092	1383	1430	0	24	GTTTGCCCCAGCAAAACATCATCCAAACAATTTTCCAAAGAACCCTT	((.((..((((((.........................(((((((((&))))).))))..)))))).)).))	-14.83	0.999615	ENSMUST00000049887	Nupl2	nucleoporin like 2 [Source:MGI Symbol;Acc:MGI:2387631]	REFSEQ_MRNA_ACC
miR-541	NM_173747	977	1003	1	20	GACACAATTGTTTCTAGATAATCCCT	(((.((((....((.(((..((((((&))))))))))).)))))))	-17.1	0.997802	ENSMUST00000049896	Gpkow	G patch domain and KOW motifs [Source:MGI Symbol;Acc:MGI:1859610]	REFSEQ_MRNA_ACC
miR-541	NM_009952	3872	3906	0	19	GCCAAAAGTTTTTTTTCAGAAGATTACAAACCTT	(((((..........((((((.........((((&))))..))))))..)))))	-11.5	0.99725	ENSMUST00000049932	Creb1	cAMP responsive element binding protein 1 [Source:MGI Symbol;Acc:MGI:88494]	REFSEQ_MRNA_ACC
miR-541	NM_009952	3872	3906	0	19	GCCAAAAGTTTTTTTTCAGAAGATTACAAACCTT	(((((..........((((((.........((((&))))..))))))..)))))	-11.5	0.99725	ENSMUST00000049932	Creb1	cAMP responsive element binding protein 1 [Source:MGI Symbol;Acc:MGI:88494]	REFSEQ_MRNA_ACC
miR-541	NM_009952	3872	3906	0	19	GCCAAAAGTTTTTTTTCAGAAGATTACAAACCTT	(((((..........((((((.........((((&))))..))))))..)))))	-11.5	0.99725	ENSMUST00000049932	Creb1	cAMP responsive element binding protein 1 [Source:MGI Symbol;Acc:MGI:88494]	REFSEQ_MRNA_ACC
miR-541	NM_009952	4208	4226	1	21	TGACTTTCTAGAATCAAT	(((((..((((((((..(&)..)))))))..)..)))))	-11.9	0.997976	ENSMUST00000049932	Creb1	cAMP responsive element binding protein 1 [Source:MGI Symbol;Acc:MGI:88494]	REFSEQ_MRNA_ACC
miR-541	NM_009952	4208	4226	1	21	TGACTTTCTAGAATCAAT	(((((..((((((((..(&)..)))))))..)..)))))	-11.9	0.997976	ENSMUST00000049932	Creb1	cAMP responsive element binding protein 1 [Source:MGI Symbol;Acc:MGI:88494]	REFSEQ_MRNA_ACC
miR-541	NM_009952	4208	4226	1	21	TGACTTTCTAGAATCAAT	(((((..((((((((..(&)..)))))))..)..)))))	-11.9	0.997976	ENSMUST00000049932	Creb1	cAMP responsive element binding protein 1 [Source:MGI Symbol;Acc:MGI:88494]	REFSEQ_MRNA_ACC
miR-541	NM_009952	5255	5302	1	22	GTACTAATAACTATGAGAAGGGGAATACATTTCTAATAACCTTCCCT	((((((((....((.((((.......................(((((&))))))))).)))))))).))	-12.2	0.998406	ENSMUST00000049932	Creb1	cAMP responsive element binding protein 1 [Source:MGI Symbol;Acc:MGI:88494]	REFSEQ_MRNA_ACC
miR-541	NM_009952	5255	5302	1	22	GTACTAATAACTATGAGAAGGGGAATACATTTCTAATAACCTTCCCT	((((((((....((.((((.......................(((((&))))))))).)))))))).))	-12.2	0.998406	ENSMUST00000049932	Creb1	cAMP responsive element binding protein 1 [Source:MGI Symbol;Acc:MGI:88494]	REFSEQ_MRNA_ACC
miR-541	NM_009952	5255	5302	1	22	GTACTAATAACTATGAGAAGGGGAATACATTTCTAATAACCTTCCCT	((((((((....((.((((.......................(((((&))))))))).)))))))).))	-12.2	0.998406	ENSMUST00000049932	Creb1	cAMP responsive element binding protein 1 [Source:MGI Symbol;Acc:MGI:88494]	REFSEQ_MRNA_ACC
miR-541	NM_009952	6122	6139	1	20	GAACTAATAAGATCCCT	(.(((((((((((((((&)))))).))..))))))))	-14.6	0.992936	ENSMUST00000049932	Creb1	cAMP responsive element binding protein 1 [Source:MGI Symbol;Acc:MGI:88494]	REFSEQ_MRNA_ACC
miR-541	NM_009952	6122	6139	1	20	GAACTAATAAGATCCCT	(.(((((((((((((((&)))))).))..))))))))	-14.6	0.992936	ENSMUST00000049932	Creb1	cAMP responsive element binding protein 1 [Source:MGI Symbol;Acc:MGI:88494]	REFSEQ_MRNA_ACC
miR-541	NM_009952	6122	6139	1	20	GAACTAATAAGATCCCT	(.(((((((((((((((&)))))).))..))))))))	-14.6	0.992936	ENSMUST00000049932	Creb1	cAMP responsive element binding protein 1 [Source:MGI Symbol;Acc:MGI:88494]	REFSEQ_MRNA_ACC
miR-541	NM_009952	6629	6668	0	22	GTCCTCCAAGAATATAACTTGGTAGAGTTGGTATCCCTT	((...((((.................((..(.(((((((&))))))).)..)).))))..))	-14.07	0.999681	ENSMUST00000049932	Creb1	cAMP responsive element binding protein 1 [Source:MGI Symbol;Acc:MGI:88494]	REFSEQ_MRNA_ACC
miR-541	NM_009952	6629	6668	0	22	GTCCTCCAAGAATATAACTTGGTAGAGTTGGTATCCCTT	((...((((.................((..(.(((((((&))))))).)..)).))))..))	-14.07	0.999681	ENSMUST00000049932	Creb1	cAMP responsive element binding protein 1 [Source:MGI Symbol;Acc:MGI:88494]	REFSEQ_MRNA_ACC
miR-541	NM_009952	6629	6668	0	22	GTCCTCCAAGAATATAACTTGGTAGAGTTGGTATCCCTT	((...((((.................((..(.(((((((&))))))).)..)).))))..))	-14.07	0.999681	ENSMUST00000049932	Creb1	cAMP responsive element binding protein 1 [Source:MGI Symbol;Acc:MGI:88494]	REFSEQ_MRNA_ACC
miR-541	NM_133828	3872	3906	0	19	GCCAAAAGTTTTTTTTCAGAAGATTACAAACCTT	(((((..........((((((.........((((&))))..))))))..)))))	-11.5	0.99725	ENSMUST00000049932	Creb1	cAMP responsive element binding protein 1 [Source:MGI Symbol;Acc:MGI:88494]	REFSEQ_MRNA_ACC
miR-541	NM_133828	3872	3906	0	19	GCCAAAAGTTTTTTTTCAGAAGATTACAAACCTT	(((((..........((((((.........((((&))))..))))))..)))))	-11.5	0.99725	ENSMUST00000049932	Creb1	cAMP responsive element binding protein 1 [Source:MGI Symbol;Acc:MGI:88494]	REFSEQ_MRNA_ACC
miR-541	NM_133828	3872	3906	0	19	GCCAAAAGTTTTTTTTCAGAAGATTACAAACCTT	(((((..........((((((.........((((&))))..))))))..)))))	-11.5	0.99725	ENSMUST00000049932	Creb1	cAMP responsive element binding protein 1 [Source:MGI Symbol;Acc:MGI:88494]	REFSEQ_MRNA_ACC
miR-541	NM_133828	4208	4226	1	21	TGACTTTCTAGAATCAAT	(((((..((((((((..(&)..)))))))..)..)))))	-11.9	0.997976	ENSMUST00000049932	Creb1	cAMP responsive element binding protein 1 [Source:MGI Symbol;Acc:MGI:88494]	REFSEQ_MRNA_ACC
miR-541	NM_133828	4208	4226	1	21	TGACTTTCTAGAATCAAT	(((((..((((((((..(&)..)))))))..)..)))))	-11.9	0.997976	ENSMUST00000049932	Creb1	cAMP responsive element binding protein 1 [Source:MGI Symbol;Acc:MGI:88494]	REFSEQ_MRNA_ACC
miR-541	NM_133828	4208	4226	1	21	TGACTTTCTAGAATCAAT	(((((..((((((((..(&)..)))))))..)..)))))	-11.9	0.997976	ENSMUST00000049932	Creb1	cAMP responsive element binding protein 1 [Source:MGI Symbol;Acc:MGI:88494]	REFSEQ_MRNA_ACC
miR-541	NM_133828	5255	5302	1	22	GTACTAATAACTATGAGAAGGGGAATACATTTCTAATAACCTTCCCT	((((((((....((.((((.......................(((((&))))))))).)))))))).))	-12.2	0.998406	ENSMUST00000049932	Creb1	cAMP responsive element binding protein 1 [Source:MGI Symbol;Acc:MGI:88494]	REFSEQ_MRNA_ACC
miR-541	NM_133828	5255	5302	1	22	GTACTAATAACTATGAGAAGGGGAATACATTTCTAATAACCTTCCCT	((((((((....((.((((.......................(((((&))))))))).)))))))).))	-12.2	0.998406	ENSMUST00000049932	Creb1	cAMP responsive element binding protein 1 [Source:MGI Symbol;Acc:MGI:88494]	REFSEQ_MRNA_ACC
miR-541	NM_133828	5255	5302	1	22	GTACTAATAACTATGAGAAGGGGAATACATTTCTAATAACCTTCCCT	((((((((....((.((((.......................(((((&))))))))).)))))))).))	-12.2	0.998406	ENSMUST00000049932	Creb1	cAMP responsive element binding protein 1 [Source:MGI Symbol;Acc:MGI:88494]	REFSEQ_MRNA_ACC
miR-541	NM_133828	6122	6139	1	20	GAACTAATAAGATCCCT	(.(((((((((((((((&)))))).))..))))))))	-14.6	0.992936	ENSMUST00000049932	Creb1	cAMP responsive element binding protein 1 [Source:MGI Symbol;Acc:MGI:88494]	REFSEQ_MRNA_ACC
miR-541	NM_133828	6122	6139	1	20	GAACTAATAAGATCCCT	(.(((((((((((((((&)))))).))..))))))))	-14.6	0.992936	ENSMUST00000049932	Creb1	cAMP responsive element binding protein 1 [Source:MGI Symbol;Acc:MGI:88494]	REFSEQ_MRNA_ACC
miR-541	NM_133828	6122	6139	1	20	GAACTAATAAGATCCCT	(.(((((((((((((((&)))))).))..))))))))	-14.6	0.992936	ENSMUST00000049932	Creb1	cAMP responsive element binding protein 1 [Source:MGI Symbol;Acc:MGI:88494]	REFSEQ_MRNA_ACC
miR-541	NM_133828	6629	6668	0	22	GTCCTCCAAGAATATAACTTGGTAGAGTTGGTATCCCTT	((...((((.................((..(.(((((((&))))))).)..)).))))..))	-14.07	0.999681	ENSMUST00000049932	Creb1	cAMP responsive element binding protein 1 [Source:MGI Symbol;Acc:MGI:88494]	REFSEQ_MRNA_ACC
miR-541	NM_133828	6629	6668	0	22	GTCCTCCAAGAATATAACTTGGTAGAGTTGGTATCCCTT	((...((((.................((..(.(((((((&))))))).)..)).))))..))	-14.07	0.999681	ENSMUST00000049932	Creb1	cAMP responsive element binding protein 1 [Source:MGI Symbol;Acc:MGI:88494]	REFSEQ_MRNA_ACC
miR-541	NM_133828	6629	6668	0	22	GTCCTCCAAGAATATAACTTGGTAGAGTTGGTATCCCTT	((...((((.................((..(.(((((((&))))))).)..)).))))..))	-14.07	0.999681	ENSMUST00000049932	Creb1	cAMP responsive element binding protein 1 [Source:MGI Symbol;Acc:MGI:88494]	REFSEQ_MRNA_ACC
miR-541	NM_023215	173	197	1	21	TGATACTGTGTTATATGAAACCCT	((((...(..(((...(((.((((&)))).))))))..)..))))	-12.2	0.998608	ENSMUST00000049937	Chtop	chromatin target of PRMT1 [Source:MGI Symbol;Acc:MGI:1913761]	REFSEQ_MRNA_ACC
miR-541	NM_177572	21	72	1	22	GTGAATTCCTGCTTTCTTGGCAGCATTTAAACCAAATGCTACTGCTTCCCT	((((................(((((((................(..(((((&)))))..).))))))).))))	-13.96	0.99718	ENSMUST00000049994	Rimkla	ribosomal modification protein rimK-like family member A [Source:MGI Symbol;Acc:MGI:3040686]	REFSEQ_MRNA_ACC
miR-541	NM_009295	1282	1355	0	22	GTGAACCTTTTCCCTTAGGACTGAACCACACTAGCACCGGTTGATTTCTTCTGTAGCGCTTCTCCCATCCCTT	((((..........................((((((.(((..........................(((((((&))))))).))).))))))))))	-14.89	0.999164	ENSMUST00000050000	Stxbp1	syntaxin binding protein 1 [Source:MGI Symbol;Acc:MGI:107363]	REFSEQ_MRNA_ACC
miR-541	NM_133737	593	616	1	23	TGTGGTCAATGTAATTAATGGCT	((((..((((((....(((..((&))..)))...))))))..))))	-12.6	0.998645	ENSMUST00000050077	Lancl2	LanC (bacterial lantibiotic synthetase component C)-like 2 [Source:MGI Symbol;Acc:MGI:1919085]	REFSEQ_MRNA_ACC
miR-541	NM_011341	792	829	0	20	GACATAACATACATCTCTGCTACACAGAGAATCCCTT	(((.((((((.................((((((((((&)))))))))).)))))))))	-20.07	0.998513	ENSMUST00000050078	Sdf4	stromal cell derived factor 4 [Source:MGI Symbol;Acc:MGI:108079]	REFSEQ_MRNA_ACC
miR-541	NM_011341	792	829	0	20	GACATAACATACATCTCTGCTACACAGAGAATCCCTT	(((.((((((.................((((((((((&)))))))))).)))))))))	-20.07	0.998513	ENSMUST00000050078	Sdf4	stromal cell derived factor 4 [Source:MGI Symbol;Acc:MGI:108079]	REFSEQ_MRNA_ACC
miR-541	NM_011341	1729	1795	1	22	GTGGTCGGACACACAGCTTTTGAGTATGGTTCTCTCAGTAGACTTTTAGACTTTGCCACCATCCCT	(((..(.((((.......................((((......................((((((&)))))).)))))))))..)))	-15.5	0.998969	ENSMUST00000050078	Sdf4	stromal cell derived factor 4 [Source:MGI Symbol;Acc:MGI:108079]	REFSEQ_MRNA_ACC
miR-541	NM_011341	1729	1795	1	22	GTGGTCGGACACACAGCTTTTGAGTATGGTTCTCTCAGTAGACTTTTAGACTTTGCCACCATCCCT	(((..(.((((.......................((((......................((((((&)))))).)))))))))..)))	-15.5	0.998969	ENSMUST00000050078	Sdf4	stromal cell derived factor 4 [Source:MGI Symbol;Acc:MGI:108079]	REFSEQ_MRNA_ACC
miR-541	NM_025950	583	626	1	21	TGGCTAGTATAAATTTGATATTAAAAACATTACATTTATCCCT	((((((.........................(((((.((((((&))))))...)))))))))))	-15.11	0.999874	ENSMUST00000050148	Cdc37l1	cell division cycle 37-like 1 [Source:MGI Symbol;Acc:MGI:1914322]	REFSEQ_MRNA_ACC
miR-541	NM_008415	2888	2925	0	20	GACTGGCTAAATATAAGGAATTAATCAGAGATGCCTT	(((..((................((((((.((.((((&)))).))))))))))..)))	-17.69	0.997925	ENSMUST00000050234	Jrk	jerky [Source:MGI Symbol;Acc:MGI:106214]	REFSEQ_MRNA_ACC
miR-541	NM_027665	36	90	0	23	TGTGATCAGGATGTAAAGTAAATACACTAATGAATGAATGAAAAATAATCCCTT	(((((((((.((....((............................((((((((&)))))))))).)).)))))))))	-17.58	0.999595	ENSMUST00000050342	Adam30	a disintegrin and metallopeptidase domain 30 [Source:MGI Symbol;Acc:MGI:1918328]	REFSEQ_MRNA_ACC
miR-541	NM_173415	823	884	1	21	TGGCTAAGTACTAAGAACTATGTCAGCTCTTCTCTGTCAGTAGCCCATAAACCCAATCCCT	((((((.............(((((((............................(((((((&))))))))))))))))))))	-15.29	0.999689	ENSMUST00000050434	Nyx	nyctalopin [Source:MGI Symbol;Acc:MGI:2448607]	REFSEQ_MRNA_ACC
miR-541	NM_001038593	1895	1920	0	20	GACTTTTTTAATTAGATATTTTCTT	((((......((((((...(..(((&)))..).))))))...))))	-12.3	0.998605	ENSMUST00000050491	Glrx2	glutaredoxin 2 (thioltransferase) [Source:MGI Symbol;Acc:MGI:1916617]	REFSEQ_MRNA_ACC
miR-541	NM_001038592	1895	1920	0	20	GACTTTTTTAATTAGATATTTTCTT	((((......((((((...(..(((&)))..).))))))...))))	-12.3	0.998605	ENSMUST00000050491	Glrx2	glutaredoxin 2 (thioltransferase) [Source:MGI Symbol;Acc:MGI:1916617]	REFSEQ_MRNA_ACC
miR-541	NM_023505	1895	1920	0	20	GACTTTTTTAATTAGATATTTTCTT	((((......((((((...(..(((&)))..).))))))...))))	-12.3	0.998605	ENSMUST00000050491	Glrx2	glutaredoxin 2 (thioltransferase) [Source:MGI Symbol;Acc:MGI:1916617]	REFSEQ_MRNA_ACC
miR-541	NM_001038594	1895	1920	0	20	GACTTTTTTAATTAGATATTTTCTT	((((......((((((...(..(((&)))..).))))))...))))	-12.3	0.998605	ENSMUST00000050491	Glrx2	glutaredoxin 2 (thioltransferase) [Source:MGI Symbol;Acc:MGI:1916617]	REFSEQ_MRNA_ACC
miR-541	NM_146170	23	44	1	25	AGTTTGCACATCCCAATCCCT	(((.((((((((..(((((((&)))))))..)))))..).)).)))	-16.1	0.994986	ENSMUST00000050497	C87436	expressed sequence C87436 [Source:MGI Symbol;Acc:MGI:2141787]	REFSEQ_MRNA_ACC
miR-541	NM_027552	752	798	1	23	TGTGCATGCCATGATTACAGAAACTAGAAGATACATCAGATCACCT	((((...((((.....................((((((((((.(((&)))))).)))))))))))))))	-19.59	0.999126	ENSMUST00000050511	Kynu	kynureninase [Source:MGI Symbol;Acc:MGI:1918039]	REFSEQ_MRNA_ACC
miR-541	NM_027552	752	798	1	23	TGTGCATGCCATGATTACAGAAACTAGAAGATACATCAGATCACCT	((((...((((.....................((((((((((.(((&)))))).)))))))))))))))	-19.59	0.999126	ENSMUST00000050511	Kynu	kynureninase [Source:MGI Symbol;Acc:MGI:1918039]	REFSEQ_MRNA_ACC
miR-541	NM_008216	242	278	0	25	GGTGGGATGATGTCTTGGCTTATGCACTTTTCCCTT	((((...........(((((...((((...((((((&))))))....).))).)))))))))	-15.3	0.993235	ENSMUST00000050544	Has2	hyaluronan synthase 2 [Source:MGI Symbol;Acc:MGI:107821]	REFSEQ_MRNA_ACC
miR-541	NM_153143	1403	1451	1	20	GACATGAAGGGTCAGAATCTGGATCTCAGAGAATTCTGACTCTTCCCT	(((....((.(((((((..........................(((((&)))))))))))).)).)))	-17.66	0.992025	ENSMUST00000050555	Kctd11	potassium channel tetramerisation domain containing 11 [Source:MGI Symbol;Acc:MGI:2448712]	REFSEQ_MRNA_ACC
miR-541	NM_029704	449	484	1	25	AGGACAGCCAGGATTCTGTTACACAGAGAAACCCT	((....(((((.(((...........((((.((((&)))).))))))).)))))....))	-14.7	0.997718	ENSMUST00000050646	Ttc19	tetratricopeptide repeat domain 19 [Source:MGI Symbol;Acc:MGI:1920045]	REFSEQ_MRNA_ACC
miR-541	NM_175466	187	232	1	22	GTTGTCAGCATATAACTCTGGTTGTATTAAAAGCTAGGAATCCAT	((..(((((((.........................(((((((.(&).))))))).)))))))..))	-13.67	0.99977	ENSMUST00000050668	Zfp770	zinc finger protein 770 [Source:MGI Symbol;Acc:MGI:2445100]	REFSEQ_MRNA_ACC
miR-541	NM_019446	1688	1713	1	23	TGTGAATGCAGGCTGGTAAATCCCT	(((((..(((...(((..(((((((&)))))))))).)))...)))))	-16.2	0.997703	ENSMUST00000050776	Barhl1	BarH like homeobox 1 [Source:MGI Symbol;Acc:MGI:1859288]	REFSEQ_MRNA_ACC
miR-541	NM_001038642	1611	1664	0	23	TGTGGGTTAAAAAAAAAAGTAAGGAGACATGCCTGGGATCATTAGAATCCCTT	((((..........................(((......((((((((((((((&))))))))))))))..)))))))	-22.56	0.99837	ENSMUST00000050797	Ets1	E26 avian leukemia oncogene 1, 5' domain [Source:MGI Symbol;Acc:MGI:95455]	REFSEQ_MRNA_ACC
miR-541	NM_001038642	1611	1664	0	23	TGTGGGTTAAAAAAAAAAGTAAGGAGACATGCCTGGGATCATTAGAATCCCTT	((((..........................(((......((((((((((((((&))))))))))))))..)))))))	-22.56	0.99837	ENSMUST00000050797	Ets1	E26 avian leukemia oncogene 1, 5' domain [Source:MGI Symbol;Acc:MGI:95455]	REFSEQ_MRNA_ACC
miR-541	NM_011808	1611	1664	0	23	TGTGGGTTAAAAAAAAAAGTAAGGAGACATGCCTGGGATCATTAGAATCCCTT	((((..........................(((......((((((((((((((&))))))))))))))..)))))))	-22.56	0.99837	ENSMUST00000050797	Ets1	E26 avian leukemia oncogene 1, 5' domain [Source:MGI Symbol;Acc:MGI:95455]	REFSEQ_MRNA_ACC
miR-541	NM_011808	1611	1664	0	23	TGTGGGTTAAAAAAAAAAGTAAGGAGACATGCCTGGGATCATTAGAATCCCTT	((((..........................(((......((((((((((((((&))))))))))))))..)))))))	-22.56	0.99837	ENSMUST00000050797	Ets1	E26 avian leukemia oncogene 1, 5' domain [Source:MGI Symbol;Acc:MGI:95455]	REFSEQ_MRNA_ACC
miR-541	NM_025839	85	109	0	25	AGTGTGTTTGCTTTTGCATCCCTT	((((((...((.((.(.(((((((&))))))).).)).))....))))))	-17.5	0.991313	ENSMUST00000050881	Nudt16l1	nudix (nucleoside diphosphate linked moiety X)-type motif 16-like 1 [Source:MGI Symbol;Acc:MGI:1914161]	REFSEQ_MRNA_ACC
miR-541	NM_025839	85	109	0	25	AGTGTGTTTGCTTTTGCATCCCTT	((((((...((.((.(.(((((((&))))))).).)).))....))))))	-17.5	0.991313	ENSMUST00000050881	Nudt16l1	nudix (nucleoside diphosphate linked moiety X)-type motif 16-like 1 [Source:MGI Symbol;Acc:MGI:1914161]	REFSEQ_MRNA_ACC
miR-541	NM_025839	497	519	1	24	GTGGTTTGGTTTCAGAATGGCT	(((..(..(..(((((((..((&))..)))))))..)..)...)))	-14.5	0.991618	ENSMUST00000050881	Nudt16l1	nudix (nucleoside diphosphate linked moiety X)-type motif 16-like 1 [Source:MGI Symbol;Acc:MGI:1914161]	REFSEQ_MRNA_ACC
miR-541	NM_025839	497	519	1	24	GTGGTTTGGTTTCAGAATGGCT	(((..(..(..(((((((..((&))..)))))))..)..)...)))	-14.5	0.991618	ENSMUST00000050881	Nudt16l1	nudix (nucleoside diphosphate linked moiety X)-type motif 16-like 1 [Source:MGI Symbol;Acc:MGI:1914161]	REFSEQ_MRNA_ACC
miR-541	NM_021381	101	124	1	20	GACCACTGAAGTGTGGAATTTCT	(((((........((((((..((&))..))))))....)))))	-14.9	0.997767	ENSMUST00000050887	Prokr1	prokineticin receptor 1 [Source:MGI Symbol;Acc:MGI:1929676]	REFSEQ_MRNA_ACC
miR-541	NM_181730	379	402	1	23	TGTGGTCATTTCCCAGAATTTCT	((((..((.....((((((..((&))..))))))....))..))))	-19.9	0.996785	ENSMUST00000050970	Polr1d	polymerase (RNA) I polypeptide D [Source:MGI Symbol;Acc:MGI:108403]	REFSEQ_MRNA_ACC
miR-541	NM_178066	899	919	1	21	TGACCATTCTAACTCTCCCT	((((((.((......(((((&)))))....))...))))))	-15.3	0.993355	ENSMUST00000051011	Tmem198b	transmembrane protein 198b [Source:MGI Symbol;Acc:MGI:1921077]	REFSEQ_MRNA_ACC
miR-541	NM_175644	249	271	1	22	GTGAATTGTATATTGCAACCCT	((((.....((((((.((((((&)))).)).))))))...))))	-12.4	0.995548	ENSMUST00000051079	Gphb5	glycoprotein hormone beta 5 [Source:MGI Symbol;Acc:MGI:2156540]	REFSEQ_MRNA_ACC
miR-541	NM_175644	249	271	1	22	GTGAATTGTATATTGCAACCCT	((((.....((((((.((((((&)))).)).))))))...))))	-12.4	0.995548	ENSMUST00000051079	Gphb5	glycoprotein hormone beta 5 [Source:MGI Symbol;Acc:MGI:2156540]	REFSEQ_MRNA_ACC
miR-541	NM_053078	1019	1057	0	22	GTGCTGGCATTTGAGTAGGAATTTGAAAATTATCCCTT	((((..(((((.((.................(((((((&))))))))).)))))..).)))	-19.72	0.999241	ENSMUST00000051087	Nrep	neuronal regeneration related protein [Source:MGI Symbol;Acc:MGI:99444]	REFSEQ_MRNA_ACC
miR-541	NM_172684	1160	1182	1	20	GACCAGATTCTTGTATCTACCT	((((((..((....(((..(((&))))))...))..))))))	-13.2	0.994998	ENSMUST00000051139	Rsbn1	rosbin, round spermatid basic protein 1 [Source:MGI Symbol;Acc:MGI:2444993]	REFSEQ_MRNA_ACC
miR-541	NM_007733	498	521	1	20	GACTGATTTTTACAAGAAGTCCT	(((..((.......((((..(((&)))..))))...))..)))	-14.4	0.995275	ENSMUST00000051344	Col19a1	collagen, type XIX, alpha 1 [Source:MGI Symbol;Acc:MGI:1095415]	REFSEQ_MRNA_ACC
miR-541	NM_007733	4719	4754	1	22	GTGAATTTAAATTCCGATTGTGTTACAGAATAACT	((((.........(((((.......((((((..((&))..))))))..)))))))))	-13.6	0.998609	ENSMUST00000051344	Col19a1	collagen, type XIX, alpha 1 [Source:MGI Symbol;Acc:MGI:1095415]	REFSEQ_MRNA_ACC
miR-541	NM_007733	6059	6102	0	20	GACCATTTTCATTTGTACCAGAATAAATAAAGGCAATTCCCTT	(((((....(((......(((((..............((((((&)))))))))))))).)))))	-16.73	0.998821	ENSMUST00000051344	Col19a1	collagen, type XIX, alpha 1 [Source:MGI Symbol;Acc:MGI:1095415]	REFSEQ_MRNA_ACC
miR-541	NM_178704	723	767	0	25	AGTGTGTCAGGGCTTATAATAGAAGTCTTTGAGGGGAATCCCTT	((((((((((.((.....................((((((((((&))))))))))).).)))).))))))	-20.29	0.994722	ENSMUST00000051377	Dpy19l3	dpy-19-like 3 (C. elegans) [Source:MGI Symbol;Acc:MGI:2443952]	REFSEQ_MRNA_ACC
miR-541	NM_080462	103	121	0	20	GATGCAATATTATCCCTT	(((.((((((((((((((&)))))))...))))))))))	-16	0.993152	ENSMUST00000051416	Hnmt	histamine N-methyltransferase [Source:MGI Symbol;Acc:MGI:2153181]	REFSEQ_MRNA_ACC
miR-541	NM_172537	1955	1990	0	23	TGTGATCTTCTGGAAGCTCCAAAGCTGAAACCCTT	(((((.............((((..(.(((.(((((&))))).))).)...)))))))))	-15.61	0.993333	ENSMUST00000051419	Sema6d	sema domain, transmembrane domain (TM), and cytoplasmic domain, (semaphorin) 6D [Source:MGI Symbol;Acc:MGI:2387661]	REFSEQ_MRNA_ACC
miR-541	NM_009861	330	360	1	20	GACTAATTCAGATTGTCAAAGCTGCTCCCT	((((((((((((.............(((((&))))).))))).)))))))	-18.64	0.992732	ENSMUST00000051477	Cdc42	cell division cycle 42 [Source:MGI Symbol;Acc:MGI:106211]	REFSEQ_MRNA_ACC
miR-541	NM_153512	1341	1378	0	22	GTGTCCATTAAAGGAATCTTAGCCATCAGTCCAGCTT	(((.(((................(((((((((..(((&))))))..)))))).))).)))	-14.13	0.995748	ENSMUST00000051482	Kcng3	potassium voltage-gated channel, subfamily G, member 3 [Source:MGI Symbol;Acc:MGI:2663923]	REFSEQ_MRNA_ACC
miR-541	NM_199150	10	28	1	21	TGGCCATTCTTAATCCCT	((((((.((..(((((((&)))))))..))...))))))	-19.3	0.99797	ENSMUST00000051714	Lypd10	Ly6/PLAUR domain containing 10 [Source:MGI Symbol;Acc:MGI:2681843]	REFSEQ_MRNA_ACC
miR-541	NM_145964	988	1032	0	20	GACTGACTGTCACTTTGGCAAGCACACTGTATTCTGTCTCCCTT	(((..((.((((.......................(..((((((&))))))..)))))))..)))	-16.5	0.993678	ENSMUST00000051737	Ap1ar	adaptor-related protein complex 1 associated regulatory protein [Source:MGI Symbol;Acc:MGI:2384822]	REFSEQ_MRNA_ACC
miR-541	NM_007552	443	476	0	24	GTGCAGCCACGTCACTGTGAATAACAATTTCTT	(((..(((((((((...........(((..(((&)))..))).)))))).)))..)))	-15.2	0.994239	ENSMUST00000051929	Bmi1	Bmi1 polycomb ring finger oncogene [Source:MGI Symbol;Acc:MGI:88174]	REFSEQ_MRNA_ACC
miR-541	NM_001033172	829	865	0	23	TGCTGATTTTCATATTTTTTAGTCACAAAATCCCTT	((.(((((..(((............((.((((((((&)))))))).)))))..)))))))	-14.9	0.998731	ENSMUST00000051996	Rab11fip2	RAB11 family interacting protein 2 (class I) [Source:MGI Symbol;Acc:MGI:1922248]	REFSEQ_MRNA_ACC
miR-541	NM_001033172	1942	1975	1	19	ACCAACAAGACTTAAAATCACAGAATCAAGACT	(((((((.............(((((((....((&)).))))))).)))))))	-14.44	0.996454	ENSMUST00000051996	Rab11fip2	RAB11 family interacting protein 2 (class I) [Source:MGI Symbol;Acc:MGI:1922248]	REFSEQ_MRNA_ACC
miR-541	NM_001003893	452	497	0	19	ACCAAATTGTCAGATAAAAAGAACACGAAACAGCATTTTACCCTT	(((((...((((((..........................(((((&)))))..)))))).)))))	-14.29	0.996848	ENSMUST00000052060	Masp2	mannan-binding lectin serine peptidase 2 [Source:MGI Symbol;Acc:MGI:1330832]	REFSEQ_MRNA_ACC
miR-541	NM_001007578	476	535	0	23	TGTGCCAAATACCCTTCTGCTGCTGCTGCTGCTGCTGCTTAGATAGAAGTAGTTCCCTT	(((((((.............................(((((((..........((((((&)))))).))))).))))).))))	-14.05	0.992372	ENSMUST00000052431	Armcx6	armadillo repeat containing, X-linked 6 [Source:MGI Symbol;Acc:MGI:2147993]	REFSEQ_MRNA_ACC
miR-541	NM_001007578	476	535	0	23	TGTGCCAAATACCCTTCTGCTGCTGCTGCTGCTGCTGCTTAGATAGAAGTAGTTCCCTT	(((((((.............................(((((((..........((((((&)))))).))))).))))).))))	-14.05	0.992372	ENSMUST00000052431	Armcx6	armadillo repeat containing, X-linked 6 [Source:MGI Symbol;Acc:MGI:2147993]	REFSEQ_MRNA_ACC
miR-541	NM_026234	385	407	1	25	GGTGGAAGTTGACAAAATCCCT	((((((..(..(((.(((((((&)))))))....)))..))).))))	-16.3	0.996424	ENSMUST00000052455	Pigm	phosphatidylinositol glycan anchor biosynthesis, class M [Source:MGI Symbol;Acc:MGI:1914806]	REFSEQ_MRNA_ACC
miR-541	NM_011062	1243	1259	1	21	TGACTAGGATATCCCT	(((((((.((((((((&))))))....)).)))))))	-16.1	0.991313	ENSMUST00000052462	Pdpk1	3-phosphoinositide dependent protein kinase 1 [Source:MGI Symbol;Acc:MGI:1338068]	REFSEQ_MRNA_ACC
miR-541	NM_011062	1243	1259	1	21	TGACTAGGATATCCCT	(((((((.((((((((&))))))....)).)))))))	-16.1	0.991313	ENSMUST00000052462	Pdpk1	3-phosphoinositide dependent protein kinase 1 [Source:MGI Symbol;Acc:MGI:1338068]	REFSEQ_MRNA_ACC
miR-541	NM_011062	3222	3259	1	22	GTGGTTGTAAATTTATAAGTTATGCAGTTGTTTCCCT	((((..(................(((...(..(((((&)))))..)...))))..))))	-13.69	0.991693	ENSMUST00000052462	Pdpk1	3-phosphoinositide dependent protein kinase 1 [Source:MGI Symbol;Acc:MGI:1338068]	REFSEQ_MRNA_ACC
miR-541	NM_011062	3222	3259	1	22	GTGGTTGTAAATTTATAAGTTATGCAGTTGTTTCCCT	((((..(................(((...(..(((((&)))))..)...))))..))))	-13.69	0.991693	ENSMUST00000052462	Pdpk1	3-phosphoinositide dependent protein kinase 1 [Source:MGI Symbol;Acc:MGI:1338068]	REFSEQ_MRNA_ACC
miR-541	NM_011062	5265	5303	1	23	TGTGCTTTAGATGTAATTACCGGATGATGGATTTCCCT	((((..............(((((.....(((..(((((&))))).)))....)))))))))	-13.63	0.992061	ENSMUST00000052462	Pdpk1	3-phosphoinositide dependent protein kinase 1 [Source:MGI Symbol;Acc:MGI:1338068]	REFSEQ_MRNA_ACC
miR-541	NM_011062	5265	5303	1	23	TGTGCTTTAGATGTAATTACCGGATGATGGATTTCCCT	((((..............(((((.....(((..(((((&))))).)))....)))))))))	-13.63	0.992061	ENSMUST00000052462	Pdpk1	3-phosphoinositide dependent protein kinase 1 [Source:MGI Symbol;Acc:MGI:1338068]	REFSEQ_MRNA_ACC
miR-541	NM_133819	135	193	1	23	TGTGTCTCATTAGAAACACCAACTCCGATAATGAAGAATCTCTTATCTGTAATCCTCT	((((.............((((((.....................(((.(.(((((.((&)))))))).)))))))))))))	-12.3	0.999554	ENSMUST00000052529	Ppp1r15b	protein phosphatase 1, regulatory subunit 15B [Source:MGI Symbol;Acc:MGI:2444211]	REFSEQ_MRNA_ACC
miR-541	NM_199199	187	238	0	25	AGTGTTTCTGTAAAACTAAAAAGACTGATCTCAGTAACTTCTGAATCCAGT	(((((.................(((..((.(((.........((((((..(&)..))))))))).))..))))))))	-15.82	0.998406	ENSMUST00000052566	Tmem199	transmembrane protein 199 [Source:MGI Symbol;Acc:MGI:2144113]	REFSEQ_MRNA_ACC
miR-541	NM_001039652	860	900	1	20	GGCTAATCTGATCAAGGCAATCCCCTAAATGAGACTCCCT	(((((((.....................((.(((.(((((&))))).))).)))))))))	-16.39	0.99899	ENSMUST00000052751	Oprm1	opioid receptor, mu 1 [Source:MGI Symbol;Acc:MGI:97441]	REFSEQ_MRNA_ACC
miR-541	NM_133739	2006	2050	0	25	GGTGTGGTAATTTTGTATCTTGAGAAAGACTAAAGCAAACCCTT	(((((((....................(((...((.((.(((((&))))).))))...)))..)))))))	-14.05	0.99416	ENSMUST00000052865	Tmem123	transmembrane protein 123 [Source:MGI Symbol;Acc:MGI:1919179]	REFSEQ_MRNA_ACC
miR-541	NM_133739	2072	2093	0	20	GACCAATTTTGGTATTTCATT	(((((((.(..(.((..(.((&)))..)).)..).)))))))	-14.9	0.998783	ENSMUST00000052865	Tmem123	transmembrane protein 123 [Source:MGI Symbol;Acc:MGI:1919179]	REFSEQ_MRNA_ACC
miR-541	NM_194263	1380	1407	1	21	TGATATTTTACAATAGTACATTTCCCT	((((.....(((.(((......(((((&)))))..))).)))..))))	-12.5	0.991252	ENSMUST00000052946	Tbx20	T-box 20 [Source:MGI Symbol;Acc:MGI:1888496]	REFSEQ_MRNA_ACC
miR-541	NM_001018031	194	243	0	23	TGTAGCTAACATTTTTCATTGAGCATTTAATGGCATTACTGATTCCATT	(((..((((((((...........................((.(((.((&)).))).)).))))))))..)))	-12.49	0.995593	ENSMUST00000053013	Otol1	otolin 1 [Source:MGI Symbol;Acc:MGI:2685260]	REFSEQ_MRNA_ACC
miR-541	NM_153541	1083	1107	0	25	AGTGGACTTTAAAAGAAATCCCTT	((((((((.....((.((((((((&))))))))))......)))).))))	-20.5	0.999527	ENSMUST00000053042	Zbtb8b	zinc finger and BTB domain containing 8b [Source:MGI Symbol;Acc:MGI:2387181]	REFSEQ_MRNA_ACC
miR-541	NM_053136	607	646	0	21	TGAATAACATAATTAAGTTCCTCCAAAGAATCAAGACTT	(((.((((((................((((((....(((&))).)))))).)))))).)))	-11.83	0.996679	ENSMUST00000053073	Pcdhb11	protocadherin beta 11 [Source:MGI Symbol;Acc:MGI:2136746]	REFSEQ_MRNA_ACC
miR-541	NM_146253	1238	1270	0	22	GTGATAATAAAACTGGAATCTTATGTTCCCTT	(((((.....(((.((((........((((((&))))))))))...))).)))))	-14.2	0.998163	ENSMUST00000053098	Zbtb6	zinc finger and BTB domain containing 6 [Source:MGI Symbol;Acc:MGI:2442998]	REFSEQ_MRNA_ACC
miR-541	NM_001080929	1591	1622	1	20	GGCTTTCTTATCAAGCATGTCTGACATCCCT	((((....(((((.........((.((((((&)))))))))))))..))))	-14.2	0.999079	ENSMUST00000053288	Cdr2l	cerebellar degeneration-related protein 2-like [Source:MGI Symbol;Acc:MGI:2684867]	REFSEQ_MRNA_ACC
miR-541	NM_001080929	1591	1622	1	20	GGCTTTCTTATCAAGCATGTCTGACATCCCT	((((....(((((.........((.((((((&)))))))))))))..))))	-14.2	0.999079	ENSMUST00000053288	Cdr2l	cerebellar degeneration-related protein 2-like [Source:MGI Symbol;Acc:MGI:2684867]	REFSEQ_MRNA_ACC
miR-541	NM_025574	4227	4246	1	20	GACAAAGTTCAGAATTTCT	(((.....(((((((..((&))..))))))).....)))	-17.5	0.998771	ENSMUST00000053386	Pyurf	Pigy upstream reading frame [Source:MGI Symbol;Acc:MGI:1913709]	REFSEQ_MRNA_ACC
miR-541	NM_025574	4227	4246	1	20	GACAAAGTTCAGAATTTCT	(((.....(((((((..((&))..))))))).....)))	-17.5	0.998771	ENSMUST00000053386	Pyurf	Pigy upstream reading frame [Source:MGI Symbol;Acc:MGI:1913709]	REFSEQ_MRNA_ACC
miR-541	NM_025574	4227	4246	1	20	GACAAAGTTCAGAATTTCT	(((.....(((((((..((&))..))))))).....)))	-17.5	0.998771	ENSMUST00000053386	Pyurf	Pigy upstream reading frame [Source:MGI Symbol;Acc:MGI:1913709]	REFSEQ_MRNA_ACC
miR-541	NM_025964	1209	1229	1	20	GACTATTCAAAGTAAGACCT	(((((.....((.((..(((&)))..)))).....)))))	-11.4	0.995747	ENSMUST00000053469	Mettl21a	methyltransferase like 21A [Source:MGI Symbol;Acc:MGI:1914349]	REFSEQ_MRNA_ACC
miR-541	NM_001001932	691	723	0	23	TGTCCCCTAAAACATTGTATGTAACTTCCCTT	(((..((...((((((....(.....((((((&))))))..).))))))))..)))	-11.9	0.994239	ENSMUST00000053484	Eea1	early endosome antigen 1 [Source:MGI Symbol;Acc:MGI:2442192]	REFSEQ_MRNA_ACC
miR-541	NM_001001932	691	723	0	23	TGTCCCCTAAAACATTGTATGTAACTTCCCTT	(((..((...((((((....(.....((((((&))))))..).))))))))..)))	-11.9	0.994239	ENSMUST00000053484	Eea1	early endosome antigen 1 [Source:MGI Symbol;Acc:MGI:2442192]	REFSEQ_MRNA_ACC
miR-541	NM_001001932	3109	3155	0	23	TGTGAAAGAGTTTAGCTCAGTAAATACTGTAATTTCTAATCCCAGT	(((((......(((((((((.................((((((..(&).)))))))))).))))))))))	-11.82	0.999538	ENSMUST00000053484	Eea1	early endosome antigen 1 [Source:MGI Symbol;Acc:MGI:2442192]	REFSEQ_MRNA_ACC
miR-541	NM_001001932	3109	3155	0	23	TGTGAAAGAGTTTAGCTCAGTAAATACTGTAATTTCTAATCCCAGT	(((((......(((((((((.................((((((..(&).)))))))))).))))))))))	-11.82	0.999538	ENSMUST00000053484	Eea1	early endosome antigen 1 [Source:MGI Symbol;Acc:MGI:2442192]	REFSEQ_MRNA_ACC
miR-541	NM_133648	141	163	1	18	CCAGCAGAAACAAATAATCCCT	((((((....((...(((((((&))))))).)).))))))	-15.5	0.999922	ENSMUST00000053666	Slc12a6	solute carrier family 12, member 6 [Source:MGI Symbol;Acc:MGI:2135960]	REFSEQ_MRNA_ACC
miR-541	NM_133648	2027	2061	0	20	GGCCAAATGTTTCTAGAGGGAAGAGGAAGACCTT	((((((..................((((..((((&))))..))))....))))))	-14.75	0.993678	ENSMUST00000053666	Slc12a6	solute carrier family 12, member 6 [Source:MGI Symbol;Acc:MGI:2135960]	REFSEQ_MRNA_ACC
miR-541	NM_175493	1390	1436	1	25	AGTGCTGTATTTTTGTATTGTTTTCTCTCTTATGCCAAGTATCCCT	((((.((..........................((((((.((((((&)))))).)).....))))))))))	-12.86	0.997715	ENSMUST00000053668	Gpr68	G protein-coupled receptor 68 [Source:MGI Symbol;Acc:MGI:2441763]	REFSEQ_MRNA_ACC
miR-541	NM_030143	221	273	0	23	TGTGTCCATATGGGATAGAATGGAATAAGGAGGAAAAAGAAGCAATCTCCTT	((((.((((((.(((.............................(((.((((&)))))))))).)))).)).))))	-15.15	0.997846	ENSMUST00000053855	Ddit4l	DNA-damage-inducible transcript 4-like [Source:MGI Symbol;Acc:MGI:1920534]	REFSEQ_MRNA_ACC
miR-541	NM_199011	88	132	1	21	TGACCATAGCATCTTCATGGGTCTTGGGATGTTTCCATCCCAAT	((((((..(((((.......................(((((..(&))))))...)))))))))))	-13.17	0.995132	ENSMUST00000053913	Dgkq	diacylglycerol kinase, theta [Source:MGI Symbol;Acc:MGI:102918]	REFSEQ_MRNA_ACC
miR-541	NM_199011	732	775	0	25	AGTGTGTAAATAACATCTGTTGTGGAGTGGCTTGAACTCCCTT	((((((....(((((((................(((.((((((&))))))))).)))))))..))))))	-22.43	0.991313	ENSMUST00000053913	Dgkq	diacylglycerol kinase, theta [Source:MGI Symbol;Acc:MGI:102918]	REFSEQ_MRNA_ACC
[truncated: 16,745 more rows]

## Sheet: TarPmiR
mirnaid	refseqid	genesymbol	start	end	bindingp	energy	seed	accessibility	au	phylopstem	phylopflank	me	number_of_pairings	binding_region_length	longest_consecutive_pairings	position	validated
[truncated: 13,129 more rows]

## Sheet: miRanda
mirna	transcriptid	scoreenergy	X	X.1	X.2	X.3	X.4	X.5	converted_alias	name
[truncated: 273,799+ more rows]

[truncated: 1 more sheets: TargetScan]
