# Supplementary material for: A eutherian-specific microRNA controls the translation of Satb2 in a model of cortical differentiation
Source: Stem Cell Reports. 2021 May 20;16(6):1496–509. doi: 10.1016/j.stemcr.2021.04.020 (PMC8190598; doi:10.1016/j.stemcr.2021.04.020)
Supplement: Data S6. microRNA targeting analysis [file mmc7.xlsx]

## Sheet: Satb2_binding_miRs
#VALUE!
miranda v3.3a microRNA Target Scanning Algorithm
#VALUE!
(c) 2003 Memorial Sloan-Kettering Cancer Center	New York
Authors: Anton Enright	Bino John	Chris Sander and Debora Marks
(mirnatargets (at) cbio.mskcc.org - reaches all authors)
Software written by: Anton Enright
Distributed for anyone to use under the GNU Public License (GPL)
See the files 'COPYING' and 'LICENSE' for details
If you use this software please cite:
Enright AJ	John B	Gaul U	Tuschl T	Sander C and Marks DS;
(2003) Genome Biology; 5(1):R1.
miranda comes with ABSOLUTELY NO WARRANTY;
This is free software	and you are welcome to redistribute it
under certain conditions; type `miranda --license' for details.
Current Settings:
#VALUE!
Gap Open Penalty:	-9
Gap Extend Penalty:	-4
Score Threshold:	120
Energy Threshold:	-17.000000 kcal/mol
Scaling Parameter:	4
#VALUE!
Read Sequence:mmu-let-7g-5p MIMAT0000121 Mus musculus let-7g-5p(22 nt)
Read Sequence:ENSMUST00000114415 (2797 nt)
#VALUE!
Performing Scan: mmu-let-7g-5p vs ENSMUST00000114415
#VALUE!
Score for this Scan:
No Hits Found above Threshold
Complete
Read Sequence:mmu-let-7g-3p MIMAT0004519 Mus musculus let-7g-3p(22 nt)
Read Sequence:ENSMUST00000114415 (2797 nt)
#VALUE!
Performing Scan: mmu-let-7g-3p vs ENSMUST00000114415
#VALUE!
Score for this Scan:
No Hits Found above Threshold
Complete
Read Sequence:mmu-let-7i-5p MIMAT0000122 Mus musculus let-7i-5p(22 nt)
Read Sequence:ENSMUST00000114415 (2797 nt)
#VALUE!
Performing Scan: mmu-let-7i-5p vs ENSMUST00000114415
#VALUE!
Score for this Scan:
No Hits Found above Threshold
Complete
Read Sequence:mmu-let-7i-3p MIMAT0004520 Mus musculus let-7i-3p(22 nt)
Read Sequence:ENSMUST00000114415 (2797 nt)
#VALUE!
Performing Scan: mmu-let-7i-3p vs ENSMUST00000114415
#VALUE!
Score for this Scan:
No Hits Found above Threshold
Complete
Read Sequence:mmu-miR-1a-1-5p MIMAT0016979 Mus musculus miR-1a-1-5p(23 nt)
Read Sequence:ENSMUST00000114415 (2797 nt)
#VALUE!
Performing Scan: mmu-miR-1a-1-5p vs ENSMUST00000114415
#VALUE!
Forward:	Score: 145.000000 Q:2 to 22 R:637 to 659 Align Len (20) (65.00%) (75.00%)
Query: 3' auACCCGUAUAUUUCUUCAUACa 5'
||||:| | ||:|||||
Ref: 5' aaTGGGTAATTTCTGAGGTATGt 3'
Energy: -21.959999 kCal/Mol
Scores for this hit:
>mmu-miR-1a-1-5p	ENSMUST00000114415	145	-21.96	2 22	637 659	20	65.00%	75.00%
Score for this Scan:
Seq1	Seq2	Tot Score	Tot Energy	Max Score	Max Energy	Strand	Len1	Len2	Positions
>>mmu-miR-1a-1-5p	ENSMUST00000114415	145	-21.96	145	-21.96	5	23	2797	637
Complete
Read Sequence:mmu-miR-1a-3p MIMAT0000123 Mus musculus miR-1a-3p(22 nt)
Read Sequence:ENSMUST00000114415 (2797 nt)
#VALUE!
Performing Scan: mmu-miR-1a-3p vs ENSMUST00000114415
#VALUE!
Score for this Scan:
No Hits Found above Threshold
Complete
Read Sequence:mmu-miR-15b-5p MIMAT0000124 Mus musculus miR-15b-5p(22 nt)
Read Sequence:ENSMUST00000114415 (2797 nt)
#VALUE!
Performing Scan: mmu-miR-15b-5p vs ENSMUST00000114415
#VALUE!
Score for this Scan:
No Hits Found above Threshold
Complete
Read Sequence:mmu-miR-15b-3p MIMAT0004521 Mus musculus miR-15b-3p(22 nt)
Read Sequence:ENSMUST00000114415 (2797 nt)
#VALUE!
Performing Scan: mmu-miR-15b-3p vs ENSMUST00000114415
#VALUE!
Score for this Scan:
No Hits Found above Threshold
Complete
Read Sequence:mmu-miR-23b-5p MIMAT0016980 Mus musculus miR-23b-5p(21 nt)
Read Sequence:ENSMUST00000114415 (2797 nt)
#VALUE!
Performing Scan: mmu-miR-23b-5p vs ENSMUST00000114415
#VALUE!
Forward:	Score: 160.000000 Q:2 to 18 R:1400 to 1421 Align Len (17) (82.35%) (82.35%)
Query: 3' uuuaGUC-GUACGGUCCUUGGg 5'
||| | || ||||||||
Ref: 5' acgaCAGCCCTGGCAGGAACCt 3'
Energy: -24.660000 kCal/Mol
Scores for this hit:
>mmu-miR-23b-5p	ENSMUST00000114415	160	-24.66	2 18	1400 1421	17	82.35%	82.35%
Forward:	Score: 120.000000 Q:2 to 20 R:952 to 970 Align Len (18) (72.22%) (83.33%)
Query: 3' uuUAGUCGUACGGUCCUUGGg 5'
||| |||||:| ||:||
Ref: 5' gaATC--CATGCTATGAGCCa 3'
Energy: -18.670000 kCal/Mol
Scores for this hit:
>mmu-miR-23b-5p	ENSMUST00000114415	120	-18.67	2 20	952 970	18	72.22%	83.33%
Forward:	Score: 120.000000 Q:2 to 8 R:1695 to 1715 Align Len (6) (100.00%) (100.00%)
Query: 3' uuuagucguacgguCCUUGGg 5'
||||||
Ref: 5' cgggaccggcctccGGAACCc 3'
Energy: -21.440001 kCal/Mol
Scores for this hit:
>mmu-miR-23b-5p	ENSMUST00000114415	120	-21.44	2 8	1695 1715	6	100.00%	100.00%
Score for this Scan:
Seq1	Seq2	Tot Score	Tot Energy	Max Score	Max Energy	Strand	Len1	Len2	Positions
>>mmu-miR-23b-5p	ENSMUST00000114415	400	-64.77	160	-24.66	9	21	2797	1400 952 1695
Complete
Read Sequence:mmu-miR-23b-3p MIMAT0000125 Mus musculus miR-23b-3p(21 nt)
Read Sequence:ENSMUST00000114415 (2797 nt)
#VALUE!
Performing Scan: mmu-miR-23b-3p vs ENSMUST00000114415
#VALUE!
Score for this Scan:
No Hits Found above Threshold
Complete
Read Sequence:mmu-miR-27b-5p MIMAT0004522 Mus musculus miR-27b-5p(22 nt)
Read Sequence:ENSMUST00000114415 (2797 nt)
#VALUE!
Performing Scan: mmu-miR-27b-5p vs ENSMUST00000114415
#VALUE!
Forward:	Score: 126.000000 Q:2 to 20 R:2276 to 2301 Align Len (22) (63.64%) (72.73%)
Query: 3' caaGUGGUU----AGUCGAUUCGAGa 5'
||||:| |: || ||||||
Ref: 5' agaCACCGATTTTTTTGCCAAGCTCt 3'
Energy: -22.610001 kCal/Mol
Scores for this hit:
>mmu-miR-27b-5p	ENSMUST00000114415	126	-22.61	2 20	2276 2301	22	63.64%	72.73%
Score for this Scan:
Seq1	Seq2	Tot Score	Tot Energy	Max Score	Max Energy	Strand	Len1	Len2	Positions
>>mmu-miR-27b-5p	ENSMUST00000114415	126	-22.61	126	-22.61	11	22	2797	2276
Complete
Read Sequence:mmu-miR-27b-3p MIMAT0000126 Mus musculus miR-27b-3p(21 nt)
Read Sequence:ENSMUST00000114415 (2797 nt)
#VALUE!
Performing Scan: mmu-miR-27b-3p vs ENSMUST00000114415
#VALUE!
Forward:	Score: 154.000000 Q:2 to 20 R:430 to 447 Align Len (18) (77.78%) (83.33%)
Query: 3' cgUCUUGAAUCGGUGACACUu 5'
||:|| ||| |||||||
Ref: 5' gaAGGAC-TAG--ACTGTGAa 3'
Energy: -18.450001 kCal/Mol
Scores for this hit:
>mmu-miR-27b-3p	ENSMUST00000114415	154	-18.45	2 20	430 447	18	77.78%	83.33%
Score for this Scan:
Seq1	Seq2	Tot Score	Tot Energy	Max Score	Max Energy	Strand	Len1	Len2	Positions
>>mmu-miR-27b-3p	ENSMUST00000114415	154	-18.45	154	-18.45	12	21	2797	430
Complete
Read Sequence:mmu-miR-29b-1-5p MIMAT0004523 Mus musculus miR-29b-1-5p(22 nt)
Read Sequence:ENSMUST00000114415 (2797 nt)
#VALUE!
Performing Scan: mmu-miR-29b-1-5p vs ENSMUST00000114415
#VALUE!
Score for this Scan:
No Hits Found above Threshold
Complete
Read Sequence:mmu-miR-29b-3p MIMAT0000127 Mus musculus miR-29b-3p(23 nt)
Read Sequence:ENSMUST00000114415 (2797 nt)
#VALUE!
Performing Scan: mmu-miR-29b-3p vs ENSMUST00000114415
#VALUE!
Score for this Scan:
No Hits Found above Threshold
Complete
Read Sequence:mmu-miR-30a-5p MIMAT0000128 Mus musculus miR-30a-5p(22 nt)
Read Sequence:ENSMUST00000114415 (2797 nt)
#VALUE!
Performing Scan: mmu-miR-30a-5p vs ENSMUST00000114415
#VALUE!
Score for this Scan:
No Hits Found above Threshold
Complete
Read Sequence:mmu-miR-30a-3p MIMAT0000129 Mus musculus miR-30a-3p(22 nt)
Read Sequence:ENSMUST00000114415 (2797 nt)
#VALUE!
Performing Scan: mmu-miR-30a-3p vs ENSMUST00000114415
#VALUE!
Score for this Scan:
No Hits Found above Threshold
Complete
Read Sequence:mmu-miR-30b-5p MIMAT0000130 Mus musculus miR-30b-5p(22 nt)
Read Sequence:ENSMUST00000114415 (2797 nt)
#VALUE!
Performing Scan: mmu-miR-30b-5p vs ENSMUST00000114415
#VALUE!
Score for this Scan:
No Hits Found above Threshold
Complete
Read Sequence:mmu-miR-30b-3p MIMAT0004524 Mus musculus miR-30b-3p(22 nt)
Read Sequence:ENSMUST00000114415 (2797 nt)
#VALUE!
Performing Scan: mmu-miR-30b-3p vs ENSMUST00000114415
#VALUE!
Forward:	Score: 138.000000 Q:2 to 15 R:2256 to 2277 Align Len (13) (69.23%) (92.31%)
Query: 3' cugcauuuGUAGGUGUAGGGUc 5'
::| |||||||:|
Ref: 5' agtcactcTGTACACATCCTAg 3'
Energy: -20.670000 kCal/Mol
Scores for this hit:
>mmu-miR-30b-3p	ENSMUST00000114415	138	-20.67	2 15	2256 2277	13	69.23%	92.31%
Forward:	Score: 132.000000 Q:2 to 21 R:806 to 827 Align Len (19) (73.68%) (84.21%)
Query: 3' cuGCAUUUGUAGGUGUAGGGUc 5'
|||:| | |||||| :|||
Ref: 5' gcCGTGACCCTCCACACTCCAt 3'
Energy: -20.459999 kCal/Mol
Scores for this hit:
>mmu-miR-30b-3p	ENSMUST00000114415	132	-20.46	2 21	806 827	19	73.68%	84.21%
Score for this Scan:
Seq1	Seq2	Tot Score	Tot Energy	Max Score	Max Energy	Strand	Len1	Len2	Positions
>>mmu-miR-30b-3p	ENSMUST00000114415	270	-41.13	138	-20.67	18	22	2797	2256 806
Complete
Read Sequence:mmu-miR-99a-5p MIMAT0000131 Mus musculus miR-99a-5p(22 nt)
Read Sequence:ENSMUST00000114415 (2797 nt)
#VALUE!
Performing Scan: mmu-miR-99a-5p vs ENSMUST00000114415
#VALUE!
Score for this Scan:
No Hits Found above Threshold
Complete
Read Sequence:mmu-miR-99a-3p MIMAT0016981 Mus musculus miR-99a-3p(21 nt)
Read Sequence:ENSMUST00000114415 (2797 nt)
#VALUE!
Performing Scan: mmu-miR-99a-3p vs ENSMUST00000114415
#VALUE!
Score for this Scan:
No Hits Found above Threshold
Complete
Read Sequence:mmu-miR-99b-5p MIMAT0000132 Mus musculus miR-99b-5p(22 nt)
Read Sequence:ENSMUST00000114415 (2797 nt)
#VALUE!
Performing Scan: mmu-miR-99b-5p vs ENSMUST00000114415
#VALUE!
Score for this Scan:
No Hits Found above Threshold
Complete
Read Sequence:mmu-miR-99b-3p MIMAT0004525 Mus musculus miR-99b-3p(22 nt)
Read Sequence:ENSMUST00000114415 (2797 nt)
#VALUE!
Performing Scan: mmu-miR-99b-3p vs ENSMUST00000114415
#VALUE!
Forward:	Score: 126.000000 Q:3 to 21 R:1352 to 1376 Align Len (21) (66.67%) (80.95%)
Query: 3' gcCUG--GGUGUCU-GUGCUCGAac 5'
||| |::|||| | :|||||
Ref: 5' caGACCTCTGCAGACCCTGAGCTca 3'
Energy: -23.700001 kCal/Mol
Scores for this hit:
>mmu-miR-99b-3p	ENSMUST00000114415	126	-23.7	3 21	1352 1376	21	66.67%	80.95%
Forward:	Score: 121.000000 Q:2 to 20 R:2080 to 2100 Align Len (18) (72.22%) (83.33%)
Query: 3' gccUGGGUGUCUGUGCUCGAAc 5'
|||| : ||||:|||| |
Ref: 5' gttACCC-TTGACATGAGCGTc 3'
Energy: -21.900000 kCal/Mol
Scores for this hit:
>mmu-miR-99b-3p	ENSMUST00000114415	121	-21.9	2 20	2080 2100	18	72.22%	83.33%
Score for this Scan:
Seq1	Seq2	Tot Score	Tot Energy	Max Score	Max Energy	Strand	Len1	Len2	Positions
>>mmu-miR-99b-3p	ENSMUST00000114415	247	-45.6	126	-23.7	22	22	2797	1352 2080
Complete
Read Sequence:mmu-miR-101a-5p MIMAT0004526 Mus musculus miR-101a-5p(22 nt)
Read Sequence:ENSMUST00000114415 (2797 nt)
#VALUE!
Performing Scan: mmu-miR-101a-5p vs ENSMUST00000114415
#VALUE!
Score for this Scan:
No Hits Found above Threshold
Complete
Read Sequence:mmu-miR-101a-3p MIMAT0000133 Mus musculus miR-101a-3p(21 nt)
Read Sequence:ENSMUST00000114415 (2797 nt)
#VALUE!
Performing Scan: mmu-miR-101a-3p vs ENSMUST00000114415
#VALUE!
Score for this Scan:
No Hits Found above Threshold
Complete
Read Sequence:mmu-miR-124-5p MIMAT0004527 Mus musculus miR-124-5p(22 nt)
Read Sequence:ENSMUST00000114415 (2797 nt)
#VALUE!
Performing Scan: mmu-miR-124-5p vs ENSMUST00000114415
#VALUE!
Score for this Scan:
No Hits Found above Threshold
Complete
Read Sequence:mmu-miR-124-3p MIMAT0000134 Mus musculus miR-124-3p(20 nt)
Read Sequence:ENSMUST00000114415 (2797 nt)
#VALUE!
Performing Scan: mmu-miR-124-3p vs ENSMUST00000114415
#VALUE!
Score for this Scan:
No Hits Found above Threshold
Complete
Read Sequence:mmu-miR-125a-5p MIMAT0000135 Mus musculus miR-125a-5p(24 nt)
Read Sequence:ENSMUST00000114415 (2797 nt)
#VALUE!
Performing Scan: mmu-miR-125a-5p vs ENSMUST00000114415
#VALUE!
Forward:	Score: 147.000000 Q:2 to 12 R:522 to 545 Align Len (10) (90.00%) (90.00%)
Query: 3' aguguccaauuucCCAGAGUCCCu 5'
| ||||||||
Ref: 5' gaaactgcagcctGCTCTCAGGGc 3'
Energy: -17.120001 kCal/Mol
Scores for this hit:
>mmu-miR-125a-5p	ENSMUST00000114415	147	-17.12	2 12	522 545	10	90.00%	90.00%
Score for this Scan:
Seq1	Seq2	Tot Score	Tot Energy	Max Score	Max Energy	Strand	Len1	Len2	Positions
>>mmu-miR-125a-5p	ENSMUST00000114415	147	-17.12	147	-17.12	27	24	2797	522
Complete
Read Sequence:mmu-miR-125a-3p MIMAT0004528 Mus musculus miR-125a-3p(22 nt)
Read Sequence:ENSMUST00000114415 (2797 nt)
#VALUE!
Performing Scan: mmu-miR-125a-3p vs ENSMUST00000114415
#VALUE!
Forward:	Score: 124.000000 Q:3 to 19 R:1512 to 1535 Align Len (18) (72.22%) (83.33%)
Query: 3' ccgaGGGU-UCUUG-GAGUGGAca 5'
|||| | |:| ||:||||
Ref: 5' gtgcCCCACATAGCGCTTACCTta 3'
Energy: -19.110001 kCal/Mol
Scores for this hit:
>mmu-miR-125a-3p	ENSMUST00000114415	124	-19.11	3 19	1512 1535	18	72.22%	83.33%
Score for this Scan:
Seq1	Seq2	Tot Score	Tot Energy	Max Score	Max Energy	Strand	Len1	Len2	Positions
>>mmu-miR-125a-3p	ENSMUST00000114415	124	-19.11	124	-19.11	28	22	2797	1512
Complete
Read Sequence:mmu-miR-125b-5p MIMAT0000136 Mus musculus miR-125b-5p(22 nt)
Read Sequence:ENSMUST00000114415 (2797 nt)
#VALUE!
Performing Scan: mmu-miR-125b-5p vs ENSMUST00000114415
#VALUE!
Score for this Scan:
No Hits Found above Threshold
Complete
Read Sequence:mmu-miR-125b-2-3p MIMAT0004529 Mus musculus miR-125b-2-3p(22 nt)
Read Sequence:ENSMUST00000114415 (2797 nt)
#VALUE!
Performing Scan: mmu-miR-125b-2-3p vs ENSMUST00000114415
#VALUE!
Forward:	Score: 144.000000 Q:2 to 17 R:1407 to 1428 Align Len (15) (80.00%) (100.00%)
Query: 3' uccaggGUUCUUGGACUGAACa 5'
||:|||||||::|||
Ref: 5' ccctggCAGGAACCTGGTTTGg 3'
Energy: -24.250000 kCal/Mol
Scores for this hit:
>mmu-miR-125b-2-3p	ENSMUST00000114415	144	-24.25	2 17	1407 1428	15	80.00%	100.00%
Forward:	Score: 127.000000 Q:2 to 20 R:451 to 472 Align Len (18) (61.11%) (77.78%)
Query: 3' uccAGGGUUCUUGGACUGAACa 5'
||::|| :| ||||||
Ref: 5' agtTCTTAAAGAAAAGACTTGt 3'
Energy: -17.549999 kCal/Mol
Scores for this hit:
>mmu-miR-125b-2-3p	ENSMUST00000114415	127	-17.55	2 20	451 472	18	61.11%	77.78%
Score for this Scan:
Seq1	Seq2	Tot Score	Tot Energy	Max Score	Max Energy	Strand	Len1	Len2	Positions
>>mmu-miR-125b-2-3p	ENSMUST00000114415	271	-41.8	144	-24.25	30	22	2797	1407 451
Complete
Read Sequence:mmu-miR-126a-5p MIMAT0000137 Mus musculus miR-126a-5p(21 nt)
Read Sequence:ENSMUST00000114415 (2797 nt)
#VALUE!
Performing Scan: mmu-miR-126a-5p vs ENSMUST00000114415
#VALUE!
Score for this Scan:
No Hits Found above Threshold
Complete
Read Sequence:mmu-miR-126a-3p MIMAT0000138 Mus musculus miR-126a-3p(22 nt)
Read Sequence:ENSMUST00000114415 (2797 nt)
#VALUE!
Performing Scan: mmu-miR-126a-3p vs ENSMUST00000114415
#VALUE!
Score for this Scan:
No Hits Found above Threshold
Complete
Read Sequence:mmu-miR-127-5p MIMAT0004530 Mus musculus miR-127-5p(22 nt)
Read Sequence:ENSMUST00000114415 (2797 nt)
#VALUE!
Performing Scan: mmu-miR-127-5p vs ENSMUST00000114415
#VALUE!
Forward:	Score: 123.000000 Q:3 to 21 R:157 to 180 Align Len (20) (65.00%) (75.00%)
Query: 3' uaGUCUCG--GGAGACUCGAAGuc 5'
| |||: ||| |||:|||
Ref: 5' gaCTGAGTAAGCTCAGAGTTTCtg 3'
Energy: -19.270000 kCal/Mol
Scores for this hit:
>mmu-miR-127-5p	ENSMUST00000114415	123	-19.27	3 21	157 180	20	65.00%	75.00%
Forward:	Score: 120.000000 Q:2 to 21 R:58 to 79 Align Len (19) (57.89%) (84.21%)
Query: 3' uaGUCUCGGGAGACUCGAAGUc 5'
|| : :||||| :||||::
Ref: 5' ttCAAGTTCCTCTCGGCTTTGt 3'
Energy: -17.340000 kCal/Mol
Scores for this hit:
>mmu-miR-127-5p	ENSMUST00000114415	120	-17.34	2 21	58 79	19	57.89%	84.21%
Score for this Scan:
Seq1	Seq2	Tot Score	Tot Energy	Max Score	Max Energy	Strand	Len1	Len2	Positions
>>mmu-miR-127-5p	ENSMUST00000114415	243	-36.61	123	-19.27	33	22	2797	157 58
Complete
Read Sequence:mmu-miR-127-3p MIMAT0000139 Mus musculus miR-127-3p(22 nt)
Read Sequence:ENSMUST00000114415 (2797 nt)
#VALUE!
Performing Scan: mmu-miR-127-3p vs ENSMUST00000114415
#VALUE!
Forward:	Score: 127.000000 Q:3 to 21 R:14 to 36 Align Len (19) (63.16%) (84.21%)
Query: 3' ucGGUUCG-AGUCUGCCUAGGcu 5'
| :||| :|||:||:|||
Ref: 5' ggCAGAGCAATAGATGGGTCCaa 3'
Energy: -24.160000 kCal/Mol
Scores for this hit:
>mmu-miR-127-3p	ENSMUST00000114415	127	-24.16	3 21	14 36	19	63.16%	84.21%
Score for this Scan:
Seq1	Seq2	Tot Score	Tot Energy	Max Score	Max Energy	Strand	Len1	Len2	Positions
>>mmu-miR-127-3p	ENSMUST00000114415	127	-24.16	127	-24.16	34	22	2797	14
Complete
Read Sequence:mmu-miR-128-1-5p MIMAT0016982 Mus musculus miR-128-1-5p(21 nt)
Read Sequence:ENSMUST00000114415 (2797 nt)
#VALUE!
Performing Scan: mmu-miR-128-1-5p vs ENSMUST00000114415
#VALUE!
Forward:	Score: 124.000000 Q:2 to 9 R:1688 to 1708 Align Len (7) (85.71%) (100.00%)
Query: 3' agucugucacgauGCCGGGGc 5'
|||||:|
Ref: 5' cttccttcgggacCGGCCTCc 3'
Energy: -18.260000 kCal/Mol
Scores for this hit:
>mmu-miR-128-1-5p	ENSMUST00000114415	124	-18.26	2 9	1688 1708	7	85.71%	100.00%
Score for this Scan:
Seq1	Seq2	Tot Score	Tot Energy	Max Score	Max Energy	Strand	Len1	Len2	Positions
>>mmu-miR-128-1-5p	ENSMUST00000114415	124	-18.26	124	-18.26	35	21	2797	1688
Complete
Read Sequence:mmu-miR-128-3p MIMAT0000140 Mus musculus miR-128-3p(21 nt)
Read Sequence:ENSMUST00000114415 (2797 nt)
#VALUE!
Performing Scan: mmu-miR-128-3p vs ENSMUST00000114415
#VALUE!
Score for this Scan:
No Hits Found above Threshold
Complete
Read Sequence:mmu-miR-130a-5p MIMAT0016983 Mus musculus miR-130a-5p(22 nt)
Read Sequence:ENSMUST00000114415 (2797 nt)
#VALUE!
Performing Scan: mmu-miR-130a-5p vs ENSMUST00000114415
#VALUE!
Score for this Scan:
No Hits Found above Threshold
Complete
Read Sequence:mmu-miR-130a-3p MIMAT0000141 Mus musculus miR-130a-3p(22 nt)
Read Sequence:ENSMUST00000114415 (2797 nt)
#VALUE!
Performing Scan: mmu-miR-130a-3p vs ENSMUST00000114415
#VALUE!
Score for this Scan:
No Hits Found above Threshold
Complete
Read Sequence:mmu-miR-9-5p MIMAT0000142 Mus musculus miR-9-5p(23 nt)
Read Sequence:ENSMUST00000114415 (2797 nt)
#VALUE!
Performing Scan: mmu-miR-9-5p vs ENSMUST00000114415
#VALUE!
Score for this Scan:
No Hits Found above Threshold
Complete
Read Sequence:mmu-miR-9-3p MIMAT0000143 Mus musculus miR-9-3p(22 nt)
Read Sequence:ENSMUST00000114415 (2797 nt)
#VALUE!
Performing Scan: mmu-miR-9-3p vs ENSMUST00000114415
#VALUE!
Score for this Scan:
No Hits Found above Threshold
Complete
Read Sequence:mmu-miR-132-5p MIMAT0016984 Mus musculus miR-132-5p(22 nt)
Read Sequence:ENSMUST00000114415 (2797 nt)
#VALUE!
Performing Scan: mmu-miR-132-5p vs ENSMUST00000114415
#VALUE!
Forward:	Score: 132.000000 Q:2 to 19 R:2175 to 2198 Align Len (19) (73.68%) (84.21%)
Query: 3' cauuGUUA-GCUUUC-GGUGCCAa 5'
:||| |||:|| |||| ||
Ref: 5' gcttTAATCCGAGAGTCCACAGTt 3'
Energy: -17.750000 kCal/Mol
Scores for this hit:
>mmu-miR-132-5p	ENSMUST00000114415	132	-17.75	2 19	2175 2198	19	73.68%	84.21%
Forward:	Score: 122.000000 Q:3 to 21 R:239 to 259 Align Len (18) (61.11%) (83.33%)
Query: 3' caUUGUUAGCUUUCGGUGCCaa 5'
|::|||: ||:|||||
Ref: 5' atAGTAATT-CTAGTCACGGgc 3'
Energy: -18.620001 kCal/Mol
Scores for this hit:
>mmu-miR-132-5p	ENSMUST00000114415	122	-18.62	3 21	239 259	18	61.11%	83.33%
Score for this Scan:
Seq1	Seq2	Tot Score	Tot Energy	Max Score	Max Energy	Strand	Len1	Len2	Positions
>>mmu-miR-132-5p	ENSMUST00000114415	254	-36.37	132	-18.62	41	22	2797	2175 239
Complete
Read Sequence:mmu-miR-132-3p MIMAT0000144 Mus musculus miR-132-3p(22 nt)
Read Sequence:ENSMUST00000114415 (2797 nt)
#VALUE!
Performing Scan: mmu-miR-132-3p vs ENSMUST00000114415
#VALUE!
Forward:	Score: 140.000000 Q:2 to 20 R:2735 to 2760 Align Len (22) (68.18%) (81.82%)
Query: 3' gcuGGUAC-CG--AC-AUCUGACAAu 5'
::||| || || |||:|||||
Ref: 5' aacTTATGTGCATTGTTAGGCTGTTa 3'
Energy: -18.580000 kCal/Mol
Scores for this hit:
>mmu-miR-132-3p	ENSMUST00000114415	140	-18.58	2 20	2735 2760	22	68.18%	81.82%
Score for this Scan:
Seq1	Seq2	Tot Score	Tot Energy	Max Score	Max Energy	Strand	Len1	Len2	Positions
>>mmu-miR-132-3p	ENSMUST00000114415	140	-18.58	140	-18.58	42	22	2797	2735
Complete
Read Sequence:mmu-miR-133a-5p MIMAT0003473 Mus musculus miR-133a-5p(21 nt)
Read Sequence:ENSMUST00000114415 (2797 nt)
#VALUE!
Performing Scan: mmu-miR-133a-5p vs ENSMUST00000114415
#VALUE!
Score for this Scan:
No Hits Found above Threshold
Complete
Read Sequence:mmu-miR-133a-3p MIMAT0000145 Mus musculus miR-133a-3p(22 nt)
Read Sequence:ENSMUST00000114415 (2797 nt)
#VALUE!
Performing Scan: mmu-miR-133a-3p vs ENSMUST00000114415
#VALUE!
Score for this Scan:
No Hits Found above Threshold
Complete
Read Sequence:mmu-miR-134-5p MIMAT0000146 Mus musculus miR-134-5p(22 nt)
Read Sequence:ENSMUST00000114415 (2797 nt)
#VALUE!
Performing Scan: mmu-miR-134-5p vs ENSMUST00000114415
#VALUE!
Forward:	Score: 131.000000 Q:2 to 17 R:234 to 256 Align Len (16) (68.75%) (75.00%)
Query: 3' ggggagACCAGU-UGGUCAGUGu 5'
| || | |:||||||
Ref: 5' cgaccaTAGTAATTCTAGTCACg 3'
Energy: -17.209999 kCal/Mol
Scores for this hit:
>mmu-miR-134-5p	ENSMUST00000114415	131	-17.21	2 17	234 256	16	68.75%	75.00%
Forward:	Score: 128.000000 Q:2 to 21 R:490 to 511 Align Len (19) (63.16%) (73.68%)
Query: 3' ggGGAGACCAGUUGGUCAGUGu 5'
|| || ||:: ||||||
Ref: 5' taCCACTTCACAGTGAGTCACt 3'
Energy: -19.280001 kCal/Mol
Scores for this hit:
>mmu-miR-134-5p	ENSMUST00000114415	128	-19.28	2 21	490 511	19	63.16%	73.68%
Forward:	Score: 121.000000 Q:2 to 21 R:1646 to 1665 Align Len (19) (63.16%) (73.68%)
Query: 3' ggGGAGACCAGUUGGUCAGUGu 5'
|:|| ||: ||||| ||
Ref: 5' acCTTCCAGTT--CCAGTGACa 3'
Energy: -21.500000 kCal/Mol
Scores for this hit:
>mmu-miR-134-5p	ENSMUST00000114415	121	-21.5	2 21	1646 1665	19	63.16%	73.68%
Score for this Scan:
Seq1	Seq2	Tot Score	Tot Energy	Max Score	Max Energy	Strand	Len1	Len2	Positions
>>mmu-miR-134-5p	ENSMUST00000114415	380	-57.99	131	-21.5	45	22	2797	234 490 1646
Complete
Read Sequence:mmu-miR-134-3p MIMAT0016985 Mus musculus miR-134-3p(20 nt)
Read Sequence:ENSMUST00000114415 (2797 nt)
#VALUE!
Performing Scan: mmu-miR-134-3p vs ENSMUST00000114415
#VALUE!
Score for this Scan:
No Hits Found above Threshold
Complete
Read Sequence:mmu-miR-135a-5p MIMAT0000147 Mus musculus miR-135a-5p(23 nt)
Read Sequence:ENSMUST00000114415 (2797 nt)
#VALUE!
Performing Scan: mmu-miR-135a-5p vs ENSMUST00000114415
#VALUE!
Score for this Scan:
No Hits Found above Threshold
Complete
Read Sequence:mmu-miR-135a-1-3p MIMAT0004531 Mus musculus miR-135a-1-3p(22 nt)
Read Sequence:ENSMUST00000114415 (2797 nt)
#VALUE!
Performing Scan: mmu-miR-135a-1-3p vs ENSMUST00000114415
#VALUE!
Forward:	Score: 141.000000 Q:2 to 15 R:1608 to 1630 Align Len (14) (78.57%) (92.86%)
Query: 3' gcggugccGAGGUU-AGGGAUAu 5'
|||||: |:|||||
Ref: 5' caaatctcCTCCAGTTTCCTATt 3'
Energy: -17.650000 kCal/Mol
Scores for this hit:
>mmu-miR-135a-1-3p	ENSMUST00000114415	141	-17.65	2 15	1608 1630	14	78.57%	92.86%
Forward:	Score: 126.000000 Q:2 to 21 R:609 to 625 Align Len (19) (57.89%) (73.68%)
Query: 3' gcGGUGCCGAGGUUAGGGAUAu 5'
|:|:||| |:|||||
Ref: 5' ttCTATGGC-----TTCCTATc 3'
Energy: -17.780001 kCal/Mol
Scores for this hit:
>mmu-miR-135a-1-3p	ENSMUST00000114415	126	-17.78	2 21	609 625	19	57.89%	73.68%
Score for this Scan:
Seq1	Seq2	Tot Score	Tot Energy	Max Score	Max Energy	Strand	Len1	Len2	Positions
>>mmu-miR-135a-1-3p	ENSMUST00000114415	267	-35.43	141	-17.78	48	22	2797	1608 609
Complete
Read Sequence:mmu-miR-136-5p MIMAT0000148 Mus musculus miR-136-5p(22 nt)
Read Sequence:ENSMUST00000114415 (2797 nt)
#VALUE!
Performing Scan: mmu-miR-136-5p vs ENSMUST00000114415
#VALUE!
Score for this Scan:
No Hits Found above Threshold
Complete
Read Sequence:mmu-miR-136-3p MIMAT0004532 Mus musculus miR-136-3p(22 nt)
Read Sequence:ENSMUST00000114415 (2797 nt)
#VALUE!
Performing Scan: mmu-miR-136-3p vs ENSMUST00000114415
#VALUE!
Score for this Scan:
No Hits Found above Threshold
Complete
Read Sequence:mmu-miR-137-5p MIMAT0016986 Mus musculus miR-137-5p(23 nt)
Read Sequence:ENSMUST00000114415 (2797 nt)
#VALUE!
Performing Scan: mmu-miR-137-5p vs ENSMUST00000114415
#VALUE!
Forward:	Score: 128.000000 Q:2 to 22 R:2498 to 2521 Align Len (21) (52.38%) (85.71%)
Query: 3' uaAUAGGUGGGU-UCUUAUGGGCa 5'
|:||:|:::| ||||:|:|
Ref: 5' taTGTCTATTTATTCAATATCTGt 3'
Energy: -18.620001 kCal/Mol
Scores for this hit:
>mmu-miR-137-5p	ENSMUST00000114415	128	-18.62	2 22	2498 2521	21	52.38%	85.71%
Forward:	Score: 122.000000 Q:2 to 20 R:819 to 843 Align Len (20) (70.00%) (80.00%)
Query: 3' uaauAGGU--GGGUUCUUAUGGGCa 5'
|||| |||:|| ||:|| |
Ref: 5' acacTCCATTCCCGAGCATGCCAGc 3'
Energy: -20.549999 kCal/Mol
Scores for this hit:
>mmu-miR-137-5p	ENSMUST00000114415	122	-20.55	2 20	819 843	20	70.00%	80.00%
Score for this Scan:
Seq1	Seq2	Tot Score	Tot Energy	Max Score	Max Energy	Strand	Len1	Len2	Positions
>>mmu-miR-137-5p	ENSMUST00000114415	250	-39.17	128	-20.55	51	23	2797	2498 819
Complete
Read Sequence:mmu-miR-137-3p MIMAT0000149 Mus musculus miR-137-3p(23 nt)
Read Sequence:ENSMUST00000114415 (2797 nt)
#VALUE!
Performing Scan: mmu-miR-137-3p vs ENSMUST00000114415
#VALUE!
Score for this Scan:
No Hits Found above Threshold
Complete
Read Sequence:mmu-miR-138-5p MIMAT0000150 Mus musculus miR-138-5p(23 nt)
Read Sequence:ENSMUST00000114415 (2797 nt)
#VALUE!
Performing Scan: mmu-miR-138-5p vs ENSMUST00000114415
#VALUE!
Score for this Scan:
No Hits Found above Threshold
Complete
Read Sequence:mmu-miR-138-2-3p MIMAT0016987 Mus musculus miR-138-2-3p(21 nt)
Read Sequence:ENSMUST00000114415 (2797 nt)
#VALUE!
Performing Scan: mmu-miR-138-2-3p vs ENSMUST00000114415
#VALUE!
Score for this Scan:
No Hits Found above Threshold
Complete
Read Sequence:mmu-miR-140-5p MIMAT0000151 Mus musculus miR-140-5p(22 nt)
Read Sequence:ENSMUST00000114415 (2797 nt)
#VALUE!
Performing Scan: mmu-miR-140-5p vs ENSMUST00000114415
#VALUE!
Score for this Scan:
No Hits Found above Threshold
Complete
Read Sequence:mmu-miR-140-3p MIMAT0000152 Mus musculus miR-140-3p(21 nt)
Read Sequence:ENSMUST00000114415 (2797 nt)
#VALUE!
Performing Scan: mmu-miR-140-3p vs ENSMUST00000114415
#VALUE!
Forward:	Score: 166.000000 Q:2 to 20 R:2444 to 2467 Align Len (21) (76.19%) (80.95%)
Query: 3' ggCACC---AAGAUGGGACACCAu 5'
|||| ||:|| ||||||||
Ref: 5' ctGTGGGCATTTTAGCCTGTGGTc 3'
Energy: -27.639999 kCal/Mol
Scores for this hit:
>mmu-miR-140-3p	ENSMUST00000114415	166	-27.64	2 20	2444 2467	21	76.19%	80.95%
Forward:	Score: 138.000000 Q:3 to 20 R:2426 to 2451 Align Len (22) (68.18%) (72.73%)
Query: 3' ggCACCAAGA-----UGGGACACCau 5'
|||||||| | :||||||
Ref: 5' caGTGGTTCTAAGTGAATCTGTGGgc 3'
Energy: -26.309999 kCal/Mol
Scores for this hit:
>mmu-miR-140-3p	ENSMUST00000114415	138	-26.31	3 20	2426 2451	22	68.18%	72.73%
Score for this Scan:
Seq1	Seq2	Tot Score	Tot Energy	Max Score	Max Energy	Strand	Len1	Len2	Positions
>>mmu-miR-140-3p	ENSMUST00000114415	304	-53.95	166	-27.64	56	21	2797	2444 2426
Complete
Read Sequence:mmu-miR-141-5p MIMAT0004533 Mus musculus miR-141-5p(22 nt)
Read Sequence:ENSMUST00000114415 (2797 nt)
#VALUE!
Performing Scan: mmu-miR-141-5p vs ENSMUST00000114415
#VALUE!
Forward:	Score: 134.000000 Q:3 to 19 R:1959 to 1980 Align Len (16) (75.00%) (87.50%)
Query: 3' agguUGUGACGUGACCUUCUac 5'
||||| :|| ||:|||
Ref: 5' gcttACACTATACAGGGAGAag 3'
Energy: -19.660000 kCal/Mol
Scores for this hit:
>mmu-miR-141-5p	ENSMUST00000114415	134	-19.66	3 19	1959 1980	16	75.00%	87.50%
Score for this Scan:
Seq1	Seq2	Tot Score	Tot Energy	Max Score	Max Energy	Strand	Len1	Len2	Positions
>>mmu-miR-141-5p	ENSMUST00000114415	134	-19.66	134	-19.66	57	22	2797	1959
Complete
Read Sequence:mmu-miR-141-3p MIMAT0000153 Mus musculus miR-141-3p(22 nt)
Read Sequence:ENSMUST00000114415 (2797 nt)
#VALUE!
Performing Scan: mmu-miR-141-3p vs ENSMUST00000114415
#VALUE!
Score for this Scan:
No Hits Found above Threshold
Complete
Read Sequence:mmu-miR-142a-5p MIMAT0000154 Mus musculus miR-142a-5p(21 nt)
Read Sequence:ENSMUST00000114415 (2797 nt)
#VALUE!
Performing Scan: mmu-miR-142a-5p vs ENSMUST00000114415
#VALUE!
Score for this Scan:
No Hits Found above Threshold
Complete
Read Sequence:mmu-miR-142a-3p MIMAT0000155 Mus musculus miR-142a-3p(23 nt)
Read Sequence:ENSMUST00000114415 (2797 nt)
#VALUE!
Performing Scan: mmu-miR-142a-3p vs ENSMUST00000114415
#VALUE!
Score for this Scan:
No Hits Found above Threshold
Complete
Read Sequence:mmu-miR-144-5p MIMAT0016988 Mus musculus miR-144-5p(23 nt)
Read Sequence:ENSMUST00000114415 (2797 nt)
#VALUE!
Performing Scan: mmu-miR-144-5p vs ENSMUST00000114415
#VALUE!
Score for this Scan:
No Hits Found above Threshold
Complete
Read Sequence:mmu-miR-144-3p MIMAT0000156 Mus musculus miR-144-3p(20 nt)
Read Sequence:ENSMUST00000114415 (2797 nt)
#VALUE!
Performing Scan: mmu-miR-144-3p vs ENSMUST00000114415
#VALUE!
Score for this Scan:
No Hits Found above Threshold
Complete
Read Sequence:mmu-miR-145a-5p MIMAT0000157 Mus musculus miR-145a-5p(23 nt)
Read Sequence:ENSMUST00000114415 (2797 nt)
#VALUE!
Performing Scan: mmu-miR-145a-5p vs ENSMUST00000114415
#VALUE!
Score for this Scan:
No Hits Found above Threshold
Complete
Read Sequence:mmu-miR-145a-3p MIMAT0004534 Mus musculus miR-145a-3p(22 nt)
Read Sequence:ENSMUST00000114415 (2797 nt)
#VALUE!
Performing Scan: mmu-miR-145a-3p vs ENSMUST00000114415
#VALUE!
Score for this Scan:
No Hits Found above Threshold
Complete
Read Sequence:mmu-miR-146a-5p MIMAT0000158 Mus musculus miR-146a-5p(22 nt)
Read Sequence:ENSMUST00000114415 (2797 nt)
#VALUE!
Performing Scan: mmu-miR-146a-5p vs ENSMUST00000114415
#VALUE!
Score for this Scan:
No Hits Found above Threshold
Complete
Read Sequence:mmu-miR-146a-3p MIMAT0016989 Mus musculus miR-146a-3p(22 nt)
Read Sequence:ENSMUST00000114415 (2797 nt)
#VALUE!
Performing Scan: mmu-miR-146a-3p vs ENSMUST00000114415
#VALUE!
Score for this Scan:
No Hits Found above Threshold
Complete
Read Sequence:mmu-miR-149-5p MIMAT0000159 Mus musculus miR-149-5p(23 nt)
Read Sequence:ENSMUST00000114415 (2797 nt)
#VALUE!
Performing Scan: mmu-miR-149-5p vs ENSMUST00000114415
#VALUE!
Score for this Scan:
No Hits Found above Threshold
Complete
Read Sequence:mmu-miR-149-3p MIMAT0016990 Mus musculus miR-149-3p(22 nt)
Read Sequence:ENSMUST00000114415 (2797 nt)
#VALUE!
Performing Scan: mmu-miR-149-3p vs ENSMUST00000114415
#VALUE!
Forward:	Score: 142.000000 Q:2 to 15 R:1049 to 1070 Align Len (13) (76.92%) (92.31%)
Query: 3' cguggcggGGGCAGGGAGGGAg 5'
||| |:|||:|||
Ref: 5' gggtgttaCCCTTTCCTTCCTt 3'
Energy: -24.670000 kCal/Mol
Scores for this hit:
>mmu-miR-149-3p	ENSMUST00000114415	142	-24.67	2 15	1049 1070	13	76.92%	92.31%
Forward:	Score: 140.000000 Q:2 to 9 R:1669 to 1690 Align Len (7) (100.00%) (100.00%)
Query: 3' cguggcgggggcagGGAGGGAg 5'
|||||||
Ref: 5' attgcaagaggagaCCTCCCTt 3'
Energy: -20.209999 kCal/Mol
Scores for this hit:
>mmu-miR-149-3p	ENSMUST00000114415	140	-20.21	2 9	1669 1690	7	100.00%	100.00%
Forward:	Score: 133.000000 Q:2 to 19 R:2141 to 2163 Align Len (18) (72.22%) (83.33%)
Query: 3' cgugGCGGGGGCA-GGGAGGGAg 5'
| | ||||| ||||::||
Ref: 5' tgggCCCGCCCGTCCCCTTTCTg 3'
Energy: -31.690001 kCal/Mol
Scores for this hit:
>mmu-miR-149-3p	ENSMUST00000114415	133	-31.69	2 19	2141 2163	18	72.22%	83.33%
Forward:	Score: 131.000000 Q:3 to 21 R:1374 to 1396 Align Len (19) (68.42%) (84.21%)
Query: 3' cgUG-GCGGGGGCAGGGAGGGag 5'
|| ||:|:|| ||:||||
Ref: 5' tcACGCGTCTCCACCCTTCCCct 3'
Energy: -32.110001 kCal/Mol
Scores for this hit:
>mmu-miR-149-3p	ENSMUST00000114415	131	-32.11	3 21	1374 1396	19	68.42%	84.21%
Forward:	Score: 128.000000 Q:3 to 21 R:1267 to 1288 Align Len (18) (66.67%) (77.78%)
Query: 3' cgUGGCGGGGGCAGGGAGGGag 5'
||: | ||| |||||:|
Ref: 5' taACTCCACCCTGCCCTCTCcc 3'
Energy: -28.309999 kCal/Mol
Scores for this hit:
>mmu-miR-149-3p	ENSMUST00000114415	128	-28.31	3 21	1267 1288	18	66.67%	77.78%
Score for this Scan:
Seq1	Seq2	Tot Score	Tot Energy	Max Score	Max Energy	Strand	Len1	Len2	Positions
>>mmu-miR-149-3p	ENSMUST00000114415	674	-136.99	142	-32.11	68	22	2797	1049 1669 2141 1374 1267
Complete
Read Sequence:mmu-miR-150-5p MIMAT0000160 Mus musculus miR-150-5p(22 nt)
Read Sequence:ENSMUST00000114415 (2797 nt)
#VALUE!
Performing Scan: mmu-miR-150-5p vs ENSMUST00000114415
#VALUE!
Score for this Scan:
No Hits Found above Threshold
Complete
Read Sequence:mmu-miR-150-3p MIMAT0004535 Mus musculus miR-150-3p(22 nt)
Read Sequence:ENSMUST00000114415 (2797 nt)
#VALUE!
Performing Scan: mmu-miR-150-3p vs ENSMUST00000114415
#VALUE!
Forward:	Score: 127.000000 Q:2 to 16 R:832 to 853 Align Len (14) (71.43%) (85.71%)
Query: 3' gauagggGGUCCGGACAUGGUc 5'
|||| |||||:|:
Ref: 5' gagcatgCCAGCACTGTATCGa 3'
Energy: -18.219999 kCal/Mol
Scores for this hit:
>mmu-miR-150-3p	ENSMUST00000114415	127	-18.22	2 16	832 853	14	71.43%	85.71%
Score for this Scan:
Seq1	Seq2	Tot Score	Tot Energy	Max Score	Max Energy	Strand	Len1	Len2	Positions
>>mmu-miR-150-3p	ENSMUST00000114415	127	-18.22	127	-18.22	70	22	2797	832
Complete
Read Sequence:mmu-miR-151-5p MIMAT0004536 Mus musculus miR-151-5p(21 nt)
Read Sequence:ENSMUST00000114415 (2797 nt)
#VALUE!
Performing Scan: mmu-miR-151-5p vs ENSMUST00000114415
#VALUE!
Score for this Scan:
No Hits Found above Threshold
Complete
Read Sequence:mmu-miR-151-3p MIMAT0000161 Mus musculus miR-151-3p(21 nt)
Read Sequence:ENSMUST00000114415 (2797 nt)
#VALUE!
Performing Scan: mmu-miR-151-3p vs ENSMUST00000114415
#VALUE!
Score for this Scan:
No Hits Found above Threshold
Complete
Read Sequence:mmu-miR-152-5p MIMAT0016991 Mus musculus miR-152-5p(24 nt)
Read Sequence:ENSMUST00000114415 (2797 nt)
#VALUE!
Performing Scan: mmu-miR-152-5p vs ENSMUST00000114415
#VALUE!
Score for this Scan:
No Hits Found above Threshold
Complete
Read Sequence:mmu-miR-152-3p MIMAT0000162 Mus musculus miR-152-3p(21 nt)
Read Sequence:ENSMUST00000114415 (2797 nt)
#VALUE!
Performing Scan: mmu-miR-152-3p vs ENSMUST00000114415
#VALUE!
Forward:	Score: 120.000000 Q:2 to 8 R:828 to 848 Align Len (6) (100.00%) (100.00%)
Query: 3' gguucaagacaguaCGUGACu 5'
||||||
Ref: 5' tcccgagcatgccaGCACTGt 3'
Energy: -20.440001 kCal/Mol
Scores for this hit:
>mmu-miR-152-3p	ENSMUST00000114415	120	-20.44	2 8	828 848	6	100.00%	100.00%
Score for this Scan:
Seq1	Seq2	Tot Score	Tot Energy	Max Score	Max Energy	Strand	Len1	Len2	Positions
>>mmu-miR-152-3p	ENSMUST00000114415	120	-20.44	120	-20.44	74	21	2797	828
Complete
Read Sequence:mmu-miR-153-5p MIMAT0016992 Mus musculus miR-153-5p(23 nt)
Read Sequence:ENSMUST00000114415 (2797 nt)
#VALUE!
Performing Scan: mmu-miR-153-5p vs ENSMUST00000114415
#VALUE!
Score for this Scan:
No Hits Found above Threshold
Complete
Read Sequence:mmu-miR-153-3p MIMAT0000163 Mus musculus miR-153-3p(22 nt)
Read Sequence:ENSMUST00000114415 (2797 nt)
#VALUE!
Performing Scan: mmu-miR-153-3p vs ENSMUST00000114415
#VALUE!
Score for this Scan:
No Hits Found above Threshold
Complete
Read Sequence:mmu-miR-154-5p MIMAT0000164 Mus musculus miR-154-5p(22 nt)
Read Sequence:ENSMUST00000114415 (2797 nt)
#VALUE!
Performing Scan: mmu-miR-154-5p vs ENSMUST00000114415
#VALUE!
Forward:	Score: 144.000000 Q:2 to 18 R:132 to 154 Align Len (17) (70.59%) (88.24%)
Query: 3' gcuucCGUUGUG-CCUAUUGGAu 5'
|: :||| |||||:|||
Ref: 5' cctctGTTGCACAGGATAGCCTa 3'
Energy: -20.910000 kCal/Mol
Scores for this hit:
>mmu-miR-154-5p	ENSMUST00000114415	144	-20.91	2 18	132 154	17	70.59%	88.24%
Score for this Scan:
Seq1	Seq2	Tot Score	Tot Energy	Max Score	Max Energy	Strand	Len1	Len2	Positions
>>mmu-miR-154-5p	ENSMUST00000114415	144	-20.91	144	-20.91	77	22	2797	132
Complete
Read Sequence:mmu-miR-154-3p MIMAT0004537 Mus musculus miR-154-3p(22 nt)
Read Sequence:ENSMUST00000114415 (2797 nt)
#VALUE!
Performing Scan: mmu-miR-154-3p vs ENSMUST00000114415
#VALUE!
Score for this Scan:
No Hits Found above Threshold
Complete
Read Sequence:mmu-miR-155-5p MIMAT0000165 Mus musculus miR-155-5p(23 nt)
Read Sequence:ENSMUST00000114415 (2797 nt)
#VALUE!
Performing Scan: mmu-miR-155-5p vs ENSMUST00000114415
#VALUE!
Forward:	Score: 164.000000 Q:2 to 22 R:1622 to 1647 Align Len (23) (69.57%) (78.26%)
Query: 3' ugGGGAUAGUGU---UAAUCGUAAUu 5'
:|||||:| | | ||||||||
Ref: 5' ttTCCTATTAGAAACAGTAGCATTAc 3'
Energy: -18.610001 kCal/Mol
Scores for this hit:
>mmu-miR-155-5p	ENSMUST00000114415	164	-18.61	2 22	1622 1647	23	69.57%	78.26%
Score for this Scan:
Seq1	Seq2	Tot Score	Tot Energy	Max Score	Max Energy	Strand	Len1	Len2	Positions
>>mmu-miR-155-5p	ENSMUST00000114415	164	-18.61	164	-18.61	79	23	2797	1622
Complete
Read Sequence:mmu-miR-155-3p MIMAT0016993 Mus musculus miR-155-3p(21 nt)
Read Sequence:ENSMUST00000114415 (2797 nt)
#VALUE!
Performing Scan: mmu-miR-155-3p vs ENSMUST00000114415
#VALUE!
Forward:	Score: 161.000000 Q:2 to 19 R:1898 to 1919 Align Len (18) (77.78%) (83.33%)
Query: 3' caaUUACG-AUUGUCCAUCCUc 5'
|| |: ||| ||||||||
Ref: 5' tgaAAGGTATAAGAGGTAGGAg 3'
Energy: -20.930000 kCal/Mol
Scores for this hit:
>mmu-miR-155-3p	ENSMUST00000114415	161	-20.93	2 19	1898 1919	18	77.78%	83.33%
Score for this Scan:
Seq1	Seq2	Tot Score	Tot Energy	Max Score	Max Energy	Strand	Len1	Len2	Positions
>>mmu-miR-155-3p	ENSMUST00000114415	161	-20.93	161	-20.93	80	21	2797	1898
Complete
Read Sequence:mmu-miR-10b-5p MIMAT0000208 Mus musculus miR-10b-5p(23 nt)
Read Sequence:ENSMUST00000114415 (2797 nt)
#VALUE!
Performing Scan: mmu-miR-10b-5p vs ENSMUST00000114415
#VALUE!
Score for this Scan:
No Hits Found above Threshold
Complete
Read Sequence:mmu-miR-10b-3p MIMAT0004538 Mus musculus miR-10b-3p(22 nt)
Read Sequence:ENSMUST00000114415 (2797 nt)
#VALUE!
Performing Scan: mmu-miR-10b-3p vs ENSMUST00000114415
#VALUE!
Score for this Scan:
No Hits Found above Threshold
Complete
Read Sequence:mmu-miR-129-5p MIMAT0000209 Mus musculus miR-129-5p(21 nt)
Read Sequence:ENSMUST00000114415 (2797 nt)
#VALUE!
Performing Scan: mmu-miR-129-5p vs ENSMUST00000114415
#VALUE!
Forward:	Score: 120.000000 Q:2 to 13 R:1659 to 1679 Align Len (11) (63.64%) (100.00%)
Query: 3' cguucggguCUGGCGUUUUUc 5'
||::||||:|:
Ref: 5' agtgacagcGATTGCAAGAGg 3'
Energy: -17.240000 kCal/Mol
Scores for this hit:
>mmu-miR-129-5p	ENSMUST00000114415	120	-17.24	2 13	1659 1679	11	63.64%	100.00%
Score for this Scan:
Seq1	Seq2	Tot Score	Tot Energy	Max Score	Max Energy	Strand	Len1	Len2	Positions
>>mmu-miR-129-5p	ENSMUST00000114415	120	-17.24	120	-17.24	83	21	2797	1659
Complete
Read Sequence:mmu-miR-129-1-3p MIMAT0016994 Mus musculus miR-129-1-3p(22 nt)
Read Sequence:ENSMUST00000114415 (2797 nt)
#VALUE!
Performing Scan: mmu-miR-129-1-3p vs ENSMUST00000114415
#VALUE!
Score for this Scan:
No Hits Found above Threshold
Complete
Read Sequence:mmu-miR-181a-5p MIMAT0000210 Mus musculus miR-181a-5p(23 nt)
Read Sequence:ENSMUST00000114415 (2797 nt)
#VALUE!
Performing Scan: mmu-miR-181a-5p vs ENSMUST00000114415
#VALUE!
Score for this Scan:
No Hits Found above Threshold
Complete
Read Sequence:mmu-miR-181a-2-3p MIMAT0005443 Mus musculus miR-181a-2-3p(22 nt)
Read Sequence:ENSMUST00000114415 (2797 nt)
#VALUE!
Performing Scan: mmu-miR-181a-2-3p vs ENSMUST00000114415
#VALUE!
Forward:	Score: 127.000000 Q:2 to 16 R:2305 to 2326 Align Len (14) (78.57%) (78.57%)
Query: 3' ccaugucAGUUGCCAGCCACCa 5'
||| || ||| |||
Ref: 5' aggtggtTCATCGATCGATGGc 3'
Energy: -17.650000 kCal/Mol
Scores for this hit:
>mmu-miR-181a-2-3p	ENSMUST00000114415	127	-17.65	2 16	2305 2326	14	78.57%	78.57%
Score for this Scan:
Seq1	Seq2	Tot Score	Tot Energy	Max Score	Max Energy	Strand	Len1	Len2	Positions
>>mmu-miR-181a-2-3p	ENSMUST00000114415	127	-17.65	127	-17.65	86	22	2797	2305
Complete
Read Sequence:mmu-miR-182-5p MIMAT0000211 Mus musculus miR-182-5p(25 nt)
Read Sequence:ENSMUST00000114415 (2797 nt)
#VALUE!
Performing Scan: mmu-miR-182-5p vs ENSMUST00000114415
#VALUE!
Forward:	Score: 155.000000 Q:2 to 21 R:1583 to 1611 Align Len (23) (69.57%) (69.57%)
Query: 3' gccacACUCAAGAUGGU----AACGGUUu 5'
|| ||||||| |||||||
Ref: 5' aaagcTGCAATCTACCACAGTTTGCCAAa 3'
Energy: -19.540001 kCal/Mol
Scores for this hit:
>mmu-miR-182-5p	ENSMUST00000114415	155	-19.54	2 21	1583 1611	23	69.57%	69.57%
Score for this Scan:
Seq1	Seq2	Tot Score	Tot Energy	Max Score	Max Energy	Strand	Len1	Len2	Positions
>>mmu-miR-182-5p	ENSMUST00000114415	155	-19.54	155	-19.54	87	25	2797	1583
Complete
Read Sequence:mmu-miR-182-3p MIMAT0016995 Mus musculus miR-182-3p(21 nt)
Read Sequence:ENSMUST00000114415 (2797 nt)
#VALUE!
Performing Scan: mmu-miR-182-3p vs ENSMUST00000114415
#VALUE!
Forward:	Score: 127.000000 Q:2 to 16 R:1414 to 1434 Align Len (14) (64.29%) (92.86%)
Query: 3' ucaaccGUUCAGAUCUUGGUg 5'
| :||:|:|||:||
Ref: 5' aggaacCTGGTTTGGAATCAt 3'
Energy: -17.370001 kCal/Mol
Scores for this hit:
>mmu-miR-182-3p	ENSMUST00000114415	127	-17.37	2 16	1414 1434	14	64.29%	92.86%
Score for this Scan:
Seq1	Seq2	Tot Score	Tot Energy	Max Score	Max Energy	Strand	Len1	Len2	Positions
>>mmu-miR-182-3p	ENSMUST00000114415	127	-17.37	127	-17.37	88	21	2797	1414
Complete
Read Sequence:mmu-miR-183-5p MIMAT0000212 Mus musculus miR-183-5p(22 nt)
Read Sequence:ENSMUST00000114415 (2797 nt)
#VALUE!
Performing Scan: mmu-miR-183-5p vs ENSMUST00000114415
#VALUE!
Score for this Scan:
No Hits Found above Threshold
Complete
Read Sequence:mmu-miR-183-3p MIMAT0004539 Mus musculus miR-183-3p(22 nt)
Read Sequence:ENSMUST00000114415 (2797 nt)
#VALUE!
Performing Scan: mmu-miR-183-3p vs ENSMUST00000114415
#VALUE!
Forward:	Score: 131.000000 Q:2 to 18 R:2292 to 2315 Align Len (18) (72.22%) (88.89%)
Query: 3' aauacCGGGAA-G-CCAUUAAGUg 5'
||:||| | |||::||||
Ref: 5' gccaaGCTCTTACAGGTGGTTCAt 3'
Energy: -21.490000 kCal/Mol
Scores for this hit:
>mmu-miR-183-3p	ENSMUST00000114415	131	-21.49	2 18	2292 2315	18	72.22%	88.89%
Score for this Scan:
Seq1	Seq2	Tot Score	Tot Energy	Max Score	Max Energy	Strand	Len1	Len2	Positions
>>mmu-miR-183-3p	ENSMUST00000114415	131	-21.49	131	-21.49	90	22	2797	2292
Complete
Read Sequence:mmu-miR-184-5p MIMAT0022690 Mus musculus miR-184-5p(22 nt)
Read Sequence:ENSMUST00000114415 (2797 nt)
#VALUE!
Performing Scan: mmu-miR-184-5p vs ENSMUST00000114415
#VALUE!
Score for this Scan:
No Hits Found above Threshold
Complete
Read Sequence:mmu-miR-184-3p MIMAT0000213 Mus musculus miR-184-3p(22 nt)
Read Sequence:ENSMUST00000114415 (2797 nt)
#VALUE!
Performing Scan: mmu-miR-184-3p vs ENSMUST00000114415
#VALUE!
Forward:	Score: 122.000000 Q:2 to 21 R:1295 to 1315 Align Len (19) (63.16%) (73.68%)
Query: 3' ugGGAAUAGUCAAGAGGCAGGu 5'
||| || | | |||||::
Ref: 5' ttCCTACTCTGCT-TCCGTTTa 3'
Energy: -17.049999 kCal/Mol
Scores for this hit:
>mmu-miR-184-3p	ENSMUST00000114415	122	-17.05	2 21	1295 1315	19	63.16%	73.68%
Forward:	Score: 120.000000 Q:2 to 8 R:2135 to 2156 Align Len (6) (100.00%) (100.00%)
Query: 3' ugggaauagucaagaGGCAGGu 5'
||||||
Ref: 5' gaggcctgggcccgcCCGTCCc 3'
Energy: -17.059999 kCal/Mol
Scores for this hit:
>mmu-miR-184-3p	ENSMUST00000114415	120	-17.06	2 8	2135 2156	6	100.00%	100.00%
Score for this Scan:
Seq1	Seq2	Tot Score	Tot Energy	Max Score	Max Energy	Strand	Len1	Len2	Positions
>>mmu-miR-184-3p	ENSMUST00000114415	242	-34.11	122	-17.06	92	22	2797	1295 2135
Complete
Read Sequence:mmu-miR-185-5p MIMAT0000214 Mus musculus miR-185-5p(22 nt)
Read Sequence:ENSMUST00000114415 (2797 nt)
#VALUE!
Performing Scan: mmu-miR-185-5p vs ENSMUST00000114415
#VALUE!
Forward:	Score: 121.000000 Q:2 to 16 R:1270 to 1290 Align Len (14) (78.57%) (78.57%)
Query: 3' aguccuuGACGGAAAGAGAGGu 5'
||||| |||| ||
Ref: 5' ctccaccCTGCC-CTCTCCCCg 3'
Energy: -17.129999 kCal/Mol
Scores for this hit:
>mmu-miR-185-5p	ENSMUST00000114415	121	-17.13	2 16	1270 1290	14	78.57%	78.57%
Score for this Scan:
Seq1	Seq2	Tot Score	Tot Energy	Max Score	Max Energy	Strand	Len1	Len2	Positions
>>mmu-miR-185-5p	ENSMUST00000114415	121	-17.13	121	-17.13	93	22	2797	1270
Complete
Read Sequence:mmu-miR-185-3p MIMAT0016996 Mus musculus miR-185-3p(21 nt)
Read Sequence:ENSMUST00000114415 (2797 nt)
#VALUE!
Performing Scan: mmu-miR-185-3p vs ENSMUST00000114415
#VALUE!
Score for this Scan:
No Hits Found above Threshold
Complete
Read Sequence:mmu-miR-186-5p MIMAT0000215 Mus musculus miR-186-5p(22 nt)
Read Sequence:ENSMUST00000114415 (2797 nt)
#VALUE!
Performing Scan: mmu-miR-186-5p vs ENSMUST00000114415
#VALUE!
Score for this Scan:
No Hits Found above Threshold
Complete
Read Sequence:mmu-miR-186-3p MIMAT0004540 Mus musculus miR-186-3p(22 nt)
Read Sequence:ENSMUST00000114415 (2797 nt)
#VALUE!
Performing Scan: mmu-miR-186-3p vs ENSMUST00000114415
#VALUE!
Score for this Scan:
No Hits Found above Threshold
Complete
Read Sequence:mmu-miR-187-5p MIMAT0016997 Mus musculus miR-187-5p(22 nt)
Read Sequence:ENSMUST00000114415 (2797 nt)
#VALUE!
Performing Scan: mmu-miR-187-5p vs ENSMUST00000114415
#VALUE!
Score for this Scan:
No Hits Found above Threshold
Complete
Read Sequence:mmu-miR-187-3p MIMAT0000216 Mus musculus miR-187-3p(22 nt)
Read Sequence:ENSMUST00000114415 (2797 nt)
#VALUE!
Performing Scan: mmu-miR-187-3p vs ENSMUST00000114415
#VALUE!
Forward:	Score: 136.000000 Q:3 to 19 R:2259 to 2283 Align Len (19) (73.68%) (78.95%)
Query: 3' ggccGACGU-UGU--GUUCUGUGcu 5'
|||:| ||| | ||||||
Ref: 5' cactCTGTACACATCCTAGACACcg 3'
Energy: -19.090000 kCal/Mol
Scores for this hit:
>mmu-miR-187-3p	ENSMUST00000114415	136	-19.09	3 19	2259 2283	19	73.68%	78.95%
Score for this Scan:
Seq1	Seq2	Tot Score	Tot Energy	Max Score	Max Energy	Strand	Len1	Len2	Positions
>>mmu-miR-187-3p	ENSMUST00000114415	136	-19.09	136	-19.09	98	22	2797	2259
Complete
Read Sequence:mmu-miR-188-5p MIMAT0000217 Mus musculus miR-188-5p(21 nt)
Read Sequence:ENSMUST00000114415 (2797 nt)
#VALUE!
Performing Scan: mmu-miR-188-5p vs ENSMUST00000114415
#VALUE!
Score for this Scan:
No Hits Found above Threshold
Complete
Read Sequence:mmu-miR-188-3p MIMAT0004541 Mus musculus miR-188-3p(21 nt)
Read Sequence:ENSMUST00000114415 (2797 nt)
#VALUE!
Performing Scan: mmu-miR-188-3p vs ENSMUST00000114415
#VALUE!
Forward:	Score: 120.000000 Q:2 to 8 R:703 to 723 Align Len (6) (100.00%) (100.00%)
Query: 3' acguuugggacguaCACCCUc 5'
||||||
Ref: 5' aagaagagagtaaaGTGGGAg 3'
Energy: -17.040001 kCal/Mol
Scores for this hit:
>mmu-miR-188-3p	ENSMUST00000114415	120	-17.04	2 8	703 723	6	100.00%	100.00%
Forward:	Score: 120.000000 Q:2 to 20 R:853 to 873 Align Len (19) (63.16%) (78.95%)
Query: 3' acGUUUG-GGACGUACACCCUc 5'
|::|: ||| | ||||| |
Ref: 5' agCGGATGCCTTC-TGTGGAAt 3'
Energy: -17.309999 kCal/Mol
Scores for this hit:
>mmu-miR-188-3p	ENSMUST00000114415	120	-17.31	2 20	853 873	19	63.16%	78.95%
Score for this Scan:
Seq1	Seq2	Tot Score	Tot Energy	Max Score	Max Energy	Strand	Len1	Len2	Positions
>>mmu-miR-188-3p	ENSMUST00000114415	240	-34.35	120	-17.31	100	21	2797	703 853
Complete
Read Sequence:mmu-miR-24-1-5p MIMAT0000218 Mus musculus miR-24-1-5p(23 nt)
Read Sequence:ENSMUST00000114415 (2797 nt)
#VALUE!
Performing Scan: mmu-miR-24-1-5p vs ENSMUST00000114415
#VALUE!
Score for this Scan:
No Hits Found above Threshold
Complete
Read Sequence:mmu-miR-24-3p MIMAT0000219 Mus musculus miR-24-3p(22 nt)
Read Sequence:ENSMUST00000114415 (2797 nt)
#VALUE!
Performing Scan: mmu-miR-24-3p vs ENSMUST00000114415
#VALUE!
Forward:	Score: 140.000000 Q:2 to 18 R:1353 to 1375 Align Len (17) (70.59%) (82.35%)
Query: 3' gacaaGGACGACU-UGACUCGGu 5'
:|||| || ||||||:
Ref: 5' agaccTCTGCAGACCCTGAGCTc 3'
Energy: -17.680000 kCal/Mol
Scores for this hit:
>mmu-miR-24-3p	ENSMUST00000114415	140	-17.68	2 18	1353 1375	17	70.59%	82.35%
Forward:	Score: 138.000000 Q:2 to 20 R:2124 to 2147 Align Len (20) (65.00%) (75.00%)
Query: 3' gacAAGGACGACUU--GACUCGGu 5'
|| | ||||: |||:|||
Ref: 5' tgtTTGCAACTGAGGCCTGGGCCc 3'
Energy: -20.139999 kCal/Mol
Scores for this hit:
>mmu-miR-24-3p	ENSMUST00000114415	138	-20.14	2 20	2124 2147	20	65.00%	75.00%
Forward:	Score: 120.000000 Q:2 to 8 R:949 to 970 Align Len (6) (100.00%) (100.00%)
Query: 3' gacaaggacgacuugACUCGGu 5'
||||||
Ref: 5' atggaatccatgctaTGAGCCa 3'
Energy: -21.180000 kCal/Mol
Scores for this hit:
>mmu-miR-24-3p	ENSMUST00000114415	120	-21.18	2 8	949 970	6	100.00%	100.00%
Score for this Scan:
Seq1	Seq2	Tot Score	Tot Energy	Max Score	Max Energy	Strand	Len1	Len2	Positions
>>mmu-miR-24-3p	ENSMUST00000114415	398	-59	140	-21.18	102	22	2797	1353 2124 949
Complete
Read Sequence:mmu-miR-190a-5p MIMAT0000220 Mus musculus miR-190a-5p(22 nt)
Read Sequence:ENSMUST00000114415 (2797 nt)
#VALUE!
Performing Scan: mmu-miR-190a-5p vs ENSMUST00000114415
#VALUE!
Score for this Scan:
No Hits Found above Threshold
Complete
Read Sequence:mmu-miR-190a-3p MIMAT0016998 Mus musculus miR-190a-3p(22 nt)
Read Sequence:ENSMUST00000114415 (2797 nt)
#VALUE!
Performing Scan: mmu-miR-190a-3p vs ENSMUST00000114415
#VALUE!
Score for this Scan:
No Hits Found above Threshold
Complete
Read Sequence:mmu-miR-191-5p MIMAT0000221 Mus musculus miR-191-5p(23 nt)
Read Sequence:ENSMUST00000114415 (2797 nt)
#VALUE!
Performing Scan: mmu-miR-191-5p vs ENSMUST00000114415
#VALUE!
Score for this Scan:
No Hits Found above Threshold
Complete
Read Sequence:mmu-miR-191-3p MIMAT0004542 Mus musculus miR-191-3p(22 nt)
Read Sequence:ENSMUST00000114415 (2797 nt)
#VALUE!
Performing Scan: mmu-miR-191-3p vs ENSMUST00000114415
#VALUE!
Forward:	Score: 158.000000 Q:2 to 21 R:875 to 895 Align Len (19) (68.42%) (84.21%)
Query: 3' ccCUUGCUUUAGGUUCACGUCg 5'
||:| |:|:| |||||||
Ref: 5' ccGAGCCCAGTTC-AGTGCAGa 3'
Energy: -19.889999 kCal/Mol
Scores for this hit:
>mmu-miR-191-3p	ENSMUST00000114415	158	-19.89	2 21	875 895	19	68.42%	84.21%
Score for this Scan:
Seq1	Seq2	Tot Score	Tot Energy	Max Score	Max Energy	Strand	Len1	Len2	Positions
>>mmu-miR-191-3p	ENSMUST00000114415	158	-19.89	158	-19.89	106	22	2797	875
Complete
Read Sequence:mmu-miR-193a-5p MIMAT0004544 Mus musculus miR-193a-5p(22 nt)
Read Sequence:ENSMUST00000114415 (2797 nt)
#VALUE!
Performing Scan: mmu-miR-193a-5p vs ENSMUST00000114415
#VALUE!
Forward:	Score: 147.000000 Q:2 to 20 R:305 to 326 Align Len (18) (61.11%) (72.22%)
Query: 3' aguAGAACGGGCGUUUCUGGGu 5'
|| | :| :|||||||
Ref: 5' aatTCCAGGATGGGAAGACCCa 3'
Energy: -18.639999 kCal/Mol
Scores for this hit:
>mmu-miR-193a-5p	ENSMUST00000114415	147	-18.64	2 20	305 326	18	61.11%	72.22%
Forward:	Score: 125.000000 Q:2 to 18 R:1665 to 1686 Align Len (16) (62.50%) (81.25%)
Query: 3' aguagAACGGGCGUUUCUGGGu 5'
|||| | ::|||||:
Ref: 5' agcgaTTGCAAGAGGAGACCTc 3'
Energy: -17.959999 kCal/Mol
Scores for this hit:
>mmu-miR-193a-5p	ENSMUST00000114415	125	-17.96	2 18	1665 1686	16	62.50%	81.25%
Score for this Scan:
Seq1	Seq2	Tot Score	Tot Energy	Max Score	Max Energy	Strand	Len1	Len2	Positions
>>mmu-miR-193a-5p	ENSMUST00000114415	272	-36.6	147	-18.64	107	22	2797	305 1665
Complete
Read Sequence:mmu-miR-193a-3p MIMAT0000223 Mus musculus miR-193a-3p(22 nt)
Read Sequence:ENSMUST00000114415 (2797 nt)
#VALUE!
Performing Scan: mmu-miR-193a-3p vs ENSMUST00000114415
#VALUE!
Score for this Scan:
No Hits Found above Threshold
Complete
Read Sequence:mmu-miR-194-5p MIMAT0000224 Mus musculus miR-194-5p(22 nt)
Read Sequence:ENSMUST00000114415 (2797 nt)
#VALUE!
Performing Scan: mmu-miR-194-5p vs ENSMUST00000114415
#VALUE!
Score for this Scan:
No Hits Found above Threshold
Complete
Read Sequence:mmu-miR-194-1-3p MIMAT0016999 Mus musculus miR-194-1-3p(22 nt)
Read Sequence:ENSMUST00000114415 (2797 nt)
#VALUE!
Performing Scan: mmu-miR-194-1-3p vs ENSMUST00000114415
#VALUE!
Score for this Scan:
No Hits Found above Threshold
Complete
Read Sequence:mmu-miR-195a-5p MIMAT0000225 Mus musculus miR-195a-5p(21 nt)
Read Sequence:ENSMUST00000114415 (2797 nt)
#VALUE!
Performing Scan: mmu-miR-195a-5p vs ENSMUST00000114415
#VALUE!
Score for this Scan:
No Hits Found above Threshold
Complete
Read Sequence:mmu-miR-195a-3p MIMAT0017000 Mus musculus miR-195a-3p(22 nt)
Read Sequence:ENSMUST00000114415 (2797 nt)
#VALUE!
Performing Scan: mmu-miR-195a-3p vs ENSMUST00000114415
#VALUE!
Score for this Scan:
No Hits Found above Threshold
Complete
Read Sequence:mmu-miR-199a-5p MIMAT0000229 Mus musculus miR-199a-5p(23 nt)
Read Sequence:ENSMUST00000114415 (2797 nt)
#VALUE!
Performing Scan: mmu-miR-199a-5p vs ENSMUST00000114415
#VALUE!
Forward:	Score: 120.000000 Q:3 to 22 R:140 to 163 Align Len (20) (75.00%) (75.00%)
Query: 3' cuUGUCC-AUCAGACUUGUGACcc 5'
||||| ||| || | ||||
Ref: 5' gcACAGGATAGCCTATAGACTGag 3'
Energy: -19.469999 kCal/Mol
Scores for this hit:
>mmu-miR-199a-5p	ENSMUST00000114415	120	-19.47	3 22	140 163	20	75.00%	75.00%
Score for this Scan:
Seq1	Seq2	Tot Score	Tot Energy	Max Score	Max Energy	Strand	Len1	Len2	Positions
>>mmu-miR-199a-5p	ENSMUST00000114415	120	-19.47	120	-19.47	113	23	2797	140
Complete
Read Sequence:mmu-miR-199a-3p MIMAT0000230 Mus musculus miR-199a-3p(22 nt)
Read Sequence:ENSMUST00000114415 (2797 nt)
#VALUE!
Performing Scan: mmu-miR-199a-3p vs ENSMUST00000114415
#VALUE!
Score for this Scan:
No Hits Found above Threshold
Complete
Read Sequence:mmu-miR-200b-5p MIMAT0004545 Mus musculus miR-200b-5p(22 nt)
Read Sequence:ENSMUST00000114415 (2797 nt)
#VALUE!
Performing Scan: mmu-miR-200b-5p vs ENSMUST00000114415
#VALUE!
Forward:	Score: 121.000000 Q:3 to 18 R:1231 to 1252 Align Len (15) (80.00%) (86.67%)
Query: 3' agguuACGACGGGUCAUUCUac 5'
| ||||||:|| |||
Ref: 5' gaagtTTCTGCCCGGTTAGAgg 3'
Energy: -21.840000 kCal/Mol
Scores for this hit:
>mmu-miR-200b-5p	ENSMUST00000114415	121	-21.84	3 18	1231 1252	15	80.00%	86.67%
Score for this Scan:
Seq1	Seq2	Tot Score	Tot Energy	Max Score	Max Energy	Strand	Len1	Len2	Positions
>>mmu-miR-200b-5p	ENSMUST00000114415	121	-21.84	121	-21.84	115	22	2797	1231
Complete
Read Sequence:mmu-miR-200b-3p MIMAT0000233 Mus musculus miR-200b-3p(22 nt)
Read Sequence:ENSMUST00000114415 (2797 nt)
#VALUE!
Performing Scan: mmu-miR-200b-3p vs ENSMUST00000114415
#VALUE!
Score for this Scan:
No Hits Found above Threshold
Complete
Read Sequence:mmu-miR-201-5p MIMAT0000234 Mus musculus miR-201-5p(22 nt)
Read Sequence:ENSMUST00000114415 (2797 nt)
#VALUE!
Performing Scan: mmu-miR-201-5p vs ENSMUST00000114415
#VALUE!
Forward:	Score: 148.000000 Q:2 to 21 R:138 to 165 Align Len (25) (72.00%) (72.00%)
Query: 3' uuCUUGU--UA-CGGA-A--UGACUCAu 5'
| ||| || |||| | |||||||
Ref: 5' ttGCACAGGATAGCCTATAGACTGAGTa 3'
Energy: -21.540001 kCal/Mol
Scores for this hit:
>mmu-miR-201-5p	ENSMUST00000114415	148	-21.54	2 21	138 165	25	72.00%	72.00%
Score for this Scan:
Seq1	Seq2	Tot Score	Tot Energy	Max Score	Max Energy	Strand	Len1	Len2	Positions
>>mmu-miR-201-5p	ENSMUST00000114415	148	-21.54	148	-21.54	117	22	2797	138
Complete
Read Sequence:mmu-miR-201-3p MIMAT0017001 Mus musculus miR-201-3p(23 nt)
Read Sequence:ENSMUST00000114415 (2797 nt)
#VALUE!
Performing Scan: mmu-miR-201-3p vs ENSMUST00000114415
#VALUE!
Score for this Scan:
No Hits Found above Threshold
Complete
Read Sequence:mmu-miR-202-5p MIMAT0004546 Mus musculus miR-202-5p(21 nt)
Read Sequence:ENSMUST00000114415 (2797 nt)
#VALUE!
Performing Scan: mmu-miR-202-5p vs ENSMUST00000114415
#VALUE!
Score for this Scan:
No Hits Found above Threshold
Complete
Read Sequence:mmu-miR-202-3p MIMAT0000235 Mus musculus miR-202-3p(22 nt)
Read Sequence:ENSMUST00000114415 (2797 nt)
#VALUE!
Performing Scan: mmu-miR-202-3p vs ENSMUST00000114415
#VALUE!
Forward:	Score: 122.000000 Q:2 to 21 R:2548 to 2568 Align Len (19) (52.63%) (84.21%)
Query: 3' agAAGGGUACGCGAUAUGGAGa 5'
||:|: | :|: :|:||||
Ref: 5' acTTTCTCT-TGTAGTGCCTCt 3'
Energy: -19.309999 kCal/Mol
Scores for this hit:
>mmu-miR-202-3p	ENSMUST00000114415	122	-19.31	2 21	2548 2568	19	52.63%	84.21%
Score for this Scan:
Seq1	Seq2	Tot Score	Tot Energy	Max Score	Max Energy	Strand	Len1	Len2	Positions
>>mmu-miR-202-3p	ENSMUST00000114415	122	-19.31	122	-19.31	120	22	2797	2548
Complete
Read Sequence:mmu-miR-203-5p MIMAT0004547 Mus musculus miR-203-5p(22 nt)
Read Sequence:ENSMUST00000114415 (2797 nt)
#VALUE!
Performing Scan: mmu-miR-203-5p vs ENSMUST00000114415
#VALUE!
Score for this Scan:
No Hits Found above Threshold
Complete
Read Sequence:mmu-miR-203-3p MIMAT0000236 Mus musculus miR-203-3p(22 nt)
Read Sequence:ENSMUST00000114415 (2797 nt)
#VALUE!
Performing Scan: mmu-miR-203-3p vs ENSMUST00000114415
#VALUE!
Score for this Scan:
No Hits Found above Threshold
Complete
Read Sequence:mmu-miR-204-5p MIMAT0000237 Mus musculus miR-204-5p(22 nt)
Read Sequence:ENSMUST00000114415 (2797 nt)
#VALUE!
Performing Scan: mmu-miR-204-5p vs ENSMUST00000114415
#VALUE!
Score for this Scan:
No Hits Found above Threshold
Complete
Read Sequence:mmu-miR-204-3p MIMAT0017002 Mus musculus miR-204-3p(21 nt)
Read Sequence:ENSMUST00000114415 (2797 nt)
#VALUE!
Performing Scan: mmu-miR-204-3p vs ENSMUST00000114415
#VALUE!
Forward:	Score: 129.000000 Q:2 to 18 R:2455 to 2475 Align Len (16) (68.75%) (81.25%)
Query: 3' ugcaGGGAAACGGAAGGGUCg 5'
||: | |:||| ||||
Ref: 5' ttagCCTGTGGTCTTGCCAGa 3'
Energy: -20.690001 kCal/Mol
Scores for this hit:
>mmu-miR-204-3p	ENSMUST00000114415	129	-20.69	2 18	2455 2475	16	68.75%	81.25%
Score for this Scan:
Seq1	Seq2	Tot Score	Tot Energy	Max Score	Max Energy	Strand	Len1	Len2	Positions
>>mmu-miR-204-3p	ENSMUST00000114415	129	-20.69	129	-20.69	124	21	2797	2455
Complete
Read Sequence:mmu-miR-205-5p MIMAT0000238 Mus musculus miR-205-5p(22 nt)
Read Sequence:ENSMUST00000114415 (2797 nt)
#VALUE!
Performing Scan: mmu-miR-205-5p vs ENSMUST00000114415
#VALUE!
Forward:	Score: 150.000000 Q:2 to 21 R:319 to 342 Align Len (21) (71.43%) (71.43%)
Query: 3' guCUGAG-GC-CACCUUACUUCCu 5'
||| | || | ||||||||
Ref: 5' aaGACCCACGAGATAAATGAAGGa 3'
Energy: -20.209999 kCal/Mol
Scores for this hit:
>mmu-miR-205-5p	ENSMUST00000114415	150	-20.21	2 21	319 342	21	71.43%	71.43%
Score for this Scan:
Seq1	Seq2	Tot Score	Tot Energy	Max Score	Max Energy	Strand	Len1	Len2	Positions
>>mmu-miR-205-5p	ENSMUST00000114415	150	-20.21	150	-20.21	125	22	2797	319
Complete
Read Sequence:mmu-miR-205-3p MIMAT0017003 Mus musculus miR-205-3p(22 nt)
Read Sequence:ENSMUST00000114415 (2797 nt)
#VALUE!
Performing Scan: mmu-miR-205-3p vs ENSMUST00000114415
#VALUE!
Score for this Scan:
No Hits Found above Threshold
Complete
Read Sequence:mmu-miR-206-5p MIMAT0017004 Mus musculus miR-206-5p(23 nt)
Read Sequence:ENSMUST00000114415 (2797 nt)
#VALUE!
Performing Scan: mmu-miR-206-5p vs ENSMUST00000114415
#VALUE!
Score for this Scan:
No Hits Found above Threshold
Complete
Read Sequence:mmu-miR-206-3p MIMAT0000239 Mus musculus miR-206-3p(22 nt)
Read Sequence:ENSMUST00000114415 (2797 nt)
#VALUE!
Performing Scan: mmu-miR-206-3p vs ENSMUST00000114415
#VALUE!
Score for this Scan:
No Hits Found above Threshold
Complete
Read Sequence:mmu-miR-207 MIMAT0000240 Mus musculus miR-207(23 nt)
Read Sequence:ENSMUST00000114415 (2797 nt)
#VALUE!
Performing Scan: mmu-miR-207 vs ENSMUST00000114415
#VALUE!
Forward:	Score: 143.000000 Q:3 to 20 R:682 to 704 Align Len (17) (82.35%) (88.24%)
Query: 3' cuccCUCCUCUCGGUCCUCUUcg 5'
|| ||||| ||||||:|
Ref: 5' aaaaGATGAGAGACAGGAGGAaa 3'
Energy: -22.320000 kCal/Mol
Scores for this hit:
>mmu-miR-207	ENSMUST00000114415	143	-22.32	3 20	682 704	17	82.35%	88.24%
Score for this Scan:
Seq1	Seq2	Tot Score	Tot Energy	Max Score	Max Energy	Strand	Len1	Len2	Positions
>>mmu-miR-207	ENSMUST00000114415	143	-22.32	143	-22.32	129	23	2797	682
Complete
Read Sequence:mmu-miR-122-5p MIMAT0000246 Mus musculus miR-122-5p(22 nt)
Read Sequence:ENSMUST00000114415 (2797 nt)
#VALUE!
Performing Scan: mmu-miR-122-5p vs ENSMUST00000114415
#VALUE!
Forward:	Score: 146.000000 Q:2 to 18 R:807 to 826 Align Len (16) (75.00%) (75.00%)
Query: 3' guuugUGGUAACAGUGUGAGGu 5'
||| | ||||||||
Ref: 5' ccgtgACCCT--CCACACTCCa 3'
Energy: -19.559999 kCal/Mol
Scores for this hit:
>mmu-miR-122-5p	ENSMUST00000114415	146	-19.56	2 18	807 826	16	75.00%	75.00%
Forward:	Score: 120.000000 Q:2 to 8 R:1700 to 1721 Align Len (6) (100.00%) (100.00%)
Query: 3' guuugugguaacaguGUGAGGu 5'
||||||
Ref: 5' ccggcctccggaaccCACTCCa 3'
Energy: -19.010000 kCal/Mol
Scores for this hit:
>mmu-miR-122-5p	ENSMUST00000114415	120	-19.01	2 8	1700 1721	6	100.00%	100.00%
Score for this Scan:
Seq1	Seq2	Tot Score	Tot Energy	Max Score	Max Energy	Strand	Len1	Len2	Positions
>>mmu-miR-122-5p	ENSMUST00000114415	266	-38.57	146	-19.56	130	22	2797	807 1700
Complete
Read Sequence:mmu-miR-122-3p MIMAT0017005 Mus musculus miR-122-3p(22 nt)
Read Sequence:ENSMUST00000114415 (2797 nt)
#VALUE!
Performing Scan: mmu-miR-122-3p vs ENSMUST00000114415
#VALUE!
Score for this Scan:
No Hits Found above Threshold
Complete
Read Sequence:mmu-miR-143-5p MIMAT0017006 Mus musculus miR-143-5p(21 nt)
Read Sequence:ENSMUST00000114415 (2797 nt)
#VALUE!
Performing Scan: mmu-miR-143-5p vs ENSMUST00000114415
#VALUE!
Forward:	Score: 140.000000 Q:2 to 19 R:829 to 851 Align Len (19) (78.95%) (89.47%)
Query: 3' gguCUC-UAC-GUCGUGACGUGg 5'
||| ||| ||||||||:|:
Ref: 5' cccGAGCATGCCAGCACTGTATc 3'
Energy: -30.049999 kCal/Mol
Scores for this hit:
>mmu-miR-143-5p	ENSMUST00000114415	140	-30.05	2 19	829 851	19	78.95%	89.47%
Score for this Scan:
Seq1	Seq2	Tot Score	Tot Energy	Max Score	Max Energy	Strand	Len1	Len2	Positions
>>mmu-miR-143-5p	ENSMUST00000114415	140	-30.05	140	-30.05	132	21	2797	829
Complete
Read Sequence:mmu-miR-143-3p MIMAT0000247 Mus musculus miR-143-3p(21 nt)
Read Sequence:ENSMUST00000114415 (2797 nt)
#VALUE!
Performing Scan: mmu-miR-143-3p vs ENSMUST00000114415
#VALUE!
Score for this Scan:
No Hits Found above Threshold
Complete
Read Sequence:mmu-miR-30e-5p MIMAT0000248 Mus musculus miR-30e-5p(22 nt)
Read Sequence:ENSMUST00000114415 (2797 nt)
#VALUE!
Performing Scan: mmu-miR-30e-5p vs ENSMUST00000114415
#VALUE!
Score for this Scan:
No Hits Found above Threshold
Complete
Read Sequence:mmu-miR-30e-3p MIMAT0000249 Mus musculus miR-30e-3p(22 nt)
Read Sequence:ENSMUST00000114415 (2797 nt)
#VALUE!
Performing Scan: mmu-miR-30e-3p vs ENSMUST00000114415
#VALUE!
Score for this Scan:
No Hits Found above Threshold
Complete
Read Sequence:mmu-miR-290a-5p MIMAT0000366 Mus musculus miR-290a-5p(22 nt)
Read Sequence:ENSMUST00000114415 (2797 nt)
#VALUE!
Performing Scan: mmu-miR-290a-5p vs ENSMUST00000114415
#VALUE!
Score for this Scan:
No Hits Found above Threshold
Complete
Read Sequence:mmu-miR-290a-3p MIMAT0004572 Mus musculus miR-290a-3p(24 nt)
Read Sequence:ENSMUST00000114415 (2797 nt)
#VALUE!
Performing Scan: mmu-miR-290a-3p vs ENSMUST00000114415
#VALUE!
Score for this Scan:
No Hits Found above Threshold
Complete
Read Sequence:mmu-miR-291a-5p MIMAT0000367 Mus musculus miR-291a-5p(22 nt)
Read Sequence:ENSMUST00000114415 (2797 nt)
#VALUE!
Performing Scan: mmu-miR-291a-5p vs ENSMUST00000114415
#VALUE!
Forward:	Score: 123.000000 Q:2 to 20 R:2318 to 2340 Align Len (19) (73.68%) (84.21%)
Query: 3' ucuCUCCCGGAGGUG-AAACUAc 5'
|| ||| |||:| ||||:|
Ref: 5' atcGATGGCATCCGCATTTGGTa 3'
Energy: -17.540001 kCal/Mol
Scores for this hit:
>mmu-miR-291a-5p	ENSMUST00000114415	123	-17.54	2 20	2318 2340	19	73.68%	84.21%
Score for this Scan:
Seq1	Seq2	Tot Score	Tot Energy	Max Score	Max Energy	Strand	Len1	Len2	Positions
>>mmu-miR-291a-5p	ENSMUST00000114415	123	-17.54	123	-17.54	138	22	2797	2318
Complete
Read Sequence:mmu-miR-291a-3p MIMAT0000368 Mus musculus miR-291a-3p(22 nt)
Read Sequence:ENSMUST00000114415 (2797 nt)
#VALUE!
Performing Scan: mmu-miR-291a-3p vs ENSMUST00000114415
#VALUE!
Score for this Scan:
No Hits Found above Threshold
Complete
Read Sequence:mmu-miR-292a-5p MIMAT0000369 Mus musculus miR-292a-5p(22 nt)
Read Sequence:ENSMUST00000114415 (2797 nt)
#VALUE!
Performing Scan: mmu-miR-292a-5p vs ENSMUST00000114415
#VALUE!
Forward:	Score: 127.000000 Q:2 to 21 R:1229 to 1252 Align Len (21) (61.90%) (76.19%)
Query: 3' guUUUCUCGG--GGGUCAAACUCa 5'
:||| :| |||:||| |||
Ref: 5' aaGAAGTTTCTGCCCGGTTAGAGg 3'
Energy: -19.400000 kCal/Mol
Scores for this hit:
>mmu-miR-292a-5p	ENSMUST00000114415	127	-19.4	2 21	1229 1252	21	61.90%	76.19%
Score for this Scan:
Seq1	Seq2	Tot Score	Tot Energy	Max Score	Max Energy	Strand	Len1	Len2	Positions
>>mmu-miR-292a-5p	ENSMUST00000114415	127	-19.4	127	-19.4	140	22	2797	1229
Complete
Read Sequence:mmu-miR-292a-3p MIMAT0000370 Mus musculus miR-292a-3p(24 nt)
Read Sequence:ENSMUST00000114415 (2797 nt)
#VALUE!
Performing Scan: mmu-miR-292a-3p vs ENSMUST00000114415
#VALUE!
Forward:	Score: 145.000000 Q:2 to 18 R:2433 to 2456 Align Len (16) (68.75%) (87.50%)
Query: 3' ugugaguUUUGGACCGCCGUGAAa 5'
:||:||| ||||:||
Ref: 5' tctaagtGAATCTGTGGGCATTTt 3'
Energy: -19.180000 kCal/Mol
Scores for this hit:
>mmu-miR-292a-3p	ENSMUST00000114415	145	-19.18	2 18	2433 2456	16	68.75%	87.50%
Score for this Scan:
Seq1	Seq2	Tot Score	Tot Energy	Max Score	Max Energy	Strand	Len1	Len2	Positions
>>mmu-miR-292a-3p	ENSMUST00000114415	145	-19.18	145	-19.18	141	24	2797	2433
Complete
Read Sequence:mmu-miR-293-5p MIMAT0004573 Mus musculus miR-293-5p(22 nt)
Read Sequence:ENSMUST00000114415 (2797 nt)
#VALUE!
Performing Scan: mmu-miR-293-5p vs ENSMUST00000114415
#VALUE!
Score for this Scan:
No Hits Found above Threshold
Complete
Read Sequence:mmu-miR-293-3p MIMAT0000371 Mus musculus miR-293-3p(22 nt)
Read Sequence:ENSMUST00000114415 (2797 nt)
#VALUE!
Performing Scan: mmu-miR-293-3p vs ENSMUST00000114415
#VALUE!
Score for this Scan:
No Hits Found above Threshold
Complete
Read Sequence:mmu-miR-294-5p MIMAT0004574 Mus musculus miR-294-5p(22 nt)
Read Sequence:ENSMUST00000114415 (2797 nt)
#VALUE!
Performing Scan: mmu-miR-294-5p vs ENSMUST00000114415
#VALUE!
Score for this Scan:
No Hits Found above Threshold
Complete
Read Sequence:mmu-miR-294-3p MIMAT0000372 Mus musculus miR-294-3p(22 nt)
Read Sequence:ENSMUST00000114415 (2797 nt)
#VALUE!
Performing Scan: mmu-miR-294-3p vs ENSMUST00000114415
#VALUE!
Score for this Scan:
No Hits Found above Threshold
Complete
Read Sequence:mmu-miR-295-5p MIMAT0004575 Mus musculus miR-295-5p(22 nt)
Read Sequence:ENSMUST00000114415 (2797 nt)
#VALUE!
Performing Scan: mmu-miR-295-5p vs ENSMUST00000114415
#VALUE!
Forward:	Score: 123.000000 Q:3 to 19 R:2319 to 2340 Align Len (17) (70.59%) (88.24%)
Query: 3' cuucACACG-GGGUGUAAACUca 5'
|| || :||:||||||:
Ref: 5' tcgaTG-GCATCCGCATTTGGta 3'
Energy: -19.400000 kCal/Mol
Scores for this hit:
>mmu-miR-295-5p	ENSMUST00000114415	123	-19.4	3 19	2319 2340	17	70.59%	88.24%
Score for this Scan:
Seq1	Seq2	Tot Score	Tot Energy	Max Score	Max Energy	Strand	Len1	Len2	Positions
>>mmu-miR-295-5p	ENSMUST00000114415	123	-19.4	123	-19.4	146	22	2797	2319
Complete
Read Sequence:mmu-miR-295-3p MIMAT0000373 Mus musculus miR-295-3p(23 nt)
Read Sequence:ENSMUST00000114415 (2797 nt)
#VALUE!
Performing Scan: mmu-miR-295-3p vs ENSMUST00000114415
#VALUE!
Score for this Scan:
No Hits Found above Threshold
Complete
Read Sequence:mmu-miR-296-5p MIMAT0000374 Mus musculus miR-296-5p(21 nt)
Read Sequence:ENSMUST00000114415 (2797 nt)
#VALUE!
Performing Scan: mmu-miR-296-5p vs ENSMUST00000114415
#VALUE!
Forward:	Score: 129.000000 Q:2 to 18 R:1240 to 1258 Align Len (16) (68.75%) (81.25%)
Query: 3' ugucCUAACUCCCCCCCGGGa 5'
|:|| | | |||||:|
Ref: 5' gcccGGTT-A-GAGGGGCTCc 3'
Energy: -19.330000 kCal/Mol
Scores for this hit:
>mmu-miR-296-5p	ENSMUST00000114415	129	-19.33	2 18	1240 1258	16	68.75%	81.25%
Forward:	Score: 123.000000 Q:2 to 17 R:2127 to 2148 Align Len (16) (75.00%) (75.00%)
Query: 3' uguccUAACUCC-CCCCCGGGa 5'
| ||||| ||||||
Ref: 5' ttgcaACTGAGGCCTGGGCCCg 3'
Energy: -20.780001 kCal/Mol
Scores for this hit:
>mmu-miR-296-5p	ENSMUST00000114415	123	-20.78	2 17	2127 2148	16	75.00%	75.00%
Score for this Scan:
Seq1	Seq2	Tot Score	Tot Energy	Max Score	Max Energy	Strand	Len1	Len2	Positions
>>mmu-miR-296-5p	ENSMUST00000114415	252	-40.11	129	-20.78	148	21	2797	1240 2127
Complete
Read Sequence:mmu-miR-296-3p MIMAT0004576 Mus musculus miR-296-3p(22 nt)
Read Sequence:ENSMUST00000114415 (2797 nt)
#VALUE!
Performing Scan: mmu-miR-296-3p vs ENSMUST00000114415
#VALUE!
Forward:	Score: 140.000000 Q:2 to 19 R:1788 to 1808 Align Len (17) (70.59%) (82.35%)
Query: 3' ccucUCGGAGGUGGGUUGGGAg 5'
| ||| ||: |||||:|
Ref: 5' ttgtATCCT-CATGCAACCTTg 3'
Energy: -17.350000 kCal/Mol
Scores for this hit:
>mmu-miR-296-3p	ENSMUST00000114415	140	-17.35	2 19	1788 1808	17	70.59%	82.35%
Forward:	Score: 138.000000 Q:2 to 17 R:1388 to 1411 Align Len (17) (76.47%) (82.35%)
Query: 3' ccucucGGA-GGUG-GGUUGGGAg 5'
||| |||| ||:||||
Ref: 5' ccttccCCTGCCACGACAGCCCTg 3'
Energy: -22.850000 kCal/Mol
Scores for this hit:
>mmu-miR-296-3p	ENSMUST00000114415	138	-22.85	2 17	1388 1411	17	76.47%	82.35%
Forward:	Score: 128.000000 Q:2 to 19 R:246 to 266 Align Len (17) (58.82%) (76.47%)
Query: 3' ccucUCGGAGGUGGGUUGGGAg 5'
||:| |: |:|||||
Ref: 5' ttctAGTC-ACGGGCGACCCTg 3'
Energy: -17.320000 kCal/Mol
Scores for this hit:
>mmu-miR-296-3p	ENSMUST00000114415	128	-17.32	2 19	246 266	17	58.82%	76.47%
Forward:	Score: 127.000000 Q:2 to 16 R:1263 to 1284 Align Len (14) (85.71%) (92.86%)
Query: 3' ccucucgGAGGUGGGUUGGGAg 5'
|||||||| :||||
Ref: 5' cagataaCTCCACCCTGCCCTc 3'
Energy: -31.570000 kCal/Mol
Scores for this hit:
>mmu-miR-296-3p	ENSMUST00000114415	127	-31.57	2 16	1263 1284	14	85.71%	92.86%
Forward:	Score: 123.000000 Q:2 to 21 R:795 to 817 Align Len (20) (55.00%) (80.00%)
Query: 3' ccUCUCGGAGGUGG-GUUGGGAg 5'
:|| :| |:|| ::|||||
Ref: 5' aaGGACTCAGCGCCGTGACCCTc 3'
Energy: -21.129999 kCal/Mol
Scores for this hit:
>mmu-miR-296-3p	ENSMUST00000114415	123	-21.13	2 21	795 817	20	55.00%	80.00%
Forward:	Score: 120.000000 Q:2 to 20 R:1367 to 1391 Align Len (21) (66.67%) (76.19%)
Query: 3' ccuCUCG-GAG-GU-GGGUUGGGAg 5'
|||| | | |: |:| |||||
Ref: 5' cctGAGCTCACGCGTCTCCACCCTt 3'
Energy: -19.580000 kCal/Mol
Scores for this hit:
>mmu-miR-296-3p	ENSMUST00000114415	120	-19.58	2 20	1367 1391	21	66.67%	76.19%
Score for this Scan:
Seq1	Seq2	Tot Score	Tot Energy	Max Score	Max Energy	Strand	Len1	Len2	Positions
>>mmu-miR-296-3p	ENSMUST00000114415	776	-129.8	140	-31.57	149	22	2797	1788 1388 246 1263 795 1367
Complete
Read Sequence:mmu-miR-297a-5p MIMAT0000375 Mus musculus miR-297a-5p(22 nt)
Read Sequence:ENSMUST00000114415 (2797 nt)
#VALUE!
Performing Scan: mmu-miR-297a-5p vs ENSMUST00000114415
#VALUE!
Forward:	Score: 148.000000 Q:2 to 21 R:351 to 372 Align Len (19) (63.16%) (100.00%)
Query: 3' ugUACGUGUACGUGUGUAUGUa 5'
:||:|:|||:|:|::||||
Ref: 5' gtGTGTATATGTATATGTACAt 3'
Energy: -22.480000 kCal/Mol
Scores for this hit:
>mmu-miR-297a-5p	ENSMUST00000114415	148	-22.48	2 21	351 372	19	63.16%	100.00%
Score for this Scan:
Seq1	Seq2	Tot Score	Tot Energy	Max Score	Max Energy	Strand	Len1	Len2	Positions
>>mmu-miR-297a-5p	ENSMUST00000114415	148	-22.48	148	-22.48	150	22	2797	351
Complete
Read Sequence:mmu-miR-298-5p MIMAT0000376 Mus musculus miR-298-5p(23 nt)
Read Sequence:ENSMUST00000114415 (2797 nt)
#VALUE!
Performing Scan: mmu-miR-298-5p vs ENSMUST00000114415
#VALUE!
Forward:	Score: 149.000000 Q:2 to 18 R:117 to 139 Align Len (16) (68.75%) (93.75%)
Query: 3' cccuucUUGUCGGGAGGAGACGg 5'
||::|| :|||||||:
Ref: 5' acccttAATGGCATTCCTCTGTt 3'
Energy: -19.990000 kCal/Mol
Scores for this hit:
>mmu-miR-298-5p	ENSMUST00000114415	149	-19.99	2 18	117 139	16	68.75%	93.75%
Forward:	Score: 146.000000 Q:2 to 16 R:1340 to 1363 Align Len (15) (73.33%) (80.00%)
Query: 3' cccuucuuGUCGG-GAGGAGACGg 5'
:|||| |||||||
Ref: 5' cttcacttTAGCCAGACCTCTGCa 3'
Energy: -21.600000 kCal/Mol
Scores for this hit:
>mmu-miR-298-5p	ENSMUST00000114415	146	-21.6	2 16	1340 1363	15	73.33%	80.00%
Forward:	Score: 134.000000 Q:2 to 19 R:1285 to 1307 Align Len (17) (64.71%) (88.24%)
Query: 3' cccuuCUUGUCGGGAGGAGACGg 5'
||::: :||| ||||||
Ref: 5' tccccGAGTGTTCCTACTCTGCt 3'
Energy: -19.990000 kCal/Mol
Scores for this hit:
>mmu-miR-298-5p	ENSMUST00000114415	134	-19.99	2 19	1285 1307	17	64.71%	88.24%
Forward:	Score: 131.000000 Q:2 to 16 R:1377 to 1399 Align Len (14) (78.57%) (85.71%)
Query: 3' cccuucuuGUCGGGAGGAGACGg 5'
|| ||:||| ||||
Ref: 5' cgcgtctcCACCCTTCCCCTGCc 3'
Energy: -21.290001 kCal/Mol
Scores for this hit:
>mmu-miR-298-5p	ENSMUST00000114415	131	-21.29	2 16	1377 1399	14	78.57%	85.71%
Forward:	Score: 122.000000 Q:2 to 19 R:847 to 869 Align Len (17) (52.94%) (82.35%)
Query: 3' cccuuCUUGUCGGGAGGAGACGg 5'
||:|:| : |:||||:
Ref: 5' gtatcGAGCGGATGCCTTCTGTg 3'
Energy: -19.170000 kCal/Mol
Scores for this hit:
>mmu-miR-298-5p	ENSMUST00000114415	122	-19.17	2 19	847 869	17	52.94%	82.35%
Forward:	Score: 121.000000 Q:4 to 22 R:2537 to 2559 Align Len (18) (72.22%) (83.33%)
Query: 3' ccCUUCUUGUCGGGAGGAGAcgg 5'
|||||| | |:|:||||
Ref: 5' tgGAAGAAGAAACTTTCTCTtgt 3'
Energy: -22.610001 kCal/Mol
Scores for this hit:
>mmu-miR-298-5p	ENSMUST00000114415	121	-22.61	4 22	2537 2559	18	72.22%	83.33%
Score for this Scan:
Seq1	Seq2	Tot Score	Tot Energy	Max Score	Max Energy	Strand	Len1	Len2	Positions
>>mmu-miR-298-5p	ENSMUST00000114415	803	-124.65	149	-22.61	151	23	2797	117 1340 1285 1377 847 2537
Complete
Read Sequence:mmu-miR-298-3p MIMAT0017007 Mus musculus miR-298-3p(24 nt)
Read Sequence:ENSMUST00000114415 (2797 nt)
#VALUE!
Performing Scan: mmu-miR-298-3p vs ENSMUST00000114415
#VALUE!
Forward:	Score: 148.000000 Q:2 to 23 R:1218 to 1240 Align Len (21) (71.43%) (76.19%)
Query: 3' uuCGACUCUCUUCCGAUCAAGGAg 5'
| | |||||| | ||||:||
Ref: 5' taGGTTAGAGAAAG-AAGTTTCTg 3'
Energy: -17.870001 kCal/Mol
Scores for this hit:
>mmu-miR-298-3p	ENSMUST00000114415	148	-17.87	2 23	1218 1240	21	71.43%	76.19%
Score for this Scan:
Seq1	Seq2	Tot Score	Tot Energy	Max Score	Max Energy	Strand	Len1	Len2	Positions
>>mmu-miR-298-3p	ENSMUST00000114415	148	-17.87	148	-17.87	152	24	2797	1218
Complete
Read Sequence:mmu-miR-299a-5p MIMAT0000377 Mus musculus miR-299a-5p(22 nt)
Read Sequence:ENSMUST00000114415 (2797 nt)
#VALUE!
Performing Scan: mmu-miR-299a-5p vs ENSMUST00000114415
#VALUE!
Score for this Scan:
No Hits Found above Threshold
Complete
Read Sequence:mmu-miR-299a-3p MIMAT0004577 Mus musculus miR-299a-3p(22 nt)
Read Sequence:ENSMUST00000114415 (2797 nt)
#VALUE!
Performing Scan: mmu-miR-299a-3p vs ENSMUST00000114415
#VALUE!
Forward:	Score: 145.000000 Q:2 to 14 R:1502 to 1523 Align Len (12) (75.00%) (83.33%)
Query: 3' uucgccaaaUGGCAGGGUGUAu 5'
| :| |||||||
Ref: 5' aattgtcccAGTGCCCCACATa 3'
Energy: -18.750000 kCal/Mol
Scores for this hit:
>mmu-miR-299a-3p	ENSMUST00000114415	145	-18.75	2 14	1502 1523	12	75.00%	83.33%
Score for this Scan:
Seq1	Seq2	Tot Score	Tot Energy	Max Score	Max Energy	Strand	Len1	Len2	Positions
>>mmu-miR-299a-3p	ENSMUST00000114415	145	-18.75	145	-18.75	154	22	2797	1502
Complete
Read Sequence:mmu-miR-300-5p MIMAT0004578 Mus musculus miR-300-5p(22 nt)
Read Sequence:ENSMUST00000114415 (2797 nt)
#VALUE!
Performing Scan: mmu-miR-300-5p vs ENSMUST00000114415
#VALUE!
Forward:	Score: 126.000000 Q:3 to 21 R:1673 to 1693 Align Len (18) (77.78%) (88.89%)
Query: 3' ugUUUCCUAUUGGAGAGAAGuu 5'
|:|||| :||||| ||||
Ref: 5' caAGAGGA-GACCTCCCTTCct 3'
Energy: -20.680000 kCal/Mol
Scores for this hit:
>mmu-miR-300-5p	ENSMUST00000114415	126	-20.68	3 21	1673 1693	18	77.78%	88.89%
Score for this Scan:
Seq1	Seq2	Tot Score	Tot Energy	Max Score	Max Energy	Strand	Len1	Len2	Positions
>>mmu-miR-300-5p	ENSMUST00000114415	126	-20.68	126	-20.68	155	22	2797	1673
Complete
Read Sequence:mmu-miR-300-3p MIMAT0000378 Mus musculus miR-300-3p(22 nt)
Read Sequence:ENSMUST00000114415 (2797 nt)
#VALUE!
Performing Scan: mmu-miR-300-3p vs ENSMUST00000114415
#VALUE!
Score for this Scan:
No Hits Found above Threshold
Complete
Read Sequence:mmu-miR-301a-5p MIMAT0017008 Mus musculus miR-301a-5p(22 nt)
Read Sequence:ENSMUST00000114415 (2797 nt)
#VALUE!
Performing Scan: mmu-miR-301a-5p vs ENSMUST00000114415
#VALUE!
Forward:	Score: 151.000000 Q:2 to 21 R:1205 to 1228 Align Len (21) (66.67%) (85.71%)
Query: 3' ucAUCACGUUAU--UUCAGUCUCg 5'
|| ||:|||: |:||:||||
Ref: 5' ttTAATGTAATGTTAGGTTAGAGa 3'
Energy: -17.620001 kCal/Mol
Scores for this hit:
>mmu-miR-301a-5p	ENSMUST00000114415	151	-17.62	2 21	1205 1228	21	66.67%	85.71%
Forward:	Score: 127.000000 Q:2 to 20 R:713 to 734 Align Len (18) (72.22%) (83.33%)
Query: 3' ucaUCACGUUAUUUCAGUCUCg 5'
|||| :| ||| ||||:|
Ref: 5' taaAGTGGGAGAAAATCAGGGc 3'
Energy: -17.940001 kCal/Mol
Scores for this hit:
>mmu-miR-301a-5p	ENSMUST00000114415	127	-17.94	2 20	713 734	18	72.22%	83.33%
Score for this Scan:
Seq1	Seq2	Tot Score	Tot Energy	Max Score	Max Energy	Strand	Len1	Len2	Positions
>>mmu-miR-301a-5p	ENSMUST00000114415	278	-35.56	151	-17.94	157	22	2797	1205 713
Complete
Read Sequence:mmu-miR-301a-3p MIMAT0000379 Mus musculus miR-301a-3p(23 nt)
Read Sequence:ENSMUST00000114415 (2797 nt)
#VALUE!
Performing Scan: mmu-miR-301a-3p vs ENSMUST00000114415
#VALUE!
Forward:	Score: 138.000000 Q:3 to 20 R:121 to 145 Align Len (19) (68.42%) (78.95%)
Query: 3' cgaaACUGUUA--UGAUAACGUGac 5'
||:|| | ||:||||||
Ref: 5' ttaaTGGCATTCCTCTGTTGCACag 3'
Energy: -18.100000 kCal/Mol
Scores for this hit:
>mmu-miR-301a-3p	ENSMUST00000114415	138	-18.1	3 20	121 145	19	68.42%	78.95%
Score for this Scan:
Seq1	Seq2	Tot Score	Tot Energy	Max Score	Max Energy	Strand	Len1	Len2	Positions
>>mmu-miR-301a-3p	ENSMUST00000114415	138	-18.1	138	-18.1	158	23	2797	121
Complete
Read Sequence:mmu-miR-302a-5p MIMAT0004579 Mus musculus miR-302a-5p(22 nt)
Read Sequence:ENSMUST00000114415 (2797 nt)
#VALUE!
[truncated: 31,266 more rows]

## Sheet: miRs_vs_layer_genes
#VALUE!
miranda v3.3a microRNA Target Scanning Algorithm
#VALUE!
(c) 2003 Memorial Sloan-Kettering Cancer Center	New York
Authors: Anton Enright	Bino John	Chris Sander and Debora Marks
(mirnatargets (at) cbio.mskcc.org - reaches all authors)
Software written by: Anton Enright
Distributed for anyone to use under the GNU Public License (GPL)
See the files 'COPYING' and 'LICENSE' for details
If you use this software please cite:
Enright AJ	John B	Gaul U	Tuschl T	Sander C and Marks DS;
(2003) Genome Biology; 5(1):R1.
miranda comes with ABSOLUTELY NO WARRANTY;
This is free software	and you are welcome to redistribute it
under certain conditions; type `miranda --license' for details.
Current Settings:
#VALUE!
Gap Open Penalty:	-9
Gap Extend Penalty:	-4
Score Threshold:	120
Energy Threshold:	-18.000000 kcal/mol
Scaling Parameter:	4
#VALUE!
Read Sequence:mmu-miR-541-5p MIMAT0003170(25 nt)
Read Sequence:ENSMUST00000179139 (3590 nt)
#VALUE!
Performing Scan: mmu-miR-541-5p vs ENSMUST00000179139
#VALUE!
Forward:	Score: 142.000000 Q:2 to 24 R:3518 to 3543 Align Len (23) (65.22%) (82.61%)
Query: 3' ucACACUG-GUUGUAGUCUUAGGGAa 5'
|||||| | |:| :| |:|:|||
Ref: 5' ccTGTGACTCTATAATATAGTTCCTt 3'
Energy: -18.670000 kCal/Mol
Scores for this hit:
>mmu-miR-541-5p	ENSMUST00000179139	142	-18.67	2 24	3518 3543	23	65.22%	82.61%
Forward:	Score: 131.000000 Q:2 to 22 R:3303 to 3332 Align Len (25) (68.00%) (72.00%)
Query: 3' ucacACU-GGUUGUAG----UCUUAGGGAa 5'
||| |:||| || |||| ||||
Ref: 5' ataaTGAGCTAACCTCAGAGAGAAGCCCTg 3'
Energy: -21.100000 kCal/Mol
Scores for this hit:
>mmu-miR-541-5p	ENSMUST00000179139	131	-21.1	2 22	3303 3332	25	68.00%	72.00%
Score for this Scan:
Seq1	Seq2	Tot Score	Tot Energy	Max Score	Max Energy	Strand	Len1	Len2	Positions
>>mmu-miR-541-5p	ENSMUST00000179139	273	-39.77	142	-21.1	1	25	3590	3518 3303
Complete
Read Sequence:ENSMUST00000178174 (4699 nt)
#VALUE!
Performing Scan: mmu-miR-541-5p vs ENSMUST00000178174
#VALUE!
Score for this Scan:
No Hits Found above Threshold
Complete
Read Sequence:ENSMUST00000179869 (1608 nt)
#VALUE!
Performing Scan: mmu-miR-541-5p vs ENSMUST00000179869
#VALUE!
Score for this Scan:
No Hits Found above Threshold
Complete
Read Sequence:ENSMUST00000160436 (717 nt)
#VALUE!
Performing Scan: mmu-miR-541-5p vs ENSMUST00000160436
#VALUE!
Score for this Scan:
No Hits Found above Threshold
Complete
Read Sequence:ENSMUST00000164428 (212 nt)
#VALUE!
Performing Scan: mmu-miR-541-5p vs ENSMUST00000164428
#VALUE!
Forward:	Score: 126.000000 Q:2 to 24 R:78 to 103 Align Len (23) (65.22%) (78.26%)
Query: 3' ucACACUGGUUGU-AGUCUUAGGGAa 5'
|| ||||::| || |:| ||||
Ref: 5' agTGGTACCAGTACTCTGGACCCCTa 3'
Energy: -23.070000 kCal/Mol
Scores for this hit:
>mmu-miR-541-5p	ENSMUST00000164428	126	-23.07	2 24	78 103	23	65.22%	78.26%
Score for this Scan:
Seq1	Seq2	Tot Score	Tot Energy	Max Score	Max Energy	Strand	Len1	Len2	Positions
>>mmu-miR-541-5p	ENSMUST00000164428	126	-23.07	126	-23.07	5	25	212	78
Complete
Read Sequence:ENSMUST00000147835 (334 nt)
#VALUE!
Performing Scan: mmu-miR-541-5p vs ENSMUST00000147835
#VALUE!
Score for this Scan:
No Hits Found above Threshold
Complete
Read Sequence:ENSMUST00000114050 (271 nt)
#VALUE!
Performing Scan: mmu-miR-541-5p vs ENSMUST00000114050
#VALUE!
Score for this Scan:
No Hits Found above Threshold
Complete
Read Sequence:ENSMUST00000106437 (1527 nt)
#VALUE!
Performing Scan: mmu-miR-541-5p vs ENSMUST00000106437
#VALUE!
Forward:	Score: 121.000000 Q:3 to 24 R:587 to 615 Align Len (25) (68.00%) (76.00%)
Query: 3' ucACACUGG---UUGUAG-UCUUAGGGaa 5'
||||||: |:|| | ||| ||||
Ref: 5' ttTGTGACTGAGAGCACCAAGACTCCCag 3'
Energy: -19.540001 kCal/Mol
Scores for this hit:
>mmu-miR-541-5p	ENSMUST00000106437	121	-19.54	3 24	587 615	25	68.00%	76.00%
Score for this Scan:
Seq1	Seq2	Tot Score	Tot Energy	Max Score	Max Energy	Strand	Len1	Len2	Positions
>>mmu-miR-541-5p	ENSMUST00000106437	121	-19.54	121	-19.54	8	25	1527	587
Complete
Read Sequence:ENSMUST00000020002 (369 nt)
#VALUE!
Performing Scan: mmu-miR-541-5p vs ENSMUST00000020002
#VALUE!
Forward:	Score: 122.000000 Q:2 to 21 R:48 to 71 Align Len (19) (68.42%) (84.21%)
Query: 3' ucacaCUGGUUGUAGUCUUAGGGAa 5'
|||:|||:| | | |:|||
Ref: 5' taaaaGACTAACGTGA-ATTTCCTt 3'
Energy: -19.250000 kCal/Mol
Scores for this hit:
>mmu-miR-541-5p	ENSMUST00000020002	122	-19.25	2 21	48 71	19	68.42%	84.21%
Score for this Scan:
Seq1	Seq2	Tot Score	Tot Energy	Max Score	Max Energy	Strand	Len1	Len2	Positions
>>mmu-miR-541-5p	ENSMUST00000020002	122	-19.25	122	-19.25	9	25	369	48
Complete
Read Sequence:ENSMUST00000067230 (2780 nt)
#VALUE!
Performing Scan: mmu-miR-541-5p vs ENSMUST00000067230
#VALUE!
Forward:	Score: 123.000000 Q:2 to 21 R:486 to 507 Align Len (19) (63.16%) (84.21%)
Query: 3' ucacaCUGGUUGUAGUCUUAGGGAa 5'
||||:| | :|||||::|
Ref: 5' ctaaaGACCGA-A--GGAATCTTTc 3'
Energy: -18.070000 kCal/Mol
Scores for this hit:
>mmu-miR-541-5p	ENSMUST00000067230	123	-18.07	2 21	486 507	19	63.16%	84.21%
Score for this Scan:
Seq1	Seq2	Tot Score	Tot Energy	Max Score	Max Energy	Strand	Len1	Len2	Positions
>>mmu-miR-541-5p	ENSMUST00000067230	123	-18.07	123	-18.07	10	25	2780	486
Complete
Read Sequence:ENSMUST00000100089 (882 nt)
#VALUE!
Performing Scan: mmu-miR-541-5p vs ENSMUST00000100089
#VALUE!
Forward:	Score: 136.000000 Q:2 to 21 R:739 to 763 Align Len (19) (63.16%) (84.21%)
Query: 3' ucacaCUGGUUGUAGUCUUAGGGAa 5'
||:| | | :|||||:|:|
Ref: 5' acaaaGATCCAGAGTAGAATTCTTa 3'
Energy: -18.170000 kCal/Mol
Scores for this hit:
>mmu-miR-541-5p	ENSMUST00000100089	136	-18.17	2 21	739 763	19	63.16%	84.21%
Score for this Scan:
Seq1	Seq2	Tot Score	Tot Energy	Max Score	Max Energy	Strand	Len1	Len2	Positions
>>mmu-miR-541-5p	ENSMUST00000100089	136	-18.17	136	-18.17	11	25	882	739
Complete
Read Sequence:ENSMUST00000099337 (2320 nt)
#VALUE!
Performing Scan: mmu-miR-541-5p vs ENSMUST00000099337
#VALUE!
Score for this Scan:
No Hits Found above Threshold
Complete
Read Sequence:ENSMUST00000099172 (2759 nt)
#VALUE!
Performing Scan: mmu-miR-541-5p vs ENSMUST00000099172
#VALUE!
Score for this Scan:
No Hits Found above Threshold
Complete
Read Sequence:ENSMUST00000150350 (388 nt)
#VALUE!
Performing Scan: mmu-miR-541-5p vs ENSMUST00000150350
#VALUE!
Score for this Scan:
No Hits Found above Threshold
Complete
Read Sequence:ENSMUST00000096259 (1214 nt)
#VALUE!
Performing Scan: mmu-miR-541-5p vs ENSMUST00000096259
#VALUE!
Forward:	Score: 137.000000 Q:2 to 23 R:734 to 760 Align Len (23) (60.87%) (69.57%)
Query: 3' ucaCACUGGUUGU--AGUCUUAGGGAa 5'
|| ||||:| | :||||||
Ref: 5' agcGTTCCCAATAGGGAACGATCCCTt 3'
Energy: -23.180000 kCal/Mol
Scores for this hit:
>mmu-miR-541-5p	ENSMUST00000096259	137	-23.18	2 23	734 760	23	60.87%	69.57%
Forward:	Score: 135.000000 Q:3 to 24 R:1065 to 1089 Align Len (21) (61.90%) (80.95%)
Query: 3' ucACACUGGUUGUAGUCUUAGGGaa 5'
|| | :: :||| ||||||:|
Ref: 5' agTGAGTTTTGCATAAGAATCTCgc 3'
Energy: -18.879999 kCal/Mol
Scores for this hit:
>mmu-miR-541-5p	ENSMUST00000096259	135	-18.88	3 24	1065 1089	21	61.90%	80.95%
Score for this Scan:
Seq1	Seq2	Tot Score	Tot Energy	Max Score	Max Energy	Strand	Len1	Len2	Positions
>>mmu-miR-541-5p	ENSMUST00000096259	272	-42.06	137	-23.18	15	25	1214	734 1065
Complete
Read Sequence:ENSMUST00000142510 (171 nt)
#VALUE!
Performing Scan: mmu-miR-541-5p vs ENSMUST00000142510
#VALUE!
Score for this Scan:
No Hits Found above Threshold
Complete
Read Sequence:ENSMUST00000094312 (1866 nt)
#VALUE!
Performing Scan: mmu-miR-541-5p vs ENSMUST00000094312
#VALUE!
Forward:	Score: 135.000000 Q:3 to 20 R:1060 to 1084 Align Len (17) (70.59%) (88.24%)
Query: 3' ucacacUGGUUGUAGUCUUAGGGaa 5'
:| :|||| |||:||||
Ref: 5' ccgccaGCAGACATAAGAGTCCCca 3'
Energy: -22.270000 kCal/Mol
Scores for this hit:
>mmu-miR-541-5p	ENSMUST00000094312	135	-22.27	3 20	1060 1084	17	70.59%	88.24%
Forward:	Score: 124.000000 Q:2 to 24 R:672 to 702 Align Len (28) (67.86%) (75.00%)
Query: 3' ucACACUGGUU---GUA--GUC-UUAGGGAa 5'
||||||:|| ||| ||| :| ||||
Ref: 5' agTGTGACTAAGGGCATACCAGAGAGCCCTg 3'
Energy: -28.570000 kCal/Mol
Scores for this hit:
>mmu-miR-541-5p	ENSMUST00000094312	124	-28.57	2 24	672 702	28	67.86%	75.00%
Score for this Scan:
Seq1	Seq2	Tot Score	Tot Energy	Max Score	Max Energy	Strand	Len1	Len2	Positions
>>mmu-miR-541-5p	ENSMUST00000094312	259	-50.84	135	-28.57	17	25	1866	1060 672
Complete
Read Sequence:ENSMUST00000037666 (2686 nt)
#VALUE!
Performing Scan: mmu-miR-541-5p vs ENSMUST00000037666
#VALUE!
Forward:	Score: 121.000000 Q:3 to 20 R:703 to 726 Align Len (17) (64.71%) (82.35%)
Query: 3' ucacacUGGUUGUAGUCUUAGGGaa 5'
|: :| | ||||:||||
Ref: 5' cagcccATGGAGA-CAGAGTCCCct 3'
Energy: -18.680000 kCal/Mol
Scores for this hit:
>mmu-miR-541-5p	ENSMUST00000037666	121	-18.68	3 20	703 726	17	64.71%	82.35%
Score for this Scan:
Seq1	Seq2	Tot Score	Tot Energy	Max Score	Max Energy	Strand	Len1	Len2	Positions
>>mmu-miR-541-5p	ENSMUST00000037666	121	-18.68	121	-18.68	18	25	2686	703
Complete
Read Sequence:ENSMUST00000182884 (3627 nt)
#VALUE!
Performing Scan: mmu-miR-541-5p vs ENSMUST00000182884
#VALUE!
Forward:	Score: 134.000000 Q:3 to 24 R:2661 to 2689 Align Len (25) (64.00%) (76.00%)
Query: 3' ucACACUGGUUGUA----GUCUUAGGGaa 5'
|| ||: ||:|| ||||||:||
Ref: 5' taTGGGATGAATATTCTCCAGAATTCCag 3'
Energy: -18.510000 kCal/Mol
Scores for this hit:
>mmu-miR-541-5p	ENSMUST00000182884	134	-18.51	3 24	2661 2689	25	64.00%	76.00%
Forward:	Score: 121.000000 Q:2 to 22 R:3049 to 3074 Align Len (22) (59.09%) (81.82%)
Query: 3' ucacACU-GGUUGUAGUC-UUAGGGAa 5'
||| :::|| ||| |:||:||
Ref: 5' gccaTGAGTTGAC-CCAGAAGTCTCTg 3'
Energy: -18.510000 kCal/Mol
Scores for this hit:
>mmu-miR-541-5p	ENSMUST00000182884	121	-18.51	2 22	3049 3074	22	59.09%	81.82%
Score for this Scan:
Seq1	Seq2	Tot Score	Tot Energy	Max Score	Max Energy	Strand	Len1	Len2	Positions
>>mmu-miR-541-5p	ENSMUST00000182884	255	-37.02	134	-18.51	19	25	3627	2661 3049
Complete
Read Sequence:ENSMUST00000111266 (1840 nt)
#VALUE!
Performing Scan: mmu-miR-541-5p vs ENSMUST00000111266
#VALUE!
Forward:	Score: 154.000000 Q:2 to 24 R:590 to 617 Align Len (25) (68.00%) (76.00%)
Query: 3' ucACACUGG---UUGUAGUCUUAGGGAa 5'
|| | || |:|| ||||:|||||
Ref: 5' ccTGCGTCCCAGAGCACCAGAGTCCCTt 3'
Energy: -24.830000 kCal/Mol
Scores for this hit:
>mmu-miR-541-5p	ENSMUST00000111266	154	-24.83	2 24	590 617	25	68.00%	76.00%
Forward:	Score: 146.000000 Q:2 to 19 R:370 to 394 Align Len (17) (64.71%) (88.24%)
Query: 3' ucacacuGGUUGUAGUCUUAGGGAa 5'
||:|::| ||:|||||
Ref: 5' cagaaacCCGATGTGTGAGTCCCTc 3'
Energy: -19.270000 kCal/Mol
Scores for this hit:
>mmu-miR-541-5p	ENSMUST00000111266	146	-19.27	2 19	370 394	17	64.71%	88.24%
Score for this Scan:
Seq1	Seq2	Tot Score	Tot Energy	Max Score	Max Energy	Strand	Len1	Len2	Positions
>>mmu-miR-541-5p	ENSMUST00000111266	300	-44.1	154	-24.83	20	25	1840	590 370
Complete
Read Sequence:ENSMUST00000110064 (3135 nt)
#VALUE!
Performing Scan: mmu-miR-541-5p vs ENSMUST00000110064
#VALUE!
Score for this Scan:
No Hits Found above Threshold
Complete
Read Sequence:ENSMUST00000087252 (2484 nt)
#VALUE!
Performing Scan: mmu-miR-541-5p vs ENSMUST00000087252
#VALUE!
Forward:	Score: 131.000000 Q:2 to 20 R:128 to 152 Align Len (18) (72.22%) (88.89%)
Query: 3' ucacacUGGUUGUAGUCUUAGGGAa 5'
||||::|||| ||||:|
Ref: 5' aatactACCAGTATCACCATCCTTa 3'
Energy: -19.790001 kCal/Mol
Scores for this hit:
>mmu-miR-541-5p	ENSMUST00000087252	131	-19.79	2 20	128 152	18	72.22%	88.89%
Forward:	Score: 120.000000 Q:2 to 21 R:2336 to 2361 Align Len (21) (57.14%) (85.71%)
Query: 3' ucacaCUGGU-UG-UAGUCUUAGGGAa 5'
||||: :: :||| |:|:|||
Ref: 5' ctccaGACCGTGTGGTCA-AGTTCCTa 3'
Energy: -18.290001 kCal/Mol
Scores for this hit:
>mmu-miR-541-5p	ENSMUST00000087252	120	-18.29	2 21	2336 2361	21	57.14%	85.71%
Score for this Scan:
Seq1	Seq2	Tot Score	Tot Energy	Max Score	Max Energy	Strand	Len1	Len2	Positions
>>mmu-miR-541-5p	ENSMUST00000087252	251	-38.08	131	-19.79	22	25	2484	128 2336
Complete
Read Sequence:ENSMUST00000147005 (3986 nt)
#VALUE!
Performing Scan: mmu-miR-541-5p vs ENSMUST00000147005
#VALUE!
Forward:	Score: 135.000000 Q:2 to 24 R:280 to 303 Align Len (23) (69.57%) (78.26%)
Query: 3' ucACACUGGUUGUAGU-CUUAGGGAa 5'
|| ||| |::||| || |||||
Ref: 5' ttTGAGAC--ATGTCAGGATTCCCTa 3'
Energy: -19.379999 kCal/Mol
Scores for this hit:
>mmu-miR-541-5p	ENSMUST00000147005	135	-19.38	2 24	280 303	23	69.57%	78.26%
Forward:	Score: 134.000000 Q:2 to 23 R:2045 to 2069 Align Len (21) (71.43%) (80.95%)
Query: 3' ucaCACUGGUUGUAGUCUUAGGGAa 5'
||||||: | |||:||| ||
Ref: 5' ccaGTGACCGCCTCCAGGATCACTc 3'
Energy: -24.940001 kCal/Mol
Scores for this hit:
>mmu-miR-541-5p	ENSMUST00000147005	134	-24.94	2 23	2045 2069	21	71.43%	80.95%
Forward:	Score: 129.000000 Q:2 to 23 R:2809 to 2835 Align Len (23) (65.22%) (69.57%)
Query: 3' ucaCACUGGUUGU--AGUCUUAGGGAa 5'
|| ||| :|| |||| ||||
Ref: 5' gaaGTCACCTGCAGGGAAGAAGCCCTc 3'
Energy: -18.110001 kCal/Mol
Scores for this hit:
>mmu-miR-541-5p	ENSMUST00000147005	129	-18.11	2 23	2809 2835	23	65.22%	69.57%
Forward:	Score: 123.000000 Q:2 to 22 R:1994 to 2020 Align Len (22) (72.73%) (77.27%)
Query: 3' ucacACUG-GUUGUAGUC-UUAGGGAa 5'
|||| || ||||| :| ||||
Ref: 5' gaccTGACAGAAAATCAGAGAGCCCTg 3'
Energy: -21.639999 kCal/Mol
Scores for this hit:
>mmu-miR-541-5p	ENSMUST00000147005	123	-21.64	2 22	1994 2020	22	72.73%	77.27%
Score for this Scan:
Seq1	Seq2	Tot Score	Tot Energy	Max Score	Max Energy	Strand	Len1	Len2	Positions
>>mmu-miR-541-5p	ENSMUST00000147005	521	-84.07	135	-24.94	23	25	3986	280 2045 2809 1994
Complete
Read Sequence:ENSMUST00000114292 (7672 nt)
#VALUE!
Performing Scan: mmu-miR-541-5p vs ENSMUST00000114292
#VALUE!
Forward:	Score: 143.000000 Q:2 to 23 R:3958 to 3980 Align Len (21) (71.43%) (85.71%)
Query: 3' ucaCACUGGUUGUAGUCUUAGGGAa 5'
||||:|||| ::|||| |||
Ref: 5' gagGTGATCAAC--TGGAATACCTg 3'
Energy: -22.180000 kCal/Mol
Scores for this hit:
>mmu-miR-541-5p	ENSMUST00000114292	143	-22.18	2 23	3958 3980	21	71.43%	85.71%
Forward:	Score: 125.000000 Q:2 to 24 R:961 to 984 Align Len (22) (63.64%) (68.18%)
Query: 3' ucACACUGGUUGUAGUCUUAGGGAa 5'
| | || |||:| ||||||
Ref: 5' ttTCTAACGTCCATTA-TATCCCTt 3'
Energy: -19.389999 kCal/Mol
Scores for this hit:
>mmu-miR-541-5p	ENSMUST00000114292	125	-19.39	2 24	961 984	22	63.64%	68.18%
Score for this Scan:
Seq1	Seq2	Tot Score	Tot Energy	Max Score	Max Energy	Strand	Len1	Len2	Positions
>>mmu-miR-541-5p	ENSMUST00000114292	268	-41.57	143	-22.18	24	25	7672	3958 961
Complete
Read Sequence:ENSMUST00000077225 (2089 nt)
#VALUE!
Performing Scan: mmu-miR-541-5p vs ENSMUST00000077225
#VALUE!
Forward:	Score: 135.000000 Q:3 to 20 R:144 to 168 Align Len (17) (70.59%) (88.24%)
Query: 3' ucacacUGGUUGUAGUCUUAGGGaa 5'
| :|:||| ||||||:|
Ref: 5' tagaatAATAGCATGAGAATCTCac 3'
Energy: -19.129999 kCal/Mol
Scores for this hit:
>mmu-miR-541-5p	ENSMUST00000077225	135	-19.13	3 20	144 168	17	70.59%	88.24%
Score for this Scan:
Seq1	Seq2	Tot Score	Tot Energy	Max Score	Max Energy	Strand	Len1	Len2	Positions
>>mmu-miR-541-5p	ENSMUST00000077225	135	-19.13	135	-19.13	25	25	2089	144
Complete
Read Sequence:ENSMUST00000043794 (249 nt)
#VALUE!
Performing Scan: mmu-miR-541-5p vs ENSMUST00000043794
#VALUE!
Score for this Scan:
No Hits Found above Threshold
Complete
Read Sequence:ENSMUST00000048209 (486 nt)
#VALUE!
Performing Scan: mmu-miR-541-5p vs ENSMUST00000048209
#VALUE!
Forward:	Score: 129.000000 Q:3 to 22 R:171 to 195 Align Len (19) (52.63%) (89.47%)
Query: 3' ucacACUGGUUGUAGUCUUAGGGaa 5'
||:::|:::| | |:||||
Ref: 5' gaccTGGTTAGTGTGACAGTCCCac 3'
Energy: -18.219999 kCal/Mol
Scores for this hit:
>mmu-miR-541-5p	ENSMUST00000048209	129	-18.22	3 22	171 195	19	52.63%	89.47%
Score for this Scan:
Seq1	Seq2	Tot Score	Tot Energy	Max Score	Max Energy	Strand	Len1	Len2	Positions
>>mmu-miR-541-5p	ENSMUST00000048209	129	-18.22	129	-18.22	27	25	486	171
Complete
Read Sequence:ENSMUST00000058030 (1575 nt)
#VALUE!
Performing Scan: mmu-miR-541-5p vs ENSMUST00000058030
#VALUE!
Score for this Scan:
No Hits Found above Threshold
Complete
Read Sequence:ENSMUST00000072697 (574 nt)
#VALUE!
Performing Scan: mmu-miR-541-5p vs ENSMUST00000072697
#VALUE!
Score for this Scan:
No Hits Found above Threshold
Complete
Read Sequence:ENSMUST00000071135 (624 nt)
#VALUE!
Performing Scan: mmu-miR-541-5p vs ENSMUST00000071135
#VALUE!
Score for this Scan:
No Hits Found above Threshold
Complete
Read Sequence:ENSMUST00000071134 (333 nt)
#VALUE!
Performing Scan: mmu-miR-541-5p vs ENSMUST00000071134
#VALUE!
Score for this Scan:
No Hits Found above Threshold
Complete
Read Sequence:ENSMUST00000088172 (2258 nt)
#VALUE!
Performing Scan: mmu-miR-541-5p vs ENSMUST00000088172
#VALUE!
Score for this Scan:
No Hits Found above Threshold
Complete
Read Sequence:ENSMUST00000021009 (2728 nt)
#VALUE!
Performing Scan: mmu-miR-541-5p vs ENSMUST00000021009
#VALUE!
Forward:	Score: 125.000000 Q:2 to 23 R:809 to 834 Align Len (22) (68.18%) (77.27%)
Query: 3' ucaCACUGGUUGU-AGUCUUAGGGAa 5'
|||: ||||| ||| |:|||
Ref: 5' gagGTGGACAACACGAAGATTTCCTt 3'
Energy: -22.500000 kCal/Mol
Scores for this hit:
>mmu-miR-541-5p	ENSMUST00000021009	125	-22.5	2 23	809 834	22	68.18%	77.27%
Score for this Scan:
Seq1	Seq2	Tot Score	Tot Energy	Max Score	Max Energy	Strand	Len1	Len2	Positions
>>mmu-miR-541-5p	ENSMUST00000021009	125	-22.5	125	-22.5	33	25	2728	809
Complete
Read Sequence:ENSMUST00000099145 (1460 nt)
#VALUE!
Performing Scan: mmu-miR-541-5p vs ENSMUST00000099145
#VALUE!
Forward:	Score: 132.000000 Q:2 to 24 R:139 to 161 Align Len (22) (59.09%) (81.82%)
Query: 3' ucACACUGGUUGUAGUCUUAGGGAa 5'
||||:|: : || |::|||||
Ref: 5' aaTGTGGCT--TTTCTGGGTCCCTc 3'
Energy: -23.790001 kCal/Mol
Scores for this hit:
>mmu-miR-541-5p	ENSMUST00000099145	132	-23.79	2 24	139 161	22	59.09%	81.82%
Forward:	Score: 130.000000 Q:2 to 20 R:870 to 895 Align Len (19) (57.89%) (89.47%)
Query: 3' ucacacUGGUUG-UAGUCUUAGGGAa 5'
:||::| ||:|::|||||
Ref: 5' agcgccGCCGGCTCTCGGGGTCCCTg 3'
Energy: -25.860001 kCal/Mol
Scores for this hit:
>mmu-miR-541-5p	ENSMUST00000099145	130	-25.86	2 20	870 895	19	57.89%	89.47%
Forward:	Score: 130.000000 Q:3 to 24 R:1048 to 1073 Align Len (22) (63.64%) (77.27%)
Query: 3' ucACACU-GGUUGUAGUCUUAGGGaa 5'
||||| :: |||| |||||:
Ref: 5' gtTGTGATTTTTCATCCCAATCCTct 3'
Energy: -21.230000 kCal/Mol
Scores for this hit:
>mmu-miR-541-5p	ENSMUST00000099145	130	-21.23	3 24	1048 1073	22	63.64%	77.27%
Score for this Scan:
Seq1	Seq2	Tot Score	Tot Energy	Max Score	Max Energy	Strand	Len1	Len2	Positions
>>mmu-miR-541-5p	ENSMUST00000099145	392	-70.88	132	-25.86	34	25	1460	139 870 1048
Complete
Read Sequence:ENSMUST00000020804 (1306 nt)
#VALUE!
Performing Scan: mmu-miR-541-5p vs ENSMUST00000020804
#VALUE!
Forward:	Score: 122.000000 Q:2 to 23 R:1214 to 1238 Align Len (21) (61.90%) (76.19%)
Query: 3' ucaCACUGGUUGUAGUCUUAGGGAa 5'
| |: ||:| ||| : |||||
Ref: 5' atgGAGGGCAGCCTCATGCTCCCTt 3'
Energy: -18.900000 kCal/Mol
Scores for this hit:
>mmu-miR-541-5p	ENSMUST00000020804	122	-18.9	2 23	1214 1238	21	61.90%	76.19%
Score for this Scan:
Seq1	Seq2	Tot Score	Tot Energy	Max Score	Max Energy	Strand	Len1	Len2	Positions
>>mmu-miR-541-5p	ENSMUST00000020804	122	-18.9	122	-18.9	35	25	1306	1214
Complete
Read Sequence:ENSMUST00000020400 (796 nt)
#VALUE!
Performing Scan: mmu-miR-541-5p vs ENSMUST00000020400
#VALUE!
Score for this Scan:
No Hits Found above Threshold
Complete
Read Sequence:ENSMUST00000111288 (1235 nt)
#VALUE!
Performing Scan: mmu-miR-541-5p vs ENSMUST00000111288
#VALUE!
Forward:	Score: 136.000000 Q:2 to 23 R:431 to 454 Align Len (21) (71.43%) (76.19%)
Query: 3' ucaCACUGGUUGUAGUCUUAGGGAa 5'
| |||| ||: ||| |||||
Ref: 5' ccaGGGACCCACG-GAGACTCCCTg 3'
Energy: -22.020000 kCal/Mol
Scores for this hit:
>mmu-miR-541-5p	ENSMUST00000111288	136	-22.02	2 23	431 454	21	71.43%	76.19%
Score for this Scan:
Seq1	Seq2	Tot Score	Tot Energy	Max Score	Max Energy	Strand	Len1	Len2	Positions
>>mmu-miR-541-5p	ENSMUST00000111288	136	-22.02	136	-22.02	37	25	1235	431
Complete
Read Sequence:ENSMUST00000156177 (2642 nt)
#VALUE!
Performing Scan: mmu-miR-541-5p vs ENSMUST00000156177
#VALUE!
Forward:	Score: 154.000000 Q:2 to 19 R:470 to 494 Align Len (17) (70.59%) (76.47%)
Query: 3' ucacacuGGUUGUAGUCUUAGGGAa 5'
||:|| | |||||||
Ref: 5' agtccccCCGACCCCCAAATCCCTt 3'
Energy: -20.670000 kCal/Mol
Scores for this hit:
>mmu-miR-541-5p	ENSMUST00000156177	154	-20.67	2 19	470 494	17	70.59%	76.47%
Forward:	Score: 129.000000 Q:2 to 24 R:1730 to 1753 Align Len (22) (63.64%) (86.36%)
Query: 3' ucACACUGGUUGUAGUCUUAGGGAa 5'
|||| :||:|| ::| |||:||
Ref: 5' aaTGTG-TCAGCAATGGCATCTCTt 3'
Energy: -20.980000 kCal/Mol
Scores for this hit:
>mmu-miR-541-5p	ENSMUST00000156177	129	-20.98	2 24	1730 1753	22	63.64%	86.36%
Score for this Scan:
Seq1	Seq2	Tot Score	Tot Energy	Max Score	Max Energy	Strand	Len1	Len2	Positions
>>mmu-miR-541-5p	ENSMUST00000156177	283	-41.65	154	-20.98	38	25	2642	470 1730
Complete
Read Sequence:ENSMUST00000075052 (9532 nt)
#VALUE!
Performing Scan: mmu-miR-541-5p vs ENSMUST00000075052
#VALUE!
Forward:	Score: 152.000000 Q:2 to 20 R:6315 to 6342 Align Len (21) (71.43%) (80.95%)
Query: 3' ucacacUG-GUUGU-AGUC-UUAGGGAa 5'
|| |:|:| ||| |||||||
Ref: 5' acacacACACGATACCCAGAAATCCCTa 3'
Energy: -18.110001 kCal/Mol
Scores for this hit:
>mmu-miR-541-5p	ENSMUST00000075052	152	-18.11	2 20	6315 6342	21	71.43%	80.95%
Forward:	Score: 139.000000 Q:3 to 24 R:4219 to 4241 Align Len (21) (76.19%) (85.71%)
Query: 3' ucACACUGGUUGUAGUCUUAGGGaa 5'
|| |:||||| ||| :|||||
Ref: 5' agTGAGGCCAAC-TCA-GATCCCaa 3'
Energy: -29.730000 kCal/Mol
Scores for this hit:
>mmu-miR-541-5p	ENSMUST00000075052	139	-29.73	3 24	4219 4241	21	76.19%	85.71%
Forward:	Score: 136.000000 Q:2 to 24 R:5696 to 5723 Align Len (25) (60.00%) (76.00%)
Query: 3' ucACAC-UG-GUU-GUAGUCUUAGGGAa 5'
|||| || ||: :: | :||||||
Ref: 5' acTGTGTACTCAGTTGACTTGATCCCTt 3'
Energy: -19.100000 kCal/Mol
Scores for this hit:
>mmu-miR-541-5p	ENSMUST00000075052	136	-19.1	2 24	5696 5723	25	60.00%	76.00%
Score for this Scan:
Seq1	Seq2	Tot Score	Tot Energy	Max Score	Max Energy	Strand	Len1	Len2	Positions
>>mmu-miR-541-5p	ENSMUST00000075052	427	-66.94	152	-29.73	39	25	9532	6315 4219 5696
Complete
Read Sequence:ENSMUST00000123684 (631 nt)
#VALUE!
Performing Scan: mmu-miR-541-5p vs ENSMUST00000123684
#VALUE!
Forward:	Score: 133.000000 Q:2 to 21 R:584 to 608 Align Len (20) (75.00%) (80.00%)
Query: 3' ucacaCUGGU-UGUAGUCUUAGGGAa 5'
|||:| ||| |||| ||||
Ref: 5' gccagGACTACACA-GAGAAACCCTg 3'
Energy: -19.030001 kCal/Mol
Scores for this hit:
>mmu-miR-541-5p	ENSMUST00000123684	133	-19.03	2 21	584 608	20	75.00%	80.00%
Score for this Scan:
Seq1	Seq2	Tot Score	Tot Energy	Max Score	Max Energy	Strand	Len1	Len2	Positions
>>mmu-miR-541-5p	ENSMUST00000123684	133	-19.03	133	-19.03	40	25	631	584
Complete
Read Sequence:ENSMUST00000098032 (720 nt)
#VALUE!
Performing Scan: mmu-miR-541-5p vs ENSMUST00000098032
#VALUE!
Forward:	Score: 145.000000 Q:2 to 23 R:82 to 107 Align Len (22) (63.64%) (77.27%)
Query: 3' ucaCACUGGUUGUAGUC-UUAGGGAa 5'
| ||| |: : ||| |:|||||
Ref: 5' gggGGGACGAGAGCCAGAAGTCCCTt 3'
Energy: -21.950001 kCal/Mol
Scores for this hit:
>mmu-miR-541-5p	ENSMUST00000098032	145	-21.95	2 23	82 107	22	63.64%	77.27%
Forward:	Score: 141.000000 Q:2 to 23 R:549 to 576 Align Len (24) (58.33%) (75.00%)
Query: 3' ucaCACUGGUUGUAGUC---UUAGGGAa 5'
| ||| ::|: ||| |:|||||
Ref: 5' ctgGGGACAGGCGCCAGGCCAGTCCCTt 3'
Energy: -22.120001 kCal/Mol
Scores for this hit:
>mmu-miR-541-5p	ENSMUST00000098032	141	-22.12	2 23	549 576	24	58.33%	75.00%
Forward:	Score: 133.000000 Q:2 to 23 R:195 to 220 Align Len (22) (63.64%) (77.27%)
Query: 3' ucaCACUGGUUGUAGU-CUUAGGGAa 5'
| ||||:: :| | ||| ||||
Ref: 5' gagGGGACCGGGGTAACGAACCCCTt 3'
Energy: -22.260000 kCal/Mol
Scores for this hit:
>mmu-miR-541-5p	ENSMUST00000098032	133	-22.26	2 23	195 220	22	63.64%	77.27%
Score for this Scan:
Seq1	Seq2	Tot Score	Tot Energy	Max Score	Max Energy	Strand	Len1	Len2	Positions
>>mmu-miR-541-5p	ENSMUST00000098032	419	-66.33	145	-22.26	41	25	720	82 549 195
Complete
Read Sequence:ENSMUST00000103139 (583 nt)
#VALUE!
Performing Scan: mmu-miR-541-5p vs ENSMUST00000103139
#VALUE!
Forward:	Score: 134.000000 Q:2 to 21 R:219 to 245 Align Len (21) (71.43%) (80.95%)
Query: 3' ucacaCU-GGUUGUAG-UCUUAGGGAa 5'
|| |||| || |||:||:||
Ref: 5' gctagGACCCAAGTTCTAGAGTCTCTg 3'
Energy: -19.459999 kCal/Mol
Scores for this hit:
>mmu-miR-541-5p	ENSMUST00000103139	134	-19.46	2 21	219 245	21	71.43%	80.95%
Score for this Scan:
Seq1	Seq2	Tot Score	Tot Energy	Max Score	Max Energy	Strand	Len1	Len2	Positions
>>mmu-miR-541-5p	ENSMUST00000103139	134	-19.46	134	-19.46	42	25	583	219
Complete
Read Sequence:ENSMUST00000056427 (167 nt)
#VALUE!
Performing Scan: mmu-miR-541-5p vs ENSMUST00000056427
#VALUE!
Score for this Scan:
No Hits Found above Threshold
Complete
Read Sequence:ENSMUST00000079869 (5069 nt)
#VALUE!
Performing Scan: mmu-miR-541-5p vs ENSMUST00000079869
#VALUE!
Forward:	Score: 137.000000 Q:2 to 24 R:2015 to 2041 Align Len (24) (62.50%) (83.33%)
Query: 3' ucAC-ACUGGUUGU-AGUCUUAGGGAa 5'
|| | |::||:: |:||| |||||
Ref: 5' tgTGCTAATTAATGTTTAGACTCCCTg 3'
Energy: -18.170000 kCal/Mol
Scores for this hit:
>mmu-miR-541-5p	ENSMUST00000079869	137	-18.17	2 24	2015 2041	24	62.50%	83.33%
Forward:	Score: 128.000000 Q:2 to 23 R:3703 to 3729 Align Len (23) (69.57%) (69.57%)
Query: 3' ucaCACUGGU-UGU-AGUCUUAGGGAa 5'
| ||| | ||| || ||||||
Ref: 5' tgaGAGACGAGACACGGAGCATCCCTt 3'
Energy: -20.990000 kCal/Mol
Scores for this hit:
>mmu-miR-541-5p	ENSMUST00000079869	128	-20.99	2 23	3703 3729	23	69.57%	69.57%
Score for this Scan:
Seq1	Seq2	Tot Score	Tot Energy	Max Score	Max Energy	Strand	Len1	Len2	Positions
>>mmu-miR-541-5p	ENSMUST00000079869	265	-39.16	137	-20.99	44	25	5069	2015 3703
Complete
Read Sequence:ENSMUST00000074733 (3604 nt)
#VALUE!
Performing Scan: mmu-miR-541-5p vs ENSMUST00000074733
#VALUE!
Forward:	Score: 142.000000 Q:3 to 15 R:3047 to 3071 Align Len (12) (91.67%) (91.67%)
Query: 3' ucacacugguuGUAGUCUUAGGGaa 5'
|||| |||||||
Ref: 5' ccagaactgtcCATCTGAATCCCcc 3'
Energy: -18.570000 kCal/Mol
Scores for this hit:
>mmu-miR-541-5p	ENSMUST00000074733	142	-18.57	3 15	3047 3071	12	91.67%	91.67%
Score for this Scan:
Seq1	Seq2	Tot Score	Tot Energy	Max Score	Max Energy	Strand	Len1	Len2	Positions
>>mmu-miR-541-5p	ENSMUST00000074733	142	-18.57	142	-18.57	45	25	3604	3047
Complete
Read Sequence:ENSMUST00000109813 (2184 nt)
#VALUE!
Performing Scan: mmu-miR-541-5p vs ENSMUST00000109813
#VALUE!
Forward:	Score: 120.000000 Q:2 to 24 R:1686 to 1711 Align Len (24) (66.67%) (75.00%)
Query: 3' ucACACUGGUUGUAGUC--UUAGGGAa 5'
|||| |||: | ||| : |||||
Ref: 5' acTGTGCCCAGGA-CAGCTGTTCCCTa 3'
Energy: -21.350000 kCal/Mol
Scores for this hit:
>mmu-miR-541-5p	ENSMUST00000109813	120	-21.35	2 24	1686 1711	24	66.67%	75.00%
Score for this Scan:
Seq1	Seq2	Tot Score	Tot Energy	Max Score	Max Energy	Strand	Len1	Len2	Positions
>>mmu-miR-541-5p	ENSMUST00000109813	120	-21.35	120	-21.35	46	25	2184	1686
Complete
Read Sequence:ENSMUST00000057037 (2027 nt)
#VALUE!
Performing Scan: mmu-miR-541-5p vs ENSMUST00000057037
#VALUE!
Score for this Scan:
No Hits Found above Threshold
Complete
Read Sequence:ENSMUST00000070173 (4157 nt)
#VALUE!
Performing Scan: mmu-miR-541-5p vs ENSMUST00000070173
#VALUE!
Forward:	Score: 145.000000 Q:2 to 24 R:2768 to 2791 Align Len (22) (59.09%) (81.82%)
Query: 3' ucACACUGGUUGUAGUCUUAGGGAa 5'
|| |: ::|| |: ||||:|||
Ref: 5' gcTGAGGGTGACCTT-GAATTCCTt 3'
Energy: -21.750000 kCal/Mol
Scores for this hit:
>mmu-miR-541-5p	ENSMUST00000070173	145	-21.75	2 24	2768 2791	22	59.09%	81.82%
Forward:	Score: 134.000000 Q:3 to 23 R:3147 to 3171 Align Len (20) (65.00%) (80.00%)
Query: 3' ucaCACUGGUUGUAGUCUUAGGGaa 5'
||| |::| ||||:||||
Ref: 5' ggaGTGTCTGAGCCCAGAGTCCCct 3'
Energy: -22.260000 kCal/Mol
Scores for this hit:
>mmu-miR-541-5p	ENSMUST00000070173	134	-22.26	3 23	3147 3171	20	65.00%	80.00%
Forward:	Score: 125.000000 Q:2 to 24 R:2676 to 2702 Align Len (24) (70.83%) (75.00%)
Query: 3' ucACAC-UGGUU-GUAGUCUUAGGGAa 5'
|| | ||||| | || ||||:| |
Ref: 5' agTGGGCACCAATCTTCTGAATTCATt 3'
Energy: -19.139999 kCal/Mol
Scores for this hit:
>mmu-miR-541-5p	ENSMUST00000070173	125	-19.14	2 24	2676 2702	24	70.83%	75.00%
Forward:	Score: 120.000000 Q:2 to 23 R:3229 to 3252 Align Len (21) (47.62%) (80.95%)
Query: 3' ucaCACUGGUUGUAGUCUUAGGGAa 5'
| |::| ::| :|::|||||
Ref: 5' gtgGGGGTCCCTGT-GGGGTCCCTa 3'
Energy: -19.010000 kCal/Mol
Scores for this hit:
>mmu-miR-541-5p	ENSMUST00000070173	120	-19.01	2 23	3229 3252	21	47.62%	80.95%
Score for this Scan:
Seq1	Seq2	Tot Score	Tot Energy	Max Score	Max Energy	Strand	Len1	Len2	Positions
>>mmu-miR-541-5p	ENSMUST00000070173	524	-82.16	145	-22.26	48	25	4157	2768 3147 2676 3229
Complete
Read Sequence:ENSMUST00000070117 (484 nt)
#VALUE!
Performing Scan: mmu-miR-541-5p vs ENSMUST00000070117
#VALUE!
Forward:	Score: 143.000000 Q:2 to 21 R:109 to 134 Align Len (20) (65.00%) (80.00%)
Query: 3' ucacaCUGGU-UGUAGUCUUAGGGAa 5'
|:||| :| || |:|||||
Ref: 5' agcaaGGCCACGCCTCCCAGTCCCTg 3'
Energy: -20.430000 kCal/Mol
Scores for this hit:
>mmu-miR-541-5p	ENSMUST00000070117	143	-20.43	2 21	109 134	20	65.00%	80.00%
Score for this Scan:
Seq1	Seq2	Tot Score	Tot Energy	Max Score	Max Energy	Strand	Len1	Len2	Positions
>>mmu-miR-541-5p	ENSMUST00000070117	143	-20.43	143	-20.43	49	25	484	109
Complete
Read Sequence:ENSMUST00000079828 (5617 nt)
#VALUE!
Performing Scan: mmu-miR-541-5p vs ENSMUST00000079828
#VALUE!
Forward:	Score: 143.000000 Q:2 to 24 R:1501 to 1523 Align Len (22) (63.64%) (81.82%)
Query: 3' ucACACUGGUUGUAGUCUUAGGGAa 5'
|||| :| : :||| |:|||||
Ref: 5' agTGTGCTCTG-GTCA-AGTCCCTt 3'
Energy: -24.160000 kCal/Mol
Scores for this hit:
>mmu-miR-541-5p	ENSMUST00000079828	143	-24.16	2 24	1501 1523	22	63.64%	81.82%
Forward:	Score: 140.000000 Q:3 to 22 R:4281 to 4307 Align Len (21) (66.67%) (76.19%)
Query: 3' ucacACUGGUUG--UAGUCUUAGGGaa 5'
||:||||: | | ||||||
Ref: 5' gggaTGGCCAATTGACCTAAATCCCca 3'
Energy: -18.780001 kCal/Mol
Scores for this hit:
>mmu-miR-541-5p	ENSMUST00000079828	140	-18.78	3 22	4281 4307	21	66.67%	76.19%
Forward:	Score: 132.000000 Q:3 to 24 R:4372 to 4399 Align Len (24) (70.83%) (79.17%)
Query: 3' ucACACUG-GUUGUA-GU-CUUAGGGaa 5'
|||||: | ||| || |||||:|
Ref: 5' gtTGTGATACTTCATACAGGAATCTCag 3'
Energy: -18.660000 kCal/Mol
Scores for this hit:
>mmu-miR-541-5p	ENSMUST00000079828	132	-18.66	3 24	4372 4399	24	70.83%	79.17%
Forward:	Score: 125.000000 Q:2 to 21 R:1431 to 1456 Align Len (21) (66.67%) (76.19%)
Query: 3' ucacaCUGGUUGUAGUC--UUAGGGAa 5'
||| ::|| ||| ||||||
Ref: 5' tgcagGACAGGCA-CAGGCCATCCCTg 3'
Energy: -19.959999 kCal/Mol
Scores for this hit:
>mmu-miR-541-5p	ENSMUST00000079828	125	-19.96	2 21	1431 1456	21	66.67%	76.19%
Score for this Scan:
Seq1	Seq2	Tot Score	Tot Energy	Max Score	Max Energy	Strand	Len1	Len2	Positions
>>mmu-miR-541-5p	ENSMUST00000079828	540	-81.56	143	-24.16	50	25	5617	1501 4281 4372 1431
Complete
Read Sequence:ENSMUST00000068456 (917 nt)
#VALUE!
Performing Scan: mmu-miR-541-5p vs ENSMUST00000068456
#VALUE!
Score for this Scan:
No Hits Found above Threshold
Complete
Read Sequence:ENSMUST00000148891 (3337 nt)
#VALUE!
Performing Scan: mmu-miR-541-5p vs ENSMUST00000148891
#VALUE!
Forward:	Score: 134.000000 Q:2 to 24 R:1389 to 1414 Align Len (23) (69.57%) (82.61%)
Query: 3' ucACACUGGUUG-UAGUCUUAGGGAa 5'
|||| |||:| ||:||:|| ||
Ref: 5' ggTGTGCCCAGCTTTCGGAGTCACTa 3'
Energy: -27.930000 kCal/Mol
Scores for this hit:
>mmu-miR-541-5p	ENSMUST00000148891	134	-27.93	2 24	1389 1414	23	69.57%	82.61%
Forward:	Score: 125.000000 Q:2 to 23 R:843 to 869 Align Len (23) (60.87%) (78.26%)
Query: 3' ucaCACU-GGUUGUAGUCUUA-GGGAa 5'
|||| |:||:: : ||| ||||
Ref: 5' tggGTGATCTAATGCTTTAATGCCCTt 3'
Energy: -18.600000 kCal/Mol
Scores for this hit:
>mmu-miR-541-5p	ENSMUST00000148891	125	-18.6	2 23	843 869	23	60.87%	78.26%
Forward:	Score: 125.000000 Q:2 to 22 R:1144 to 1168 Align Len (20) (65.00%) (80.00%)
Query: 3' ucacACUGGUUGUAGUCUUAGGGAa 5'
||||:| | :|| :|||||
Ref: 5' gccaTGACTACCTGTAGTGTCCCTt 3'
Energy: -20.160000 kCal/Mol
Scores for this hit:
>mmu-miR-541-5p	ENSMUST00000148891	125	-20.16	2 22	1144 1168	20	65.00%	80.00%
Forward:	Score: 125.000000 Q:3 to 24 R:2955 to 2982 Align Len (24) (58.33%) (79.17%)
Query: 3' ucACACU--GGUUG-UAGUCUUAGGGaa 5'
||| | ||:|: | ::|:|||||
Ref: 5' tgTGTCACTCCGATGAATGGGATCCCag 3'
Energy: -19.959999 kCal/Mol
Scores for this hit:
>mmu-miR-541-5p	ENSMUST00000148891	125	-19.96	3 24	2955 2982	24	58.33%	79.17%
Forward:	Score: 123.000000 Q:4 to 21 R:464 to 489 Align Len (18) (66.67%) (83.33%)
Query: 3' ucacaCUGGUUGU-AGUCUUAGGgaa 5'
|: ::||| ||| |||||
Ref: 5' ggctaGGGTGACAGTCATAATCCaac 3'
Energy: -18.459999 kCal/Mol
Scores for this hit:
>mmu-miR-541-5p	ENSMUST00000148891	123	-18.46	4 21	464 489	18	66.67%	83.33%
Score for this Scan:
Seq1	Seq2	Tot Score	Tot Energy	Max Score	Max Energy	Strand	Len1	Len2	Positions
>>mmu-miR-541-5p	ENSMUST00000148891	632	-105.11	134	-27.93	52	25	3337	1389 843 1144 2955 464
Complete
Read Sequence:ENSMUST00000067496 (127 nt)
#VALUE!
Performing Scan: mmu-miR-541-5p vs ENSMUST00000067496
#VALUE!
Score for this Scan:
No Hits Found above Threshold
Complete
Read Sequence:ENSMUST00000106429 (714 nt)
#VALUE!
Performing Scan: mmu-miR-541-5p vs ENSMUST00000106429
#VALUE!
Score for this Scan:
No Hits Found above Threshold
Complete
Read Sequence:ENSMUST00000066532 (1995 nt)
#VALUE!
Performing Scan: mmu-miR-541-5p vs ENSMUST00000066532
#VALUE!
Forward:	Score: 153.000000 Q:2 to 23 R:688 to 715 Align Len (24) (66.67%) (79.17%)
Query: 3' ucaCACUGGUUGUAG---UCUUAGGGAa 5'
| |||||: ||| :|||||:||
Ref: 5' agcGAGACCAGGATCCCTGGAATCTCTc 3'
Energy: -24.280001 kCal/Mol
Scores for this hit:
>mmu-miR-541-5p	ENSMUST00000066532	153	-24.28	2 23	688 715	24	66.67%	79.17%
Score for this Scan:
Seq1	Seq2	Tot Score	Tot Energy	Max Score	Max Energy	Strand	Len1	Len2	Positions
>>mmu-miR-541-5p	ENSMUST00000066532	153	-24.28	153	-24.28	55	25	1995	688
Complete
Read Sequence:ENSMUST00000029404 (2378 nt)
#VALUE!
Performing Scan: mmu-miR-541-5p vs ENSMUST00000029404
#VALUE!
Forward:	Score: 123.000000 Q:2 to 24 R:2151 to 2177 Align Len (25) (68.00%) (80.00%)
Query: 3' ucACACUG-GUU--GUAGUCUUAGGGAa 5'
|||||: ||| :|||| |||: ||
Ref: 5' agTGTGATACAAAGTATCA-AATTACTt 3'
Energy: -19.440001 kCal/Mol
Scores for this hit:
>mmu-miR-541-5p	ENSMUST00000029404	123	-19.44	2 24	2151 2177	25	68.00%	80.00%
Score for this Scan:
Seq1	Seq2	Tot Score	Tot Energy	Max Score	Max Energy	Strand	Len1	Len2	Positions
>>mmu-miR-541-5p	ENSMUST00000029404	123	-19.44	123	-19.44	56	25	2378	2151
Complete
Read Sequence:ENSMUST00000078486 (4895 nt)
#VALUE!
Performing Scan: mmu-miR-541-5p vs ENSMUST00000078486
#VALUE!
Forward:	Score: 153.000000 Q:2 to 24 R:2951 to 2974 Align Len (22) (63.64%) (86.36%)
Query: 3' ucACACUGGUUGUAGUCUUAGGGAa 5'
| ||:|:| ::||| |||:|||
Ref: 5' aaTATGGCTATTGTCA-AATTCCTt 3'
Energy: -19.139999 kCal/Mol
Scores for this hit:
>mmu-miR-541-5p	ENSMUST00000078486	153	-19.14	2 24	2951 2974	22	63.64%	86.36%
Forward:	Score: 129.000000 Q:2 to 24 R:2583 to 2606 Align Len (22) (63.64%) (72.73%)
Query: 3' ucACACUGGUUGUAGUCUUAGGGAa 5'
| || |||| : :| ||||||
Ref: 5' agTCTG-CCAAGGCGGGTATCCCTa 3'
Energy: -20.680000 kCal/Mol
Scores for this hit:
>mmu-miR-541-5p	ENSMUST00000078486	129	-20.68	2 24	2583 2606	22	63.64%	72.73%
Forward:	Score: 127.000000 Q:2 to 23 R:582 to 606 Align Len (22) (68.18%) (86.36%)
Query: 3' ucaCACUGGUUGUAGUC-UUAGGGAa 5'
|||| ::||||:|| ||:|||
Ref: 5' gaaGTGA-TGACATTAGCCATTCCTt 3'
Energy: -20.959999 kCal/Mol
Scores for this hit:
>mmu-miR-541-5p	ENSMUST00000078486	127	-20.96	2 23	582 606	22	68.18%	86.36%
Score for this Scan:
Seq1	Seq2	Tot Score	Tot Energy	Max Score	Max Energy	Strand	Len1	Len2	Positions
>>mmu-miR-541-5p	ENSMUST00000078486	409	-60.78	153	-20.96	57	25	4895	2951 2583 582
Complete
Read Sequence:ENSMUST00000065482 (1050 nt)
#VALUE!
Performing Scan: mmu-miR-541-5p vs ENSMUST00000065482
#VALUE!
Forward:	Score: 146.000000 Q:2 to 24 R:886 to 911 Align Len (23) (65.22%) (86.96%)
Query: 3' ucACACUGGUUGUAGUC-UUAGGGAa 5'
|||||: :: ||||| :||:|||
Ref: 5' taTGTGATAGGAATCAGTGATTCCTg 3'
Energy: -22.500000 kCal/Mol
Scores for this hit:
>mmu-miR-541-5p	ENSMUST00000065482	146	-22.5	2 24	886 911	23	65.22%	86.96%
Score for this Scan:
Seq1	Seq2	Tot Score	Tot Energy	Max Score	Max Energy	Strand	Len1	Len2	Positions
>>mmu-miR-541-5p	ENSMUST00000065482	146	-22.5	146	-22.5	58	25	1050	886
Complete
Read Sequence:ENSMUST00000065353 (2498 nt)
#VALUE!
Performing Scan: mmu-miR-541-5p vs ENSMUST00000065353
#VALUE!
Forward:	Score: 156.000000 Q:2 to 23 R:1564 to 1587 Align Len (21) (66.67%) (76.19%)
Query: 3' ucaCACUGGUUGUAGUCUUAGGGAa 5'
||| |: :| |||||||||
Ref: 5' tgaGTG-CTTCTAGAAGAATCCCTt 3'
Energy: -24.379999 kCal/Mol
Scores for this hit:
>mmu-miR-541-5p	ENSMUST00000065353	156	-24.38	2 23	1564 1587	21	66.67%	76.19%
Score for this Scan:
Seq1	Seq2	Tot Score	Tot Energy	Max Score	Max Energy	Strand	Len1	Len2	Positions
>>mmu-miR-541-5p	ENSMUST00000065353	156	-24.38	156	-24.38	59	25	2498	1564
Complete
Read Sequence:ENSMUST00000086521 (6109 nt)
#VALUE!
Performing Scan: mmu-miR-541-5p vs ENSMUST00000086521
#VALUE!
Forward:	Score: 146.000000 Q:2 to 22 R:2570 to 2592 Align Len (20) (65.00%) (85.00%)
Query: 3' ucacACUGGUUGUAGUCUUAGGGAa 5'
||:|: : |||||:|||||
Ref: 5' caaaTGGCT--TCTCAGAGTCCCTc 3'
Energy: -24.209999 kCal/Mol
Scores for this hit:
>mmu-miR-541-5p	ENSMUST00000086521	146	-24.21	2 22	2570 2592	20	65.00%	85.00%
Forward:	Score: 138.000000 Q:2 to 21 R:4940 to 4968 Align Len (23) (65.22%) (73.91%)
Query: 3' ucacaCUGGUU---GUAGU-CUUAGGGAa 5'
||| :| ||||| :||||||
Ref: 5' atacaGACAGAATTCATCACAGATCCCTt 3'
Energy: -19.469999 kCal/Mol
Scores for this hit:
>mmu-miR-541-5p	ENSMUST00000086521	138	-19.47	2 21	4940 4968	23	65.22%	73.91%
Forward:	Score: 131.000000 Q:2 to 20 R:655 to 679 Align Len (18) (61.11%) (83.33%)
Query: 3' ucacacUGGUUGUAGUCUUAGGGAa 5'
:|||:|| :: ||||||
Ref: 5' ctctcaGCCAGCACTGCCATCCCTg 3'
Energy: -18.440001 kCal/Mol
Scores for this hit:
>mmu-miR-541-5p	ENSMUST00000086521	131	-18.44	2 20	655 679	18	61.11%	83.33%
Forward:	Score: 129.000000 Q:3 to 24 R:1203 to 1229 Align Len (23) (60.87%) (69.57%)
Query: 3' ucAC-ACUGGUUGUAG-UCUUAGGGaa 5'
|| ||:| ||: | ||||||
Ref: 5' agTGCTGGCGCACGCCTTTAATCCCag 3'
Energy: -18.950001 kCal/Mol
Scores for this hit:
>mmu-miR-541-5p	ENSMUST00000086521	129	-18.95	3 24	1203 1229	23	60.87%	69.57%
Forward:	Score: 120.000000 Q:3 to 22 R:1392 to 1417 Align Len (20) (65.00%) (85.00%)
Query: 3' ucacACUGGUU-GUAGUCUUAGGGaa 5'
||::||| | ||||:||:|
Ref: 5' ggctTGGTCAAGAACCAGAGTCTCct 3'
Energy: -21.200001 kCal/Mol
Scores for this hit:
>mmu-miR-541-5p	ENSMUST00000086521	120	-21.2	3 22	1392 1417	20	65.00%	85.00%
Score for this Scan:
Seq1	Seq2	Tot Score	Tot Energy	Max Score	Max Energy	Strand	Len1	Len2	Positions
>>mmu-miR-541-5p	ENSMUST00000086521	664	-102.27	146	-24.21	60	25	6109	2570 4940 655 1203 1392
Complete
Read Sequence:ENSMUST00000121469 (2909 nt)
#VALUE!
Performing Scan: mmu-miR-541-5p vs ENSMUST00000121469
#VALUE!
Forward:	Score: 130.000000 Q:2 to 23 R:629 to 651 Align Len (21) (66.67%) (80.95%)
Query: 3' ucaCACUGGUUGUAGUCUUAGGGAa 5'
||| |||::| :| ||||||
Ref: 5' gcaGTG-CCAGTA-AGGCATCCCTt 3'
Energy: -21.430000 kCal/Mol
Scores for this hit:
>mmu-miR-541-5p	ENSMUST00000121469	130	-21.43	2 23	629 651	21	66.67%	80.95%
Score for this Scan:
Seq1	Seq2	Tot Score	Tot Energy	Max Score	Max Energy	Strand	Len1	Len2	Positions
>>mmu-miR-541-5p	ENSMUST00000121469	130	-21.43	130	-21.43	61	25	2909	629
Complete
Read Sequence:ENSMUST00000064762 (4342 nt)
#VALUE!
Performing Scan: mmu-miR-541-5p vs ENSMUST00000064762
#VALUE!
Forward:	Score: 133.000000 Q:2 to 23 R:1149 to 1174 Align Len (22) (68.18%) (72.73%)
Query: 3' ucaCACUGGU-UGUAGUCUUAGGGAa 5'
|||:||| || | ||||| |
Ref: 5' cccGTGGCCACTCAACCAAATCCGTt 3'
Energy: -18.950001 kCal/Mol
Scores for this hit:
>mmu-miR-541-5p	ENSMUST00000064762	133	-18.95	2 23	1149 1174	22	68.18%	72.73%
Score for this Scan:
Seq1	Seq2	Tot Score	Tot Energy	Max Score	Max Energy	Strand	Len1	Len2	Positions
>>mmu-miR-541-5p	ENSMUST00000064762	133	-18.95	133	-18.95	62	25	4342	1149
Complete
Read Sequence:ENSMUST00000064517 (392 nt)
#VALUE!
Performing Scan: mmu-miR-541-5p vs ENSMUST00000064517
#VALUE!
Score for this Scan:
No Hits Found above Threshold
Complete
Read Sequence:ENSMUST00000117785 (3520 nt)
#VALUE!
Performing Scan: mmu-miR-541-5p vs ENSMUST00000117785
#VALUE!
Score for this Scan:
No Hits Found above Threshold
Complete
Read Sequence:ENSMUST00000055808 (2586 nt)
#VALUE!
Performing Scan: mmu-miR-541-5p vs ENSMUST00000055808
#VALUE!
Forward:	Score: 122.000000 Q:2 to 23 R:753 to 778 Align Len (22) (63.64%) (81.82%)
Query: 3' ucaCACUGGUUGUAGUCUU-AGGGAa 5'
|||: |: :|||||: |||||
Ref: 5' aacGTGGGGAGAGTCAGAGCTCCCTg 3'
Energy: -22.670000 kCal/Mol
Scores for this hit:
>mmu-miR-541-5p	ENSMUST00000055808	122	-22.67	2 23	753 778	22	63.64%	81.82%
Score for this Scan:
Seq1	Seq2	Tot Score	Tot Energy	Max Score	Max Energy	Strand	Len1	Len2	Positions
>>mmu-miR-541-5p	ENSMUST00000055808	122	-22.67	122	-22.67	65	25	2586	753
Complete
Read Sequence:ENSMUST00000114144 (1440 nt)
#VALUE!
Performing Scan: mmu-miR-541-5p vs ENSMUST00000114144
#VALUE!
Forward:	Score: 152.000000 Q:2 to 23 R:743 to 766 Align Len (21) (61.90%) (90.48%)
Query: 3' ucaCACUGGUUGUAGUCUUAGGGAa 5'
||| : |:::||:|||||:||
Ref: 5' cagGTG-TGAGTGTCGGAATCTCTt 3'
Energy: -27.379999 kCal/Mol
Scores for this hit:
>mmu-miR-541-5p	ENSMUST00000114144	152	-27.38	2 23	743 766	21	61.90%	90.48%
Forward:	Score: 131.000000 Q:3 to 24 R:450 to 474 Align Len (21) (61.90%) (76.19%)
Query: 3' ucACACUGGUUGUAGUCUUAGGGaa 5'
||||||: || : :|||||
Ref: 5' gcTGTGACTCTCACTTTGATCCCac 3'
Energy: -18.209999 kCal/Mol
Scores for this hit:
>mmu-miR-541-5p	ENSMUST00000114144	131	-18.21	3 24	450 474	21	61.90%	76.19%
Forward:	Score: 125.000000 Q:3 to 24 R:1084 to 1107 Align Len (21) (57.14%) (80.95%)
Query: 3' ucACACUGGUUGUAGUCUUAGGGaa 5'
| || :||:|:| : |:||||
Ref: 5' agTTTGCTCAGCGT-GTAGTCCCcg 3'
Energy: -19.540001 kCal/Mol
Scores for this hit:
>mmu-miR-541-5p	ENSMUST00000114144	125	-19.54	3 24	1084 1107	21	57.14%	80.95%
Score for this Scan:
Seq1	Seq2	Tot Score	Tot Energy	Max Score	Max Energy	Strand	Len1	Len2	Positions
>>mmu-miR-541-5p	ENSMUST00000114144	408	-65.13	152	-27.38	66	25	1440	743 450 1084
Complete
Read Sequence:ENSMUST00000063192 (1981 nt)
#VALUE!
Performing Scan: mmu-miR-541-5p vs ENSMUST00000063192
#VALUE!
Forward:	Score: 136.000000 Q:2 to 21 R:1193 to 1215 Align Len (19) (68.42%) (78.95%)
Query: 3' ucacaCUGGUUGUAGUCUUAGGGAa 5'
|:||| | | | :||||||
Ref: 5' ttcaaGGCCATCCT-A-GATCCCTg 3'
Energy: -18.639999 kCal/Mol
Scores for this hit:
>mmu-miR-541-5p	ENSMUST00000063192	136	-18.64	2 21	1193 1215	19	68.42%	78.95%
Forward:	Score: 125.000000 Q:3 to 24 R:1212 to 1235 Align Len (21) (80.95%) (85.71%)
Query: 3' ucACACUGGUUGUAGUCUUAGGGaa 5'
|||| |||||| ||||:| ||
Ref: 5' ccTGTG-CCAACAACAGAGTGCCaa 3'
Energy: -25.570000 kCal/Mol
Scores for this hit:
>mmu-miR-541-5p	ENSMUST00000063192	125	-25.57	3 24	1212 1235	21	80.95%	85.71%
Score for this Scan:
Seq1	Seq2	Tot Score	Tot Energy	Max Score	Max Energy	Strand	Len1	Len2	Positions
>>mmu-miR-541-5p	ENSMUST00000063192	261	-44.21	136	-25.57	67	25	1981	1193 1212
Complete
Read Sequence:ENSMUST00000112172 (408 nt)
#VALUE!
Performing Scan: mmu-miR-541-5p vs ENSMUST00000112172
#VALUE!
Score for this Scan:
No Hits Found above Threshold
Complete
Read Sequence:ENSMUST00000125009 (4038 nt)
#VALUE!
Performing Scan: mmu-miR-541-5p vs ENSMUST00000125009
#VALUE!
Forward:	Score: 149.000000 Q:2 to 19 R:3377 to 3403 Align Len (19) (68.42%) (89.47%)
Query: 3' ucacacuGGUU--GUAGUCUUAGGGAa 5'
:||| ::||||||||:||
Ref: 5' ataacccTCAAGCTGTCAGAATCTCTa 3'
Energy: -20.420000 kCal/Mol
Scores for this hit:
>mmu-miR-541-5p	ENSMUST00000125009	149	-20.42	2 19	3377 3403	19	68.42%	89.47%
Score for this Scan:
Seq1	Seq2	Tot Score	Tot Energy	Max Score	Max Energy	Strand	Len1	Len2	Positions
>>mmu-miR-541-5p	ENSMUST00000125009	149	-20.42	149	-20.42	69	25	4038	3377
Complete
Read Sequence:ENSMUST00000102801 (1379 nt)
#VALUE!
Performing Scan: mmu-miR-541-5p vs ENSMUST00000102801
#VALUE!
Forward:	Score: 133.000000 Q:2 to 24 R:909 to 932 Align Len (22) (59.09%) (81.82%)
Query: 3' ucACACUGGUUGUAGUCUUAGGGAa 5'
||| ::| :: |:||||||| |
Ref: 5' ggTGTAGTCTGT-TTAGAATCCGTa 3'
Energy: -18.780001 kCal/Mol
Scores for this hit:
>mmu-miR-541-5p	ENSMUST00000102801	133	-18.78	2 24	909 932	22	59.09%	81.82%
Forward:	Score: 128.000000 Q:3 to 21 R:94 to 118 Align Len (18) (61.11%) (83.33%)
Query: 3' ucacaCUGGUUGUAGUCUUAGGGaa 5'
|: | :| |:||:|||||
Ref: 5' aggccGGGCTGCTTTAGGATCCCaa 3'
Energy: -21.350000 kCal/Mol
Scores for this hit:
>mmu-miR-541-5p	ENSMUST00000102801	128	-21.35	3 21	94 118	18	61.11%	83.33%
Score for this Scan:
Seq1	Seq2	Tot Score	Tot Energy	Max Score	Max Energy	Strand	Len1	Len2	Positions
>>mmu-miR-541-5p	ENSMUST00000102801	261	-40.13	133	-21.35	70	25	1379	909 94
Complete
Read Sequence:ENSMUST00000170695 (4285 nt)
#VALUE!
Performing Scan: mmu-miR-541-5p vs ENSMUST00000170695
#VALUE!
Forward:	Score: 135.000000 Q:2 to 18 R:682 to 705 Align Len (16) (75.00%) (93.75%)
Query: 3' ucacacugGUUGUAGUCUUAGGGAa 5'
|||: ||||::|||||
Ref: 5' acagaaggCAAT-TCAGGGTCCCTa 3'
Energy: -22.139999 kCal/Mol
Scores for this hit:
>mmu-miR-541-5p	ENSMUST00000170695	135	-22.14	2 18	682 705	16	75.00%	93.75%
Forward:	Score: 130.000000 Q:2 to 22 R:1982 to 2006 Align Len (21) (66.67%) (80.95%)
Query: 3' ucacACUGGUUGUAGUC-UUAGGGAa 5'
||: || || ||| |:|||:|
Ref: 5' ctctTGGGCACCA-CAGCAGTCCTTt 3'
Energy: -18.760000 kCal/Mol
Scores for this hit:
>mmu-miR-541-5p	ENSMUST00000170695	130	-18.76	2 22	1982 2006	21	66.67%	80.95%
Forward:	Score: 124.000000 Q:2 to 24 R:1961 to 1986 Align Len (24) (70.83%) (75.00%)
Query: 3' ucACACUGGUU--GUAGUCUUAGGGAa 5'
||| |||| || ||||| |:||
Ref: 5' tgTGTTTCCAAAGCA-CAGAAACTCTt 3'
Energy: -21.600000 kCal/Mol
Scores for this hit:
>mmu-miR-541-5p	ENSMUST00000170695	124	-21.6	2 24	1961 1986	24	70.83%	75.00%
Score for this Scan:
Seq1	Seq2	Tot Score	Tot Energy	Max Score	Max Energy	Strand	Len1	Len2	Positions
>>mmu-miR-541-5p	ENSMUST00000170695	389	-62.5	135	-22.14	71	25	4285	682 1982 1961
Complete
Read Sequence:ENSMUST00000057866 (1313 nt)
#VALUE!
Performing Scan: mmu-miR-541-5p vs ENSMUST00000057866
#VALUE!
Forward:	Score: 128.000000 Q:2 to 23 R:93 to 113 Align Len (21) (71.43%) (76.19%)
Query: 3' ucaCACUGGUUGUAGUCUUAGGGAa 5'
|||||| :||| ||||||
Ref: 5' gcaGTGACC--TATC--TATCCCTa 3'
Energy: -22.370001 kCal/Mol
Scores for this hit:
>mmu-miR-541-5p	ENSMUST00000057866	128	-22.37	2 23	93 113	21	71.43%	76.19%
Forward:	Score: 123.000000 Q:2 to 23 R:313 to 335 Align Len (21) (71.43%) (76.19%)
Query: 3' ucaCACUGGUUGUAGUCUUAGGGAa 5'
|||||| || || | ||:||
Ref: 5' aacGTGACCCACTTC--ATTCTCTa 3'
Energy: -18.350000 kCal/Mol
Scores for this hit:
>mmu-miR-541-5p	ENSMUST00000057866	123	-18.35	2 23	313 335	21	71.43%	76.19%
Score for this Scan:
Seq1	Seq2	Tot Score	Tot Energy	Max Score	Max Energy	Strand	Len1	Len2	Positions
>>mmu-miR-541-5p	ENSMUST00000057866	251	-40.72	128	-22.37	72	25	1313	93 313
Complete
Read Sequence:ENSMUST00000053413 (2747 nt)
#VALUE!
Performing Scan: mmu-miR-541-5p vs ENSMUST00000053413
#VALUE!
Forward:	Score: 129.000000 Q:2 to 24 R:1106 to 1129 Align Len (22) (63.64%) (72.73%)
Query: 3' ucACACUGGUUGUAGUCUUAGGGAa 5'
||||:||: | | ||||||
Ref: 5' ggTGTGGCCGCCCAC-CTATCCCTg 3'
Energy: -25.400000 kCal/Mol
Scores for this hit:
>mmu-miR-541-5p	ENSMUST00000053413	129	-25.4	2 24	1106 1129	22	63.64%	72.73%
Forward:	Score: 123.000000 Q:2 to 23 R:624 to 649 Align Len (23) (52.17%) (82.61%)
Query: 3' ucaCACUGGUU--GUAGUCUUAGGGAa 5'
|||::: : |||:| :||:|||
Ref: 5' gagGTGGTTTGCTCATTA-GATTCCTc 3'
Energy: -21.420000 kCal/Mol
Scores for this hit:
>mmu-miR-541-5p	ENSMUST00000053413	123	-21.42	2 23	624 649	23	52.17%	82.61%
Forward:	Score: 121.000000 Q:2 to 24 R:1617 to 1643 Align Len (24) (54.17%) (75.00%)
Query: 3' ucACACUG-GUUGUAGUC-UUAGGGAa 5'
| |||| |:: : ::| || ||||
Ref: 5' ggTCTGACACGGAGCTGGAAAGCCCTg 3'
Energy: -18.719999 kCal/Mol
Scores for this hit:
>mmu-miR-541-5p	ENSMUST00000053413	121	-18.72	2 24	1617 1643	24	54.17%	75.00%
Forward:	Score: 120.000000 Q:2 to 21 R:1567 to 1591 Align Len (19) (63.16%) (78.95%)
Query: 3' ucacaCUGGUUGUAGUCUUAGGGAa 5'
| || |||| |::|:|||
Ref: 5' ccccgGCCCCTCATCCGGGTTCCTa 3'
Energy: -20.290001 kCal/Mol
Scores for this hit:
>mmu-miR-541-5p	ENSMUST00000053413	120	-20.29	2 21	1567 1591	19	63.16%	78.95%
Score for this Scan:
Seq1	Seq2	Tot Score	Tot Energy	Max Score	Max Energy	Strand	Len1	Len2	Positions
>>mmu-miR-541-5p	ENSMUST00000053413	493	-85.83	129	-25.4	73	25	2747	1106 624 1617 1567
Complete
Read Sequence:ENSMUST00000053252 (733 nt)
#VALUE!
Performing Scan: mmu-miR-541-5p vs ENSMUST00000053252
#VALUE!
Forward:	Score: 148.000000 Q:2 to 19 R:231 to 254 Align Len (17) (76.47%) (88.24%)
Query: 3' ucacacuGGUUGUAGUCUUAGGGAa 5'
:||||| | ||:|||||
Ref: 5' tgatcccTCAACA-CTGAGTCCCTg 3'
Energy: -20.660000 kCal/Mol
Scores for this hit:
>mmu-miR-541-5p	ENSMUST00000053252	148	-20.66	2 19	231 254	17	76.47%	88.24%
Score for this Scan:
Seq1	Seq2	Tot Score	Tot Energy	Max Score	Max Energy	Strand	Len1	Len2	Positions
>>mmu-miR-541-5p	ENSMUST00000053252	148	-20.66	148	-20.66	74	25	733	231
Complete
Read Sequence:ENSMUST00000061322 (196 nt)
#VALUE!
Performing Scan: mmu-miR-541-5p vs ENSMUST00000061322
#VALUE!
Score for this Scan:
No Hits Found above Threshold
Complete
Read Sequence:ENSMUST00000066060 (4997 nt)
#VALUE!
Performing Scan: mmu-miR-541-5p vs ENSMUST00000066060
#VALUE!
Score for this Scan:
No Hits Found above Threshold
Complete
Read Sequence:ENSMUST00000060442 (1333 nt)
#VALUE!
Performing Scan: mmu-miR-541-5p vs ENSMUST00000060442
#VALUE!
Score for this Scan:
No Hits Found above Threshold
Complete
Read Sequence:ENSMUST00000062356 (753 nt)
#VALUE!
Performing Scan: mmu-miR-541-5p vs ENSMUST00000062356
#VALUE!
Score for this Scan:
No Hits Found above Threshold
Complete
Read Sequence:ENSMUST00000109157 (1926 nt)
#VALUE!
Performing Scan: mmu-miR-541-5p vs ENSMUST00000109157
#VALUE!
Score for this Scan:
No Hits Found above Threshold
Complete
Read Sequence:ENSMUST00000146390 (662 nt)
#VALUE!
Performing Scan: mmu-miR-541-5p vs ENSMUST00000146390
#VALUE!
Score for this Scan:
No Hits Found above Threshold
Complete
Read Sequence:ENSMUST00000102817 (587 nt)
#VALUE!
Performing Scan: mmu-miR-541-5p vs ENSMUST00000102817
#VALUE!
Score for this Scan:
No Hits Found above Threshold
Complete
Read Sequence:ENSMUST00000057942 (1327 nt)
#VALUE!
Performing Scan: mmu-miR-541-5p vs ENSMUST00000057942
#VALUE!
Score for this Scan:
No Hits Found above Threshold
Complete
Read Sequence:ENSMUST00000058714 (1497 nt)
#VALUE!
Performing Scan: mmu-miR-541-5p vs ENSMUST00000058714
#VALUE!
Score for this Scan:
No Hits Found above Threshold
Complete
Read Sequence:ENSMUST00000053855 (1877 nt)
#VALUE!
Performing Scan: mmu-miR-541-5p vs ENSMUST00000053855
#VALUE!
Forward:	Score: 126.000000 Q:2 to 24 R:1614 to 1637 Align Len (23) (65.22%) (78.26%)
Query: 3' ucACACUGGUUGU-AGUCUUAGGGAa 5'
|| |:|||::| || || ||||
Ref: 5' acTG-GGCCAGTAGGCA-AAACCCTg 3'
Energy: -18.230000 kCal/Mol
Scores for this hit:
>mmu-miR-541-5p	ENSMUST00000053855	126	-18.23	2 24	1614 1637	23	65.22%	78.26%
Forward:	Score: 122.000000 Q:3 to 21 R:951 to 974 Align Len (18) (61.11%) (83.33%)
Query: 3' ucacaCUGGUUGUAGUCUUAGGGaa 5'
|: :||: ||| :|||||
Ref: 5' gagaaGGGTAATTTCA-GATCCCgt 3'
Energy: -18.120001 kCal/Mol
Scores for this hit:
>mmu-miR-541-5p	ENSMUST00000053855	122	-18.12	3 21	951 974	18	61.11%	83.33%
Score for this Scan:
Seq1	Seq2	Tot Score	Tot Energy	Max Score	Max Energy	Strand	Len1	Len2	Positions
>>mmu-miR-541-5p	ENSMUST00000053855	248	-36.35	126	-18.23	84	25	1877	1614 951
Complete
Read Sequence:ENSMUST00000053872 (2174 nt)
#VALUE!
Performing Scan: mmu-miR-541-5p vs ENSMUST00000053872
#VALUE!
Forward:	Score: 145.000000 Q:2 to 20 R:64 to 87 Align Len (18) (72.22%) (83.33%)
Query: 3' ucacacUGGUUGUAGUCUUAGGGAa 5'
:||| || || :||||||
Ref: 5' agaaatGCCACCACCA-GATCCCTt 3'
Energy: -20.620001 kCal/Mol
Scores for this hit:
>mmu-miR-541-5p	ENSMUST00000053872	145	-20.62	2 20	64 87	18	72.22%	83.33%
Forward:	Score: 120.000000 Q:2 to 8 R:1696 to 1720 Align Len (6) (100.00%) (100.00%)
Query: 3' ucacacugguuguagucuUAGGGAa 5'
||||||
Ref: 5' gactccagccatcccgttATCCCTt 3'
Energy: -18.690001 kCal/Mol
Scores for this hit:
>mmu-miR-541-5p	ENSMUST00000053872	120	-18.69	2 8	1696 1720	6	100.00%	100.00%
Score for this Scan:
Seq1	Seq2	Tot Score	Tot Energy	Max Score	Max Energy	Strand	Len1	Len2	Positions
>>mmu-miR-541-5p	ENSMUST00000053872	265	-39.31	145	-20.62	85	25	2174	64 1696
Complete
Read Sequence:ENSMUST00000058866 (983 nt)
#VALUE!
Performing Scan: mmu-miR-541-5p vs ENSMUST00000058866
#VALUE!
Score for this Scan:
No Hits Found above Threshold
Complete
Read Sequence:ENSMUST00000050918 (3335 nt)
#VALUE!
Performing Scan: mmu-miR-541-5p vs ENSMUST00000050918
#VALUE!
Forward:	Score: 128.000000 Q:3 to 24 R:2230 to 2261 Align Len (28) (67.86%) (71.43%)
Query: 3' ucACACUG-GU-UGUAG-----UCUUAGGGaa 5'
| |||| || ||||| |||:||||
Ref: 5' agTATGACTCAGACATCAGGTAAGAGTCCCca 3'
Energy: -25.730000 kCal/Mol
Scores for this hit:
>mmu-miR-541-5p	ENSMUST00000050918	128	-25.73	3 24	2230 2261	28	67.86%	71.43%
Score for this Scan:
Seq1	Seq2	Tot Score	Tot Energy	Max Score	Max Energy	Strand	Len1	Len2	Positions
>>mmu-miR-541-5p	ENSMUST00000050918	128	-25.73	128	-25.73	87	25	3335	2230
Complete
Read Sequence:ENSMUST00000160899 (2216 nt)
#VALUE!
Performing Scan: mmu-miR-541-5p vs ENSMUST00000160899
#VALUE!
Forward:	Score: 142.000000 Q:3 to 17 R:157 to 180 Align Len (14) (85.71%) (92.86%)
Query: 3' ucacacuggUUGUAGUCUUAGGGaa 5'
|:|| |||||||||
Ref: 5' gagaatttaAGCA-CAGAATCCCag 3'
Energy: -19.299999 kCal/Mol
Scores for this hit:
>mmu-miR-541-5p	ENSMUST00000160899	142	-19.3	3 17	157 180	14	85.71%	92.86%
Forward:	Score: 137.000000 Q:2 to 23 R:337 to 362 Align Len (22) (68.18%) (77.27%)
Query: 3' ucaCACUGGUUGUAGUC-UUAGGGAa 5'
|||| :| :|||| || ||||
Ref: 5' gggGTGAGGGAGGTCAGAAAACCCTa 3'
Energy: -21.680000 kCal/Mol
Scores for this hit:
>mmu-miR-541-5p	ENSMUST00000160899	137	-21.68	2 23	337 362	22	68.18%	77.27%
Forward:	Score: 137.000000 Q:3 to 24 R:930 to 952 Align Len (22) (72.73%) (77.27%)
Query: 3' ucACACUGGUUGUAGUC-UUAGGGaa 5'
||||| :|| ||| ||||||
Ref: 5' aaTGTGA--GAC-CCAGCAATCCCag 3'
Energy: -19.370001 kCal/Mol
Scores for this hit:
>mmu-miR-541-5p	ENSMUST00000160899	137	-19.37	3 24	930 952	22	72.73%	77.27%
Score for this Scan:
Seq1	Seq2	Tot Score	Tot Energy	Max Score	Max Energy	Strand	Len1	Len2	Positions
>>mmu-miR-541-5p	ENSMUST00000160899	416	-60.35	142	-21.68	88	25	2216	157 337 930
Complete
Read Sequence:ENSMUST00000058845 (944 nt)
#VALUE!
Performing Scan: mmu-miR-541-5p vs ENSMUST00000058845
#VALUE!
Score for this Scan:
No Hits Found above Threshold
Complete
Read Sequence:ENSMUST00000105365 (657 nt)
#VALUE!
Performing Scan: mmu-miR-541-5p vs ENSMUST00000105365
#VALUE!
Score for this Scan:
No Hits Found above Threshold
Complete
Read Sequence:ENSMUST00000075774 (463 nt)
#VALUE!
Performing Scan: mmu-miR-541-5p vs ENSMUST00000075774
#VALUE!
Score for this Scan:
No Hits Found above Threshold
Complete
Read Sequence:ENSMUST00000122912 (8523 nt)
#VALUE!
Performing Scan: mmu-miR-541-5p vs ENSMUST00000122912
#VALUE!
Forward:	Score: 149.000000 Q:2 to 24 R:2912 to 2935 Align Len (22) (72.73%) (86.36%)
Query: 3' ucACACUGGUUGUAGUCUUAGGGAa 5'
| | ||||| ||:|||:||:||
Ref: 5' taTCTAACCAA-ATTAGAGTCTCTc 3'
Energy: -21.410000 kCal/Mol
Scores for this hit:
>mmu-miR-541-5p	ENSMUST00000122912	149	-21.41	2 24	2912 2935	22	72.73%	86.36%
Forward:	Score: 138.000000 Q:2 to 22 R:6437 to 6463 Align Len (23) (73.91%) (78.26%)
Query: 3' ucacACUGG---UUGUAGUCUUAGGGAa 5'
||:|| ||| |||||| ||||
Ref: 5' aggcTGGCCTCGAAC-TCAGAAACCCTt 3'
Energy: -23.670000 kCal/Mol
Scores for this hit:
>mmu-miR-541-5p	ENSMUST00000122912	138	-23.67	2 22	6437 6463	23	73.91%	78.26%
Forward:	Score: 127.000000 Q:4 to 24 R:5995 to 6019 Align Len (20) (60.00%) (80.00%)
Query: 3' ucACACUGGUUGUAGUCUUAGGgaa 5'
| | ::::|| ||||||||
Ref: 5' ggTTTCCTTGGCAACAGAATCCagc 3'
Energy: -19.059999 kCal/Mol
Scores for this hit:
>mmu-miR-541-5p	ENSMUST00000122912	127	-19.06	4 24	5995 6019	20	60.00%	80.00%
Forward:	Score: 122.000000 Q:4 to 21 R:564 to 591 Align Len (20) (70.00%) (80.00%)
Query: 3' ucacaCUGGU--UGUAG-UCUUAGGgaa 5'
||| | :|||| :||||||
Ref: 5' gcccaGACGATTGCATCTGGAATCCacc 3'
Energy: -18.330000 kCal/Mol
Scores for this hit:
>mmu-miR-541-5p	ENSMUST00000122912	122	-18.33	4 21	564 591	20	70.00%	80.00%
Score for this Scan:
Seq1	Seq2	Tot Score	Tot Energy	Max Score	Max Energy	Strand	Len1	Len2	Positions
>>mmu-miR-541-5p	ENSMUST00000122912	536	-82.47	149	-23.67	92	25	8523	2912 6437 5995 564
Complete
Read Sequence:ENSMUST00000057188 (3796 nt)
#VALUE!
Performing Scan: mmu-miR-541-5p vs ENSMUST00000057188
#VALUE!
Forward:	Score: 137.000000 Q:3 to 23 R:3325 to 3350 Align Len (21) (71.43%) (80.95%)
Query: 3' ucaCACUGGUUG-UAGUCUUAGGGaa 5'
| | || :| ||||||:||||
Ref: 5' tagGGGTCCTGCGATCAGAGTCCCct 3'
Energy: -23.650000 kCal/Mol
Scores for this hit:
>mmu-miR-541-5p	ENSMUST00000057188	137	-23.65	3 23	3325 3350	21	71.43%	80.95%
Score for this Scan:
Seq1	Seq2	Tot Score	Tot Energy	Max Score	Max Energy	Strand	Len1	Len2	Positions
>>mmu-miR-541-5p	ENSMUST00000057188	137	-23.65	137	-23.65	93	25	3796	3325
Complete
Read Sequence:ENSMUST00000057783 (1845 nt)
#VALUE!
Performing Scan: mmu-miR-541-5p vs ENSMUST00000057783
#VALUE!
Score for this Scan:
No Hits Found above Threshold
Complete
Read Sequence:ENSMUST00000160013 (3248 nt)
#VALUE!
Performing Scan: mmu-miR-541-5p vs ENSMUST00000160013
#VALUE!
Forward:	Score: 146.000000 Q:2 to 24 R:34 to 59 Align Len (23) (69.57%) (82.61%)
Query: 3' ucACACUGGUUGUA-GUCUUAGGGAa 5'
|| ||| |||| :|||:|:|||
Ref: 5' ccTGGGACATACATGTAGAGTTCCTa 3'
Energy: -21.420000 kCal/Mol
Scores for this hit:
>mmu-miR-541-5p	ENSMUST00000160013	146	-21.42	2 24	34 59	23	69.57%	82.61%
Score for this Scan:
Seq1	Seq2	Tot Score	Tot Energy	Max Score	Max Energy	Strand	Len1	Len2	Positions
>>mmu-miR-541-5p	ENSMUST00000160013	146	-21.42	146	-21.42	95	25	3248	34
Complete
Read Sequence:ENSMUST00000056028 (2350 nt)
#VALUE!
Performing Scan: mmu-miR-541-5p vs ENSMUST00000056028
#VALUE!
Forward:	Score: 123.000000 Q:2 to 22 R:1060 to 1083 Align Len (20) (60.00%) (75.00%)
Query: 3' ucacACUGGUUGUAGUCUUAGGGAa 5'
|| |: | | ||::|||||
Ref: 5' gggcTGCCTCTCCT-AGGGTCCCTc 3'
Energy: -18.340000 kCal/Mol
Scores for this hit:
>mmu-miR-541-5p	ENSMUST00000056028	123	-18.34	2 22	1060 1083	20	60.00%	75.00%
Score for this Scan:
Seq1	Seq2	Tot Score	Tot Energy	Max Score	Max Energy	Strand	Len1	Len2	Positions
>>mmu-miR-541-5p	ENSMUST00000056028	123	-18.34	123	-18.34	96	25	2350	1060
Complete
Read Sequence:ENSMUST00000051087 (1695 nt)
#VALUE!
Performing Scan: mmu-miR-541-5p vs ENSMUST00000051087
#VALUE!
Forward:	Score: 130.000000 Q:2 to 24 R:828 to 853 Align Len (23) (56.52%) (78.26%)
Query: 3' ucACACUGGUUGUA-GUCUUAGGGAa 5'
||| |:::|| | | :|||:||
Ref: 5' acTGTAATTGACCTACCAGATCTCTt 3'
Energy: -18.459999 kCal/Mol
Scores for this hit:
>mmu-miR-541-5p	ENSMUST00000051087	130	-18.46	2 24	828 853	23	56.52%	78.26%
Forward:	Score: 123.000000 Q:3 to 23 R:193 to 217 Align Len (21) (71.43%) (85.71%)
Query: 3' ucaCACUGGUUGU-AGUCUUAGGGaa 5'
|||| |||: |||||||::|
Ref: 5' caaGTGA-AAACGCTCAGAATTTCac 3'
Energy: -21.110001 kCal/Mol
Scores for this hit:
>mmu-miR-541-5p	ENSMUST00000051087	123	-21.11	3 23	193 217	21	71.43%	85.71%
Score for this Scan:
Seq1	Seq2	Tot Score	Tot Energy	Max Score	Max Energy	Strand	Len1	Len2	Positions
>>mmu-miR-541-5p	ENSMUST00000051087	253	-39.57	130	-21.11	97	25	1695	828 193
Complete
Read Sequence:ENSMUST00000041683 (2686 nt)
#VALUE!
Performing Scan: mmu-miR-541-5p vs ENSMUST00000041683
#VALUE!
Forward:	Score: 164.000000 Q:2 to 21 R:752 to 776 Align Len (19) (73.68%) (94.74%)
Query: 3' ucacaCUGGUUGUAGUCUUAGGGAa 5'
|:| :|:||||||:|||||
Ref: 5' ggccaGGCAGATATCAGAGTCCCTg 3'
Energy: -28.290001 kCal/Mol
Scores for this hit:
>mmu-miR-541-5p	ENSMUST00000041683	164	-28.29	2 21	752 776	19	73.68%	94.74%
Score for this Scan:
Seq1	Seq2	Tot Score	Tot Energy	Max Score	Max Energy	Strand	Len1	Len2	Positions
>>mmu-miR-541-5p	ENSMUST00000041683	164	-28.29	164	-28.29	98	25	2686	752
Complete
Read Sequence:ENSMUST00000062289 (1302 nt)
#VALUE!
Performing Scan: mmu-miR-541-5p vs ENSMUST00000062289
#VALUE!
Score for this Scan:
No Hits Found above Threshold
Complete
Read Sequence:ENSMUST00000045756 (239 nt)
#VALUE!
Performing Scan: mmu-miR-541-5p vs ENSMUST00000045756
#VALUE!
Forward:	Score: 125.000000 Q:2 to 24 R:78 to 101 Align Len (22) (72.73%) (86.36%)
Query: 3' ucACACUGGUUGUAGUCUUAGGGAa 5'
||||| ||: |||||:| ||:|
Ref: 5' ctTGTGAGCAG-ATCAGGACCCTTa 3'
Energy: -27.750000 kCal/Mol
Scores for this hit:
>mmu-miR-541-5p	ENSMUST00000045756	125	-27.75	2 24	78 101	22	72.73%	86.36%
Score for this Scan:
Seq1	Seq2	Tot Score	Tot Energy	Max Score	Max Energy	Strand	Len1	Len2	Positions
>>mmu-miR-541-5p	ENSMUST00000045756	125	-27.75	125	-27.75	100	25	239	78
Complete
Read Sequence:ENSMUST00000092015 (1760 nt)
#VALUE!
Performing Scan: mmu-miR-541-5p vs ENSMUST00000092015
#VALUE!
Score for this Scan:
No Hits Found above Threshold
Complete
Read Sequence:ENSMUST00000041623 (2534 nt)
#VALUE!
Performing Scan: mmu-miR-541-5p vs ENSMUST00000041623
#VALUE!
Forward:	Score: 132.000000 Q:3 to 24 R:1987 to 2011 Align Len (22) (63.64%) (86.36%)
Query: 3' ucACACUGG-UUGUAGUCUUAGGGaa 5'
||||:|| ::| |: ||||||:
Ref: 5' gtTGTGGCCTGGCCTT-GAATCCTct 3'
Energy: -22.100000 kCal/Mol
Scores for this hit:
>mmu-miR-541-5p	ENSMUST00000041623	132	-22.1	3 24	1987 2011	22	63.64%	86.36%
Score for this Scan:
Seq1	Seq2	Tot Score	Tot Energy	Max Score	Max Energy	Strand	Len1	Len2	Positions
>>mmu-miR-541-5p	ENSMUST00000041623	132	-22.1	132	-22.1	102	25	2534	1987
Complete
Read Sequence:ENSMUST00000123387 (2391 nt)
#VALUE!
Performing Scan: mmu-miR-541-5p vs ENSMUST00000123387
#VALUE!
Forward:	Score: 150.000000 Q:2 to 20 R:384 to 409 Align Len (19) (73.68%) (84.21%)
Query: 3' ucacacUGGUUG-UAGUCUUAGGGAa 5'
| |||| | :|||||||:|
Ref: 5' ccagccAGCAACGAGTAGAATCCTTg 3'
Energy: -21.410000 kCal/Mol
Scores for this hit:
>mmu-miR-541-5p	ENSMUST00000123387	150	-21.41	2 20	384 409	19	73.68%	84.21%
Forward:	Score: 148.000000 Q:2 to 19 R:1814 to 1837 Align Len (17) (76.47%) (88.24%)
Query: 3' ucacacuGGUUGUAGUCUUAGGGAa 5'
:|||| || ||:|||||
Ref: 5' ttcattcTCAACCTC-GAGTCCCTc 3'
Energy: -20.219999 kCal/Mol
Scores for this hit:
>mmu-miR-541-5p	ENSMUST00000123387	148	-20.22	2 19	1814 1837	17	76.47%	88.24%
Forward:	Score: 134.000000 Q:3 to 24 R:306 to 331 Align Len (22) (68.18%) (77.27%)
Query: 3' ucACACUGGUUGU-AGUCUUAGGGaa 5'
| ||:|||| | | |:|||||
Ref: 5' tgTCTGGCCAAGAGCCTGGATCCCct 3'
Energy: -22.660000 kCal/Mol
Scores for this hit:
>mmu-miR-541-5p	ENSMUST00000123387	134	-22.66	3 24	306 331	22	68.18%	77.27%
Forward:	Score: 133.000000 Q:2 to 24 R:1883 to 1906 Align Len (22) (63.64%) (77.27%)
Query: 3' ucACACUGGUUGUAGUCUUAGGGAa 5'
|| |:|| || || |||:|:|
Ref: 5' tgTGAGGCCCAC-TCCCAATTCTTt 3'
Energy: -18.650000 kCal/Mol
Scores for this hit:
>mmu-miR-541-5p	ENSMUST00000123387	133	-18.65	2 24	1883 1906	22	63.64%	77.27%
Forward:	Score: 129.000000 Q:3 to 21 R:1834 to 1856 Align Len (18) (72.22%) (83.33%)
Query: 3' ucacaCUGGUUGUAGUCUUAGGGaa 5'
||||| || :||||||:
Ref: 5' cctcaGACCATCA--GGAATCCTga 3'
Energy: -19.280001 kCal/Mol
Scores for this hit:
>mmu-miR-541-5p	ENSMUST00000123387	129	-19.28	3 21	1834 1856	18	72.22%	83.33%
Score for this Scan:
Seq1	Seq2	Tot Score	Tot Energy	Max Score	Max Energy	Strand	Len1	Len2	Positions
>>mmu-miR-541-5p	ENSMUST00000123387	694	-102.22	150	-22.66	103	25	2391	384 1814 306 1883 1834
Complete
Read Sequence:ENSMUST00000038815 (4839 nt)
#VALUE!
Performing Scan: mmu-miR-541-5p vs ENSMUST00000038815
#VALUE!
Forward:	Score: 140.000000 Q:2 to 23 R:824 to 851 Align Len (24) (62.50%) (75.00%)
Query: 3' ucaCACUGGUU-GUAGUC--UUAGGGAa 5'
||| : || | |:|| |:|||||
Ref: 5' acaGTGTTAAACCTTTAGACAGTCCCTg 3'
Energy: -19.860001 kCal/Mol
Scores for this hit:
>mmu-miR-541-5p	ENSMUST00000038815	140	-19.86	2 23	824 851	24	62.50%	75.00%
Forward:	Score: 128.000000 Q:2 to 23 R:3978 to 4001 Align Len (21) (66.67%) (71.43%)
Query: 3' ucaCACUGGUUGUAGUCUUAGGGAa 5'
||| || || :| ||||||
Ref: 5' accGTGTCC-TCAGAGGCATCCCTt 3'
Energy: -19.930000 kCal/Mol
Scores for this hit:
>mmu-miR-541-5p	ENSMUST00000038815	128	-19.93	2 23	3978 4001	21	66.67%	71.43%
Forward:	Score: 127.000000 Q:2 to 23 R:4267 to 4291 Align Len (22) (63.64%) (77.27%)
Query: 3' ucaCACUGGUUGUAGU-CUUAGGGAa 5'
||||| :| | | |::|||||
Ref: 5' aagGTGACATGC-TGACGGGTCCCTg 3'
Energy: -22.110001 kCal/Mol
Scores for this hit:
>mmu-miR-541-5p	ENSMUST00000038815	127	-22.11	2 23	4267 4291	22	63.64%	77.27%
Forward:	Score: 124.000000 Q:2 to 23 R:17 to 46 Align Len (26) (61.54%) (69.23%)
Query: 3' ucaCACU-GGUUGUAG----UCUUAGGGAa 5'
|||| ||:| : | |||| ||||
Ref: 5' gtgGTGAGCCGAGGACTTGAAGAAGCCCTg 3'
Energy: -19.290001 kCal/Mol
Scores for this hit:
>mmu-miR-541-5p	ENSMUST00000038815	124	-19.29	2 23	17 46	26	61.54%	69.23%
Forward:	Score: 123.000000 Q:2 to 23 R:62 to 88 Align Len (24) (66.67%) (79.17%)
Query: 3' ucaCACUGGU---UGUAGUCUUAGGGAa 5'
|||:||| ||||:| | ||:||
Ref: 5' ccaGTGGCCAAGCACATTA-ACTCTCTc 3'
Energy: -20.190001 kCal/Mol
Scores for this hit:
>mmu-miR-541-5p	ENSMUST00000038815	123	-20.19	2 23	62 88	24	66.67%	79.17%
Score for this Scan:
Seq1	Seq2	Tot Score	Tot Energy	Max Score	Max Energy	Strand	Len1	Len2	Positions
>>mmu-miR-541-5p	ENSMUST00000038815	642	-101.38	140	-22.11	104	25	4839	824 3978 4267 17 62
Complete
Read Sequence:ENSMUST00000035532 (4119 nt)
#VALUE!
Performing Scan: mmu-miR-541-5p vs ENSMUST00000035532
#VALUE!
Forward:	Score: 157.000000 Q:2 to 24 R:1589 to 1612 Align Len (22) (63.64%) (77.27%)
Query: 3' ucACACUGGUUGUAGUCUUAGGGAa 5'
|| :||| :|: ||||||||
Ref: 5' acTGGTCTCAAGGTT-GAATCCCTg 3'
Energy: -18.820000 kCal/Mol
Scores for this hit:
>mmu-miR-541-5p	ENSMUST00000035532	157	-18.82	2 24	1589 1612	22	63.64%	77.27%
Forward:	Score: 124.000000 Q:3 to 24 R:1372 to 1396 Align Len (22) (63.64%) (77.27%)
Query: 3' ucACAC-UGGUUGUAGUCUUAGGGaa 5'
|||| ||: | | :|:|||||
Ref: 5' ggTGTGCACTTTC-TAGGGATCCCag 3'
Energy: -22.780001 kCal/Mol
Scores for this hit:
>mmu-miR-541-5p	ENSMUST00000035532	124	-22.78	3 24	1372 1396	22	63.64%	77.27%
Score for this Scan:
Seq1	Seq2	Tot Score	Tot Energy	Max Score	Max Energy	Strand	Len1	Len2	Positions
>>mmu-miR-541-5p	ENSMUST00000035532	281	-41.6	157	-22.78	105	25	4119	1589 1372
Complete
Read Sequence:ENSMUST00000039987 (2072 nt)
#VALUE!
Performing Scan: mmu-miR-541-5p vs ENSMUST00000039987
#VALUE!
Forward:	Score: 143.000000 Q:3 to 22 R:1401 to 1424 Align Len (19) (73.68%) (78.95%)
Query: 3' ucacACUGGUUGUAGUCUUAGGGaa 5'
||| : || |||||||||
Ref: 5' aagtTGAGTCAC-CCAGAATCCCaa 3'
Energy: -19.920000 kCal/Mol
Scores for this hit:
>mmu-miR-541-5p	ENSMUST00000039987	143	-19.92	3 22	1401 1424	19	73.68%	78.95%
Score for this Scan:
Seq1	Seq2	Tot Score	Tot Energy	Max Score	Max Energy	Strand	Len1	Len2	Positions
>>mmu-miR-541-5p	ENSMUST00000039987	143	-19.92	143	-19.92	106	25	2072	1401
Complete
Read Sequence:ENSMUST00000165249 (3054 nt)
#VALUE!
Performing Scan: mmu-miR-541-5p vs ENSMUST00000165249
#VALUE!
Forward:	Score: 168.000000 Q:2 to 24 R:710 to 732 Align Len (22) (77.27%) (77.27%)
Query: 3' ucACACUGGUUGUAGUCUUAGGGAa 5'
|||||||| | | |||||||
Ref: 5' acTGTGACCATGACC--AATCCCTc 3'
Energy: -22.000000 kCal/Mol
Scores for this hit:
>mmu-miR-541-5p	ENSMUST00000165249	168	-22	2 24	710 732	22	77.27%	77.27%
Forward:	Score: 139.000000 Q:3 to 23 R:2321 to 2345 Align Len (21) (66.67%) (80.95%)
Query: 3' ucaCACUGGUUGUAGUC-UUAGGGaa 5'
|||| : ||| ::| ||||||
Ref: 5' ataGTGAAT-ACACTGGAAATCCCct 3'
Energy: -18.879999 kCal/Mol
Scores for this hit:
>mmu-miR-541-5p	ENSMUST00000165249	139	-18.88	3 23	2321 2345	21	66.67%	80.95%
Score for this Scan:
Seq1	Seq2	Tot Score	Tot Energy	Max Score	Max Energy	Strand	Len1	Len2	Positions
>>mmu-miR-541-5p	ENSMUST00000165249	307	-40.88	168	-22	107	25	3054	710 2321
Complete
Read Sequence:ENSMUST00000045374 (737 nt)
#VALUE!
Performing Scan: mmu-miR-541-5p vs ENSMUST00000045374
#VALUE!
Score for this Scan:
No Hits Found above Threshold
Complete
Read Sequence:ENSMUST00000047057 (704 nt)
#VALUE!
Performing Scan: mmu-miR-541-5p vs ENSMUST00000047057
#VALUE!
Score for this Scan:
No Hits Found above Threshold
Complete
Read Sequence:ENSMUST00000143145 (3234 nt)
#VALUE!
Performing Scan: mmu-miR-541-5p vs ENSMUST00000143145
#VALUE!
Forward:	Score: 150.000000 Q:2 to 24 R:955 to 980 Align Len (23) (69.57%) (86.96%)
Query: 3' ucACACUGGUUGUA-GUCUUAGGGAa 5'
||||||:: ||| | ||||::||
Ref: 5' atTGTGACTGTCATCCTGAATTTCTg 3'
Energy: -22.860001 kCal/Mol
Scores for this hit:
>mmu-miR-541-5p	ENSMUST00000143145	150	-22.86	2 24	955 980	23	69.57%	86.96%
Score for this Scan:
Seq1	Seq2	Tot Score	Tot Energy	Max Score	Max Energy	Strand	Len1	Len2	Positions
>>mmu-miR-541-5p	ENSMUST00000143145	150	-22.86	150	-22.86	110	25	3234	955
Complete
Read Sequence:ENSMUST00000099494 (1348 nt)
#VALUE!
Performing Scan: mmu-miR-541-5p vs ENSMUST00000099494
#VALUE!
Score for this Scan:
No Hits Found above Threshold
Complete
Read Sequence:ENSMUST00000041606 (3648 nt)
#VALUE!
Performing Scan: mmu-miR-541-5p vs ENSMUST00000041606
#VALUE!
Forward:	Score: 129.000000 Q:4 to 24 R:183 to 213 Align Len (26) (69.23%) (73.08%)
Query: 3' ucACACUGGUU-GUA-----GUCUUAGGgaa 5'
|||||:||| ||| || |||||
Ref: 5' atTGTGATCAATCATTATAACAAAATCCaaa 3'
Energy: -19.160000 kCal/Mol
Scores for this hit:
>mmu-miR-541-5p	ENSMUST00000041606	129	-19.16	4 24	183 213	26	69.23%	73.08%
Forward:	Score: 127.000000 Q:3 to 22 R:2295 to 2318 Align Len (19) (68.42%) (78.95%)
Query: 3' ucacACUGGUUGUAGUCUUAGGGaa 5'
||||| | ||: :|||||
Ref: 5' tgaaTGACCTTC-TCGTGATCCCaa 3'
Energy: -19.170000 kCal/Mol
Scores for this hit:
>mmu-miR-541-5p	ENSMUST00000041606	127	-19.17	3 22	2295 2318	19	68.42%	78.95%
Score for this Scan:
Seq1	Seq2	Tot Score	Tot Energy	Max Score	Max Energy	Strand	Len1	Len2	Positions
>>mmu-miR-541-5p	ENSMUST00000041606	256	-38.33	129	-19.17	112	25	3648	183 2295
Complete
Read Sequence:ENSMUST00000147629 (548 nt)
#VALUE!
Performing Scan: mmu-miR-541-5p vs ENSMUST00000147629
#VALUE!
Score for this Scan:
No Hits Found above Threshold
Complete
Read Sequence:ENSMUST00000042148 (100 nt)
#VALUE!
Performing Scan: mmu-miR-541-5p vs ENSMUST00000042148
#VALUE!
Score for this Scan:
No Hits Found above Threshold
Complete
Read Sequence:ENSMUST00000086074 (4720 nt)
#VALUE!
Performing Scan: mmu-miR-541-5p vs ENSMUST00000086074
#VALUE!
Forward:	Score: 149.000000 Q:2 to 22 R:964 to 987 Align Len (21) (71.43%) (85.71%)
Query: 3' ucacACUGGU-UGUAGUCUUAGGGAa 5'
|||::| ||| |||||||:|
Ref: 5' taaaTGATTATACA--AGAATCCTTt 3'
Energy: -18.969999 kCal/Mol
Scores for this hit:
>mmu-miR-541-5p	ENSMUST00000086074	149	-18.97	2 22	964 987	21	71.43%	85.71%
Forward:	Score: 137.000000 Q:2 to 24 R:1003 to 1030 Align Len (25) (72.00%) (72.00%)
Query: 3' ucACACUGGU-UGUA--GUCUUAGGGAa 5'
||| ||| ||| |||| |||||
Ref: 5' agTGTCTCCACCCATTCCAGACTCCCTt 3'
Energy: -25.440001 kCal/Mol
Scores for this hit:
>mmu-miR-541-5p	ENSMUST00000086074	137	-25.44	2 24	1003 1030	25	72.00%	72.00%
Forward:	Score: 134.000000 Q:2 to 24 R:3851 to 3871 Align Len (22) (68.18%) (77.27%)
Query: 3' ucACACUGGUUGUAGUCUUAGGGAa 5'
||||| | |||||:|:|||
Ref: 5' gcTGTGAGC----TCAGAGTTCCTg 3'
Energy: -21.709999 kCal/Mol
Scores for this hit:
>mmu-miR-541-5p	ENSMUST00000086074	134	-21.71	2 24	3851 3871	22	68.18%	77.27%
Forward:	Score: 126.000000 Q:2 to 24 R:2821 to 2841 Align Len (22) (63.64%) (72.73%)
Query: 3' ucACACUGGUUGUAGUCUUAGGGAa 5'
||| ||||| | |:|:|||
Ref: 5' agTGTAACCAA----ACAGTTCCTg 3'
Energy: -20.070000 kCal/Mol
Scores for this hit:
>mmu-miR-541-5p	ENSMUST00000086074	126	-20.07	2 24	2821 2841	22	63.64%	72.73%
Forward:	Score: 123.000000 Q:3 to 22 R:3246 to 3269 Align Len (19) (73.68%) (84.21%)
Query: 3' ucacACUGGUUGUAGUCUUAGGGaa 5'
||| |||| |||:|||:|
Ref: 5' tacaTGAGAAACA-CAGGATCTCct 3'
Energy: -21.580000 kCal/Mol
Scores for this hit:
>mmu-miR-541-5p	ENSMUST00000086074	123	-21.58	3 22	3246 3269	19	73.68%	84.21%
Forward:	Score: 123.000000 Q:2 to 12 R:3454 to 3478 Align Len (10) (80.00%) (100.00%)
Query: 3' ucacacugguuguaGUCUUAGGGAa 5'
|||::|||||
Ref: 5' ttggaagctttctcCAGGGTCCCTa 3'
Energy: -19.900000 kCal/Mol
Scores for this hit:
>mmu-miR-541-5p	ENSMUST00000086074	123	-19.9	2 12	3454 3478	10	80.00%	100.00%
Score for this Scan:
Seq1	Seq2	Tot Score	Tot Energy	Max Score	Max Energy	Strand	Len1	Len2	Positions
>>mmu-miR-541-5p	ENSMUST00000086074	792	-127.67	149	-25.44	115	25	4720	964 1003 3851 2821 3246 3454
Complete
Read Sequence:ENSMUST00000162409 (3386 nt)
#VALUE!
Performing Scan: mmu-miR-541-5p vs ENSMUST00000162409
#VALUE!
Forward:	Score: 126.000000 Q:2 to 24 R:121 to 148 Align Len (25) (64.00%) (76.00%)
Query: 3' ucACAC---UGGUUGUAGUCUUAGGGAa 5'
|||| ||:: || ||||| |:||
Ref: 5' agTGTGAATACTGCCACCAGAAACTCTt 3'
Energy: -22.440001 kCal/Mol
Scores for this hit:
>mmu-miR-541-5p	ENSMUST00000162409	126	-22.44	2 24	121 148	25	64.00%	76.00%
Score for this Scan:
Seq1	Seq2	Tot Score	Tot Energy	Max Score	Max Energy	Strand	Len1	Len2	Positions
>>mmu-miR-541-5p	ENSMUST00000162409	126	-22.44	126	-22.44	116	25	3386	121
Complete
Read Sequence:ENSMUST00000070748 (1149 nt)
#VALUE!
Performing Scan: mmu-miR-541-5p vs ENSMUST00000070748
#VALUE!
Forward:	Score: 126.000000 Q:2 to 24 R:452 to 478 Align Len (24) (58.33%) (83.33%)
Query: 3' ucACACUGGUUGUAG--UCUUAGGGAa 5'
| ||||: :|||: |||:|::||
Ref: 5' ttTTTGACTTGCATTTGAGAGTTTCTt 3'
Energy: -18.809999 kCal/Mol
Scores for this hit:
>mmu-miR-541-5p	ENSMUST00000070748	126	-18.81	2 24	452 478	24	58.33%	83.33%
Forward:	Score: 120.000000 Q:3 to 24 R:368 to 394 Align Len (24) (66.67%) (79.17%)
Query: 3' ucACACUGGUUGU---AGUCUUAGGGaa 5'
|||| | |||: ||||:|||:|
Ref: 5' gcTGTG-CAAACGTGCTCAGGATCTCag 3'
Energy: -19.990000 kCal/Mol
Scores for this hit:
>mmu-miR-541-5p	ENSMUST00000070748	120	-19.99	3 24	368 394	24	66.67%	79.17%
Score for this Scan:
Seq1	Seq2	Tot Score	Tot Energy	Max Score	Max Energy	Strand	Len1	Len2	Positions
>>mmu-miR-541-5p	ENSMUST00000070748	246	-38.8	126	-19.99	117	25	1149	452 368
Complete
Read Sequence:ENSMUST00000041096 (1307 nt)
#VALUE!
Performing Scan: mmu-miR-541-5p vs ENSMUST00000041096
#VALUE!
Score for this Scan:
No Hits Found above Threshold
Complete
Read Sequence:ENSMUST00000092629 (575 nt)
#VALUE!
Performing Scan: mmu-miR-541-5p vs ENSMUST00000092629
#VALUE!
Score for this Scan:
No Hits Found above Threshold
Complete
Read Sequence:ENSMUST00000055018 (2078 nt)
#VALUE!
Performing Scan: mmu-miR-541-5p vs ENSMUST00000055018
#VALUE!
Forward:	Score: 121.000000 Q:4 to 20 R:1541 to 1570 Align Len (21) (71.43%) (76.19%)
Query: 3' ucacacUGGUU-GUAGU----CUUAGGgaa 5'
|:||| ||||| ||||||
Ref: 5' aaagacATCAAGCATCAGAGTGAATCCagc 3'
Energy: -20.410000 kCal/Mol
Scores for this hit:
>mmu-miR-541-5p	ENSMUST00000055018	121	-20.41	4 20	1541 1570	21	71.43%	76.19%
Score for this Scan:
Seq1	Seq2	Tot Score	Tot Energy	Max Score	Max Energy	Strand	Len1	Len2	Positions
>>mmu-miR-541-5p	ENSMUST00000055018	121	-20.41	121	-20.41	120	25	2078	1541
Complete
Read Sequence:ENSMUST00000045730 (999 nt)
#VALUE!
Performing Scan: mmu-miR-541-5p vs ENSMUST00000045730
#VALUE!
Forward:	Score: 146.000000 Q:2 to 24 R:263 to 288 Align Len (23) (69.57%) (82.61%)
Query: 3' ucACACUGGUUGUAGUC-UUAGGGAa 5'
|| |||||::||:| ||| |||
Ref: 5' ccTGGAACCAATGTCGGCAATACCTa 3'
Energy: -19.190001 kCal/Mol
Scores for this hit:
>mmu-miR-541-5p	ENSMUST00000045730	146	-19.19	2 24	263 288	23	69.57%	82.61%
Forward:	Score: 124.000000 Q:2 to 24 R:70 to 95 Align Len (24) (70.83%) (75.00%)
Query: 3' ucACACUGGUUGU--AGUCUUAGGGAa 5'
|| |||||| | ||| :| ||||
Ref: 5' ctTGAGACCAAAATTTCA-GAGCCCTt 3'
Energy: -25.180000 kCal/Mol
Scores for this hit:
>mmu-miR-541-5p	ENSMUST00000045730	124	-25.18	2 24	70 95	24	70.83%	75.00%
Score for this Scan:
Seq1	Seq2	Tot Score	Tot Energy	Max Score	Max Energy	Strand	Len1	Len2	Positions
>>mmu-miR-541-5p	ENSMUST00000045730	270	-44.37	146	-25.18	121	25	999	263 70
Complete
Read Sequence:ENSMUST00000114415 (2797 nt)
#VALUE!
Performing Scan: mmu-miR-541-5p vs ENSMUST00000114415
#VALUE!
Forward:	Score: 154.000000 Q:2 to 20 R:740 to 767 Align Len (21) (76.19%) (80.95%)
Query: 3' ucacacUGGUUGUAGUC---UUAGGGAa 5'
|||||||| || |||:|||
Ref: 5' aaaaaaACCAACATAAGACCAATTCCTc 3'
Energy: -19.780001 kCal/Mol
Scores for this hit:
>mmu-miR-541-5p	ENSMUST00000114415	154	-19.78	2 20	740 767	21	76.19%	80.95%
Forward:	Score: 129.000000 Q:2 to 22 R:156 to 180 Align Len (20) (65.00%) (85.00%)
Query: 3' ucacACUGGUUGUAGUCUUAGGGAa 5'
||| :|| |||||:|::||
Ref: 5' agacTGAGTAAGCTCAGAGTTTCTg 3'
Energy: -18.299999 kCal/Mol
Scores for this hit:
>mmu-miR-541-5p	ENSMUST00000114415	129	-18.3	2 22	156 180	20	65.00%	85.00%
Forward:	Score: 129.000000 Q:3 to 24 R:1724 to 1750 Align Len (23) (65.22%) (78.26%)
Query: 3' ucACACUGGUUGU-AGUC-UUAGGGaa 5'
|| ||: : || |||| |:||||
Ref: 5' ctTGAGATGGCCACTCAGCAGTCCCgc 3'
Energy: -22.969999 kCal/Mol
Scores for this hit:
>mmu-miR-541-5p	ENSMUST00000114415	129	-22.97	3 24	1724 1750	23	65.22%	78.26%
Score for this Scan:
Seq1	Seq2	Tot Score	Tot Energy	Max Score	Max Energy	Strand	Len1	Len2	Positions
>>mmu-miR-541-5p	ENSMUST00000114415	412	-61.05	154	-22.97	122	25	2797	740 156 1724
Complete
Read Sequence:ENSMUST00000040656 (311 nt)
#VALUE!
Performing Scan: mmu-miR-541-5p vs ENSMUST00000040656
#VALUE!
Score for this Scan:
No Hits Found above Threshold
Complete
Read Sequence:ENSMUST00000041685 (1770 nt)
#VALUE!
Performing Scan: mmu-miR-541-5p vs ENSMUST00000041685
#VALUE!
Forward:	Score: 122.000000 Q:4 to 23 R:697 to 721 Align Len (19) (68.42%) (84.21%)
Query: 3' ucaCACUGGUUGUAGUCUUAGGgaa 5'
| |:||:| |||||:|||
Ref: 5' acgGAGGCCGAACTCAGAGTCCgga 3'
Energy: -23.209999 kCal/Mol
Scores for this hit:
>mmu-miR-541-5p	ENSMUST00000041685	122	-23.21	4 23	697 721	19	68.42%	84.21%
Score for this Scan:
Seq1	Seq2	Tot Score	Tot Energy	Max Score	Max Energy	Strand	Len1	Len2	Positions
>>mmu-miR-541-5p	ENSMUST00000041685	122	-23.21	122	-23.21	124	25	1770	697
Complete
Read Sequence:ENSMUST00000040275 (1925 nt)
#VALUE!
Performing Scan: mmu-miR-541-5p vs ENSMUST00000040275
#VALUE!
[truncated: 26,847 more rows]

## Sheet: miRs_all_targets
miR name	transcript ID	cum. Score	miR name	transcript ID	cum. Score	miR name	transcript ID	cum. Score	miR name	transcript ID	cum. Score	miR name	transcript ID	cum. Score	miR name	transcript ID	cum. Score
>mmu-let-7b-5p	ENSMUST00000086521	1844	>mmu-miR-128-3p	ENSMUST00000053880	1039	>mmu-miR-541-5p	ENSMUST00000053880	1624	>mmu-miR-9-5p	ENSMUST00000167824	653	>mmu-miR-92a-3p	ENSMUST00000075052	558	>mmu-miR-92b-3p	ENSMUST00000075052	551
>mmu-let-7b-5p	ENSMUST00000053880	1453	>mmu-miR-128-3p	ENSMUST00000024757	414	>mmu-miR-541-5p	ENSMUST00000108682	1171	>mmu-miR-9-5p	ENSMUST00000041331	566	>mmu-miR-92a-3p	ENSMUST00000141412	431	>mmu-miR-92b-3p	ENSMUST00000078486	517
>mmu-let-7b-5p	ENSMUST00000027952	1053	>mmu-miR-128-3p	ENSMUST00000170857	414	>mmu-miR-541-5p	ENSMUST00000020706	1071	>mmu-miR-9-5p	ENSMUST00000053880	562	>mmu-miR-92a-3p	ENSMUST00000135884	408	>mmu-miR-92b-3p	ENSMUST00000018287	494
>mmu-let-7b-5p	ENSMUST00000147005	910	>mmu-miR-128-3p	ENSMUST00000123387	404	>mmu-miR-541-5p	ENSMUST00000064433	980	>mmu-miR-9-5p	ENSMUST00000020706	519	>mmu-miR-92a-3p	ENSMUST00000031009	407	>mmu-miR-92b-3p	ENSMUST00000135884	413
>mmu-let-7b-5p	ENSMUST00000023095	898	>mmu-miR-128-3p	ENSMUST00000001204	403	>mmu-miR-541-5p	ENSMUST00000078357	959	>mmu-miR-9-5p	ENSMUST00000086521	445	>mmu-miR-92a-3p	ENSMUST00000111581	406	>mmu-miR-92b-3p	ENSMUST00000141412	408
>mmu-let-7b-5p	ENSMUST00000106992	889	>mmu-miR-128-3p	ENSMUST00000066532	402	>mmu-miR-541-5p	ENSMUST00000004097	932	>mmu-miR-9-5p	ENSMUST00000070173	413	>mmu-miR-92a-3p	ENSMUST00000106992	390	>mmu-miR-92b-3p	ENSMUST00000111581	396
>mmu-let-7b-5p	ENSMUST00000002412	835	>mmu-miR-128-3p	ENSMUST00000079828	397	>mmu-miR-541-5p	ENSMUST00000020939	825	>mmu-miR-9-5p	ENSMUST00000033642	411	>mmu-miR-92a-3p	ENSMUST00000038815	372	>mmu-miR-92b-3p	ENSMUST00000028102	383
>mmu-let-7b-5p	ENSMUST00000114729	801	>mmu-miR-128-3p	ENSMUST00000020939	396	>mmu-miR-541-5p	ENSMUST00000086074	792	>mmu-miR-9-5p	ENSMUST00000162295	399	>mmu-miR-92a-3p	ENSMUST00000002412	280	>mmu-miR-92b-3p	ENSMUST00000020706	375
>mmu-let-7b-5p	ENSMUST00000159067	787	>mmu-miR-128-3p	ENSMUST00000077225	388	>mmu-miR-541-5p	ENSMUST00000123387	694	>mmu-miR-9-5p	ENSMUST00000006761	291	>mmu-miR-92a-3p	ENSMUST00000022212	275	>mmu-miR-92b-3p	ENSMUST00000053880	363
>mmu-let-7b-5p	ENSMUST00000064433	682	>mmu-miR-128-3p	ENSMUST00000147005	386	>mmu-miR-541-5p	ENSMUST00000078090	667	>mmu-miR-9-5p	ENSMUST00000060442	291	>mmu-miR-92a-3p	ENSMUST00000159258	275	>mmu-miR-92b-3p	ENSMUST00000058030	295
>mmu-let-7b-5p	ENSMUST00000056028	664	>mmu-miR-128-3p	ENSMUST00000122912	384	>mmu-miR-541-5p	ENSMUST00000170857	666	>mmu-miR-9-5p	ENSMUST00000079828	291	>mmu-miR-92a-3p	ENSMUST00000064762	272	>mmu-miR-92b-3p	ENSMUST00000159258	280
>mmu-let-7b-5p	ENSMUST00000028052	660	>mmu-miR-128-3p	ENSMUST00000018287	382	>mmu-miR-541-5p	ENSMUST00000086521	664	>mmu-miR-9-5p	ENSMUST00000109157	288	>mmu-miR-92a-3p	ENSMUST00000108682	263	>mmu-miR-92b-3p	ENSMUST00000021009	276
>mmu-let-7b-5p	ENSMUST00000075052	660	>mmu-miR-128-3p	ENSMUST00000023095	374	>mmu-miR-541-5p	ENSMUST00000038815	642	>mmu-miR-9-5p	ENSMUST00000038188	285	>mmu-miR-92a-3p	ENSMUST00000004097	260	>mmu-miR-92b-3p	ENSMUST00000159067	272
>mmu-let-7b-5p	ENSMUST00000040153	658	>mmu-miR-128-3p	ENSMUST00000156859	309	>mmu-miR-541-5p	ENSMUST00000148891	632	>mmu-miR-9-5p	ENSMUST00000024757	280	>mmu-miR-92a-3p	ENSMUST00000027741	259	>mmu-miR-92b-3p	ENSMUST00000064433	266
>mmu-let-7b-5p	ENSMUST00000151982	658	>mmu-miR-128-3p	ENSMUST00000058351	307	>mmu-miR-541-5p	ENSMUST00000115096	554	>mmu-miR-9-5p	ENSMUST00000111581	278	>mmu-miR-92a-3p	ENSMUST00000078486	258	>mmu-miR-92b-3p	ENSMUST00000056028	255
>mmu-let-7b-5p	ENSMUST00000156290	658	>mmu-miR-128-3p	ENSMUST00000044297	292	>mmu-miR-541-5p	ENSMUST00000146030	550	>mmu-miR-9-5p	ENSMUST00000031003	275	>mmu-miR-92a-3p	ENSMUST00000041331	256	>mmu-miR-92b-3p	ENSMUST00000070173	255
>mmu-let-7b-5p	ENSMUST00000027741	655	>mmu-miR-128-3p	ENSMUST00000141412	292	>mmu-miR-541-5p	ENSMUST00000070756	549	>mmu-miR-9-5p	ENSMUST00000121805	275	>mmu-miR-92a-3p	ENSMUST00000114144	254	>mmu-miR-92b-3p	ENSMUST00000114144	254
>mmu-let-7b-5p	ENSMUST00000170438	652	>mmu-miR-128-3p	ENSMUST00000041606	287	>mmu-miR-541-5p	ENSMUST00000167824	544	>mmu-miR-9-5p	ENSMUST00000177755	275	>mmu-miR-92a-3p	ENSMUST00000179869	249	>mmu-miR-92b-3p	ENSMUST00000122044	253
>mmu-let-7b-5p	ENSMUST00000020234	651	>mmu-miR-128-3p	ENSMUST00000027952	285	>mmu-miR-541-5p	ENSMUST00000079828	540	>mmu-miR-9-5p	ENSMUST00000021009	269	>mmu-miR-92a-3p	ENSMUST00000122044	247	>mmu-miR-92b-3p	ENSMUST00000027741	249
>mmu-let-7b-5p	ENSMUST00000041683	650	>mmu-miR-128-3p	ENSMUST00000029374	280	>mmu-miR-541-5p	ENSMUST00000122912	536	>mmu-miR-9-5p	ENSMUST00000044297	269	>mmu-miR-92a-3p	ENSMUST00000034522	245	>mmu-miR-92b-3p	ENSMUST00000053413	248
>mmu-let-7b-5p	ENSMUST00000159258	647	>mmu-miR-128-3p	ENSMUST00000110064	280	>mmu-miR-541-5p	ENSMUST00000135884	528	>mmu-miR-9-5p	ENSMUST00000027795	267	>mmu-miR-92a-3p	ENSMUST00000004051	241	>mmu-miR-92b-3p	ENSMUST00000026433	247
>mmu-let-7b-5p	ENSMUST00000022819	641	>mmu-miR-128-3p	ENSMUST00000031009	279	>mmu-miR-541-5p	ENSMUST00000068415	526	>mmu-miR-9-5p	ENSMUST00000023095	266	>mmu-miR-92a-3p	ENSMUST00000058030	175	>mmu-miR-92b-3p	ENSMUST00000111266	246
>mmu-let-7b-5p	ENSMUST00000105276	637	>mmu-miR-128-3p	ENSMUST00000004051	277	>mmu-miR-541-5p	ENSMUST00000114430	525	>mmu-miR-9-5p	ENSMUST00000138703	265	>mmu-miR-92a-3p	ENSMUST00000167824	160	>mmu-miR-92b-3p	ENSMUST00000078139	245
>mmu-let-7b-5p	ENSMUST00000041331	571	>mmu-miR-128-3p	ENSMUST00000040153	276	>mmu-miR-541-5p	ENSMUST00000070173	524	>mmu-miR-9-5p	ENSMUST00000159258	265	>mmu-miR-92a-3p	ENSMUST00000086074	156	>mmu-miR-92b-3p	ENSMUST00000099172	245
>mmu-let-7b-5p	ENSMUST00000108682	556	>mmu-miR-128-3p	ENSMUST00000022212	273	>mmu-miR-541-5p	ENSMUST00000031003	521	>mmu-miR-9-5p	ENSMUST00000035532	263	>mmu-miR-92a-3p	ENSMUST00000151982	154	>mmu-miR-92b-3p	ENSMUST00000086978	243
>mmu-let-7b-5p	ENSMUST00000079869	536	>mmu-miR-128-3p	ENSMUST00000167824	272	>mmu-miR-541-5p	ENSMUST00000147005	521	>mmu-miR-9-5p	ENSMUST00000109249	263	>mmu-miR-92a-3p	ENSMUST00000087252	148	>mmu-miR-92b-3p	ENSMUST00000065353	241
>mmu-let-7b-5p	ENSMUST00000050918	535	>mmu-miR-128-3p	ENSMUST00000179139	272	>mmu-miR-541-5p	ENSMUST00000111581	520	>mmu-miR-9-5p	ENSMUST00000040153	262	>mmu-miR-92a-3p	ENSMUST00000057942	146	>mmu-miR-92b-3p	ENSMUST00000038188	153
>mmu-let-7b-5p	ENSMUST00000020939	528	>mmu-miR-128-3p	ENSMUST00000135884	269	>mmu-miR-541-5p	ENSMUST00000106992	510	>mmu-miR-9-5p	ENSMUST00000086074	262	>mmu-miR-92a-3p	ENSMUST00000142890	145	>mmu-miR-92b-3p	ENSMUST00000167824	153
>mmu-let-7b-5p	ENSMUST00000111089	528	>mmu-miR-128-3p	ENSMUST00000148891	266	>mmu-miR-541-5p	ENSMUST00000033642	503	>mmu-miR-9-5p	ENSMUST00000026879	260	>mmu-miR-92a-3p	ENSMUST00000182884	144	>mmu-miR-92b-3p	ENSMUST00000087252	152
>mmu-let-7b-5p	ENSMUST00000167824	523	>mmu-miR-128-3p	ENSMUST00000135573	263	>mmu-miR-541-5p	ENSMUST00000172818	501	>mmu-miR-9-5p	ENSMUST00000141662	259	>mmu-miR-92a-3p	ENSMUST00000048934	142	>mmu-miR-92b-3p	ENSMUST00000086074	148
>mmu-let-7b-5p	ENSMUST00000074733	520	>mmu-miR-128-3p	ENSMUST00000094312	262	>mmu-miR-541-5p	ENSMUST00000053413	493	>mmu-miR-9-5p	ENSMUST00000055018	255	>mmu-miR-92a-3p	ENSMUST00000121469	141	>mmu-miR-92b-3p	ENSMUST00000022212	147
>mmu-let-7b-5p	ENSMUST00000020706	516	>mmu-miR-128-3p	ENSMUST00000182884	261	>mmu-miR-541-5p	ENSMUST00000079360	493	>mmu-miR-9-5p	ENSMUST00000053872	252	>mmu-miR-92a-3p	ENSMUST00000064433	140	>mmu-miR-92b-3p	ENSMUST00000037666	147
>mmu-let-7b-5p	ENSMUST00000026221	516	>mmu-miR-128-3p	ENSMUST00000160013	260	>mmu-miR-541-5p	ENSMUST00000027741	488	>mmu-miR-9-5p	ENSMUST00000041606	250	>mmu-miR-92a-3p	ENSMUST00000178174	140	>mmu-miR-92b-3p	ENSMUST00000031009	146
>mmu-let-7b-5p	ENSMUST00000067512	516	>mmu-miR-128-3p	ENSMUST00000052725	258	>mmu-miR-541-5p	ENSMUST00000023572	433	>mmu-miR-9-5p	ENSMUST00000109514	166	>mmu-miR-92a-3p	ENSMUST00000006911	139	>mmu-miR-92b-3p	ENSMUST00000057942	146
>mmu-let-7b-5p	ENSMUST00000111160	516	>mmu-miR-128-3p	ENSMUST00000114144	258	>mmu-miR-541-5p	ENSMUST00000020234	431	>mmu-miR-9-5p	ENSMUST00000165249	163	>mmu-miR-92a-3p	ENSMUST00000023095	139	>mmu-miR-92b-3p	ENSMUST00000151982	146
>mmu-let-7b-5p	ENSMUST00000085314	513	>mmu-miR-128-3p	ENSMUST00000026221	254	>mmu-miR-541-5p	ENSMUST00000075052	427	>mmu-miR-9-5p	ENSMUST00000156177	161	>mmu-miR-92a-3p	ENSMUST00000025110	139	>mmu-miR-92b-3p	ENSMUST00000126129	144
>mmu-let-7b-5p	ENSMUST00000159236	512	>mmu-miR-128-3p	ENSMUST00000099172	254	>mmu-miR-541-5p	ENSMUST00000026879	419	>mmu-miR-9-5p	ENSMUST00000095074	160	>mmu-miR-92a-3p	ENSMUST00000028102	139	>mmu-miR-92b-3p	ENSMUST00000006911	143
>mmu-let-7b-5p	ENSMUST00000069005	509	>mmu-miR-128-3p	ENSMUST00000021339	252	>mmu-miR-541-5p	ENSMUST00000098032	419	>mmu-miR-9-5p	ENSMUST00000058714	156	>mmu-miR-92a-3p	ENSMUST00000067230	139	>mmu-miR-92b-3p	ENSMUST00000078830	143
>mmu-let-7b-5p	ENSMUST00000160899	508	>mmu-miR-128-3p	ENSMUST00000032359	252	>mmu-miR-541-5p	ENSMUST00000025402	417	>mmu-miR-9-5p	ENSMUST00000078505	155	>mmu-miR-92a-3p	ENSMUST00000025117	138	>mmu-miR-92b-3p	ENSMUST00000121469	143
>mmu-let-7b-5p	ENSMUST00000026896	492	>mmu-miR-128-3p	ENSMUST00000110093	252	>mmu-miR-541-5p	ENSMUST00000027377	417	>mmu-miR-9-5p	ENSMUST00000028052	151	>mmu-miR-92a-3p	ENSMUST00000051087	138	>mmu-miR-92b-3p	ENSMUST00000106992	142
>mmu-let-7b-5p	ENSMUST00000025402	449	>mmu-miR-128-3p	ENSMUST00000020706	251	>mmu-miR-541-5p	ENSMUST00000160899	416	>mmu-miR-9-5p	ENSMUST00000074204	149	>mmu-miR-92a-3p	ENSMUST00000020118	137	>mmu-miR-92b-3p	ENSMUST00000109686	141
>mmu-let-7b-5p	ENSMUST00000109686	433	>mmu-miR-128-3p	ENSMUST00000126129	251	>mmu-miR-541-5p	ENSMUST00000114415	412	>mmu-miR-9-5p	ENSMUST00000172380	148	>mmu-miR-92a-3p	ENSMUST00000058714	137	>mmu-miR-92b-3p	ENSMUST00000002412	140
>mmu-let-7b-5p	ENSMUST00000028102	422	>mmu-miR-128-3p	ENSMUST00000109686	249	>mmu-miR-541-5p	ENSMUST00000078486	409	>mmu-miR-9-5p	ENSMUST00000114292	146	>mmu-miR-92a-3p	ENSMUST00000120544	137	>mmu-miR-92b-3p	ENSMUST00000051087	139
>mmu-let-7b-5p	ENSMUST00000122912	422	>mmu-miR-128-3p	ENSMUST00000170438	249	>mmu-miR-541-5p	ENSMUST00000121805	409	>mmu-miR-9-5p	ENSMUST00000156290	146	>mmu-miR-92a-3p	ENSMUST00000023113	136	>mmu-miR-92b-3p	ENSMUST00000067230	139
>mmu-let-7b-5p	ENSMUST00000037636	421	>mmu-miR-128-3p	ENSMUST00000004097	248	>mmu-miR-541-5p	ENSMUST00000114144	408	>mmu-miR-9-5p	ENSMUST00000115096	145	>mmu-miR-92a-3p	ENSMUST00000067512	136	>mmu-miR-92b-3p	ENSMUST00000108682	139
>mmu-let-7b-5p	ENSMUST00000114292	416	>mmu-miR-128-3p	ENSMUST00000075052	246	>mmu-miR-541-5p	ENSMUST00000022218	404	>mmu-miR-9-5p	ENSMUST00000066257	144	>mmu-miR-92a-3p	ENSMUST00000088172	136	>mmu-miR-92b-3p	ENSMUST00000170695	138
>mmu-let-7b-5p	ENSMUST00000156859	415	>mmu-miR-128-3p	ENSMUST00000070756	166	>mmu-miR-541-5p	ENSMUST00000067512	402	>mmu-miR-9-5p	ENSMUST00000027377	143	>mmu-miR-92a-3p	ENSMUST00000078830	134	>mmu-miR-92b-3p	ENSMUST00000025110	137
>mmu-let-7b-5p	ENSMUST00000005256	413	>mmu-miR-128-3p	ENSMUST00000002412	161	>mmu-miR-541-5p	ENSMUST00000106830	402	>mmu-miR-9-5p	ENSMUST00000046777	143	>mmu-miR-92a-3p	ENSMUST00000172380	134	>mmu-miR-92b-3p	ENSMUST00000088172	136
>mmu-let-7b-5p	ENSMUST00000164163	409	>mmu-miR-128-3p	ENSMUST00000035532	157	>mmu-miR-541-5p	ENSMUST00000069005	399	>mmu-miR-9-5p	ENSMUST00000032998	142	>mmu-miR-92a-3p	ENSMUST00000020706	133	>mmu-miR-92b-3p	ENSMUST00000103139	136
>mmu-let-7b-5p	ENSMUST00000004097	407	>mmu-miR-128-3p	ENSMUST00000064517	157	>mmu-miR-541-5p	ENSMUST00000026896	395	>mmu-miR-9-5p	ENSMUST00000052725	142	>mmu-miR-92a-3p	ENSMUST00000023572	133	>mmu-miR-92b-3p	ENSMUST00000021689	135
>mmu-let-7b-5p	ENSMUST00000070756	405	>mmu-miR-128-3p	ENSMUST00000004094	154	>mmu-miR-541-5p	ENSMUST00000002412	393	>mmu-miR-9-5p	ENSMUST00000028999	141	>mmu-miR-92a-3p	ENSMUST00000109514	133	>mmu-miR-92b-3p	ENSMUST00000025117	135
>mmu-let-7b-5p	ENSMUST00000064762	403	>mmu-miR-128-3p	ENSMUST00000020537	154	>mmu-miR-541-5p	ENSMUST00000111160	393	>mmu-miR-9-5p	ENSMUST00000020118	140	>mmu-miR-92a-3p	ENSMUST00000027795	132	>mmu-miR-92b-3p	ENSMUST00000029404	135
>mmu-let-7b-5p	ENSMUST00000109813	402	>mmu-miR-128-3p	ENSMUST00000159258	154	>mmu-miR-541-5p	ENSMUST00000099145	392	>mmu-miR-9-5p	ENSMUST00000107189	140	>mmu-miR-92a-3p	ENSMUST00000103139	132	>mmu-miR-92b-3p	ENSMUST00000023572	134
>mmu-let-7b-5p	ENSMUST00000004051	400	>mmu-miR-128-3p	ENSMUST00000053872	153	>mmu-miR-541-5p	ENSMUST00000159236	390	>mmu-miR-9-5p	ENSMUST00000109686	140	>mmu-miR-92a-3p	ENSMUST00000122912	131	>mmu-miR-92b-3p	ENSMUST00000029075	134
>mmu-let-7b-5p	ENSMUST00000027377	399	>mmu-miR-128-3p	ENSMUST00000027863	152	>mmu-miR-541-5p	ENSMUST00000170695	389	>mmu-miR-9-5p	ENSMUST00000170802	140	>mmu-miR-92a-3p	ENSMUST00000159067	131	>mmu-miR-92b-3p	ENSMUST00000048934	134
>mmu-let-7b-5p	ENSMUST00000003501	394	>mmu-miR-128-3p	ENSMUST00000034522	151	>mmu-miR-541-5p	ENSMUST00000086961	387	>mmu-miR-9-5p	ENSMUST00000041683	139	>mmu-miR-92a-3p	ENSMUST00000005722	130	>mmu-miR-92b-3p	ENSMUST00000023113	133
>mmu-let-7b-5p	ENSMUST00000114415	392	>mmu-miR-128-3p	ENSMUST00000115355	150	>mmu-miR-541-5p	ENSMUST00000115832	385	>mmu-miR-9-5p	ENSMUST00000088172	139	>mmu-miR-92a-3p	ENSMUST00000029075	130	>mmu-miR-92b-3p	ENSMUST00000031003	132
>mmu-let-7b-5p	ENSMUST00000123387	392	>mmu-miR-128-3p	ENSMUST00000066060	147	>mmu-miR-541-5p	ENSMUST00000050000	380	>mmu-miR-9-5p	ENSMUST00000086961	138	>mmu-miR-92a-3p	ENSMUST00000021689	129	>mmu-miR-92b-3p	ENSMUST00000031004	132
>mmu-let-7b-5p	ENSMUST00000066905	390	>mmu-miR-128-3p	ENSMUST00000022230	146	>mmu-miR-541-5p	ENSMUST00000023095	379	>mmu-miR-9-5p	ENSMUST00000170857	138	>mmu-miR-92a-3p	ENSMUST00000070173	129	>mmu-miR-92b-3p	ENSMUST00000066905	132
>mmu-let-7b-5p	ENSMUST00000022230	389	>mmu-miR-128-3p	ENSMUST00000176886	146	>mmu-miR-541-5p	ENSMUST00000156290	378	>mmu-miR-9-5p	ENSMUST00000004051	137	>mmu-miR-92a-3p	ENSMUST00000139965	129	>mmu-miR-92b-3p	ENSMUST00000179869	132
>mmu-let-7b-5p	ENSMUST00000055966	388	>mmu-miR-128-3p	ENSMUST00000114729	145	>mmu-miR-541-5p	ENSMUST00000165249	307	>mmu-miR-9-5p	ENSMUST00000064433	137	>mmu-miR-92a-3p	ENSMUST00000053413	128	>mmu-miR-92b-3p	ENSMUST00000001204	131
>mmu-let-7b-5p	ENSMUST00000066060	384	>mmu-miR-128-3p	ENSMUST00000121469	144	>mmu-miR-541-5p	ENSMUST00000109249	300	>mmu-miR-9-5p	ENSMUST00000075052	137	>mmu-miR-92a-3p	ENSMUST00000170802	128	>mmu-miR-92b-3p	ENSMUST00000035222	131
>mmu-let-7b-5p	ENSMUST00000004094	380	>mmu-miR-128-3p	ENSMUST00000077642	143	>mmu-miR-541-5p	ENSMUST00000111266	300	>mmu-miR-9-5p	ENSMUST00000159236	137	>mmu-miR-92a-3p	ENSMUST00000022218	127	>mmu-miR-92b-3p	ENSMUST00000147835	131
>mmu-let-7b-5p	ENSMUST00000029404	374	>mmu-miR-128-3p	ENSMUST00000022499	142	>mmu-miR-541-5p	ENSMUST00000036825	292	>mmu-miR-9-5p	ENSMUST00000159027	136	>mmu-miR-92a-3p	ENSMUST00000053880	127	>mmu-miR-92b-3p	ENSMUST00000164163	131
>mmu-let-7b-5p	ENSMUST00000178174	370	>mmu-miR-128-3p	ENSMUST00000087252	142	>mmu-miR-541-5p	ENSMUST00000163230	287	>mmu-miR-9-5p	ENSMUST00000053413	135	>mmu-miR-92a-3p	ENSMUST00000056028	127	>mmu-miR-92b-3p	ENSMUST00000179139	131
>mmu-let-7b-5p	ENSMUST00000046777	366	>mmu-miR-128-3p	ENSMUST00000029002	140	>mmu-miR-541-5p	ENSMUST00000159258	284	>mmu-miR-9-5p	ENSMUST00000160013	135	>mmu-miR-92a-3p	ENSMUST00000058866	127	>mmu-miR-92b-3p	ENSMUST00000041096	130
>mmu-let-7b-5p	ENSMUST00000170802	303	>mmu-miR-128-3p	ENSMUST00000027377	138	>mmu-miR-541-5p	ENSMUST00000156177	283	>mmu-miR-9-5p	ENSMUST00000022218	134	>mmu-miR-92a-3p	ENSMUST00000066060	127	>mmu-miR-92b-3p	ENSMUST00000049977	130
>mmu-let-7b-5p	ENSMUST00000093517	287	>mmu-miR-128-3p	ENSMUST00000070117	138	>mmu-miR-541-5p	ENSMUST00000035532	281	>mmu-miR-9-5p	ENSMUST00000078090	134	>mmu-miR-92a-3p	ENSMUST00000115554	127	>mmu-miR-92b-3p	ENSMUST00000034522	129
>mmu-let-7b-5p	ENSMUST00000001204	285	>mmu-miR-128-3p	ENSMUST00000128402	138	>mmu-miR-541-5p	ENSMUST00000006761	280	>mmu-miR-9-5p	ENSMUST00000037287	133	>mmu-miR-92a-3p	ENSMUST00000026973	126	>mmu-miR-92b-3p	ENSMUST00000062289	129
>mmu-let-7b-5p	ENSMUST00000095074	283	>mmu-miR-128-3p	ENSMUST00000053413	137	>mmu-miR-541-5p	ENSMUST00000028102	280	>mmu-miR-9-5p	ENSMUST00000041096	133	>mmu-miR-92a-3p	ENSMUST00000028052	126	>mmu-miR-92b-3p	ENSMUST00000115832	129
>mmu-let-7b-5p	ENSMUST00000084882	282	>mmu-miR-128-3p	ENSMUST00000055966	137	>mmu-miR-541-5p	ENSMUST00000031445	278	>mmu-miR-9-5p	ENSMUST00000070756	133	>mmu-miR-92a-3p	ENSMUST00000032359	126	>mmu-miR-92b-3p	ENSMUST00000004097	128
>mmu-let-7b-5p	ENSMUST00000183542	280	>mmu-miR-128-3p	ENSMUST00000062289	137	>mmu-miR-541-5p	ENSMUST00000033915	277	>mmu-miR-9-5p	ENSMUST00000023572	132	>mmu-miR-92a-3p	ENSMUST00000024757	125	>mmu-miR-92b-3p	ENSMUST00000038815	128
>mmu-let-7b-5p	ENSMUST00000050000	278	>mmu-miR-128-3p	ENSMUST00000020298	136	>mmu-miR-541-5p	ENSMUST00000107289	277	>mmu-miR-9-5p	ENSMUST00000160899	132	>mmu-miR-92a-3p	ENSMUST00000026433	125	>mmu-miR-92b-3p	ENSMUST00000041331	128
>mmu-let-7b-5p	ENSMUST00000107189	277	>mmu-miR-128-3p	ENSMUST00000053771	136	>mmu-miR-541-5p	ENSMUST00000001204	276	>mmu-miR-9-5p	ENSMUST00000030568	131	>mmu-miR-92a-3p	ENSMUST00000035222	125	>mmu-miR-92b-3p	ENSMUST00000078090	128
>mmu-let-7b-5p	ENSMUST00000165249	277	>mmu-miR-128-3p	ENSMUST00000092629	136	>mmu-miR-541-5p	ENSMUST00000142890	274	>mmu-miR-9-5p	ENSMUST00000049378	131	>mmu-miR-92a-3p	ENSMUST00000041096	125	>mmu-miR-92b-3p	ENSMUST00000114548	128
>mmu-let-7b-5p	ENSMUST00000099337	276	>mmu-miR-128-3p	ENSMUST00000027741	135	>mmu-miR-541-5p	ENSMUST00000179139	273	>mmu-miR-9-5p	ENSMUST00000050000	131	>mmu-miR-92a-3p	ENSMUST00000070748	125	>mmu-miR-92b-3p	ENSMUST00000147005	128
>mmu-let-7b-5p	ENSMUST00000023113	275	>mmu-miR-128-3p	ENSMUST00000031229	135	>mmu-miR-541-5p	ENSMUST00000096259	272	>mmu-miR-9-5p	ENSMUST00000078830	131	>mmu-miR-92a-3p	ENSMUST00000086961	125	>mmu-miR-92b-3p	ENSMUST00000160436	128
>mmu-let-7b-5p	ENSMUST00000062289	275	>mmu-miR-128-3p	ENSMUST00000156290	135	>mmu-miR-541-5p	ENSMUST00000080371	271	>mmu-miR-9-5p	ENSMUST00000135884	131	>mmu-miR-92a-3p	ENSMUST00000114548	125	>mmu-miR-92b-3p	ENSMUST00000005722	127
>mmu-let-7b-5p	ENSMUST00000053855	274	>mmu-miR-128-3p	ENSMUST00000159236	135	>mmu-miR-541-5p	ENSMUST00000023113	270	>mmu-miR-9-5p	ENSMUST00000004097	129	>mmu-miR-92a-3p	ENSMUST00000150350	125	>mmu-miR-92b-3p	ENSMUST00000058866	127
>mmu-let-7b-5p	ENSMUST00000022218	272	>mmu-miR-128-3p	ENSMUST00000053855	134	>mmu-miR-541-5p	ENSMUST00000045730	270	>mmu-miR-9-5p	ENSMUST00000053771	129	>mmu-miR-92a-3p	ENSMUST00000021339	124	>mmu-miR-92b-3p	ENSMUST00000000080	126
>mmu-let-7b-5p	ENSMUST00000086074	272	>mmu-miR-128-3p	ENSMUST00000074733	134	>mmu-miR-541-5p	ENSMUST00000139965	269	>mmu-miR-9-5p	ENSMUST00000107289	129	>mmu-miR-92a-3p	ENSMUST00000065353	124	>mmu-miR-92b-3p	ENSMUST00000028052	126
>mmu-let-7b-5p	ENSMUST00000102801	272	>mmu-miR-128-3p	ENSMUST00000086978	134	>mmu-miR-541-5p	ENSMUST00000114292	268	>mmu-miR-9-5p	ENSMUST00000028102	128	>mmu-miR-92a-3p	ENSMUST00000078090	124	>mmu-miR-92b-3p	ENSMUST00000033804	126
>mmu-let-7b-5p	ENSMUST00000038815	270	>mmu-miR-128-3p	ENSMUST00000129014	134	>mmu-miR-541-5p	ENSMUST00000170438	268	>mmu-miR-9-5p	ENSMUST00000100089	128	>mmu-miR-92a-3p	ENSMUST00000005256	123	>mmu-miR-92b-3p	ENSMUST00000079828	126
>mmu-let-7b-5p	ENSMUST00000044297	270	>mmu-miR-128-3p	ENSMUST00000030158	133	>mmu-miR-541-5p	ENSMUST00000022230	265	>mmu-miR-9-5p	ENSMUST00000023113	127	>mmu-miR-92a-3p	ENSMUST00000018287	123	>mmu-miR-92b-3p	ENSMUST00000086961	126
>mmu-let-7b-5p	ENSMUST00000079360	269	>mmu-miR-128-3p	ENSMUST00000099494	133	>mmu-miR-541-5p	ENSMUST00000044297	265	>mmu-miR-9-5p	ENSMUST00000091903	127	>mmu-miR-92a-3p	ENSMUST00000031003	123	>mmu-miR-92b-3p	ENSMUST00000172380	126
>mmu-let-7b-5p	ENSMUST00000135573	269	>mmu-miR-128-3p	ENSMUST00000106992	133	>mmu-miR-541-5p	ENSMUST00000053872	265	>mmu-miR-9-5p	ENSMUST00000122044	127	>mmu-miR-92a-3p	ENSMUST00000031004	123	>mmu-miR-92b-3p	ENSMUST00000115554	124
>mmu-let-7b-5p	ENSMUST00000088172	268	>mmu-miR-128-3p	ENSMUST00000020234	131	>mmu-miR-541-5p	ENSMUST00000079869	265	>mmu-miR-9-5p	ENSMUST00000122912	127	>mmu-miR-92a-3p	ENSMUST00000037666	123	>mmu-miR-92b-3p	ENSMUST00000115096	123
>mmu-let-7b-5p	ENSMUST00000139965	268	>mmu-miR-128-3p	ENSMUST00000022218	131	>mmu-miR-541-5p	ENSMUST00000028052	261	>mmu-miR-9-5p	ENSMUST00000142890	127	>mmu-miR-92a-3p	ENSMUST00000049977	123	>mmu-miR-92b-3p	ENSMUST00000156290	123
>mmu-let-7b-5p	ENSMUST00000176886	267	>mmu-miR-128-3p	ENSMUST00000046777	131	>mmu-miR-541-5p	ENSMUST00000063192	261	>mmu-miR-9-5p	ENSMUST00000004094	126	>mmu-miR-92a-3p	ENSMUST00000000080	122	>mmu-miR-92b-3p	ENSMUST00000025402	122
>mmu-let-7b-5p	ENSMUST00000078486	266	>mmu-miR-128-3p	ENSMUST00000055808	130	>mmu-miR-541-5p	ENSMUST00000102801	261	>mmu-miR-9-5p	ENSMUST00000078139	126	>mmu-miR-92a-3p	ENSMUST00000002885	122	>mmu-miR-92b-3p	ENSMUST00000058845	122
>mmu-let-7b-5p	ENSMUST00000080371	266	>mmu-miR-128-3p	ENSMUST00000056028	130	>mmu-miR-541-5p	ENSMUST00000094312	259	>mmu-miR-9-5p	ENSMUST00000091014	126	>mmu-miR-92a-3p	ENSMUST00000167926	122	>mmu-miR-92b-3p	ENSMUST00000077355	122
>mmu-let-7b-5p	ENSMUST00000015620	265	>mmu-miR-128-3p	ENSMUST00000085314	130	>mmu-miR-541-5p	ENSMUST00000122044	257	>mmu-miR-9-5p	ENSMUST00000146030	126	>mmu-miR-92a-3p	ENSMUST00000170438	122	>mmu-miR-92b-3p	ENSMUST00000021339	121
>mmu-let-7b-5p	ENSMUST00000019962	264	>mmu-miR-128-3p	ENSMUST00000086074	130	>mmu-miR-541-5p	ENSMUST00000041606	256	>mmu-miR-9-5p	ENSMUST00000077642	125	>mmu-miR-92a-3p	ENSMUST00000179139	122	>mmu-miR-92b-3p	ENSMUST00000024757	121
>mmu-let-7b-5p	ENSMUST00000179139	264	>mmu-miR-128-3p	ENSMUST00000028177	129	>mmu-miR-541-5p	ENSMUST00000024757	255	>mmu-miR-9-5p	ENSMUST00000114729	125	>mmu-miR-92a-3p	ENSMUST00000052725	121	>mmu-miR-92b-3p	ENSMUST00000049378	121
>mmu-let-7b-5p	ENSMUST00000078357	263	>mmu-miR-128-3p	ENSMUST00000164163	129	>mmu-miR-541-5p	ENSMUST00000077755	255	>mmu-miR-9-5p	ENSMUST00000118426	125	>mmu-miR-92a-3p	ENSMUST00000079828	121	>mmu-miR-92b-3p	ENSMUST00000075316	121
>mmu-let-7b-5p	ENSMUST00000022894	262	>mmu-miR-128-3p	ENSMUST00000172818	129	>mmu-miR-541-5p	ENSMUST00000182884	255	>mmu-miR-9-5p	ENSMUST00000179139	125	>mmu-miR-92a-3p	ENSMUST00000114430	121	>mmu-miR-92b-3p	ENSMUST00000111160	121
>mmu-let-7b-5p	ENSMUST00000025117	262	>mmu-miR-128-3p	ENSMUST00000064762	128	>mmu-miR-541-5p	ENSMUST00000051087	253	>mmu-miR-9-5p	ENSMUST00000106830	124	>mmu-miR-92a-3p	ENSMUST00000026221	120	>mmu-miR-92b-3p	ENSMUST00000114430	121
>mmu-let-7b-5p	ENSMUST00000053252	262	>mmu-miR-128-3p	ENSMUST00000080371	128	>mmu-miR-541-5p	ENSMUST00000151982	253	>mmu-miR-9-5p	ENSMUST00000026896	123	>mmu-miR-92a-3p	ENSMUST00000099172	120	>mmu-miR-92b-3p	ENSMUST00000032359	120
>mmu-let-7b-5p	ENSMUST00000065353	261	>mmu-miR-128-3p	ENSMUST00000115096	128	>mmu-miR-541-5p	ENSMUST00000034989	252	>mmu-miR-9-5p	ENSMUST00000040656	123	>mmu-miR-92a-3p	ENSMUST00000165359	120	>mmu-miR-92b-3p	ENSMUST00000040153	120
>mmu-let-7b-5p	ENSMUST00000094312	261	>mmu-miR-128-3p	ENSMUST00000023477	127	>mmu-miR-541-5p	ENSMUST00000085314	252	>mmu-miR-9-5p	ENSMUST00000099494	122	>mmu-miR-92a-3p		0	>mmu-miR-92b-3p	ENSMUST00000062356	120
>mmu-let-7b-5p	ENSMUST00000117785	261	>mmu-miR-128-3p	ENSMUST00000031004	127	>mmu-miR-541-5p	ENSMUST00000057866	251	>mmu-miR-9-5p	ENSMUST00000172818	122	>mmu-miR-92a-3p		0	>mmu-miR-92b-3p	ENSMUST00000074733	120
>mmu-let-7b-5p	ENSMUST00000121469	261	>mmu-miR-128-3p	ENSMUST00000096259	127	>mmu-miR-541-5p	ENSMUST00000087252	251	>mmu-miR-9-5p	ENSMUST00000029075	121	>mmu-miR-92a-3p		0	>mmu-miR-92b-3p	ENSMUST00000077225	120
>mmu-let-7b-5p	ENSMUST00000005722	257	>mmu-miR-128-3p	ENSMUST00000021689	126	>mmu-miR-541-5p	ENSMUST00000159067	251	>mmu-miR-9-5p	ENSMUST00000163230	121	>mmu-miR-92a-3p		0	>mmu-miR-92b-3p	ENSMUST00000086521	120
>mmu-let-7b-5p	ENSMUST00000041096	257	>mmu-miR-128-3p	ENSMUST00000023572	126	>mmu-miR-541-5p	ENSMUST00000170802	251	>mmu-miR-9-5p	ENSMUST00000079360	120	>mmu-miR-92a-3p		0	>mmu-miR-92b-3p	ENSMUST00000091014	120
>mmu-let-7b-5p	ENSMUST00000057783	257	>mmu-miR-128-3p	ENSMUST00000026896	126	>mmu-miR-541-5p	ENSMUST00000002885	250	>mmu-miR-9-5p	ENSMUST00000110725	120	>mmu-miR-92a-3p		0	>mmu-miR-92b-3p		0
>mmu-let-7b-5p	ENSMUST00000068415	257	>mmu-miR-128-3p	ENSMUST00000037666	126	>mmu-miR-541-5p	ENSMUST00000053855	248	>mmu-miR-9-5p	ENSMUST00000125009	120	>mmu-miR-92a-3p		0	>mmu-miR-92b-3p		0
>mmu-let-7b-5p	ENSMUST00000114144	257	>mmu-miR-128-3p	ENSMUST00000040484	126	>mmu-miR-541-5p	ENSMUST00000091014	248	>mmu-miR-9-5p	ENSMUST00000162409	120	>mmu-miR-92a-3p		0	>mmu-miR-92b-3p		0
>mmu-let-7b-5p	ENSMUST00000141662	257	>mmu-miR-128-3p	ENSMUST00000079360	126	>mmu-miR-541-5p	ENSMUST00000128402	247	>mmu-miR-9-5p		0	>mmu-miR-92a-3p		0	>mmu-miR-92b-3p		0
>mmu-let-7b-5p	ENSMUST00000161404	256	>mmu-miR-128-3p	ENSMUST00000108682	126	>mmu-miR-541-5p	ENSMUST00000070748	246	>mmu-miR-9-5p		0	>mmu-miR-92a-3p		0	>mmu-miR-92b-3p		0
>mmu-let-7b-5p	ENSMUST00000161804	256	>mmu-miR-128-3p	ENSMUST00000028052	125	>mmu-miR-541-5p	ENSMUST00000095767	245	>mmu-miR-9-5p		0	>mmu-miR-92a-3p		0	>mmu-miR-92b-3p		0
>mmu-let-7b-5p	ENSMUST00000170695	256	>mmu-miR-128-3p	ENSMUST00000041096	125	>mmu-miR-541-5p	ENSMUST00000026973	244	>mmu-miR-9-5p		0	>mmu-miR-92a-3p		0	>mmu-miR-92b-3p		0
>mmu-let-7b-5p	ENSMUST00000172380	256	>mmu-miR-128-3p	ENSMUST00000058845	125	>mmu-miR-541-5p	ENSMUST00000041683	164	>mmu-miR-9-5p		0	>mmu-miR-92a-3p		0	>mmu-miR-92b-3p		0
>mmu-let-7b-5p	ENSMUST00000031003	255	>mmu-miR-128-3p	ENSMUST00000095074	125	>mmu-miR-541-5p	ENSMUST00000126129	164	>mmu-miR-9-5p		0	>mmu-miR-92a-3p		0	>mmu-miR-92b-3p		0
>mmu-let-7b-5p	ENSMUST00000099172	253	>mmu-miR-128-3p	ENSMUST00000025117	124	>mmu-miR-541-5p	ENSMUST00000159027	162	>mmu-miR-9-5p		0	>mmu-miR-92a-3p		0	>mmu-miR-92b-3p		0
>mmu-let-7b-5p	ENSMUST00000021950	252	>mmu-miR-128-3p	ENSMUST00000035700	124	>mmu-miR-541-5p	ENSMUST00000106454	160	>mmu-miR-9-5p		0	>mmu-miR-92a-3p		0	>mmu-miR-92b-3p		0
>mmu-let-7b-5p	ENSMUST00000091014	251	>mmu-miR-128-3p	ENSMUST00000041331	124	>mmu-miR-541-5p	ENSMUST00000020537	157	>mmu-miR-9-5p		0	>mmu-miR-92a-3p		0	>mmu-miR-92b-3p		0
>mmu-let-7b-5p	ENSMUST00000031004	250	>mmu-miR-128-3p	ENSMUST00000020804	123	>mmu-miR-541-5p	ENSMUST00000141412	157	>mmu-miR-9-5p		0	>mmu-miR-92a-3p		0	>mmu-miR-92b-3p		0
>mmu-let-7b-5p	ENSMUST00000041606	249	>mmu-miR-128-3p	ENSMUST00000041683	123	>mmu-miR-541-5p	ENSMUST00000065353	156	>mmu-miR-9-5p		0	>mmu-miR-92a-3p		0	>mmu-miR-92b-3p		0
>mmu-let-7b-5p	ENSMUST00000071135	249	>mmu-miR-128-3p	ENSMUST00000050000	123	>mmu-miR-541-5p	ENSMUST00000066532	153	>mmu-miR-9-5p		0	>mmu-miR-92a-3p		0	>mmu-miR-92b-3p		0
>mmu-let-7b-5p	ENSMUST00000033642	248	>mmu-miR-128-3p	ENSMUST00000064900	123	>mmu-miR-541-5p	ENSMUST00000066905	153	>mmu-miR-9-5p		0	>mmu-miR-92a-3p		0	>mmu-miR-92b-3p		0
>mmu-let-7b-5p	ENSMUST00000036497	246	>mmu-miR-128-3p	ENSMUST00000067230	123	>mmu-miR-541-5p	ENSMUST00000143145	150	>mmu-miR-9-5p		0	>mmu-miR-92a-3p		0	>mmu-miR-92b-3p		0
>mmu-let-7b-5p	ENSMUST00000182884	246	>mmu-miR-128-3p	ENSMUST00000091014	123	>mmu-miR-541-5p	ENSMUST00000044767	149	>mmu-miR-9-5p		0	>mmu-miR-92a-3p		0	>mmu-miR-92b-3p		0
>mmu-let-7b-5p	ENSMUST00000077355	245	>mmu-miR-128-3p	ENSMUST00000114292	123	>mmu-miR-541-5p	ENSMUST00000125009	149	>mmu-miR-9-5p		0	>mmu-miR-92a-3p		0	>mmu-miR-92b-3p		0
>mmu-let-7b-5p	ENSMUST00000138703	245	>mmu-miR-128-3p	ENSMUST00000142510	123	>mmu-miR-541-5p	ENSMUST00000022819	148	>mmu-miR-9-5p		0	>mmu-miR-92a-3p		0	>mmu-miR-92b-3p		0
>mmu-let-7b-5p	ENSMUST00000160013	244	>mmu-miR-128-3p	ENSMUST00000161804	123	>mmu-miR-541-5p	ENSMUST00000028727	148	>mmu-miR-9-5p		0	>mmu-miR-92a-3p		0	>mmu-miR-92b-3p		0
>mmu-let-7b-5p	ENSMUST00000038188	243	>mmu-miR-128-3p	ENSMUST00000020107	122	>mmu-miR-541-5p	ENSMUST00000038188	148	>mmu-miR-9-5p		0	>mmu-miR-92a-3p		0	>mmu-miR-92b-3p		0
>mmu-let-7b-5p	ENSMUST00000031229	162	>mmu-miR-128-3p	ENSMUST00000033915	122	>mmu-miR-541-5p	ENSMUST00000046777	148	>mmu-miR-9-5p		0	>mmu-miR-92a-3p		0	>mmu-miR-92b-3p		0
>mmu-let-7b-5p	ENSMUST00000020118	160	>mmu-miR-128-3p	ENSMUST00000042767	122	>mmu-miR-541-5p	ENSMUST00000053252	148	>mmu-miR-9-5p		0	>mmu-miR-92a-3p		0	>mmu-miR-92b-3p		0
>mmu-let-7b-5p	ENSMUST00000028624	159	>mmu-miR-128-3p	ENSMUST00000063192	122	>mmu-miR-541-5p	ENSMUST00000006367	146	>mmu-miR-9-5p		0	>mmu-miR-92a-3p		0	>mmu-miR-92b-3p		0
>mmu-let-7b-5p	ENSMUST00000070173	154	>mmu-miR-128-3p	ENSMUST00000067512	122	>mmu-miR-541-5p	ENSMUST00000065482	146	>mmu-miR-9-5p		0	>mmu-miR-92a-3p		0	>mmu-miR-92b-3p		0
>mmu-let-7b-5p	ENSMUST00000166170	154	>mmu-miR-128-3p	ENSMUST00000036497	121	>mmu-miR-541-5p	ENSMUST00000114548	146	>mmu-miR-9-5p		0	>mmu-miR-92a-3p		0	>mmu-miR-92b-3p		0
>mmu-let-7b-5p	ENSMUST00000115355	151	>mmu-miR-128-3p	ENSMUST00000078357	121	>mmu-miR-541-5p	ENSMUST00000138703	146	>mmu-miR-9-5p		0	>mmu-miR-92a-3p		0	>mmu-miR-92b-3p		0
>mmu-let-7b-5p	ENSMUST00000002885	150	>mmu-miR-128-3p	ENSMUST00000109514	121	>mmu-miR-541-5p	ENSMUST00000160013	146	>mmu-miR-9-5p		0	>mmu-miR-92a-3p		0	>mmu-miR-92b-3p		0
>mmu-let-7b-5p	ENSMUST00000020856	149	>mmu-miR-128-3p	ENSMUST00000022894	120	>mmu-miR-541-5p	ENSMUST00000107189	145	>mmu-miR-9-5p		0	>mmu-miR-92a-3p		0	>mmu-miR-92b-3p		0
>mmu-let-7b-5p	ENSMUST00000025965	148	>mmu-miR-128-3p	ENSMUST00000023113	120	>mmu-miR-541-5p	ENSMUST00000032359	144	>mmu-miR-9-5p		0	>mmu-miR-92a-3p		0	>mmu-miR-92b-3p		0
>mmu-let-7b-5p	ENSMUST00000099145	148	>mmu-miR-128-3p	ENSMUST00000031003	120	>mmu-miR-541-5p	ENSMUST00000039987	143	>mmu-miR-9-5p		0	>mmu-miR-92a-3p		0	>mmu-miR-92b-3p		0
>mmu-let-7b-5p	ENSMUST00000053872	147	>mmu-miR-128-3p	ENSMUST00000038815	120	>mmu-miR-541-5p	ENSMUST00000070117	143	>mmu-miR-9-5p		0	>mmu-miR-92a-3p		0	>mmu-miR-92b-3p		0
>mmu-let-7b-5p	ENSMUST00000103139	144	>mmu-miR-128-3p	ENSMUST00000047057	120	>mmu-miR-541-5p	ENSMUST00000045897	142	>mmu-miR-9-5p		0	>mmu-miR-92a-3p		0	>mmu-miR-92b-3p		0
>mmu-let-7b-5p	ENSMUST00000049378	142	>mmu-miR-128-3p	ENSMUST00000078830	120	>mmu-miR-541-5p	ENSMUST00000074733	142	>mmu-miR-9-5p		0	>mmu-miR-92a-3p		0	>mmu-miR-92b-3p		0
>mmu-let-7b-5p	ENSMUST00000086978	142	>mmu-miR-128-3p	ENSMUST00000100089	120	>mmu-miR-541-5p	ENSMUST00000031004	141	>mmu-miR-9-5p		0	>mmu-miR-92a-3p		0	>mmu-miR-92b-3p		0
>mmu-let-7b-5p	ENSMUST00000114548	142	>mmu-miR-128-3p	ENSMUST00000108661	120	>mmu-miR-541-5p	ENSMUST00000041331	141	>mmu-miR-9-5p		0	>mmu-miR-92a-3p		0	>mmu-miR-92b-3p		0
>mmu-let-7b-5p	ENSMUST00000115554	142	>mmu-miR-128-3p	ENSMUST00000114430	120	>mmu-miR-541-5p	ENSMUST00000166793	140	>mmu-miR-9-5p		0	>mmu-miR-92a-3p		0	>mmu-miR-92b-3p		0
>mmu-let-7b-5p	ENSMUST00000007139	141	>mmu-miR-128-3p	ENSMUST00000159067	120	>mmu-miR-541-5p	ENSMUST00000052725	139	>mmu-miR-9-5p		0	>mmu-miR-92a-3p		0	>mmu-miR-92b-3p		0
>mmu-let-7b-5p	ENSMUST00000020896	140	>mmu-miR-128-3p		0	>mmu-miR-541-5p	ENSMUST00000161804	138	>mmu-miR-9-5p		0	>mmu-miR-92a-3p		0	>mmu-miR-92b-3p		0
>mmu-let-7b-5p	ENSMUST00000146030	140	>mmu-miR-128-3p		0	>mmu-miR-541-5p	ENSMUST00000032216	137	>mmu-miR-9-5p		0	>mmu-miR-92a-3p		0	>mmu-miR-92b-3p		0
>mmu-let-7b-5p	ENSMUST00000049977	139	>mmu-miR-128-3p		0	>mmu-miR-541-5p	ENSMUST00000049977	137	>mmu-miR-9-5p		0	>mmu-miR-92a-3p		0	>mmu-miR-92b-3p		0
>mmu-let-7b-5p	ENSMUST00000109514	139	>mmu-miR-128-3p		0	>mmu-miR-541-5p	ENSMUST00000057188	137	>mmu-miR-9-5p		0	>mmu-miR-92a-3p		0	>mmu-miR-92b-3p		0
>mmu-let-7b-5p	ENSMUST00000033804	138	>mmu-miR-128-3p		0	>mmu-miR-541-5p	ENSMUST00000021339	136	>mmu-miR-9-5p		0	>mmu-miR-92a-3p		0	>mmu-miR-92b-3p		0
>mmu-let-7b-5p	ENSMUST00000106830	137	>mmu-miR-128-3p		0	>mmu-miR-541-5p	ENSMUST00000033804	136	>mmu-miR-9-5p		0	>mmu-miR-92a-3p		0	>mmu-miR-92b-3p		0
>mmu-let-7b-5p	ENSMUST00000001566	136	>mmu-miR-128-3p		0	>mmu-miR-541-5p	ENSMUST00000065957	136	>mmu-miR-9-5p		0	>mmu-miR-92a-3p		0	>mmu-miR-92b-3p		0
>mmu-let-7b-5p	ENSMUST00000163230	136	>mmu-miR-128-3p		0	>mmu-miR-541-5p	ENSMUST00000086978	136	>mmu-miR-9-5p		0	>mmu-miR-92a-3p		0	>mmu-miR-92b-3p		0
>mmu-let-7b-5p	ENSMUST00000107289	135	>mmu-miR-128-3p		0	>mmu-miR-541-5p	ENSMUST00000100089	136	>mmu-miR-9-5p		0	>mmu-miR-92a-3p		0	>mmu-miR-92b-3p		0
>mmu-let-7b-5p	ENSMUST00000032998	134	>mmu-miR-128-3p		0	>mmu-miR-541-5p	ENSMUST00000105276	136	>mmu-miR-9-5p		0	>mmu-miR-92a-3p		0	>mmu-miR-92b-3p		0
>mmu-let-7b-5p	ENSMUST00000122044	134	>mmu-miR-128-3p		0	>mmu-miR-541-5p	ENSMUST00000111288	136	>mmu-miR-9-5p		0	>mmu-miR-92a-3p		0	>mmu-miR-92b-3p		0
>mmu-let-7b-5p	ENSMUST00000021339	133	>mmu-miR-128-3p		0	>mmu-miR-541-5p	ENSMUST00000000572	135	>mmu-miR-9-5p		0	>mmu-miR-92a-3p		0	>mmu-miR-92b-3p		0
>mmu-let-7b-5p	ENSMUST00000041685	133	>mmu-miR-128-3p		0	>mmu-miR-541-5p	ENSMUST00000031565	135	>mmu-miR-9-5p		0	>mmu-miR-92a-3p		0	>mmu-miR-92b-3p		0
>mmu-let-7b-5p	ENSMUST00000018287	132	>mmu-miR-128-3p		0	>mmu-miR-541-5p	ENSMUST00000077225	135	>mmu-miR-9-5p		0	>mmu-miR-92a-3p		0	>mmu-miR-92b-3p		0
>mmu-let-7b-5p	ENSMUST00000021009	132	>mmu-miR-128-3p		0	>mmu-miR-541-5p	ENSMUST00000056416	134	>mmu-miR-9-5p		0	>mmu-miR-92a-3p		0	>mmu-miR-92b-3p		0
>mmu-let-7b-5p	ENSMUST00000025110	132	>mmu-miR-128-3p		0	>mmu-miR-541-5p	ENSMUST00000103139	134	>mmu-miR-9-5p		0	>mmu-miR-92a-3p		0	>mmu-miR-92b-3p		0
>mmu-let-7b-5p	ENSMUST00000053413	132	>mmu-miR-128-3p		0	>mmu-miR-541-5p	ENSMUST00000005256	133	>mmu-miR-9-5p		0	>mmu-miR-92a-3p		0	>mmu-miR-92b-3p		0
>mmu-let-7b-5p	ENSMUST00000106437	132	>mmu-miR-128-3p		0	>mmu-miR-541-5p	ENSMUST00000005722	133	>mmu-miR-9-5p		0	>mmu-miR-92a-3p		0	>mmu-miR-92b-3p		0
>mmu-let-7b-5p	ENSMUST00000142890	132	>mmu-miR-128-3p		0	>mmu-miR-541-5p	ENSMUST00000026120	133	>mmu-miR-9-5p		0	>mmu-miR-92a-3p		0	>mmu-miR-92b-3p		0
>mmu-let-7b-5p	ENSMUST00000043794	131	>mmu-miR-128-3p		0	>mmu-miR-541-5p	ENSMUST00000064762	133	>mmu-miR-9-5p		0	>mmu-miR-92a-3p		0	>mmu-miR-92b-3p		0
>mmu-let-7b-5p	ENSMUST00000052011	131	>mmu-miR-128-3p		0	>mmu-miR-541-5p	ENSMUST00000123684	133	>mmu-miR-9-5p		0	>mmu-miR-92a-3p		0	>mmu-miR-92b-3p		0
>mmu-let-7b-5p	ENSMUST00000055018	131	>mmu-miR-128-3p		0	>mmu-miR-541-5p	ENSMUST00000041623	132	>mmu-miR-9-5p		0	>mmu-miR-92a-3p		0	>mmu-miR-92b-3p		0
>mmu-let-7b-5p	ENSMUST00000056416	131	>mmu-miR-128-3p		0	>mmu-miR-541-5p	ENSMUST00000026433	131	>mmu-miR-9-5p		0	>mmu-miR-92a-3p		0	>mmu-miR-92b-3p		0
>mmu-let-7b-5p	ENSMUST00000078090	131	>mmu-miR-128-3p		0	>mmu-miR-541-5p	ENSMUST00000114059	131	>mmu-miR-9-5p		0	>mmu-miR-92a-3p		0	>mmu-miR-92b-3p		0
>mmu-let-7b-5p	ENSMUST00000096057	131	>mmu-miR-128-3p		0	>mmu-miR-541-5p	ENSMUST00000121469	130	>mmu-miR-9-5p		0	>mmu-miR-92a-3p		0	>mmu-miR-92b-3p		0
>mmu-let-7b-5p	ENSMUST00000099494	131	>mmu-miR-128-3p		0	>mmu-miR-541-5p	ENSMUST00000001042	129	>mmu-miR-9-5p		0	>mmu-miR-92a-3p		0	>mmu-miR-92b-3p		0
>mmu-let-7b-5p	ENSMUST00000020804	130	>mmu-miR-128-3p		0	>mmu-miR-541-5p	ENSMUST00000026221	129	>mmu-miR-9-5p		0	>mmu-miR-92a-3p		0	>mmu-miR-92b-3p		0
>mmu-let-7b-5p	ENSMUST00000028177	130	>mmu-miR-128-3p		0	>mmu-miR-541-5p	ENSMUST00000029128	129	>mmu-miR-9-5p		0	>mmu-miR-92a-3p		0	>mmu-miR-92b-3p		0
>mmu-let-7b-5p	ENSMUST00000028999	130	>mmu-miR-128-3p		0	>mmu-miR-541-5p	ENSMUST00000034090	129	>mmu-miR-9-5p		0	>mmu-miR-92a-3p		0	>mmu-miR-92b-3p		0
>mmu-let-7b-5p	ENSMUST00000030568	130	>mmu-miR-128-3p		0	>mmu-miR-541-5p	ENSMUST00000048209	129	>mmu-miR-9-5p		0	>mmu-miR-92a-3p		0	>mmu-miR-92b-3p		0
>mmu-let-7b-5p	ENSMUST00000117160	130	>mmu-miR-128-3p		0	>mmu-miR-541-5p	ENSMUST00000084882	129	>mmu-miR-9-5p		0	>mmu-miR-92a-3p		0	>mmu-miR-92b-3p		0
>mmu-let-7b-5p	ENSMUST00000162409	130	>mmu-miR-128-3p		0	>mmu-miR-541-5p	ENSMUST00000042767	128	>mmu-miR-9-5p		0	>mmu-miR-92a-3p		0	>mmu-miR-92b-3p		0
>mmu-let-7b-5p	ENSMUST00000021641	129	>mmu-miR-128-3p		0	>mmu-miR-541-5p	ENSMUST00000050918	128	>mmu-miR-9-5p		0	>mmu-miR-92a-3p		0	>mmu-miR-92b-3p		0
>mmu-let-7b-5p	ENSMUST00000023572	129	>mmu-miR-128-3p		0	>mmu-miR-541-5p	ENSMUST00000111089	128	>mmu-miR-9-5p		0	>mmu-miR-92a-3p		0	>mmu-miR-92b-3p		0
>mmu-let-7b-5p	ENSMUST00000024757	129	>mmu-miR-128-3p		0	>mmu-miR-541-5p	ENSMUST00000020702	127	>mmu-miR-9-5p		0	>mmu-miR-92a-3p		0	>mmu-miR-92b-3p		0
>mmu-let-7b-5p	ENSMUST00000029128	129	>mmu-miR-128-3p		0	>mmu-miR-541-5p	ENSMUST00000090057	127	>mmu-miR-9-5p		0	>mmu-miR-92a-3p		0	>mmu-miR-92b-3p		0
>mmu-let-7b-5p	ENSMUST00000040656	129	>mmu-miR-128-3p		0	>mmu-miR-541-5p	ENSMUST00000091903	127	>mmu-miR-9-5p		0	>mmu-miR-92a-3p		0	>mmu-miR-92b-3p		0
>mmu-let-7b-5p	ENSMUST00000115096	129	>mmu-miR-128-3p		0	>mmu-miR-541-5p	ENSMUST00000028624	126	>mmu-miR-9-5p		0	>mmu-miR-92a-3p		0	>mmu-miR-92b-3p		0
>mmu-let-7b-5p	ENSMUST00000121805	129	>mmu-miR-128-3p		0	>mmu-miR-541-5p	ENSMUST00000066257	126	>mmu-miR-9-5p		0	>mmu-miR-92a-3p		0	>mmu-miR-92b-3p		0
>mmu-let-7b-5p	ENSMUST00000045374	128	>mmu-miR-128-3p		0	>mmu-miR-541-5p	ENSMUST00000156859	126	>mmu-miR-9-5p		0	>mmu-miR-92a-3p		0	>mmu-miR-92b-3p		0
>mmu-let-7b-5p	ENSMUST00000114430	128	>mmu-miR-128-3p		0	>mmu-miR-541-5p	ENSMUST00000162409	126	>mmu-miR-9-5p		0	>mmu-miR-92a-3p		0	>mmu-miR-92b-3p		0
>mmu-let-7b-5p	ENSMUST00000141412	128	>mmu-miR-128-3p		0	>mmu-miR-541-5p	ENSMUST00000164378	126	>mmu-miR-9-5p		0	>mmu-miR-92a-3p		0	>mmu-miR-92b-3p		0
>mmu-let-7b-5p	ENSMUST00000159027	128	>mmu-miR-128-3p		0	>mmu-miR-541-5p	ENSMUST00000164428	126	>mmu-miR-9-5p		0	>mmu-miR-92a-3p		0	>mmu-miR-92b-3p		0
>mmu-let-7b-5p	ENSMUST00000040484	127	>mmu-miR-128-3p		0	>mmu-miR-541-5p	ENSMUST00000177755	126	>mmu-miR-9-5p		0	>mmu-miR-92a-3p		0	>mmu-miR-92b-3p		0
>mmu-let-7b-5p	ENSMUST00000051087	127	>mmu-miR-128-3p		0	>mmu-miR-541-5p	ENSMUST00000004051	125	>mmu-miR-9-5p		0	>mmu-miR-92a-3p		0	>mmu-miR-92b-3p		0
>mmu-let-7b-5p	ENSMUST00000072697	127	>mmu-miR-128-3p		0	>mmu-miR-541-5p	ENSMUST00000021009	125	>mmu-miR-9-5p		0	>mmu-miR-92a-3p		0	>mmu-miR-92b-3p		0
>mmu-let-7b-5p	ENSMUST00000078505	127	>mmu-miR-128-3p		0	>mmu-miR-541-5p	ENSMUST00000025110	125	>mmu-miR-9-5p		0	>mmu-miR-92a-3p		0	>mmu-miR-92b-3p		0
>mmu-let-7b-5p	ENSMUST00000135884	127	>mmu-miR-128-3p		0	>mmu-miR-541-5p	ENSMUST00000045756	125	>mmu-miR-9-5p		0	>mmu-miR-92a-3p		0	>mmu-miR-92b-3p		0
>mmu-let-7b-5p	ENSMUST00000028727	126	>mmu-miR-128-3p		0	>mmu-miR-541-5p	ENSMUST00000164163	125	>mmu-miR-9-5p		0	>mmu-miR-92a-3p		0	>mmu-miR-92b-3p		0
>mmu-let-7b-5p	ENSMUST00000077642	126	>mmu-miR-128-3p		0	>mmu-miR-541-5p	ENSMUST00000025117	124	>mmu-miR-9-5p		0	>mmu-miR-92a-3p		0	>mmu-miR-92b-3p		0
>mmu-let-7b-5p	ENSMUST00000148891	126	>mmu-miR-128-3p		0	>mmu-miR-541-5p	ENSMUST00000034522	124	>mmu-miR-9-5p		0	>mmu-miR-92a-3p		0	>mmu-miR-92b-3p		0
>mmu-let-7b-5p	ENSMUST00000162772	126	>mmu-miR-128-3p		0	>mmu-miR-541-5p	ENSMUST00000040275	124	>mmu-miR-9-5p		0	>mmu-miR-92a-3p		0	>mmu-miR-92b-3p		0
>mmu-let-7b-5p	ENSMUST00000026120	125	>mmu-miR-128-3p		0	>mmu-miR-541-5p	ENSMUST00000129014	124	>mmu-miR-9-5p		0	>mmu-miR-92a-3p		0	>mmu-miR-92b-3p		0
>mmu-let-7b-5p	ENSMUST00000030158	125	>mmu-miR-128-3p		0	>mmu-miR-541-5p	ENSMUST00000020896	123	>mmu-miR-9-5p		0	>mmu-miR-92a-3p		0	>mmu-miR-92b-3p		0
>mmu-let-7b-5p	ENSMUST00000045905	125	>mmu-miR-128-3p		0	>mmu-miR-541-5p	ENSMUST00000029404	123	>mmu-miR-9-5p		0	>mmu-miR-92a-3p		0	>mmu-miR-92b-3p		0
>mmu-let-7b-5p	ENSMUST00000111288	125	>mmu-miR-128-3p		0	>mmu-miR-541-5p	ENSMUST00000035700	123	>mmu-miR-9-5p		0	>mmu-miR-92a-3p		0	>mmu-miR-92b-3p		0
>mmu-let-7b-5p	ENSMUST00000129014	125	>mmu-miR-128-3p		0	>mmu-miR-541-5p	ENSMUST00000056028	123	>mmu-miR-9-5p		0	>mmu-miR-92a-3p		0	>mmu-miR-92b-3p		0
>mmu-let-7b-5p	ENSMUST00000004076	124	>mmu-miR-128-3p		0	>mmu-miR-541-5p	ENSMUST00000067230	123	>mmu-miR-9-5p		0	>mmu-miR-92a-3p		0	>mmu-miR-92b-3p		0
>mmu-let-7b-5p	ENSMUST00000020040	124	>mmu-miR-128-3p		0	>mmu-miR-541-5p	ENSMUST00000020002	122	>mmu-miR-9-5p		0	>mmu-miR-92a-3p		0	>mmu-miR-92b-3p		0
>mmu-let-7b-5p	ENSMUST00000027863	124	>mmu-miR-128-3p		0	>mmu-miR-541-5p	ENSMUST00000020804	122	>mmu-miR-9-5p		0	>mmu-miR-92a-3p		0	>mmu-miR-92b-3p		0
>mmu-let-7b-5p	ENSMUST00000070748	124	>mmu-miR-128-3p		0	>mmu-miR-541-5p	ENSMUST00000041685	122	>mmu-miR-9-5p		0	>mmu-miR-92a-3p		0	>mmu-miR-92b-3p		0
>mmu-let-7b-5p	ENSMUST00000111581	124	>mmu-miR-128-3p		0	>mmu-miR-541-5p	ENSMUST00000053771	122	>mmu-miR-9-5p		0	>mmu-miR-92a-3p		0	>mmu-miR-92b-3p		0
>mmu-let-7b-5p	ENSMUST00000029075	123	>mmu-miR-128-3p		0	>mmu-miR-541-5p	ENSMUST00000055808	122	>mmu-miR-9-5p		0	>mmu-miR-92a-3p		0	>mmu-miR-92b-3p		0
>mmu-let-7b-5p	ENSMUST00000062356	123	>mmu-miR-128-3p		0	>mmu-miR-541-5p	ENSMUST00000001566	121	>mmu-miR-9-5p		0	>mmu-miR-92a-3p		0	>mmu-miR-92b-3p		0
>mmu-let-7b-5p	ENSMUST00000079644	123	>mmu-miR-128-3p		0	>mmu-miR-541-5p	ENSMUST00000015620	121	>mmu-miR-9-5p		0	>mmu-miR-92a-3p		0	>mmu-miR-92b-3p		0
>mmu-let-7b-5p	ENSMUST00000110907	123	>mmu-miR-128-3p		0	>mmu-miR-541-5p	ENSMUST00000031229	121	>mmu-miR-9-5p		0	>mmu-miR-92a-3p		0	>mmu-miR-92b-3p		0
>mmu-let-7b-5p	ENSMUST00000150350	123	>mmu-miR-128-3p		0	>mmu-miR-541-5p	ENSMUST00000032998	121	>mmu-miR-9-5p		0	>mmu-miR-92a-3p		0	>mmu-miR-92b-3p		0
>mmu-let-7b-5p	ENSMUST00000162295	123	>mmu-miR-128-3p		0	>mmu-miR-541-5p	ENSMUST00000037666	121	>mmu-miR-9-5p		0	>mmu-miR-92a-3p		0	>mmu-miR-92b-3p		0
>mmu-let-7b-5p	ENSMUST00000022322	122	>mmu-miR-128-3p		0	>mmu-miR-541-5p	ENSMUST00000055018	121	>mmu-miR-9-5p		0	>mmu-miR-92a-3p		0	>mmu-miR-92b-3p		0
>mmu-let-7b-5p	ENSMUST00000034522	122	>mmu-miR-128-3p		0	>mmu-miR-541-5p	ENSMUST00000078139	121	>mmu-miR-9-5p		0	>mmu-miR-92a-3p		0	>mmu-miR-92b-3p		0
>mmu-let-7b-5p	ENSMUST00000040440	122	>mmu-miR-128-3p		0	>mmu-miR-541-5p	ENSMUST00000106437	121	>mmu-miR-9-5p		0	>mmu-miR-92a-3p		0	>mmu-miR-92b-3p		0
>mmu-let-7b-5p	ENSMUST00000110064	122	>mmu-miR-128-3p		0	>mmu-miR-541-5p	ENSMUST00000112223	121	>mmu-miR-9-5p		0	>mmu-miR-92a-3p		0	>mmu-miR-92b-3p		0
>mmu-let-7b-5p	ENSMUST00000110093	122	>mmu-miR-128-3p		0	>mmu-miR-541-5p	ENSMUST00000021641	120	>mmu-miR-9-5p		0	>mmu-miR-92a-3p		0	>mmu-miR-92b-3p		0
>mmu-let-7b-5p	ENSMUST00000126129	122	>mmu-miR-128-3p		0	>mmu-miR-541-5p	ENSMUST00000025805	120	>mmu-miR-9-5p		0	>mmu-miR-92a-3p		0	>mmu-miR-92b-3p		0
>mmu-let-7b-5p	ENSMUST00000164428	122	>mmu-miR-128-3p		0	>mmu-miR-541-5p	ENSMUST00000040153	120	>mmu-miR-9-5p		0	>mmu-miR-92a-3p		0	>mmu-miR-92b-3p		0
>mmu-let-7b-5p	ENSMUST00000078139	121	>mmu-miR-128-3p		0	>mmu-miR-541-5p	ENSMUST00000109813	120	>mmu-miR-9-5p		0	>mmu-miR-92a-3p		0	>mmu-miR-92b-3p		0
>mmu-let-7b-5p	ENSMUST00000026433	120	>mmu-miR-128-3p		0	>mmu-miR-541-5p	ENSMUST00000114729	120	>mmu-miR-9-5p		0	>mmu-miR-92a-3p		0	>mmu-miR-92b-3p		0
>mmu-let-7b-5p	ENSMUST00000039987	120	>mmu-miR-128-3p		0	>mmu-miR-541-5p		0	>mmu-miR-9-5p		0	>mmu-miR-92a-3p		0	>mmu-miR-92b-3p		0
>mmu-let-7b-5p	ENSMUST00000058714	120	>mmu-miR-128-3p		0	>mmu-miR-541-5p		0	>mmu-miR-9-5p		0	>mmu-miR-92a-3p		0	>mmu-miR-92b-3p		0
>mmu-let-7b-5p	ENSMUST00000066532	120	>mmu-miR-128-3p		0	>mmu-miR-541-5p		0	>mmu-miR-9-5p		0	>mmu-miR-92a-3p		0	>mmu-miR-92b-3p		0
>mmu-let-7b-5p	ENSMUST00000070117	120	>mmu-miR-128-3p		0	>mmu-miR-541-5p		0	>mmu-miR-9-5p		0	>mmu-miR-92a-3p		0	>mmu-miR-92b-3p		0
>mmu-let-7b-5p	ENSMUST00000079828	120	>mmu-miR-128-3p		0	>mmu-miR-541-5p		0	>mmu-miR-9-5p		0	>mmu-miR-92a-3p		0	>mmu-miR-92b-3p		0
>mmu-let-7b-5p	ENSMUST00000092015	120	>mmu-miR-128-3p		0	>mmu-miR-541-5p		0	>mmu-miR-9-5p		0	>mmu-miR-92a-3p		0	>mmu-miR-92b-3p		0
>mmu-let-7b-5p	ENSMUST00000118009	120	>mmu-miR-128-3p		0	>mmu-miR-541-5p		0	>mmu-miR-9-5p		0	>mmu-miR-92a-3p		0	>mmu-miR-92b-3p		0
>mmu-let-7b-5p	ENSMUST00000166793	120	>mmu-miR-128-3p		0	>mmu-miR-541-5p		0	>mmu-miR-9-5p		0	>mmu-miR-92a-3p		0	>mmu-miR-92b-3p		0
>mmu-let-7b-5p		0	>mmu-miR-128-3p		0	>mmu-miR-541-5p		0	>mmu-miR-9-5p		0	>mmu-miR-92a-3p		0	>mmu-miR-92b-3p		0
>mmu-let-7b-5p		0	>mmu-miR-128-3p		0	>mmu-miR-541-5p		0	>mmu-miR-9-5p		0	>mmu-miR-92a-3p		0	>mmu-miR-92b-3p		0
>mmu-let-7b-5p		0	>mmu-miR-128-3p		0	>mmu-miR-541-5p		0	>mmu-miR-9-5p		0	>mmu-miR-92a-3p		0	>mmu-miR-92b-3p		0
>mmu-let-7b-5p		0	>mmu-miR-128-3p		0	>mmu-miR-541-5p		0	>mmu-miR-9-5p		0	>mmu-miR-92a-3p		0	>mmu-miR-92b-3p		0
>mmu-let-7b-5p		0	>mmu-miR-128-3p		0	>mmu-miR-541-5p		0	>mmu-miR-9-5p		0	>mmu-miR-92a-3p		0	>mmu-miR-92b-3p		0
>mmu-let-7b-5p		0	>mmu-miR-128-3p		0	>mmu-miR-541-5p		0	>mmu-miR-9-5p		0	>mmu-miR-92a-3p		0	>mmu-miR-92b-3p		0
>mmu-let-7b-5p		0	>mmu-miR-128-3p		0	>mmu-miR-541-5p		0	>mmu-miR-9-5p		0	>mmu-miR-92a-3p		0	>mmu-miR-92b-3p		0
>mmu-let-7b-5p		0	>mmu-miR-128-3p		0	>mmu-miR-541-5p		0	>mmu-miR-9-5p		0	>mmu-miR-92a-3p		0	>mmu-miR-92b-3p		0
>mmu-let-7b-5p		0	>mmu-miR-128-3p		0	>mmu-miR-541-5p		0	>mmu-miR-9-5p		0	>mmu-miR-92a-3p		0	>mmu-miR-92b-3p		0
>mmu-let-7b-5p		0	>mmu-miR-128-3p		0	>mmu-miR-541-5p		0	>mmu-miR-9-5p		0	>mmu-miR-92a-3p		0	>mmu-miR-92b-3p		0
>mmu-let-7b-5p		0	>mmu-miR-128-3p		0	>mmu-miR-541-5p		0	>mmu-miR-9-5p		0	>mmu-miR-92a-3p		0	>mmu-miR-92b-3p		0
>mmu-let-7b-5p		0	>mmu-miR-128-3p		0	>mmu-miR-541-5p		0	>mmu-miR-9-5p		0	>mmu-miR-92a-3p		0	>mmu-miR-92b-3p		0
>mmu-let-7b-5p		0	>mmu-miR-128-3p		0	>mmu-miR-541-5p		0	>mmu-miR-9-5p		0	>mmu-miR-92a-3p		0	>mmu-miR-92b-3p		0
>mmu-let-7b-5p		0	>mmu-miR-128-3p		0	>mmu-miR-541-5p		0	>mmu-miR-9-5p		0	>mmu-miR-92a-3p		0	>mmu-miR-92b-3p		0
>mmu-let-7b-5p		0	>mmu-miR-128-3p		0	>mmu-miR-541-5p		0	>mmu-miR-9-5p		0	>mmu-miR-92a-3p		0	>mmu-miR-92b-3p		0
>mmu-let-7b-5p		0	>mmu-miR-128-3p		0	>mmu-miR-541-5p		0	>mmu-miR-9-5p		0	>mmu-miR-92a-3p		0	>mmu-miR-92b-3p		0
>mmu-let-7b-5p		0	>mmu-miR-128-3p		0	>mmu-miR-541-5p		0	>mmu-miR-9-5p		0	>mmu-miR-92a-3p		0	>mmu-miR-92b-3p		0
>mmu-let-7b-5p		0	>mmu-miR-128-3p		0	>mmu-miR-541-5p		0	>mmu-miR-9-5p		0	>mmu-miR-92a-3p		0	>mmu-miR-92b-3p		0
>mmu-let-7b-5p		0	>mmu-miR-128-3p		0	>mmu-miR-541-5p		0	>mmu-miR-9-5p		0	>mmu-miR-92a-3p		0	>mmu-miR-92b-3p		0
>mmu-let-7b-5p		0	>mmu-miR-128-3p		0	>mmu-miR-541-5p		0	>mmu-miR-9-5p		0	>mmu-miR-92a-3p		0	>mmu-miR-92b-3p		0
>mmu-let-7b-5p		0	>mmu-miR-128-3p		0	>mmu-miR-541-5p		0	>mmu-miR-9-5p		0	>mmu-miR-92a-3p		0	>mmu-miR-92b-3p		0
>mmu-let-7b-5p		0	>mmu-miR-128-3p		0	>mmu-miR-541-5p		0	>mmu-miR-9-5p		0	>mmu-miR-92a-3p		0	>mmu-miR-92b-3p		0
>mmu-let-7b-5p		0	>mmu-miR-128-3p		0	>mmu-miR-541-5p		0	>mmu-miR-9-5p		0	>mmu-miR-92a-3p		0	>mmu-miR-92b-3p		0
>mmu-let-7b-5p		0	>mmu-miR-128-3p		0	>mmu-miR-541-5p		0	>mmu-miR-9-5p		0	>mmu-miR-92a-3p		0	>mmu-miR-92b-3p		0
>mmu-let-7b-5p		0	>mmu-miR-128-3p		0	>mmu-miR-541-5p		0	>mmu-miR-9-5p		0	>mmu-miR-92a-3p		0	>mmu-miR-92b-3p		0
>mmu-let-7b-5p		0	>mmu-miR-128-3p		0	>mmu-miR-541-5p		0	>mmu-miR-9-5p		0	>mmu-miR-92a-3p		0	>mmu-miR-92b-3p		0
>mmu-let-7b-5p		0	>mmu-miR-128-3p		0	>mmu-miR-541-5p		0	>mmu-miR-9-5p		0	>mmu-miR-92a-3p		0	>mmu-miR-92b-3p		0
>mmu-let-7b-5p		0	>mmu-miR-128-3p		0	>mmu-miR-541-5p		0	>mmu-miR-9-5p		0	>mmu-miR-92a-3p		0	>mmu-miR-92b-3p		0
>mmu-let-7b-5p		0	>mmu-miR-128-3p		0	>mmu-miR-541-5p		0	>mmu-miR-9-5p		0	>mmu-miR-92a-3p		0	>mmu-miR-92b-3p		0
>mmu-let-7b-5p		0	>mmu-miR-128-3p		0	>mmu-miR-541-5p		0	>mmu-miR-9-5p		0	>mmu-miR-92a-3p		0	>mmu-miR-92b-3p		0
>mmu-let-7b-5p		0	>mmu-miR-128-3p		0	>mmu-miR-541-5p		0	>mmu-miR-9-5p		0	>mmu-miR-92a-3p		0	>mmu-miR-92b-3p		0
>mmu-let-7b-5p		0	>mmu-miR-128-3p		0	>mmu-miR-541-5p		0	>mmu-miR-9-5p		0	>mmu-miR-92a-3p		0	>mmu-miR-92b-3p		0
>mmu-let-7b-5p		0	>mmu-miR-128-3p		0	>mmu-miR-541-5p		0	>mmu-miR-9-5p		0	>mmu-miR-92a-3p		0	>mmu-miR-92b-3p		0
>mmu-let-7b-5p		0	>mmu-miR-128-3p		0	>mmu-miR-541-5p		0	>mmu-miR-9-5p		0	>mmu-miR-92a-3p		0	>mmu-miR-92b-3p		0
>mmu-let-7b-5p		0	>mmu-miR-128-3p		0	>mmu-miR-541-5p		0	>mmu-miR-9-5p		0	>mmu-miR-92a-3p		0	>mmu-miR-92b-3p		0
>mmu-let-7b-5p		0	>mmu-miR-128-3p		0	>mmu-miR-541-5p		0	>mmu-miR-9-5p		0	>mmu-miR-92a-3p		0	>mmu-miR-92b-3p		0
>mmu-let-7b-5p		0	>mmu-miR-128-3p		0	>mmu-miR-541-5p		0	>mmu-miR-9-5p		0	>mmu-miR-92a-3p		0	>mmu-miR-92b-3p		0
>mmu-let-7b-5p		0	>mmu-miR-128-3p		0	>mmu-miR-541-5p		0	>mmu-miR-9-5p		0	>mmu-miR-92a-3p		0	>mmu-miR-92b-3p		0
>mmu-let-7b-5p		0	>mmu-miR-128-3p		0	>mmu-miR-541-5p		0	>mmu-miR-9-5p		0	>mmu-miR-92a-3p		0	>mmu-miR-92b-3p		0
>mmu-let-7b-5p		0	>mmu-miR-128-3p		0	>mmu-miR-541-5p		0	>mmu-miR-9-5p		0	>mmu-miR-92a-3p		0	>mmu-miR-92b-3p		0
>mmu-let-7b-5p		0	>mmu-miR-128-3p		0	>mmu-miR-541-5p		0	>mmu-miR-9-5p		0	>mmu-miR-92a-3p		0	>mmu-miR-92b-3p		0
>mmu-let-7b-5p		0	>mmu-miR-128-3p		0	>mmu-miR-541-5p		0	>mmu-miR-9-5p		0	>mmu-miR-92a-3p		0	>mmu-miR-92b-3p		0
>mmu-let-7b-5p		0	>mmu-miR-128-3p		0	>mmu-miR-541-5p		0	>mmu-miR-9-5p		0	>mmu-miR-92a-3p		0	>mmu-miR-92b-3p		0
>mmu-let-7b-5p		0	>mmu-miR-128-3p		0	>mmu-miR-541-5p		0	>mmu-miR-9-5p		0	>mmu-miR-92a-3p		0	>mmu-miR-92b-3p		0
>mmu-let-7b-5p		0	>mmu-miR-128-3p		0	>mmu-miR-541-5p		0	>mmu-miR-9-5p		0	>mmu-miR-92a-3p		0	>mmu-miR-92b-3p		0
>mmu-let-7b-5p		0	>mmu-miR-128-3p		0	>mmu-miR-541-5p		0	>mmu-miR-9-5p		0	>mmu-miR-92a-3p		0	>mmu-miR-92b-3p		0
>mmu-let-7b-5p		0	>mmu-miR-128-3p		0	>mmu-miR-541-5p		0	>mmu-miR-9-5p		0	>mmu-miR-92a-3p		0	>mmu-miR-92b-3p		0
>mmu-let-7b-5p		0	>mmu-miR-128-3p		0	>mmu-miR-541-5p		0	>mmu-miR-9-5p		0	>mmu-miR-92a-3p		0	>mmu-miR-92b-3p		0
>mmu-let-7b-5p		0	>mmu-miR-128-3p		0	>mmu-miR-541-5p		0	>mmu-miR-9-5p		0	>mmu-miR-92a-3p		0	>mmu-miR-92b-3p		0
>mmu-let-7b-5p		0	>mmu-miR-128-3p		0	>mmu-miR-541-5p		0	>mmu-miR-9-5p		0	>mmu-miR-92a-3p		0	>mmu-miR-92b-3p		0
>mmu-let-7b-5p		0	>mmu-miR-128-3p		0	>mmu-miR-541-5p		0	>mmu-miR-9-5p		0	>mmu-miR-92a-3p		0	>mmu-miR-92b-3p		0
>mmu-let-7b-5p		0	>mmu-miR-128-3p		0	>mmu-miR-541-5p		0	>mmu-miR-9-5p		0	>mmu-miR-92a-3p		0	>mmu-miR-92b-3p		0
>mmu-let-7b-5p		0	>mmu-miR-128-3p		0	>mmu-miR-541-5p		0	>mmu-miR-9-5p		0	>mmu-miR-92a-3p		0	>mmu-miR-92b-3p		0
>mmu-let-7b-5p		0	>mmu-miR-128-3p		0	>mmu-miR-541-5p		0	>mmu-miR-9-5p		0	>mmu-miR-92a-3p		0	>mmu-miR-92b-3p		0
>mmu-let-7b-5p		0	>mmu-miR-128-3p		0	>mmu-miR-541-5p		0	>mmu-miR-9-5p		0	>mmu-miR-92a-3p		0	>mmu-miR-92b-3p		0
>mmu-let-7b-5p		0	>mmu-miR-128-3p		0	>mmu-miR-541-5p		0	>mmu-miR-9-5p		0	>mmu-miR-92a-3p		0	>mmu-miR-92b-3p		0
>mmu-let-7b-5p		0	>mmu-miR-128-3p		0	>mmu-miR-541-5p		0	>mmu-miR-9-5p		0	>mmu-miR-92a-3p		0	>mmu-miR-92b-3p		0
>mmu-let-7b-5p		0	>mmu-miR-128-3p		0	>mmu-miR-541-5p		0	>mmu-miR-9-5p		0	>mmu-miR-92a-3p		0	>mmu-miR-92b-3p		0
>mmu-let-7b-5p		0	>mmu-miR-128-3p		0	>mmu-miR-541-5p		0	>mmu-miR-9-5p		0	>mmu-miR-92a-3p		0	>mmu-miR-92b-3p		0
>mmu-let-7b-5p		0	>mmu-miR-128-3p		0	>mmu-miR-541-5p		0	>mmu-miR-9-5p		0	>mmu-miR-92a-3p		0	>mmu-miR-92b-3p		0
>mmu-let-7b-5p		0	>mmu-miR-128-3p		0	>mmu-miR-541-5p		0	>mmu-miR-9-5p		0	>mmu-miR-92a-3p		0	>mmu-miR-92b-3p		0
>mmu-let-7b-5p		0	>mmu-miR-128-3p		0	>mmu-miR-541-5p		0	>mmu-miR-9-5p		0	>mmu-miR-92a-3p		0	>mmu-miR-92b-3p		0
>mmu-let-7b-5p		0	>mmu-miR-128-3p		0	>mmu-miR-541-5p		0	>mmu-miR-9-5p		0	>mmu-miR-92a-3p		0	>mmu-miR-92b-3p		0
>mmu-let-7b-5p		0	>mmu-miR-128-3p		0	>mmu-miR-541-5p		0	>mmu-miR-9-5p		0	>mmu-miR-92a-3p		0	>mmu-miR-92b-3p		0
>mmu-let-7b-5p		0	>mmu-miR-128-3p		0	>mmu-miR-541-5p		0	>mmu-miR-9-5p		0	>mmu-miR-92a-3p		0	>mmu-miR-92b-3p		0
>mmu-let-7b-5p		0	>mmu-miR-128-3p		0	>mmu-miR-541-5p		0	>mmu-miR-9-5p		0	>mmu-miR-92a-3p		0	>mmu-miR-92b-3p		0
>mmu-let-7b-5p		0	>mmu-miR-128-3p		0	>mmu-miR-541-5p		0	>mmu-miR-9-5p		0	>mmu-miR-92a-3p		0	>mmu-miR-92b-3p		0
>mmu-let-7b-5p		0	>mmu-miR-128-3p		0	>mmu-miR-541-5p		0	>mmu-miR-9-5p		0	>mmu-miR-92a-3p		0	>mmu-miR-92b-3p		0
>mmu-let-7b-5p		0	>mmu-miR-128-3p		0	>mmu-miR-541-5p		0	>mmu-miR-9-5p		0	>mmu-miR-92a-3p		0	>mmu-miR-92b-3p		0
>mmu-let-7b-5p		0	>mmu-miR-128-3p		0	>mmu-miR-541-5p		0	>mmu-miR-9-5p		0	>mmu-miR-92a-3p		0	>mmu-miR-92b-3p		0
>mmu-let-7b-5p		0	>mmu-miR-128-3p		0	>mmu-miR-541-5p		0	>mmu-miR-9-5p		0	>mmu-miR-92a-3p		0	>mmu-miR-92b-3p		0
>mmu-let-7b-5p		0	>mmu-miR-128-3p		0	>mmu-miR-541-5p		0	>mmu-miR-9-5p		0	>mmu-miR-92a-3p		0	>mmu-miR-92b-3p		0
>mmu-let-7b-5p		0	>mmu-miR-128-3p		0	>mmu-miR-541-5p		0	>mmu-miR-9-5p		0	>mmu-miR-92a-3p		0	>mmu-miR-92b-3p		0
>mmu-let-7b-5p		0	>mmu-miR-128-3p		0	>mmu-miR-541-5p		0	>mmu-miR-9-5p		0	>mmu-miR-92a-3p		0	>mmu-miR-92b-3p		0
>mmu-let-7b-5p		0	>mmu-miR-128-3p		0	>mmu-miR-541-5p		0	>mmu-miR-9-5p		0	>mmu-miR-92a-3p		0	>mmu-miR-92b-3p		0
>mmu-let-7b-5p		0	>mmu-miR-128-3p		0	>mmu-miR-541-5p		0	>mmu-miR-9-5p		0	>mmu-miR-92a-3p		0	>mmu-miR-92b-3p		0
>mmu-let-7b-5p		0	>mmu-miR-128-3p		0	>mmu-miR-541-5p		0	>mmu-miR-9-5p		0	>mmu-miR-92a-3p		0	>mmu-miR-92b-3p		0
>mmu-let-7b-5p		0	>mmu-miR-128-3p		0	>mmu-miR-541-5p		0	>mmu-miR-9-5p		0	>mmu-miR-92a-3p		0	>mmu-miR-92b-3p		0
>mmu-let-7b-5p		0	>mmu-miR-128-3p		0	>mmu-miR-541-5p		0	>mmu-miR-9-5p		0	>mmu-miR-92a-3p		0	>mmu-miR-92b-3p		0
>mmu-let-7b-5p		0	>mmu-miR-128-3p		0	>mmu-miR-541-5p		0	>mmu-miR-9-5p		0	>mmu-miR-92a-3p		0	>mmu-miR-92b-3p		0
>mmu-let-7b-5p		0	>mmu-miR-128-3p		0	>mmu-miR-541-5p		0	>mmu-miR-9-5p		0	>mmu-miR-92a-3p		0	>mmu-miR-92b-3p		0
>mmu-let-7b-5p		0	>mmu-miR-128-3p		0	>mmu-miR-541-5p		0	>mmu-miR-9-5p		0	>mmu-miR-92a-3p		0	>mmu-miR-92b-3p		0
>mmu-let-7b-5p		0	>mmu-miR-128-3p		0	>mmu-miR-541-5p		0	>mmu-miR-9-5p		0	>mmu-miR-92a-3p		0	>mmu-miR-92b-3p		0
>mmu-let-7b-5p		0	>mmu-miR-128-3p		0	>mmu-miR-541-5p		0	>mmu-miR-9-5p		0	>mmu-miR-92a-3p		0	>mmu-miR-92b-3p		0
>mmu-let-7b-5p		0	>mmu-miR-128-3p		0	>mmu-miR-541-5p		0	>mmu-miR-9-5p		0	>mmu-miR-92a-3p		0	>mmu-miR-92b-3p		0
>mmu-let-7b-5p		0	>mmu-miR-128-3p		0	>mmu-miR-541-5p		0	>mmu-miR-9-5p		0	>mmu-miR-92a-3p		0	>mmu-miR-92b-3p		0
>mmu-let-7b-5p		0	>mmu-miR-128-3p		0	>mmu-miR-541-5p		0	>mmu-miR-9-5p		0	>mmu-miR-92a-3p		0	>mmu-miR-92b-3p		0
>mmu-let-7b-5p		0	>mmu-miR-128-3p		0	>mmu-miR-541-5p		0	>mmu-miR-9-5p		0	>mmu-miR-92a-3p		0	>mmu-miR-92b-3p		0
>mmu-let-7b-5p		0	>mmu-miR-128-3p		0	>mmu-miR-541-5p		0	>mmu-miR-9-5p		0	>mmu-miR-92a-3p		0	>mmu-miR-92b-3p		0
>mmu-let-7b-5p		0	>mmu-miR-128-3p		0	>mmu-miR-541-5p		0	>mmu-miR-9-5p		0	>mmu-miR-92a-3p		0	>mmu-miR-92b-3p		0
>mmu-let-7b-5p		0	>mmu-miR-128-3p		0	>mmu-miR-541-5p		0	>mmu-miR-9-5p		0	>mmu-miR-92a-3p		0	>mmu-miR-92b-3p		0
>mmu-let-7b-5p		0	>mmu-miR-128-3p		0	>mmu-miR-541-5p		0	>mmu-miR-9-5p		0	>mmu-miR-92a-3p		0	>mmu-miR-92b-3p		0
>mmu-let-7b-5p		0	>mmu-miR-128-3p		0	>mmu-miR-541-5p		0	>mmu-miR-9-5p		0	>mmu-miR-92a-3p		0	>mmu-miR-92b-3p		0
>mmu-let-7b-5p		0	>mmu-miR-128-3p		0	>mmu-miR-541-5p		0	>mmu-miR-9-5p		0	>mmu-miR-92a-3p		0	>mmu-miR-92b-3p		0
>mmu-let-7b-5p		0	>mmu-miR-128-3p		0	>mmu-miR-541-5p		0	>mmu-miR-9-5p		0	>mmu-miR-92a-3p		0	>mmu-miR-92b-3p		0
>mmu-let-7b-5p		0	>mmu-miR-128-3p		0	>mmu-miR-541-5p		0	>mmu-miR-9-5p		0	>mmu-miR-92a-3p		0	>mmu-miR-92b-3p		0
>mmu-let-7b-5p		0	>mmu-miR-128-3p		0	>mmu-miR-541-5p		0	>mmu-miR-9-5p		0	>mmu-miR-92a-3p		0	>mmu-miR-92b-3p		0
>mmu-let-7b-5p		0	>mmu-miR-128-3p		0	>mmu-miR-541-5p		0	>mmu-miR-9-5p		0	>mmu-miR-92a-3p		0	>mmu-miR-92b-3p		0
>mmu-let-7b-5p		0	>mmu-miR-128-3p		0	>mmu-miR-541-5p		0	>mmu-miR-9-5p		0	>mmu-miR-92a-3p		0	>mmu-miR-92b-3p		0
>mmu-let-7b-5p		0	>mmu-miR-128-3p		0	>mmu-miR-541-5p		0	>mmu-miR-9-5p		0	>mmu-miR-92a-3p		0	>mmu-miR-92b-3p		0
>mmu-let-7b-5p		0	>mmu-miR-128-3p		0	>mmu-miR-541-5p		0	>mmu-miR-9-5p		0	>mmu-miR-92a-3p		0	>mmu-miR-92b-3p		0
>mmu-let-7b-5p		0	>mmu-miR-128-3p		0	>mmu-miR-541-5p		0	>mmu-miR-9-5p		0	>mmu-miR-92a-3p		0	>mmu-miR-92b-3p		0
>mmu-let-7b-5p		0	>mmu-miR-128-3p		0	>mmu-miR-541-5p		0	>mmu-miR-9-5p		0	>mmu-miR-92a-3p		0	>mmu-miR-92b-3p		0
>mmu-let-7b-5p		0	>mmu-miR-128-3p		0	>mmu-miR-541-5p		0	>mmu-miR-9-5p		0	>mmu-miR-92a-3p		0	>mmu-miR-92b-3p		0
>mmu-let-7b-5p		0	>mmu-miR-128-3p		0	>mmu-miR-541-5p		0	>mmu-miR-9-5p		0	>mmu-miR-92a-3p		0	>mmu-miR-92b-3p		0
>mmu-let-7b-5p		0	>mmu-miR-128-3p		0	>mmu-miR-541-5p		0	>mmu-miR-9-5p		0	>mmu-miR-92a-3p		0	>mmu-miR-92b-3p		0
>mmu-let-7b-5p		0	>mmu-miR-128-3p		0	>mmu-miR-541-5p		0	>mmu-miR-9-5p		0	>mmu-miR-92a-3p		0	>mmu-miR-92b-3p		0
>mmu-let-7b-5p		0	>mmu-miR-128-3p		0	>mmu-miR-541-5p		0	>mmu-miR-9-5p		0	>mmu-miR-92a-3p		0	>mmu-miR-92b-3p		0
>mmu-let-7b-5p		0	>mmu-miR-128-3p		0	>mmu-miR-541-5p		0	>mmu-miR-9-5p		0	>mmu-miR-92a-3p		0	>mmu-miR-92b-3p		0
>mmu-let-7b-5p		0	>mmu-miR-128-3p		0	>mmu-miR-541-5p		0	>mmu-miR-9-5p		0	>mmu-miR-92a-3p		0	>mmu-miR-92b-3p		0
>mmu-let-7b-5p		0	>mmu-miR-128-3p		0	>mmu-miR-541-5p		0	>mmu-miR-9-5p		0	>mmu-miR-92a-3p		0	>mmu-miR-92b-3p		0
>mmu-let-7b-5p		0	>mmu-miR-128-3p		0	>mmu-miR-541-5p		0	>mmu-miR-9-5p		0	>mmu-miR-92a-3p		0	>mmu-miR-92b-3p		0
>mmu-let-7b-5p		0	>mmu-miR-128-3p		0	>mmu-miR-541-5p		0	>mmu-miR-9-5p		0	>mmu-miR-92a-3p		0	>mmu-miR-92b-3p		0
>mmu-let-7b-5p		0	>mmu-miR-128-3p		0	>mmu-miR-541-5p		0	>mmu-miR-9-5p		0	>mmu-miR-92a-3p		0	>mmu-miR-92b-3p		0
>mmu-let-7b-5p		0	>mmu-miR-128-3p		0	>mmu-miR-541-5p		0	>mmu-miR-9-5p		0	>mmu-miR-92a-3p		0	>mmu-miR-92b-3p		0
>mmu-let-7b-5p		0	>mmu-miR-128-3p		0	>mmu-miR-541-5p		0	>mmu-miR-9-5p		0	>mmu-miR-92a-3p		0	>mmu-miR-92b-3p		0
>mmu-let-7b-5p		0	>mmu-miR-128-3p		0	>mmu-miR-541-5p		0	>mmu-miR-9-5p		0	>mmu-miR-92a-3p		0	>mmu-miR-92b-3p		0
>mmu-let-7b-5p		0	>mmu-miR-128-3p		0	>mmu-miR-541-5p		0	>mmu-miR-9-5p		0	>mmu-miR-92a-3p		0	>mmu-miR-92b-3p		0
>mmu-let-7b-5p		0	>mmu-miR-128-3p		0	>mmu-miR-541-5p		0	>mmu-miR-9-5p		0	>mmu-miR-92a-3p		0	>mmu-miR-92b-3p		0
>mmu-let-7b-5p		0	>mmu-miR-128-3p		0	>mmu-miR-541-5p		0	>mmu-miR-9-5p		0	>mmu-miR-92a-3p		0	>mmu-miR-92b-3p		0
>mmu-let-7b-5p		0	>mmu-miR-128-3p		0	>mmu-miR-541-5p		0	>mmu-miR-9-5p		0	>mmu-miR-92a-3p		0	>mmu-miR-92b-3p		0
>mmu-let-7b-5p		0	>mmu-miR-128-3p		0	>mmu-miR-541-5p		0	>mmu-miR-9-5p		0	>mmu-miR-92a-3p		0	>mmu-miR-92b-3p		0
>mmu-let-7b-5p		0	>mmu-miR-128-3p		0	>mmu-miR-541-5p		0	>mmu-miR-9-5p		0	>mmu-miR-92a-3p		0	>mmu-miR-92b-3p		0
>mmu-let-7b-5p		0	>mmu-miR-128-3p		0	>mmu-miR-541-5p		0	>mmu-miR-9-5p		0	>mmu-miR-92a-3p		0	>mmu-miR-92b-3p		0
>mmu-let-7b-5p		0	>mmu-miR-128-3p		0	>mmu-miR-541-5p		0	>mmu-miR-9-5p		0	>mmu-miR-92a-3p		0	>mmu-miR-92b-3p		0
>mmu-let-7b-5p		0	>mmu-miR-128-3p		0	>mmu-miR-541-5p		0	>mmu-miR-9-5p		0	>mmu-miR-92a-3p		0	>mmu-miR-92b-3p		0
>mmu-let-7b-5p		0	>mmu-miR-128-3p		0	>mmu-miR-541-5p		0	>mmu-miR-9-5p		0	>mmu-miR-92a-3p		0	>mmu-miR-92b-3p		0
>mmu-let-7b-5p		0	>mmu-miR-128-3p		0	>mmu-miR-541-5p		0	>mmu-miR-9-5p		0	>mmu-miR-92a-3p		0	>mmu-miR-92b-3p		0
>mmu-let-7b-5p		0	>mmu-miR-128-3p		0	>mmu-miR-541-5p		0	>mmu-miR-9-5p		0	>mmu-miR-92a-3p		0	>mmu-miR-92b-3p		0
>mmu-let-7b-5p		0	>mmu-miR-128-3p		0	>mmu-miR-541-5p		0	>mmu-miR-9-5p		0	>mmu-miR-92a-3p		0	>mmu-miR-92b-3p		0
>mmu-let-7b-5p		0	>mmu-miR-128-3p		0	>mmu-miR-541-5p		0	>mmu-miR-9-5p		0	>mmu-miR-92a-3p		0	>mmu-miR-92b-3p		0
>mmu-let-7b-5p		0	>mmu-miR-128-3p		0	>mmu-miR-541-5p		0	>mmu-miR-9-5p		0	>mmu-miR-92a-3p		0	>mmu-miR-92b-3p		0
>mmu-let-7b-5p		0	>mmu-miR-128-3p		0	>mmu-miR-541-5p		0	>mmu-miR-9-5p		0	>mmu-miR-92a-3p		0	>mmu-miR-92b-3p		0
>mmu-let-7b-5p		0	>mmu-miR-128-3p		0	>mmu-miR-541-5p		0	>mmu-miR-9-5p		0	>mmu-miR-92a-3p		0	>mmu-miR-92b-3p		0
>mmu-let-7b-5p		0	>mmu-miR-128-3p		0	>mmu-miR-541-5p		0	>mmu-miR-9-5p		0	>mmu-miR-92a-3p		0	>mmu-miR-92b-3p		0
>mmu-let-7b-5p		0	>mmu-miR-128-3p		0	>mmu-miR-541-5p		0	>mmu-miR-9-5p		0	>mmu-miR-92a-3p		0	>mmu-miR-92b-3p		0
>mmu-let-7b-5p		0	>mmu-miR-128-3p		0	>mmu-miR-541-5p		0	>mmu-miR-9-5p		0	>mmu-miR-92a-3p		0	>mmu-miR-92b-3p		0
>mmu-let-7b-5p		0	>mmu-miR-128-3p		0	>mmu-miR-541-5p		0	>mmu-miR-9-5p		0	>mmu-miR-92a-3p		0	>mmu-miR-92b-3p		0
>mmu-let-7b-5p		0	>mmu-miR-128-3p		0	>mmu-miR-541-5p		0	>mmu-miR-9-5p		0	>mmu-miR-92a-3p		0	>mmu-miR-92b-3p		0
>mmu-let-7b-5p		0	>mmu-miR-128-3p		0	>mmu-miR-541-5p		0	>mmu-miR-9-5p		0	>mmu-miR-92a-3p		0	>mmu-miR-92b-3p		0
>mmu-let-7b-5p		0	>mmu-miR-128-3p		0	>mmu-miR-541-5p		0	>mmu-miR-9-5p		0	>mmu-miR-92a-3p		0	>mmu-miR-92b-3p		0
>mmu-let-7b-5p		0	>mmu-miR-128-3p		0	>mmu-miR-541-5p		0	>mmu-miR-9-5p		0	>mmu-miR-92a-3p		0	>mmu-miR-92b-3p		0
>mmu-let-7b-5p		0	>mmu-miR-128-3p		0	>mmu-miR-541-5p		0	>mmu-miR-9-5p		0	>mmu-miR-92a-3p		0	>mmu-miR-92b-3p		0
>mmu-let-7b-5p		0	>mmu-miR-128-3p		0	>mmu-miR-541-5p		0	>mmu-miR-9-5p		0	>mmu-miR-92a-3p		0	>mmu-miR-92b-3p		0
>mmu-let-7b-5p		0	>mmu-miR-128-3p		0	>mmu-miR-541-5p		0	>mmu-miR-9-5p		0	>mmu-miR-92a-3p		0	>mmu-miR-92b-3p		0
>mmu-let-7b-5p		0	>mmu-miR-128-3p		0	>mmu-miR-541-5p		0	>mmu-miR-9-5p		0	>mmu-miR-92a-3p		0	>mmu-miR-92b-3p		0
>mmu-let-7b-5p		0	>mmu-miR-128-3p		0	>mmu-miR-541-5p		0	>mmu-miR-9-5p		0	>mmu-miR-92a-3p		0	>mmu-miR-92b-3p		0
>mmu-let-7b-5p		0	>mmu-miR-128-3p		0	>mmu-miR-541-5p		0	>mmu-miR-9-5p		0	>mmu-miR-92a-3p		0	>mmu-miR-92b-3p		0
>mmu-let-7b-5p		0	>mmu-miR-128-3p		0	>mmu-miR-541-5p		0	>mmu-miR-9-5p		0	>mmu-miR-92a-3p		0	>mmu-miR-92b-3p		0
>mmu-let-7b-5p		0	>mmu-miR-128-3p		0	>mmu-miR-541-5p		0	>mmu-miR-9-5p		0	>mmu-miR-92a-3p		0	>mmu-miR-92b-3p		0
>mmu-let-7b-5p		0	>mmu-miR-128-3p		0	>mmu-miR-541-5p		0	>mmu-miR-9-5p		0	>mmu-miR-92a-3p		0	>mmu-miR-92b-3p		0
>mmu-let-7b-5p		0	>mmu-miR-128-3p		0	>mmu-miR-541-5p		0	>mmu-miR-9-5p		0	>mmu-miR-92a-3p		0	>mmu-miR-92b-3p		0
>mmu-let-7b-5p		0	>mmu-miR-128-3p		0	>mmu-miR-541-5p		0	>mmu-miR-9-5p		0	>mmu-miR-92a-3p		0	>mmu-miR-92b-3p		0
>mmu-let-7b-5p		0	>mmu-miR-128-3p		0	>mmu-miR-541-5p		0	>mmu-miR-9-5p		0	>mmu-miR-92a-3p		0	>mmu-miR-92b-3p		0
>mmu-let-7b-5p		0	>mmu-miR-128-3p		0	>mmu-miR-541-5p		0	>mmu-miR-9-5p		0	>mmu-miR-92a-3p		0	>mmu-miR-92b-3p		0
>mmu-let-7b-5p		0	>mmu-miR-128-3p		0	>mmu-miR-541-5p		0	>mmu-miR-9-5p		0	>mmu-miR-92a-3p		0	>mmu-miR-92b-3p		0
>mmu-let-7b-5p		0	>mmu-miR-128-3p		0	>mmu-miR-541-5p		0	>mmu-miR-9-5p		0	>mmu-miR-92a-3p		0	>mmu-miR-92b-3p		0
>mmu-let-7b-5p		0	>mmu-miR-128-3p		0	>mmu-miR-541-5p		0	>mmu-miR-9-5p		0	>mmu-miR-92a-3p		0	>mmu-miR-92b-3p		0
>mmu-let-7b-5p		0	>mmu-miR-128-3p		0	>mmu-miR-541-5p		0	>mmu-miR-9-5p		0	>mmu-miR-92a-3p		0	>mmu-miR-92b-3p		0
>mmu-let-7b-5p		0	>mmu-miR-128-3p		0	>mmu-miR-541-5p		0	>mmu-miR-9-5p		0	>mmu-miR-92a-3p		0	>mmu-miR-92b-3p		0
>mmu-let-7b-5p		0	>mmu-miR-128-3p		0	>mmu-miR-541-5p		0	>mmu-miR-9-5p		0	>mmu-miR-92a-3p		0	>mmu-miR-92b-3p		0
>mmu-let-7b-5p		0	>mmu-miR-128-3p		0	>mmu-miR-541-5p		0	>mmu-miR-9-5p		0	>mmu-miR-92a-3p		0	>mmu-miR-92b-3p		0
>mmu-let-7b-5p		0	>mmu-miR-128-3p		0	>mmu-miR-541-5p		0	>mmu-miR-9-5p		0	>mmu-miR-92a-3p		0	>mmu-miR-92b-3p		0
>mmu-let-7b-5p		0	>mmu-miR-128-3p		0	>mmu-miR-541-5p		0	>mmu-miR-9-5p		0	>mmu-miR-92a-3p		0	>mmu-miR-92b-3p		0
>mmu-let-7b-5p		0	>mmu-miR-128-3p		0	>mmu-miR-541-5p		0	>mmu-miR-9-5p		0	>mmu-miR-92a-3p		0	>mmu-miR-92b-3p		0
>mmu-let-7b-5p		0	>mmu-miR-128-3p		0	>mmu-miR-541-5p		0	>mmu-miR-9-5p		0	>mmu-miR-92a-3p		0	>mmu-miR-92b-3p		0
>mmu-let-7b-5p		0	>mmu-miR-128-3p		0	>mmu-miR-541-5p		0	>mmu-miR-9-5p		0	>mmu-miR-92a-3p		0	>mmu-miR-92b-3p		0
